# Supplementary material for: Live-cell imaging reveals enhancer-dependent Sox2 transcription in the absence of enhancer proximity
Source: eLife. 2019 May 24;8:e41769. doi: 10.7554/eLife.41769 (PMC6534382; doi:10.7554/eLife.41769)
Supplement: Supplementary file 2. — List of PCR primer sequences and expected amplicon size used in the study. Brief description of the purpose of each primer pair is included. [file elife-41769-supp2.csv]

	Description	Sequence	WT Amplicon Size
Sox2-8C F	Amplification of region flanking Bxb1 attP insertion	AGCCTCTGACTTCCCAACAA	351 bp
Sox2-8C R		TTCTCAAAAATCCCCTCTCG
Sox2-43T F	Amplification of region flanking PhiC31 attP insertion	GTTGGTAATGGTTGGAGGCG	196 bp
Sox2-43T R		TGACAGAGAGGGATTTGGCC
Sox2-117T F	Amplification of region flanking PhiC31 attP insertion	TGTCACCAAAGTCACCGAGT	390 bp
Sox2-117T R		CCACCCATCCAGGCTTACT
Sox2-164T F	Amplification of region flanking Bxb1 attP insertion	TGCTGAGATTTACTGCTTTGG	691 bp
Sox2-164T R		GGGTATTGGCTCCCTTTTTC
Sox2-242T F	Amplification of region flanking Bxb1 attP insertion	CCCTTTGATAGATGACCTCCCG	330 bp
Sox2-242T R		CTGAAGGTAAGTCTTCCAGGACA
Sox2-242T F	Amplification of region flanking Bxb1 attP insertion	CCCTTTGATAGATGACCTCCCG	330 bp
Sox2-242T R		CTGAAGGTAAGTCTTCCAGGACA
			Deletion Amplicon Size
SCR-del F	Amplification of region flanking SCR in context of SCR deletion	TGTGTCATTTTCAGGCGTTT	~250 bp
SCR-del R		GGTTTGGTTGTTGGTTTTGG
Bxb1_Vector R	Used to conjunction with locus-specific forward primer to detect Bxb1 attR recombination arm	TCGACTGAATTGGTTCCTTT
Bxb1_Vector F	Used to conjunction with locus-specific reverse primer to detect Bxb1 attL recombination arm	GGGCAGGGATCCACTAGTTC
PhiC31_Vector R	Used to conjunction with locus-specific forward primer to detect PhiC31 attR recombination arm	GTTCGCCGGGATCAACTAC
PhiC31_Vector F	Used to conjunction with locus-specific reverse primer to detect PhiC31 attL recombination arm	TGTGAGGCACCTATCTCAGC
Sox2-knockin F	Binds within the 24xMS hairpin sequence insertion. Used in conjuction with locus-specific primer to detect knock-in allele	CATCAGATCTCGCGAAGG
Sox2-knockin R	Binds downstream of the Sox2 3' UTR and outside of targeting vector homology arm. Used in conjuction with locus-specific primer to detect knock-in allele	GAAAACCAACCCAGCCAAC
