# Supplementary material for: Live-cell imaging reveals enhancer-dependent Sox2 transcription in the absence of enhancer proximity
Source: eLife. 2019 May 24;8:e41769. doi: 10.7554/eLife.41769 (PMC6534382; doi:10.7554/eLife.41769)
Supplement: Supplementary file 3. — List of 20 bp sequences homologous to the mouse 129 genome designed into CRISPR/Cas9 sgRNAs. Targeted genomic location (mm9 coordinates), genome strand, and brief description of purpose for sgRNA is included. [file elife-41769-supp3.csv]

ID	Description	Target Sequence	Location	Strand
sgRNA-Sox2-1T	Located in 3' UTR of Sox2 for knock-in of MS2 array for transcriptional reporting	GGGTGCAAAAAGAGGAGAGT	chr3: 34550359-34550378	+
sgRNA-Sox2-8C	Located in 8kb telomeric to Sox2 TSS for insertion of Bxb1 attP sequence	TATGTTAAGCTAGTTTCTGA	chr3: 34540788-34540807	-
sgRNA-Sox2-117T	Located in 5kb telomeric to SCR boundary for insertion of PhiC31 attP sequence	GTAAGCTATCTCATTGCCCG	chr3: 34665702-34665721	-
sgRNA-Sox2-43T	Located in 43 kb telomeric to Sox2 boundary for insertion of PhiC31 attP sequence	TCTAGCCTGCAACCGTGCTG	chr3: 34592845-34592864	-
sgRNA-Sox2-164T	Located in 164 kb telomeric to Sox2 boundary for insertion of Bxb1 attP sequence	TAGTTCTGAGCACCGGTGAC	chr3: 34712750-34712769	+
sgRNA-Sox2-242T	Located in 242 kb telomeric to Sox2 boundary for insertion of Bxb1 attP sequence	GATCACTTCGTGTCGGCCAC	chr3: 34790371-34790390	-
sgRNA-Sox2-104T	Located just centromeric to SCR boundary. Used in combination with sgRNA-Sox2-112T for SCR deletion	TTCTTGATTCTTGGGATTTC	chr3: 34653582-34653601	+
sgRNA-Sox2-112T	Located just telomeric to SCR boundary. Used in combination with sgRNA-Sox2-104T for SCR deletion	ACTGTTCTCGAACACTCTGT	chr3: 34661198-34661217	-
