# Supplementary material for: Live-cell imaging reveals enhancer-dependent Sox2 transcription in the absence of enhancer proximity
Source: eLife. 2019 May 24;8:e41769. doi: 10.7554/eLife.41769 (PMC6534382; doi:10.7554/eLife.41769)
Supplement: Supplementary file 4. — All data used in the study for cuO/CymR and tetO/TetR localization. C1 refers to Channel 1 (cuO/CymR). C2 refers to Channel2 (tetO/TetR). For examples of raw and denoised data files that were used for this analysis, see doi: 10.5281/zenodo.2658814; https://zenodo.org/record/2658814#.XNDLAhNKjyw. Columns are as follows: Cell_Line– label used to identify cell line Batch– unique microscopy session identifier C1_T_Step-sec– step size between frames Locus_ID– unique identifier for each Sox2 locus C1_TrackID– track identifier from TrackMate C1_Track_Length– track length from TrackMate C1_SpotID– spot identifier from TrackMate C1_X_Value_pixel – X position in pixels for C1 spot C1_Y_Value_pixel – Y position in pixels for C1 spot C1_Z_Value_slice – Z position in slices for C1 spot C1_T_Value_frame – frame of measurement C1_X_Value_um – X position in microns for C1 spot C1_Y_Value_um – Y position in microns for C1 spot C1_Z_Value_um – Z position in microns for C1 spot C1_T_Value_sec – time point in seconds for measurement C2_TrackID– track identifier from TrackMate C2_Track_Length– track length from TrackMate C2_SpotID– spot identifier from TrackMate C2_X_Value_pixel – X position in pixels for C2 spot C2_Y_Value_pixel – Y position in pixels for C2 spot C2_Z_Value_slice – Z position in slices for C2 spot C2_T_Value_frame – imaging frame C2_X_Value_um – X position in microns for C2 spot C2_Y_Value_um – Y position in microns for C2 spot C2_Z_Value_um – Z position in microns for C2 spot C2_T_Value_sec – time point in seconds X_Distance_um– X distance between C1 and C2 labels Y_Distance_um– Y distance between C1 and C2 labels Z_Distance_um– Z distance between C1 and C2 labels XY_Distance_um– XY distance between C1 and C2 labels XYZ_Distance_um–XYZ distance between C1 and C2 labels, C1_Corrected_X_Value_um – X position in microns for C1 spot after correcting for chromatic aberration, C1_Corrected Y_Value_um–Y positfion in microns for C1 spot after correcting for chromatic aberrati [file elife-41769-supp4.csv]

Cell_Line	Batch	C1_T_Step_sec	Locus_ID	C1_TrackID	C1_Track_Length	C1_SpotID	C1_X_Value_pixel	C1_Y_Value_pixel	C1_Z_Value_slice	C1_T_Value_frame	C1_X_Value_um	C1_Y_Value_um	C1_Z_Value_um	C1_T_Value_sec	C2_TrackID	C2_Track_Length	C2_SpotID	C2_X_Value_pixel	C2_Y_Value_pixel	C2_Z_Value_slice	C2_T_Value_frame	C2_X_Value_um	C2_Y_Value_um	C2_Z_Value_um	C2_T_Value_sec	X_Distance_um	Y_Distance_um	Z_Distance_um	XY_Distance_um	XYZ_Distance_um	C1_Corrected_X_Value_um	C1_Corrected_Y_Value_um	C1_Corrected_Z_Value_um	Corrected_X_Distance_um	Corrected_Y_Distance_um	Corrected_Z_Distance_um	Corrected_XY_Distance_um	Corrected_XYZ_Distance_um	Relative_C1_Corrected_X_Value_um	Relative_C1_Corrected_Y_Value_um	Relative_C1_Corrected_Z_Value_um	Relative_XY_Displacement_um	Relative_XYZ_Displacement_um	Relative_XY_Angle_radians	Relative_XYZ_Angle_radians
Sox2-del-SCR_ESC	Batch65	20	Batch65_01_XY02_singlet01	0	80	ID30858027	414.17	62.5	15.7	1	37.68947	5.6875	4.71	20	0	80	ID32070631	413.02	62.8	15.11	1	37.58482	5.7148	4.533	20	0.104649999999999	-0.0273000000000003	0.177	0.108152265348442	0.207426884708805	37.7069261569	5.6860625	4.5080531	0.122106156900003	-0.0287374999999992	-0.0249468999999998	0.125442247505129	0.127898808746399	0.1221184419	-0.0287247600000002	-0.0249468999999998	NA	NA	NA	NA
Sox2-del-SCR_ESC	Batch65	20	Batch65_01_XY02_singlet01	0	80	ID30858135	413.42	63.99	15.43	2	37.62122	5.82309	4.629	40	0	80	ID32070758	412.6	65.13	14.7	2	37.5466	5.92683	4.41	40	0.0746199999999959	-0.103739999999998	0.219	0.127789404881622	0.253556960070118	37.6386577294	5.8216904652	4.42716569	0.092057729400004	-0.1051395348	0.0171656900000006	0.139746010033363	0.140796336008509	0.0920700143999937	-0.105126794799999	0.0171656900000006	0.0820985926603085	0.0922694378074961	NA	NA
Sox2-del-SCR_ESC	Batch65	20	Batch65_01_XY02_singlet01	0	80	ID30858338	413.59	64.99	15.38	3	37.63669	5.91409	4.614	60	0	80	ID32071029	412.42	65.31	14.22	3	37.53022	5.94321	4.266	60	0.106470000000002	-0.0291200000000007	0.348	0.11038041175861	0.365086065606454	37.6541319063	5.9127159452	4.41218654	0.123911906299995	-0.030494054800001	0.14618654	0.127608964814562	0.194047809516665	0.123924191299999	-0.0304813148000003	0.14618654	0.0811580942999954	0.152423803932093	3.1129611521278	1.65813907838688
Sox2-del-SCR_ESC	Batch65	20	Batch65_01_XY02_singlet01	0	80	ID30858231	413.2	68.36	15.79	4	37.6012	6.22076	4.737	80	0	80	ID32070905	412.4	68.83	15.4	4	37.5284	6.26353	4.62	80	0.0728000000000009	-0.04277	0.116999999999999	0.0844340742828399	0.144284832536202	37.618632324	6.2194718128	4.53501557	0.0902323240000058	-0.0440581872000001	-0.0849844300000013	0.100414123278512	0.131549798541151	0.0902446090000026	-0.0440454472000003	-0.0849844300000013	0.0363084005660802	0.23400495149122	2.3570061041729	2.67850015575727
Sox2-del-SCR_ESC	Batch65	20	Batch65_01_XY02_singlet01	0	80	ID30858786	412.94	67.09	15.3	5	37.57754	6.10519	4.59	100	0	80	ID32071423	411.65	67.56	14.9	5	37.46015	6.14796	4.47	100	0.11739	-0.04277	0.12	0.124938724981489	0.173233036687579	37.5949659358	6.1038694532	4.3882199	0.134815935799999	-0.0440905467999997	-0.0817800999999996	0.141842563649817	0.163729342571093	0.134828220800003	-0.0440778067999998	-0.0817800999999996	0.0445836235435932	0.0446986265899272	2.75800017823425	1.78680598950146
Sox2-del-SCR_ESC	Batch65	20	Batch65_01_XY02_singlet01	0	80	ID30858562	414.49	67.1	15.06	6	37.71859	6.1061	4.518	120	0	80	ID32071157	413.12	67	14.81	6	37.59392	6.097	4.443	120	0.124670000000002	0.00909999999999922	0.0750000000000002	0.125001675588771	0.1457752341792	37.7360540193	6.104779708	4.31631998	0.142134019300002	0.00777970800000016	-0.12668002	0.142346771297907	0.190552960528403	0.142146304299999	0.00779244799999912	-0.12668002	0.0523839448603265	0.068993336599531	1.43136281308153	1.51216372414565
Sox2-del-SCR_ESC	Batch65	20	Batch65_01_XY02_singlet01	0	80	ID30858450	414.55	68.48	14.81	7	37.72405	6.23168	4.443	140	0	80	ID32071289	412.99	68.98	13.99	7	37.58209	6.27718	4.197	140	0.141960000000005	-0.0454999999999997	0.246	0.149073443644404	0.287643688614927	37.7415154935	6.2303948704	4.24142423	0.159425493500002	-0.0467851296000008	0.0444242299999997	0.166148536946337	0.171985024175075	0.159437778500006	-0.0467723896000001	0.0444242299999997	0.0572391175886195	0.180424446653956	3.58863300534443	2.55778668385368
Sox2-del-SCR_ESC	Batch65	20	Batch65_01_XY02_singlet01	0	80	ID30858679	413.99	70.07	15.3	8	37.67309	6.37637	4.59	160	0	80	ID32071557	412.49	72.21	14.4	8	37.53659	6.57111	4.32	160	0.136499999999998	-0.19474	0.27	0.237814880947344	0.359799829905462	37.6905417343	6.3751253836	4.3882199	0.153951734300009	-0.1959846164	0.0682198999999999	0.24922099903386	0.258389359524431	0.153964019299998	-0.195971876400001	0.0682198999999999	0.149299862361501	0.151184267739445	5.93962259949783	1.11046023002747
Sox2-del-SCR_ESC	Batch65	20	Batch65_01_XY02_singlet01	0	80	ID30859144	414.84	67.01	15.06	9	37.75044	6.09791	4.518	180	0	80	ID32071835	413.06	69.67	14.36	9	37.58846	6.33997	4.308	180	0.161979999999993	-0.242059999999999	0.21	0.291256869446881	0.359069024005131	37.7679126188	6.0965874148	4.31631998	0.179452618799999	-0.243382585199999	0.00831997999999956	0.302387706715754	0.302502144190769	0.179464903799996	-0.243369845199999	0.00831997999999956	0.0538225097579801	0.0805286469068884	0.530267293147783	1.1014347022457
Sox2-del-SCR_ESC	Batch65	20	Batch65_01_XY02_singlet01	0	80	ID30858901	416.11	65.24	15.89	10	37.86601	5.93684	4.767	200	0	80	ID32071697	414.27	66.35	15.38	10	37.69857	6.03785	4.614	200	0.167439999999999	-0.10101	0.153	0.195548392220442	0.248290502637535	37.8835138227	5.9354723152	4.56497387	0.184943822700006	-0.1023776848	-0.0490261299999997	0.211389233169288	0.216999929314911	0.184956107699996	-0.1023649448	-0.0490261299999997	0.141111782842841	0.152319111043943	2.60907274788993	1.82699561692255
Sox2-del-SCR_ESC	Batch65	20	Batch65_01_XY02_singlet01	0	80	ID30859026	417.95	61.4	15.61	11	38.03345	5.5874	4.683	220	0	80	ID32071979	415.42	63.22	14.89	11	37.80322	5.75302	4.467	220	0.230229999999999	-0.165620000000001	0.216	0.283612124740815	0.35649942117765	38.0509990315	5.585934472	4.48109063	0.247779031499995	-0.167085527999999	0.0140906300000001	0.29885117051488	0.299183167928797	0.247791316499999	-0.167072788	0.0140906300000001	0.0901962772875679	0.110086755922015	3.95122787974577	2.40298297742219
Sox2-del-SCR_ESC	Batch65	20	Batch65_01_XY02_singlet01	0	80	ID30859257	415.13	63.77	15.9	12	37.77683	5.80307	4.77	240	0	80	ID32072111	413.29	64.38	15.41	12	37.60939	5.85858	4.623	240	0.167439999999999	-0.0555099999999991	0.146999999999999	0.176401569437462	0.229622546149108	37.7943097441	5.8016648596	4.5679697	0.1849197441	-0.0569151404000001	-0.0550303000000003	0.193480347748192	0.201154117240615	0.184932029099997	-0.0569024003999994	-0.0550303000000003	0.126841650558366	0.144452439510157	2.88937013185838	2.9002328004032
Sox2-del-SCR_ESC	Batch65	20	Batch65_01_XY02_singlet01	0	80	ID30859368	415.16	64.48	15.37	13	37.77956	5.86768	4.611	260	0	80	ID32072248	413.62	65.91	14.39	13	37.63942	5.99781	4.317	260	0.140140000000002	-0.130129999999999	0.294	0.191240781477175	0.350726441119001	37.7970404812	5.8662929504	4.40919071	0.157620481200006	-0.131517049599999	0.0921907099999997	0.20528261112235	0.225033502926818	0.157632766200003	-0.131504309599999	0.0921907099999997	0.0794398804830928	0.167286342528576	2.27230084993495	2.33258084378595
Sox2-del-SCR_ESC	Batch65	20	Batch65_01_XY02_singlet01	0	80	ID30859471	413.8	65.52	15.8	14	37.6558	5.96232	4.74	280	0	80	ID32072394	412.88	66.55	14.65	14	37.57208	6.05605	4.395	280	0.0837200000000067	-0.0937299999999999	0.345000000000001	0.125675579568988	0.367177547380013	37.673247066	5.9609594496	4.5380114	0.101167066000002	-0.095090550400001	0.143011400000001	0.138841593258014	0.199321972066263	0.101179351000006	-0.0950778104000003	0.143011400000001	0.0671853996915307	0.0842414414868771	4.49015321052439	1.10689549329716
Sox2-del-SCR_ESC	Batch65	20	Batch65_01_XY02_singlet01	0	80	ID30859589	412.09	64.03	16.53	15	37.50019	5.82673	4.959	300	0	80	ID32072519	410.76	65.51	15.45	15	37.37916	5.96141	4.635	300	0.121029999999998	-0.13468	0.324000000000001	0.181071707618831	0.371164334628207	37.5175950513	5.8253314844	4.75670699	0.1384350513	-0.1360785156	0.121706990000001	0.194117556744188	0.229116165407842	0.138447336299997	-0.136065775600001	0.121706990000001	0.055397797966677	0.0593531288560668	2.88172212345712	2.78169500573032
Sox2-del-SCR_ESC	Batch65	20	Batch65_01_XY02_singlet01	0	80	ID30859695	412.9	62.3	16.38	16	37.5739	5.6693	4.914	320	0	80	ID32072644	411.56	63.82	15.98	16	37.45196	5.80762	4.794	320	0.121940000000002	-0.13832	0.12	0.184395732054732	0.220004059053465	37.591324953	5.667857404	4.71176954	0.139364952999998	-0.139762595999999	-0.0822304599999999	0.197373182994424	0.213817730595856	0.139377238000002	-0.139749856	-0.0822304599999999	0.00379962702976632	0.203972842991581	5.79252851001557	1.18724449193254
Sox2-del-SCR_ESC	Batch65	20	Batch65_01_XY02_singlet01	0	80	ID30859929	414.72	65.25	16.13	17	37.73952	5.93775	4.839	340	0	80	ID32072786	413	65.92	15.87	17	37.583	5.99872	4.761	340	0.15652	-0.0609700000000002	0.0780000000000003	0.167975746165928	0.185202190321822	37.7569896704	5.93638257	4.63687379	0.173989670400005	-0.0623374300000004	-0.12412621	0.184819805716019	0.222633502855862	0.174001955400001	-0.0623246900000005	-0.12412621	0.0848146649180277	0.0945979981459429	2.47382131054054	1.1266457780562
Sox2-del-SCR_ESC	Batch65	20	Batch65_01_XY02_singlet01	0	80	ID30860143	414.98	60.67	16.07	18	37.76318	5.52097	4.821	360	0	80	ID32072919	413.11	61.67	16.02	18	37.59301	5.61197	4.806	360	0.170169999999999	-0.0910000000000002	0.0149999999999997	0.19297364820099	0.193555751399951	37.7806560586	5.5194858716	4.61889881	0.187646058600002	-0.0924841283999998	-0.18710119	0.209199324363209	0.280662096859265	0.187658343599999	-0.0924713883999999	-0.18710119	0.0330956245308887	0.0711418896929927	3.98745642793117	1.45506515506475
Sox2-del-SCR_ESC	Batch65	20	Batch65_01_XY02_singlet01	0	80	ID30859821	412.97	63.01	15.97	19	37.58027	5.73391	4.791	380	0	80	ID32073049	411.97	63.6	15.27	19	37.48927	5.7876	4.581	380	0.0910000000000011	-0.0536899999999996	0.210000000000001	0.105658014840334	0.235082147556977	37.5976966729	5.7324854948	4.58894051	0.108426672899995	-0.0551145051999997	0.00794051000000096	0.121630391266341	0.121889309533951	0.108438957899999	-0.0551017651999999	0.00794051000000096	0.0875910943463738	0.213807073193769	3.84626818916815	2.8327944970659
Sox2-del-SCR_ESC	Batch65	20	Batch65_01_XY02_singlet01	0	80	ID30860039	410.86	62.2	15.58	20	37.38826	5.6602	4.674	400	0	80	ID32073177	410.78	61.75	15.48	20	37.38098	5.61925	4.644	400	0.00728000000000151	0.0409500000000005	0.0299999999999994	0.041592077370577	0.0512825594135084	37.4056348302	5.658754856	4.47210314	0.0246548302000136	0.0395048559999998	-0.17189686	0.0465670946030802	0.178092742068934	0.0246671152000033	0.0395175960000005	-0.17189686	0.126374622227918	0.219799965404379	5.87782052252866	2.12930418333155
Sox2-del-SCR_ESC	Batch65	20	Batch65_01_XY02_singlet01	0	80	ID30860259	410.5	64.73	15.7	21	37.3555	5.89043	4.71	420	0	80	ID32073315	409.12	66	15.81	21	37.22992	6.006	4.743	420	0.125579999999999	-0.11557	-0.0330000000000004	0.17066564182635	0.173826814099551	37.372865985	5.8890493204	4.5080531	0.142945985000004	-0.116950679599999	-0.234946900000001	0.184691678444166	0.298849564005259	0.142958270000001	-0.1169379396	-0.234946900000001	0.196140592238833	0.206025336955923	3.06430104724411	1.87061126069671
Sox2-del-SCR_ESC	Batch65	20	Batch65_01_XY02_singlet01	0	80	ID30860371	409.12	65.69	15.79	22	37.22992	5.97779	4.737	440	0	80	ID32073450	407.91	66.43	15.18	22	37.11981	6.04513	4.554	440	0.110109999999999	-0.0673400000000015	0.183	0.129069313548961	0.223937240538504	37.2472520784	5.9764337812	4.53501557	0.127442078400001	-0.0686962188000004	-0.0189844300000006	0.144777946609039	0.1460173359802	0.127454363399998	-0.0686834788000015	-0.0189844300000006	0.0506839630155355	0.221830233637034	2.8050958074852	2.0981579626478
Sox2-del-SCR_ESC	Batch65	20	Batch65_01_XY02_singlet01	0	80	ID30860477	406.84	62.44	15.5	23	37.02244	5.68204	4.65	460	0	80	ID32073588	405.42	62.81	15.03	23	36.89322	5.71571	4.509	460	0.129219999999997	-0.0336700000000008	0.141	0.133534554704013	0.194197006413588	37.0397160588	5.6806009712	4.4481365	0.146496058799997	-0.0351090288	-0.0608635	0.150644412930621	0.162474935849999	0.146508343799994	-0.035096288800001	-0.0608635	0.0386154567651289	0.0569649892938143	5.45627544279258	2.22792465402066
Sox2-del-SCR_ESC	Batch65	20	Batch65_01_XY02_singlet01	0	80	ID30860597	407.12	62.93	15.84	24	37.04792	5.72663	4.752	480	0	80	ID32073715	406.9	65.15	15.1	24	37.0279	5.92865	4.53	480	0.0200200000000024	-0.202020000000001	0.222	0.203009558395659	0.300826994799338	37.0652029384	5.7252034564	4.54999472	0.0373029384000034	-0.2034465436	0.0199947200000006	0.206838113789652	0.207802295810079	0.0373152234000003	-0.203433803600001	0.0199947200000006	0.200650582933934	0.21633009077171	3.08219044647867	2.69616410630455
Sox2-del-SCR_ESC	Batch65	20	Batch65_01_XY02_singlet01	0	80	ID30860701	408.17	66.02	15.61	25	37.14347	6.00782	4.683	500	0	80	ID32073842	407.64	66.07	15.05	25	37.09524	6.01237	4.515	500	0.0482299999999967	-0.00455000000000005	0.168	0.0484441472213071	0.174845175512508	37.1607787369	6.0064721896	4.48109063	0.0655387369000024	-0.0058978103999987	-0.0339093699999999	0.0658035728662363	0.0740267220384569	0.0655510218999993	-0.00588507039999975	-0.0339093699999999	0.199556413842948	0.206708522380153	3.57504785546815	2.714290128274
Sox2-del-SCR_ESC	Batch65	20	Batch65_01_XY02_singlet01	0	80	ID30860915	408.68	65.45	16.16	26	37.18988	5.95595	4.848	520	0	80	ID32073984	407.17	67.08	15.89	26	37.05247	6.10428	4.767	520	0.137409999999996	-0.14833	0.0809999999999995	0.202196184434817	0.21781711824372	37.2072012676	5.954587666	4.64586128	0.154731267600006	-0.149692333999998	-0.12113872	0.215289479611689	0.247030665130283	0.154743552599996	-0.149679593999999	-0.12113872	0.1692104386556	0.190371037848311	3.8387528506173	2.13931057276408
Sox2-del-SCR_ESC	Batch65	20	Batch65_01_XY02_singlet01	0	80	ID30860808	407.69	63.65	17.52	27	37.09979	5.79215	5.256	540	0	80	ID32074125	406.93	64.25	16.77	27	37.03063	5.84675	5.031	540	0.0691599999999966	-0.0545999999999998	0.225	0.0881150702207034	0.241638708819592	37.1170869433	5.790741802	5.05329416	0.0864569433	-0.0560081979999998	0.0222941599999995	0.103013209288841	0.105398059081238	0.0864692282999968	-0.0559954579999999	0.0222941599999995	0.115922822156329	0.184420963455303	3.21616691827622	2.72266137285297
Sox2-del-SCR_ESC	Batch65	20	Batch65_01_XY02_singlet01	0	80	ID30861024	407.53	63.08	17.1	28	37.08523	5.74028	5.13	560	0	80	ID32074256	407.24	65.05	16.3	28	37.05884	5.91955	4.89	560	0.0263899999999992	-0.17927	0.24	0.181202000540833	0.300722737750241	37.1025230121	5.7388572784	4.9274693	0.0436830121000042	-0.1806927216	0.0374693000000006	0.185897996722246	0.189636530309522	0.0436952971000011	-0.1806799816	0.0374693000000006	0.131817448069901	0.132688072145467	2.18134040288189	1.84321170831574
Sox2-del-SCR_ESC	Batch65	20	Batch65_01_XY02_singlet01	0	80	ID30861132	408.18	62.35	16.75	29	37.14438	5.67385	5.025	580	0	80	ID32074405	407.69	63.14	16.67	29	37.09979	5.74574	5.001	580	0.0445900000000066	-0.0718899999999998	0.0239999999999991	0.0845957457559218	0.0879342947887826	37.1616889826	5.672408678	4.82261525	0.0618989825999989	-0.0733313219999996	-0.178384750000001	0.0959633619314298	0.202558845439407	0.06191126760001	-0.0733185819999997	-0.178384750000001	0.108895783689398	0.241766959294961	3.30399469581584	2.14561398891451
Sox2-del-SCR_ESC	Batch65	20	Batch65_01_XY02_singlet01	0	80	ID30861490	408.37	58.32	17.81	30	37.16167	5.30712	5.343	600	0	80	ID32074543	407.49	59.64	16.37	30	37.08159	5.42724	4.911	600	0.0800799999999953	-0.12012	0.431999999999999	0.144366273069576	0.455483941319557	37.1789836509	5.3055759936	5.14017323	0.0973936509000026	-0.1216640064	0.229173229999999	0.155844966838621	0.277142604154546	0.0974059358999924	-0.1216512664	0.229173229999999	0.0599659891858359	0.411945902905607	3.9430870398771	2.76227718509074
Sox2-del-SCR_ESC	Batch65	20	Batch65_01_XY02_singlet01	0	80	ID30861369	404.55	61.34	17.63	31	36.81405	5.58194	5.289	620	0	80	ID32074690	404.23	63.63	17.23	31	36.78493	5.79033	5.169	620	0.0291199999999989	-0.20839	0.12	0.210414748770137	0.242227922626603	36.8312697935	5.5804729432	5.08624829	0.0463397935000032	-0.209857056799999	-0.0827517100000001	0.214912449035371	0.23029373907752	0.0463520785	-0.2098443168	-0.0827517100000001	0.101904418423716	0.328148866657008	5.12499841353069	2.74480370198426
Sox2-del-SCR_ESC	Batch65	20	Batch65_01_XY02_singlet01	0	80	ID30861245	404.23	59.95	18.06	32	36.78493	5.45545	5.418	640	0	80	ID32074830	403.17	60.49	17.29	32	36.68847	5.50459	5.187	640	0.0964600000000004	-0.0491399999999995	0.231	0.108255582765971	0.255108351882097	36.8021419311	5.453947526	5.21506898	0.113671931100001	-0.050642474	0.0280689799999996	0.124442629724882	0.12756894501047	0.113684216099998	-0.0506297339999993	0.0280689799999996	0.172866712035497	0.205339050017378	3.2662461699013	2.45343648760563
Sox2-del-SCR_ESC	Batch65	20	Batch65_01_XY02_singlet01	0	80	ID30861720	406.04	58.58	18.09	33	36.94964	5.33078	5.427	660	0	80	ID32074960	404.82	59.31	17.13	33	36.83862	5.39721	5.139	660	0.111020000000003	-0.0664300000000004	0.288	0.129376911773318	0.315725173687498	36.9668964028	5.3292426184	5.22405647	0.128276402800005	-0.0679673815999999	0.0850564700000005	0.145170246527548	0.16825279660597	0.128288687800001	-0.0679546416000001	0.0850564700000005	0.0226592810341541	0.06132713129998	4.24208126477304	1.2019378609566
Sox2-del-SCR_ESC	Batch65	20	Batch65_01_XY02_singlet01	0	80	ID30861608	406.94	60.6	17.9	34	37.03154	5.5146	5.37	680	0	80	ID32075098	405.47	62.13	16.85	34	36.89777	5.65383	5.055	680	0.133769999999998	-0.13923	0.314999999999999	0.193078755434148	0.369465026491004	37.0488185158	5.513114088	5.1671357	0.151048515799999	-0.140715912	0.112135699999999	0.206437937442163	0.234927727673564	0.151060800799996	-0.140703171999999	0.112135699999999	0.0762293762656114	0.0808962452975227	5.88614135651231	0.886489105830297
Sox2-del-SCR_ESC	Batch65	20	Batch65_01_XY02_singlet01	0	80	ID30861840	409.3	59.07	17.97	35	37.2463	5.37537	5.391	700	0	80	ID32075222	408.02	60.69	16.9	35	37.12982	5.52279	5.07	700	0.116480000000003	-0.147419999999999	0.321	0.187883599071341	0.371942531582502	37.263636501	5.3738451036	5.18810651	0.133816501000005	-0.1489448964	0.11810651	0.200228464768352	0.232466311124583	0.133828786000002	-0.148932156399999	0.11810651	0.0190960340993268	0.020007725767282	4.85453961900024	1.34147582504048
Sox2-del-SCR_ESC	Batch65	20	Batch65_01_XY02_singlet01	0	80	ID30861954	408.05	55.52	17.89	36	37.13255	5.05232	5.367	720	0	80	ID32075364	407.04	57.58	17.3	36	37.04064	5.23978	5.19	720	0.0919099999999986	-0.187459999999999	0.177	0.208779069113739	0.273710978406054	37.1498557885	5.0507046496	5.16413987	0.109215788500002	-0.1890753504	-0.0258601300000008	0.218351955765365	0.219877972771664	0.109228073499999	-0.189062610399999	-0.0258601300000008	0.0470706744561189	0.151466305912053	0.575340232009103	1.60559789360101
Sox2-del-SCR_ESC	Batch65	20	Batch65_01_XY02_singlet01	0	80	ID30862066	409	56.13	17.85	37	37.219	5.10783	5.355	740	0	80	ID32075499	407.42	56.55	17.22	37	37.07522	5.14605	5.166	740	0.14378	-0.038219999999999	0.189000000000001	0.148773172312752	0.240529534153293	37.23632913	5.1062301924	5.15215655	0.16110913	-0.0398198075999998	-0.0138434499999986	0.165957129544524	0.166533510004925	0.161121414999997	-0.0398070675999991	-0.0138434499999986	0.158019416365705	0.158475665471959	3.35691679991477	1.95496439373614
Sox2-del-SCR_ESC	Batch65	20	Batch65_01_XY02_singlet01	0	80	ID30862172	410.74	55.32	17.47	38	37.37734	5.03412	5.241	760	0	80	ID32075638	409.71	56.37	17.08	38	37.28361	5.12967	5.124	760	0.0937300000000008	-0.0955499999999994	0.117	0.133847358584322	0.177775463436325	37.3947118818	5.0324995536	5.03831501	0.111101881800003	-0.0971704463999998	-0.0856849899999998	0.147599877347771	0.170668219960182	0.1111141668	-0.0971577063999991	-0.0856849899999998	0.0760908709590324	0.104647157213543	2.75909670110964	2.38137737286458
Sox2-del-SCR_ESC	Batch65	20	Batch65_01_XY02_singlet01	0	80	ID30862279	410.49	54.59	17.93	39	37.35459	4.96769	5.379	780	0	80	ID32075767	408.23	56.05	17.02	39	37.14893	5.10055	5.106	780	0.205659999999995	-0.13286	0.273	0.244842429329554	0.366710805949317	37.3719557393	4.9660509532	5.17612319	0.223025739300006	-0.134499046799999	0.0701231899999994	0.260442842060254	0.269717881787987	0.223038024299996	-0.1344863068	0.0701231899999994	0.117984635802728	0.195439410663291	1.96598325390045	2.36926689059593
Sox2-del-SCR_ESC	Batch65	20	Batch65_01_XY02_singlet01	0	80	ID30862387	410.17	55.89	17.29	40	37.32547	5.08599	5.187	800	0	80	ID32075893	409.23	57	16.79	40	37.23993	5.187	5.037	800	0.0855400000000017	-0.10101	0.149999999999999	0.132363558806796	0.200050272931581	37.3428278769	5.0843840772	4.98439007	0.102897876900002	-0.1026159228	-0.0526099300000009	0.145320338158922	0.154550332957353	0.102910161899999	-0.102603182799999	-0.0526099300000009	0.124286913714968	0.17467299638389	3.20407522952983	2.99227940814497
Sox2-del-SCR_ESC	Batch65	20	Batch65_01_XY02_singlet01	0	80	ID30862506	410.08	58.05	17.32	41	37.31728	5.28255	5.196	820	0	80	ID32076167	409.08	60.81	16.82	41	37.22628	5.53371	5.046	820	0.0910000000000011	-0.25116	0.149999999999999	0.267137316000593	0.306369622515027	37.3346356656	5.280999114	4.99337756	0.108355665600001	-0.252710886	-0.0526224400000004	0.274961346684446	0.279951537524047	0.108367950599998	-0.252698146	-0.0526224400000004	0.150194159125791	0.150194159646784	1.8665712463901	1.7796536213878
Sox2-del-SCR_ESC	Batch65	20	Batch65_01_XY02_singlet01	0	80	ID30862622	411.32	58.85	17.27	42	37.43012	5.35535	5.181	840	0	80	ID32076040	409.21	60.16	16.95	42	37.23811	5.47456	5.085	840	0.192010000000003	-0.11921	0.0960000000000001	0.226006336636832	0.245550125636297	37.4475061324	5.353819498	4.97839841	0.209396132399995	-0.120740501999999	-0.106601589999999	0.241712658103145	0.264175903666129	0.209408417400006	-0.120727762	-0.106601589999999	0.166208778902533	0.174754418596479	2.45181702361707	2.39446171177407
Sox2-del-SCR_ESC	Batch65	20	Batch65_01_XY02_singlet01	0	80	ID30862740	411.18	58.03	17.65	43	37.41738	5.28073	5.295	860	0	80	ID32076299	410.81	58.83	17.5	43	37.38371	5.35353	5.25	860	0.0336700000000008	-0.0728	0.044999999999999	0.0802091572078902	0.091970152223425	37.4347626926	5.2791786044	5.09223995	0.0510526926000026	-0.0743513955999999	-0.157760050000001	0.090191504308211	0.1817216025281	0.0510649775999994	-0.0743386556000001	-0.157760050000001	0.164998770056897	0.172747741374122	1.93923537798693	1.80874206174585
Sox2-del-SCR_ESC	Batch65	20	Batch65_01_XY02_singlet01	0	80	ID30862854	413.26	59.06	18.53	44	37.60666	5.37446	5.559	880	0	80	ID32076442	412	60.53	17.76	44	37.492	5.50823	5.328	880	0.114659999999994	-0.13377	0.231	0.176185494578863	0.290520788412806	37.6240937982	5.3729348488	5.35587299	0.132093798200003	-0.1352951512	0.0278729899999997	0.189086090078393	0.191129414357587	0.132106083199993	-0.1352824112	0.0278729899999997	0.101399221611913	0.211521695537701	2.78179647396472	2.3301560511935
Sox2-del-SCR_ESC	Batch65	20	Batch65_01_XY02_singlet01	0	80	ID30862960	414.54	64.22	17.79	45	37.72314	5.84402	5.337	900	0	80	ID32076731	414.33	66.55	17.91	45	37.70403	6.05605	5.373	900	0.0191099999999977	-0.212029999999999	-0.0360000000000005	0.212889438441647	0.215911817647853	37.7406052478	5.8426263256	5.13418157	0.036575247800009	-0.2134236744	-0.23881843	0.216535016904956	0.322368819915473	0.0365875327999987	-0.2134109344	-0.23881843	0.123401213964568	0.293857402679506	4.47195902541069	2.57626059539667
Sox2-del-SCR_ESC	Batch65	20	Batch65_01_XY02_singlet01	0	80	ID30863077	414.93	68.17	18.03	46	37.75863	6.20347	5.409	920	0	80	ID32076585	414.56	69.95	17.65	46	37.72496	6.36545	5.295	920	0.0336700000000008	-0.16198	0.114000000000001	0.165442404781845	0.200915876177071	37.7761048301	6.2021769716	5.20608149	0.0511448301000001	-0.1632730284	-0.0889185099999992	0.171096100039905	0.192822137913376	0.0511571151000041	-0.1632602884	-0.0889185099999992	0.0522241325692817	0.158736719251157	3.74406488473326	2.89960677055027
Sox2-del-SCR_ESC	Batch65	20	Batch65_01_XY02_singlet01	0	80	ID30863185	415.79	68.96	18.13	47	37.83689	6.27536	5.439	940	0	80	ID32076878	415.39	70.65	17.74	47	37.80049	6.42915	5.322	940	0.0364000000000004	-0.153790000000001	0.117	0.158038995504275	0.196635002224935	37.8543859603	6.2740871008	5.23603979	0.0538959603000109	-0.155062899200001	-0.0859602099999996	0.164162350266344	0.185306327329139	0.0539082453000006	-0.155050159200001	-0.0859602099999996	0.00865880701124654	0.00915021736069747	6.24258314184996	0.906660642843828
Sox2-del-SCR_ESC	Batch65	20	Batch65_01_XY02_singlet01	0	80	ID30863300	417.14	67.58	18.59	48	37.95974	6.14978	5.577	960	0	80	ID32077025	416.33	69.12	18.07	48	37.88603	6.28992	5.421	960	0.0737100000000055	-0.140140000000001	0.156	0.15834261492094	0.222279966933597	37.9772691298	6.1484719384	5.37384797	0.0912391298000017	-0.1414480616	-0.0471520300000003	0.168321516560002	0.17480116381243	0.0912514148000056	-0.1414353216	-0.0471520300000003	0.0397476554174016	0.0555513361323815	5.38532461730281	0.865998478957373
Sox2-del-SCR_ESC	Batch65	20	Batch65_01_XY02_singlet01	0	80	ID30863407	416.2	68.33	18.52	49	37.8742	6.21803	5.556	980	0	80	ID32077164	415.82	69.44	18.13	49	37.83962	6.31904	5.439	980	0.0345799999999983	-0.10101	0.117000000000001	0.106765146466438	0.158391276590601	37.891706034	6.2167410484	5.35287716	0.0520860339999984	-0.1022989516	-0.0861228399999989	0.114795602861382	0.143510187812481	0.0520983189999953	-0.1022862116	-0.0861228399999989	0.055368020774784	0.0677077673282239	2.00663495089608	2.27721321286655
Sox2-del-SCR_ESC	Batch65	20	Batch65_01_XY02_singlet01	0	80	ID30863515	417.55	71.74	17.16	50	37.99705	6.52834	5.148	1000	0	80	ID32077462	416.33	73.19	16.95	50	37.88603	6.66029	5.085	1000	0.111020000000003	-0.13195	0.0629999999999997	0.172441998654622	0.183589876899574	38.0145892035	6.5271379352	4.94544428	0.128559203500004	-0.133152064800001	-0.139555720000001	0.185086307340816	0.231803235848376	0.1285714885	-0.1331393248	-0.139555720000001	0.0824624778157226	0.0982605358859961	3.54345748890959	1.89505868688909
Sox2-del-SCR_ESC	Batch65	20	Batch65_01_XY02_singlet01	0	80	ID30863632	415.09	67.58	17.34	51	37.77319	6.14978	5.202	1020	0	80	ID32077308	414.63	69.15	17.47	51	37.73133	6.29265	5.241	1020	0.0418599999999998	-0.142870000000001	-0.0389999999999997	0.148876111246903	0.15389963125362	37.7906687613	6.1484719384	4.99936922	0.0593387613000047	-0.1441780616	-0.241630779999999	0.15591151990585	0.287565359323338	0.0593510463000015	-0.144165321600001	-0.241630779999999	0.0700930968341178	0.123823907618038	3.68302557695599	1.52962055965269
Sox2-del-SCR_ESC	Batch65	20	Batch65_01_XY02_singlet01	0	80	ID30863751	413.41	65.77	18.62	52	37.62031	5.98507	5.586	1040	0	80	ID32077589	413.15	68.1	18.46	52	37.59665	6.1971	5.538	1040	0.0236600000000067	-0.21203	0.048	0.213346001837392	0.218679026200503	37.6377474837	5.9837158196	5.38283546	0.0410974837000069	-0.213384180399999	-0.15516454	0.21730580206578	0.267016565188124	0.0411097687000037	-0.2133714404	-0.15516454	0.0715697637821994	0.112243671303006	1.15511773547075	2.08206669595554
Sox2-del-SCR_ESC	Batch65	20	Batch65_01_XY02_singlet01	0	80	ID30863860	415.74	68.17	18.09	53	37.83234	6.20347	5.427	1060	0	80	ID32077738	415.48	70.07	17.63	53	37.80868	6.37637	5.289	1060	0.0236599999999996	-0.172899999999999	0.138	0.174511333729359	0.222481921962212	37.8498347318	6.2021769716	5.22405647	0.041154731799999	-0.1741930284	-0.0649435299999999	0.178988611628486	0.19040636854253	0.0411670168000029	-0.1741802884	-0.0649435299999999	0.0391911938122854	0.0983655443631168	3.39784408592068	1.09188886646662
Sox2-del-SCR_ESC	Batch65	20	Batch65_01_XY02_singlet01	0	80	ID30863983	414.53	66.38	18.88	54	37.72223	6.04058	5.664	1080	0	80	ID32077893	414.67	67.16	18.99	54	37.73497	6.11156	5.697	1080	-0.012740000000008	-0.0709800000000005	-0.0329999999999995	0.0721142704324205	0.0793061662167592	37.7396950021	6.0392413624	5.46072704	0.00472500210000248	-0.0723186376000005	-0.236272959999999	0.0724728293166841	0.247138063875896	0.00473728709999222	-0.0723058976000006	-0.236272959999999	0.108192036245219	0.202630921359528	0.344885242926723	2.18377961859067
Sox2-del-SCR_ESC	Batch65	20	Batch65_01_XY02_singlet01	0	80	ID30864101	414.27	68.04	19.67	55	37.69857	6.19164	5.901	1100	0	80	ID32078039	415.06	69.47	19.25	55	37.77046	6.32177	5.775	1100	-0.0718899999999962	-0.130129999999999	0.126000000000001	0.148667377053607	0.194879421694543	37.7160286139	6.1903436592	5.69739761	-0.0544313860999992	-0.131426340799999	-0.0776023899999991	0.142252096114063	0.162042555467867	-0.0544191010999953	-0.131413600799999	-0.0776023899999991	0.0836253480856538	0.179358714944581	2.01235832325704	2.59516266835765
Sox2-del-SCR_ESC	Batch65	20	Batch65_01_XY02_singlet01	0	80	ID30864205	415.51	67.99	19.95	56	37.81141	6.18709	5.985	1120	0	80	ID32078190	415.5	68.85	20.1	56	37.8105	6.26535	6.03	1120	0.000909999999997524	-0.0782600000000002	-0.0450000000000008	0.0782652905188502	0.0902798742799308	37.8288990807	6.1857923852	5.78128085	0.0183990807000001	-0.0795576147999997	-0.248719150000001	0.081657456752401	0.261780739971437	0.0184113656999969	-0.0795448747999998	-0.248719150000001	0.0894127598901174	0.193068866428707	2.97546287911842	3.06438436606839
Sox2-del-SCR_ESC	Batch65	20	Batch65_01_XY02_singlet01	0	80	ID30864312	415.67	69.27	20.24	57	37.82597	6.30357	6.072	1140	0	80	ID32078318	415.77	70.19	19.37	57	37.83507	6.38729	5.811	1140	-0.00909999999999656	-0.0837200000000005	0.260999999999999	0.0842131129931676	0.274249609662438	37.8434630119	6.3023049996	5.86815992	0.00839301190000441	-0.0849850003999997	0.0571599199999993	0.0853984364127445	0.102762587531396	0.00840529690000125	-0.0849722604000007	0.0571599199999993	0.0113832300899764	0.306090809060557	3.01973273690263	2.69698856333134
Sox2-del-SCR_ESC	Batch65	20	Batch65_01_XY02_singlet01	0	80	ID30864518	416.33	72.6	18.37	58	37.88603	6.6066	5.511	1160	0	80	ID32078468	416.94	74.22	17.85	58	37.94154	6.75402	5.355	1160	-0.0555100000000053	-0.14742	0.156	0.15752465362603	0.221698029986738	37.9035392281	6.605419848	5.30793971	-0.0380007718999948	-0.148600152	-0.0470602900000001	0.153382084479963	0.160439193261194	-0.0379884869000051	-0.148587412	-0.0470602900000001	0.0787354474704543	0.130618233263265	0.44368622165759	2.46084244047349
Sox2-del-SCR_ESC	Batch65	20	Batch65_01_XY02_singlet01	0	80	ID30864409	417.37	73.29	16.58	59	37.98067	6.66939	4.974	1180	0	80	ID32078612	418.78	74.67	16.1	59	38.10898	6.79497	4.83	1180	-0.128309999999999	-0.125579999999999	0.143999999999999	0.179537718878233	0.230151672815992	37.9982047809	6.6682274292	4.77168614	-0.110775219099999	-0.126742570799999	-0.058313860000001	0.168329523315566	0.178144140200416	-0.110762934100002	-0.1267298308	-0.058313860000001	0.0759860120099731	0.0768148218700316	5.05072192856458	1.25053583949935
Sox2-del-SCR_ESC	Batch65	20	Batch65_01_XY02_singlet01	0	80	ID30864623	418.74	73.8	16.82	60	38.10534	6.7158	5.046	1200	0	80	ID32078757	418.91	75.9	15.93	60	38.12081	6.9069	4.779	1200	-0.0154700000000005	-0.1911	0.267	0.191725144151726	0.328705842509683	38.1229084418	6.714650424	4.84358606	0.00209844180000118	-0.192249576	0.0645860600000008	0.192261028110659	0.202819284281578	0.00211072679999802	-0.192236836	0.0645860600000008	0.13050529129212	0.179265226386067	2.90751689968006	2.49966963433728
Sox2-del-SCR_ESC	Batch65	20	Batch65_01_XY02_singlet01	0	80	ID30864736	418.62	73.66	17.19	61	38.09442	6.70306	5.157	1220	0	80	ID32078907	418.8	75.13	16.88	61	38.1108	6.83683	5.064	1220	-0.0163800000000052	-0.13377	0.0930000000000009	0.134769125915397	0.163742838927388	38.1119854934	6.7019068568	4.95443177	0.00118549340000129	-0.134923143199999	-0.109568229999999	0.134928351229713	0.173812706643967	0.00119777839999813	-0.1349104032	-0.109568229999999	0.0573337018894994	0.183349038987822	2.11257121086908	2.44742010804829
Sox2-del-SCR_ESC	Batch65	20	Batch65_01_XY02_singlet01	0	80	ID30864849	415.94	73.7	18.75	62	37.85054	6.7067	5.625	1240	0	80	ID32079207	415.19	74.7	18.11	62	37.78229	6.7977	5.433	1240	0.068249999999999	-0.0910000000000002	0.192	0.11375	0.223165997634048	37.8680396458	6.705547876	5.42178125	0.0857496458000071	-0.0921521240000001	-0.0112187499999994	0.125876986429363	0.126375931506361	0.0857619307999968	-0.0921393840000002	-0.0112187499999994	0.0947652676592905	0.136576265034622	5.16472202156189	2.20081747657854
Sox2-del-SCR_ESC	Batch65	20	Batch65_01_XY02_singlet01	0	80	ID30864966	417.59	74.11	18.95	63	38.00069	6.74401	5.685	1260	0	80	ID32079059	417.72	76.27	18.09	63	38.01252	6.94057	5.427	1260	-0.0118300000000033	-0.19656	0.258	0.19691567357628	0.32456090722698	38.0182301863	6.7428683228	5.48169785	0.00571018629999998	-0.1977016772	0.0546978500000002	0.19778412321335	0.205208221545571	0.00572247129999681	-0.1976889372	0.0546978500000002	0.132465177528933	0.147959526267597	3.59532183653498	1.81062465116492
Sox2-del-SCR_ESC	Batch65	20	Batch65_01_XY02_singlet01	0	80	ID30865084	417.72	74.51	18.53	64	38.01252	6.78041	5.559	1280	0	80	ID32079349	417.92	76.09	18.01	64	38.03072	6.92419	5.403	1280	-0.0182000000000002	-0.14378	0.156	0.144927321095782	0.212931745871769	38.0300633804	6.7792785148	5.35587299	-0.000656619600000852	-0.1449114852	-0.0471270100000005	0.144912972822204	0.152383479300444	-0.00064433459999691	-0.1448987452	-0.0471270100000005	0.0531727429118062	0.114872288663475	3.91041287678994	2.33609520329407
Sox2-del-SCR_ESC	Batch65	20	Batch65_01_XY02_singlet01	0	80	ID30865194	417.5	75.35	17.93	65	37.9925	6.85685	5.379	1300	0	80	ID32079490	419.3	77.91	17.53	65	38.1563	7.08981	5.259	1300	-0.163800000000002	-0.23296	0.119999999999999	0.284782024713641	0.309032039762871	38.010037975	6.855739918	5.17612319	-0.146262024999999	-0.234070082	-0.082876810000001	0.276009752082398	0.288183880327063	-0.146249740000002	-0.234057342	-0.082876810000001	0.170734265644143	0.174436916004282	2.0002067717098	1.57775515796681
Sox2-del-SCR_ESC	Batch65	20	Batch65_01_XY02_singlet01	0	80	ID30865303	419.25	76.52	18.19	66	38.15175	6.96332	5.457	1320	0	80	ID32079645	420.11	77.9	18.17	66	38.23001	7.0889	5.451	1320	-0.0782600000000002	-0.125580000000001	0.00599999999999934	0.147969469824016	0.148091066577293	38.1693309725	6.9622397296	5.25401477	-0.0606790275000009	-0.126660270400001	-0.196985230000001	0.140444894802721	0.241925503645855	-0.0606667424999969	-0.126647530400001	-0.196985230000001	0.137336510400669	0.178555449661805	3.49016691648185	2.18533137805768
Sox2-del-SCR_ESC	Batch65	20	Batch65_01_XY02_singlet01	0	80	ID30865416	417.93	77.34	18.37	67	38.03163	7.03794	5.511	1340	0	80	ID32079793	418.99	78.92	17.72	67	38.12809	7.18172	5.316	1340	-0.0964600000000004	-0.14378	0.195	0.173139308073008	0.260772352829053	38.0491785401	7.0368806232	5.30793971	-0.0789114598999987	-0.1448393768	-0.00806028999999953	0.164940788088822	0.165137614886027	-0.0788991749000019	-0.1448266368	-0.00806028999999953	0.0257468736106581	0.19067127328134	3.02751013600736	2.39852559670993
Sox2-del-SCR_ESC	Batch65	20	Batch65_01_XY02_singlet01	0	80	ID30865528	419.35	75.97	17.79	68	38.16085	6.91327	5.337	1360	0	80	ID32079915	420.76	78.15	17.29	68	38.28916	7.11165	5.187	1360	-0.128309999999999	-0.198380000000001	0.15	0.236258503550666	0.27985367694565	38.1784334295	6.9121757156	5.13418157	-0.110726570499992	-0.1994742844	-0.0528184299999994	0.228145487686217	0.234179738874324	-0.110714285500002	-0.199461544400001	-0.0528184299999994	0.0632232108560688	0.0774626715728972	0.259543125283768	2.05555102295057
Sox2-del-SCR_ESC	Batch65	20	Batch65_01_XY02_singlet01	0	80	ID30865643	420.44	75.83	17.91	69	38.26004	6.90053	5.373	1380	0	80	ID32080050	421.92	77.39	17	69	38.39472	7.04249	5.1	1380	-0.134680000000003	-0.14196	0.273000000000001	0.195681741611221	0.335887397798728	38.2776502108	6.8994321484	5.17013153	-0.117069789200002	-0.1430578516	0.0701315300000003	0.184853683890099	0.197710181700087	-0.117057504200005	-0.1430451116	0.0701315300000003	0.0567719148290162	0.135424307188018	3.78087234257394	2.49670186915767
Sox2-del-SCR_ESC	Batch65	20	Batch65_01_XY02_singlet01	0	80	ID30865739	420.98	77.29	17.29	70	38.30918	7.03339	5.187	1400	0	80	ID32080185	422.46	78.31	17.3	70	38.44386	7.12621	5.19	1400	-0.134679999999996	-0.0928199999999997	-0.003000000000001	0.163567279123909	0.163594788425545	38.3268034786	7.0323293492	4.98439007	-0.117056521399995	-0.0938806507999992	-0.205609930000001	0.1500526767402	0.254541252278495	-0.117044236399998	-0.0938679107999993	-0.205609930000001	0.0491772025897989	0.280092395501004	6.17094478089701	2.53333223049805
Sox2-del-SCR_ESC	Batch65	20	Batch65_01_XY02_singlet01	0	80	ID30865843	420.99	77.6	17.03	71	38.31009	7.0616	5.109	1420	0	80	ID32080313	422.7	78.98	16.28	71	38.4657	7.18718	4.884	1420	-0.155609999999996	-0.125580000000001	0.225	0.199962017643349	0.301014631704173	38.3277137243	7.060547248	4.90649849	-0.137986275699994	-0.126632752000001	0.0224984899999994	0.187286054367773	0.188632574633674	-0.137973990699997	-0.126620012000001	0.0224984899999994	0.0388684286802731	0.231396210044526	2.57323381767834	3.0449493552278
Sox2-del-SCR_ESC	Batch65	20	Batch65_01_XY02_singlet01	0	80	ID30865949	420.92	75.75	17.06	72	38.30372	6.89325	5.118	1440	0	80	ID32080464	421.15	76.85	16.51	72	38.32465	6.99335	4.953	1440	-0.0209299999999928	-0.100099999999999	0.164999999999999	0.102264729501425	0.194121289146758	38.3213420044	6.89215011	4.91548598	-0.00330799559999662	-0.101199889999999	-0.0375140200000006	0.101253941014173	0.107979916037484	-0.00329571059999267	-0.101187149999999	-0.0375140200000006	0.137058635627991	0.149621425460081	2.32606862980419	2.09540283440501
Sox2-del-SCR_ESC	Batch65	20	Batch65_01_XY02_singlet01	0	80	ID30866059	422.95	77.22	16.85	73	38.48845	7.02702	5.055	1460	0	80	ID32080748	424.45	77.88	16.61	73	38.62495	7.08708	4.983	1460	-0.136499999999998	-0.0600599999999991	0.072000000000001	0.149128983098522	0.165600282608453	38.5061218815	7.0259575656	4.85257355	-0.118828118499998	-0.0611224343999996	-0.130426449999999	0.133626620600956	0.18672742860339	-0.118815833500001	-0.0611096943999989	-0.130426449999999	0.122274695837704	0.153570247413709	2.62101128446568	1.97150700226782
Sox2-del-SCR_ESC	Batch65	20	Batch65_01_XY02_singlet01	0	80	ID30866182	426.34	79.35	18.7	74	38.79694	7.22085	5.61	1480	0	80	ID32080615	427.15	79.98	18.76	74	38.87065	7.27818	5.628	1480	-0.0737099999999984	-0.0573300000000012	-0.0180000000000007	0.0933803673156189	0.0950993848560543	38.8146951738	7.219841838	5.4068021	-0.0559548261999936	-0.0583381620000001	-0.221197900000001	0.0808349164693682	0.235505402666309	-0.0559425411999968	-0.0583254220000011	-0.221197900000001	0.0629349112769628	0.110454783475149	3.51977999560104	1.49513110854383
Sox2-del-SCR_ESC	Batch65	20	Batch65_01_XY02_singlet01	0	80	ID30866290	427.25	79.85	18.54	75	38.87975	7.26635	5.562	1500	0	80	ID32080915	428.54	81.4	18.39	75	38.99714	7.4074	5.517	1500	-0.11739	-0.141050000000002	0.044999999999999	0.183508895152253	0.188945798048013	38.8975275325	7.265354578	5.35886882	-0.0996124675000019	-0.142045422000001	-0.158131180000001	0.173492206143669	0.234744575402266	-0.0996001824999979	-0.142032682000002	-0.158131180000001	0.0944081300555586	0.113535484286393	4.18738899026022	2.33776967219113
Sox2-del-SCR_ESC	Batch65	20	Batch65_01_XY02_singlet01	0	80	ID30866403	426.6	79.2	17.97	76	38.8206	7.2072	5.391	1520	0	80	ID32081075	427.85	81.53	17.57	76	38.93435	7.41923	5.271	1520	-0.113749999999996	-0.21203	0.119999999999999	0.240615426355002	0.268878752228582	38.838361562	7.206188016	5.18810651	-0.0959884379999991	-0.213041983999999	-0.0828934900000009	0.233667856532163	0.247935471162792	-0.0959761529999952	-0.213029244	-0.0828934900000009	0.0710889963752235	0.10351017052528	0.531740606944987	0.460148105414076
Sox2-del-SCR_ESC	Batch65	20	Batch65_01_XY02_singlet01	0	80	ID30866504	425.84	80.87	17.91	77	38.75144	7.35917	5.373	1540	0	80	ID32081228	428.37	83.14	17.96	77	38.98167	7.56574	5.388	1540	-0.230229999999999	-0.206569999999999	-0.0149999999999997	0.30931701828383	0.30968050923492	38.7691828888	7.3582005676	5.17013153	-0.212487111200005	-0.207539432399999	-0.21786847	0.297024221953424	0.36836131535108	-0.212474826200001	-0.207526692399999	-0.21786847	0.116628551099087	0.1783829144214	4.61418513468668	2.20683057575565
Sox2-del-SCR_ESC	Batch65	20	Batch65_01_XY02_singlet01	0	80	ID30866607	421.65	82.92	16.82	78	38.37015	7.54572	5.046	1560	0	80	ID32081499	422.97	85.08	16.81	78	38.49027	7.74228	5.043	1560	-0.12012	-0.19656	0.003000000000001	0.23035765235824	0.230377186370526	38.3877899405	7.5448028016	4.84358606	-0.102480059500003	-0.1974771984	-0.199413939999999	0.222484620778689	0.298773034173702	-0.102467774499999	-0.1974644584	-0.199413939999999	0.110466284344128	0.111997185921427	3.28000017917224	2.43933438480482
Sox2-del-SCR_ESC	Batch65	20	Batch65_01_XY02_singlet01	0	80	ID30866713	417.99	82.69	17.23	79	38.03709	7.52479	5.169	1580	0	80	ID32081363	418.52	83.98	17.13	79	38.08532	7.64218	5.139	1580	-0.0482299999999967	-0.11739	0.0300000000000002	0.126911563696929	0.130409144618005	38.0546400143	7.5238669412	4.96641509	-0.0306799856999973	-0.1183130588	-0.172584909999999	0.122226189522395	0.211482369394879	-0.0306677006999934	-0.1183003188	-0.172584909999999	0.106874747233827	0.110190782042035	0.742924566367825	0.730733669343752
Sox2-del-SCR_ESC	Batch65	20	Batch65_01_XY02_singlet01	0	80	ID30866809	417.07	81.66	17.08	80	37.95337	7.43106	5.124	1600	0	80	ID32081642	418.32	84.21	16.73	80	38.06712	7.66311	5.019	1600	-0.113750000000003	-0.23205	0.105	0.258430387145167	0.278946706379553	37.9708974099	7.4301106968	4.92147764	-0.0962225900999911	-0.2329993032	-0.0975223600000001	0.25208621964962	0.270292568964087	-0.0962103051000014	-0.2329865632	-0.0975223600000001	0.132093783525616	0.151931412349832	3.35904781871125	2.3505640580047
Sox2-del-SCR_ESC	Batch65	20	Batch65_01_XY02_singlet02	0	80	ID33291723	342.35	141.13	6.7	1	31.15385	12.84283	2.01	20	0	80	ID35467288	342.74	143.36	6.91	1	31.18934	13.04576	2.073	20	-0.0354899999999958	-0.20293	-0.0630000000000002	0.206010011892626	0.215427772118638	31.1695415395	12.8433959924	1.8118061	-0.0197984604999988	-0.202364007600004	-0.2611939	0.203330200929681	0.331006682723045	-0.0197861754999948	-0.202351267600001	-0.2611939	NA	NA	NA	NA
Sox2-del-SCR_ESC	Batch65	20	Batch65_01_XY02_singlet02	0	80	ID33291536	336.79	139.89	6.78	2	30.64789	12.72999	2.034	40	0	80	ID35467715	337.25	140.9	6.62	2	30.68975	12.8219	1.986	40	-0.0418599999999998	-0.0919100000000022	0.0479999999999998	0.100993602272621	0.111819978984081	30.6634449303	12.7305243972	1.83577274	-0.0263050696999976	-0.0913756028000012	-0.15022726	0.0950865788583506	0.17779113342935	-0.0262927847000007	-0.0913628628000023	-0.15022726	0.111178963672675	0.157080734516425	NA	NA
Sox2-del-SCR_ESC	Batch65	20	Batch65_01_XY02_singlet02	0	80	ID33292113	337.64	140.52	6.5	3	30.72524	12.78732	1.95	60	0	80	ID35467493	338.19	142.48	6.48	3	30.77529	12.96568	1.944	60	-0.0500500000000024	-0.17836	0.00600000000000001	0.185249270174001	0.185346411079363	30.7408158148	12.7878704496	1.7518895	-0.034474185199997	-0.177809550399999	-0.1921105	0.181120693623488	0.264028691374448	-0.0344619002000037	-0.1777968104	-0.1921105	0.0868191323716817	0.0963938148361667	2.98880255637354	2.78473083953393
Sox2-del-SCR_ESC	Batch65	20	Batch65_01_XY02_singlet02	0	80	ID33291916	338	141.7	6.28	4	30.758	12.8947	1.884	80	0	80	ID35467934	337.14	142.09	6.05	4	30.67974	12.93019	1.815	80	0.0782600000000002	-0.0354900000000011	0.069	0.0859311800221556	0.110205116487394	30.77358466	12.895280516	1.68598124	0.093844660000002	-0.0349094840000017	-0.12901876	0.100127380289621	0.163313602359387	0.0938569449999989	-0.034896744000001	-0.12901876	0.192057686674047	0.20215519450861	2.50413749335228	2.53789848786821
Sox2-del-SCR_ESC	Batch65	20	Batch65_01_XY02_singlet02	0	80	ID33292300	335.69	142.42	6.33	5	30.54779	12.96022	1.899	100	0	80	ID35468141	336.77	143.7	5.47	5	30.64607	13.0767	1.641	100	-0.098279999999999	-0.116480000000001	0.258	0.152402587904537	0.299650711329041	30.5633179033	12.9608188616	1.70096039	-0.0827520966999984	-0.115881138400002	0.0599603900000003	0.142395041153568	0.154504356294826	-0.082739811699998	-0.115868398400002	0.0599603900000003	0.194275122682321	0.271027567653096	2.73239393658493	1.99014635578213
Sox2-del-SCR_ESC	Batch65	20	Batch65_01_XY02_singlet02	0	80	ID33292485	335.02	144.92	5.4	6	30.48682	13.18772	1.62	120	0	80	ID35468355	336.06	146.35	4.65	6	30.58146	13.31785	1.395	120	-0.0946400000000018	-0.130129999999999	0.225	0.160905396118341	0.276614436535768	30.5023314414	13.1883825616	1.4223482	-0.0791285586000008	-0.129467438400003	0.0273482	0.151733801085889	0.154178696437647	-0.0791162736000004	-0.1294546984	0.0273482	0.0140612082002966	0.0355143986665719	1.40152522315258	2.20492737163806
Sox2-del-SCR_ESC	Batch65	20	Batch65_01_XY02_singlet02	0	80	ID33292681	333.87	143.81	5.17	7	30.38217	13.08671	1.551	140	0	80	ID35468577	336.62	145.39	4.79	7	30.63242	13.23049	1.437	140	-0.250250000000001	-0.143779999999998	0.114	0.288613497432119	0.310312344098652	30.3976531859	13.0873442788	1.35344411	-0.234766814099999	-0.143145721199998	-0.0835558900000002	0.274965733320592	0.287380829656787	-0.234754529100002	-0.143132981199997	-0.0835558900000002	0.156238157936659	0.191598745231195	4.53940509012878	1.07473690752066
Sox2-del-SCR_ESC	Batch65	20	Batch65_01_XY02_singlet02	0	80	ID33292863	334.82	145.82	4.97	8	30.46862	13.26962	1.491	160	0	80	ID35468802	338.75	145.1	4.74	8	30.82625	13.2041	1.422	160	-0.35763	0.0655199999999994	0.069	0.363582297836405	0.370071732641119	30.4841265274	13.2703054936	1.29352751	-0.342123472599997	0.0662054936000001	-0.12847249	0.34847042612925	0.371398463342945	-0.3421111876	0.066218233599999	-0.12847249	0.235272997308487	0.239522199843938	5.09856402612284	1.14808208458547
Sox2-del-SCR_ESC	Batch65	20	Batch65_01_XY02_singlet02	0	80	ID33293064	335.12	144.5	5.62	9	30.49592	13.1495	1.686	180	0	80	ID35469009	336.2	141.83	5.16	9	30.5942	12.90653	1.548	180	-0.098279999999999	0.24297	0.138	0.262094218364312	0.29620496163974	30.5114338984	13.15015186	1.48825646	-0.0827661015999972	0.243621859999999	-0.0597435400000002	0.257297178849517	0.264142251099009	-0.0827538166000004	0.2436346	-0.0597435400000002	0.314233691635081	0.321662061062093	4.83849208343593	1.49008696687728
Sox2-del-SCR_ESC	Batch65	20	Batch65_01_XY02_singlet02	0	80	ID33293480	334.31	144.2	6.39	10	30.42221	13.1222	1.917	200	0	80	ID35469257	337.1	142.3	6.68	10	30.6761	12.9493	2.004	200	-0.253890000000002	0.172899999999997	-0.0870000000000002	0.307171844575638	0.319254666528149	30.4377039967	13.122844216	1.71893537	-0.2383960033	0.173544215999998	-0.28506463	0.294873276674011	0.410136675479656	-0.238383718300003	0.173556955999997	-0.28506463	0.170679648733362	0.282667890094598	2.96473404045267	2.4203580610791
Sox2-del-SCR_ESC	Batch65	20	Batch65_01_XY02_singlet02	0	80	ID33293280	334.02	143.31	6.59	11	30.39582	13.04121	1.977	220	0	80	ID35469461	335.6	141.89	6.06	11	30.5396	12.91199	1.818	220	-0.143780000000003	0.129220000000002	0.159	0.193314502301305	0.250302810211954	30.4113068714	13.0418315388	1.77885197	-0.128293128600003	0.129841538800001	-0.03914803	0.182532057578742	0.186682940561825	-0.128280843600002	0.129854278800002	-0.03914803	0.118459136463386	0.272960695279029	2.34064919251867	2.69179879154225
Sox2-del-SCR_ESC	Batch65	20	Batch65_01_XY02_singlet02	0	80	ID33293689	336.3	142.97	6.31	12	30.6033	13.01027	1.893	240	0	80	ID35469684	336.66	142.1	5.76	12	30.63606	12.9311	1.728	240	-0.0327599999999997	0.0791699999999995	0.165	0.0856802573525541	0.185919623762528	30.618842891	13.0108828756	1.69496873	-0.0172171089999971	0.0797828756000012	-0.0330312700000002	0.0816194589624499	0.0880499907957744	-0.0172048240000002	0.0797956156000001	-0.0330312700000002	0.121834937072874	0.121988387334405	6.23762223308512	1.07224087438647
Sox2-del-SCR_ESC	Batch65	20	Batch65_01_XY02_singlet02	0	80	ID33293884	336.38	144.94	5.21	13	30.61058	13.18954	1.563	260	0	80	ID35469893	337.22	143.78	5.33	13	30.68702	13.08398	1.599	260	-0.0764400000000016	0.105560000000001	-0.036	0.13033030039097	0.135210898968982	30.6261248566	13.1902030712	1.36542743	-0.0608951433999998	0.106223071199999	-0.23357257	0.122440023459923	0.263718988321417	-0.060882858400003	0.106235811200001	-0.23357257	0.0510573660935828	0.206938801673596	3.02066489110401	1.86837795885076
Sox2-del-SCR_ESC	Batch65	20	Batch65_01_XY02_singlet02	0	80	ID33294091	338.69	145.5	5.84	14	30.82079	13.2405	1.752	280	0	80	ID35470120	340.17	143.95	5.6	14	30.95547	13.09945	1.68	280	-0.134680000000003	0.141050000000002	0.0720000000000001	0.195022575359883	0.20788892442841	30.8363916133	13.24117734	1.55416472	-0.1190783867	0.141727339999999	-0.12583528	0.185111590891954	0.223832121857495	-0.119066101700003	0.141740080000002	-0.12583528	0.0681604203620379	0.127487907506845	6.27962251696077	2.32820819303668
Sox2-del-SCR_ESC	Batch65	20	Batch65_01_XY02_singlet02	0	80	ID33294286	338.82	151.11	4.9	15	30.83262	13.75101	1.47	300	0	80	ID35470329	338.52	150.47	4.82	15	30.80532	13.69277	1.446	300	0.0273000000000003	0.0582400000000014	0.024	0.0643209732513445	0.0686526590890709	30.8482248074	13.7518302828	1.2725567	0.0429048074000029	0.0590602828000009	-0.1734433	0.0729995856320255	0.18817948298722	0.0429170923999997	0.0590730228000016	-0.1734433	0.181858179681166	0.187986491762753	3.21759573757253	2.38873475465922
Sox2-del-SCR_ESC	Batch65	20	Batch65_01_XY02_singlet02	0	80	ID33294478	340.62	152.7	4.78	16	30.99642	13.8957	1.434	320	0	80	ID35470540	341.3	153.2	4.32	16	31.0583	13.9412	1.296	320	-0.0618799999999986	-0.0455000000000005	0.138	0.0768074501594727	0.157934747285073	31.0120690334	13.896560796	1.23660674	-0.046230966599996	-0.044639204000001	-0.05939326	0.0642647711154693	0.087507257641588	-0.0462186815999992	-0.0446264640000003	-0.05939326	0.136743445068357	0.178062296382935	4.47425458605541	1.91500603485117
Sox2-del-SCR_ESC	Batch65	20	Batch65_01_XY02_singlet02	0	80	ID33294643	343.01	153.76	3.86	17	31.21391	13.99216	1.158	340	0	80	ID35470987	342.06	153.41	3.51	17	31.12746	13.96031	1.053	340	0.0864499999999992	0.0318500000000004	0.105	0.0921304781274899	0.139689029633683	31.2296177557	13.9930478048	0.96099038	0.102157755700002	0.0327378047999982	-0.09200962	0.10727521108245	0.141328486460899	0.102170040699999	0.0327505448000007	-0.09200962	0.167351170885242	0.170499974593286	2.76147192595583	2.53657807175217
Sox2-del-SCR_ESC	Batch65	20	Batch65_01_XY02_singlet02	0	80	ID33294832	344.39	154.15	3.53	18	31.33949	14.02765	1.059	360	0	80	ID35470770	343.73	154.06	3.54	18	31.27943	14.01946	1.062	360	0.0600599999999964	0.00819000000000081	-0.00300000000000011	0.060615837039503	0.0606900296589118	31.3552316623	14.028547742	0.86212799	0.0758016622999982	0.0090877419999984	-0.19987201	0.0763444763038001	0.213956302649727	0.075813947299995	0.00910048200000091	-0.19987201	0.0354114265422006	0.113526491649596	3.3922658405027	1.68588850401701
Sox2-del-SCR_ESC	Batch65	20	Batch65_01_XY02_singlet02	0	80	ID33295018	342.2	154.35	3.72	19	31.1402	14.04585	1.116	380	0	80	ID35471240	341.95	154.77	3.51	19	31.11745	14.08407	1.053	380	0.0227499999999985	-0.0382200000000026	0.0630000000000002	0.0444784318518552	0.0771189399564086	31.155887854	14.046752838	0.91904876	0.0384378540000014	-0.0373171620000008	-0.13395124	0.0535727468015196	0.144267022903356	0.0384501389999983	-0.0373044220000018	-0.13395124	0.0595774226190457	0.0888539093305484	0.161574313101839	2.09262086089621
Sox2-del-SCR_ESC	Batch65	20	Batch65_01_XY02_singlet02	0	80	ID33295215	342.12	156.7	3.62	20	31.13292	14.2597	1.086	400	0	80	ID35471460	341.95	156.62	3.49	20	31.11745	14.25242	1.047	400	0.0154700000000005	0.00727999999999973	0.0390000000000001	0.0170973477475313	0.0425830870182051	31.1486058884	14.260662716	0.88909046	0.0311558884000007	0.00824271599999804	-0.15790954	0.0322278101808038	0.161164681528124	0.0311681734000011	0.00825545600000055	-0.15790954	0.0461381567292696	0.0519877836156212	3.97796470749157	2.40488889410721
Sox2-del-SCR_ESC	Batch65	20	Batch65_01_XY02_singlet02	0	80	ID33295408	343.23	154.91	4.41	21	31.23393	14.09681	1.323	420	0	80	ID35471684	342.11	154.84	3.98	21	31.13201	14.09044	1.194	420	0.10192	0.00637000000000043	0.129	0.102118868481784	0.164527393767725	31.2496431611	14.0977271068	1.12576103	0.117633161100002	0.00728710679999978	-0.0682389699999999	0.117858654819634	0.136188176955838	0.117645446099999	0.00729984680000051	-0.0682389699999999	0.0864825524748949	0.124579464626791	4.54284142446557	2.02157052242821
Sox2-del-SCR_ESC	Batch65	20	Batch65_01_XY02_singlet02	0	80	ID33295606	344.4	155.57	4.54	22	31.3404	14.15687	1.362	440	0	80	ID35471916	342.91	155.7	4.12	22	31.20481	14.1687	1.236	440	0.135589999999993	-0.0118299999999998	0.126	0.136105095422612	0.185473979307067	31.356141908	14.1578039236	1.16470682	0.151331907999996	-0.0108960763999999	-0.0712931800000001	0.151723666116509	0.167638862959477	0.151344192999993	-0.0108833363999992	-0.0712931800000001	0.0382914310768686	0.038413043261875	5.79942162379348	0.981996297162165
Sox2-del-SCR_ESC	Batch65	20	Batch65_01_XY02_singlet02	0	80	ID33295795	346.36	156.06	4.34	23	31.51876	14.20146	1.302	460	0	80	ID35472138	344.23	156.09	3.81	23	31.32493	14.20419	1.143	460	0.193829999999998	-0.00272999999999968	0.159	0.193849224398756	0.250716018235771	31.5345500652	14.2024064088	1.10479022	0.209620065199999	-0.00178359120000238	-0.0382097800000001	0.209627653070917	0.213081534206203	0.2096323502	-0.00177085119999987	-0.0382097800000001	0.058996157979083	0.0676391751269405	0.649888153073186	0.858821238032403
Sox2-del-SCR_ESC	Batch65	20	Batch65_01_XY02_singlet02	0	80	ID33295992	345.52	160.35	4.34	24	31.44232	14.59185	1.302	480	0	80	ID35472367	345.04	160.22	4.03	24	31.39864	14.58002	1.209	480	0.0436799999999984	0.0118299999999998	0.0929999999999997	0.0452536330033275	0.103425776767689	31.4580894264	14.592905718	1.10479022	0.0594494264000005	0.0128857179999997	-0.10420978	0.0608298941940934	0.120664635562011	0.0594617113999973	0.0128984580000004	-0.10420978	0.150885418082749	0.16468882594155	2.88913750704446	2.89520372044534
Sox2-del-SCR_ESC	Batch65	20	Batch65_01_XY02_singlet02	0	80	ID33296183	349.11	160.51	3.91	25	31.76901	14.60641	1.173	500	0	80	ID35472608	347.47	159.32	3.57	25	31.61977	14.49812	1.071	500	0.149239999999999	0.10829	0.102	0.184388995604401	0.210720909498796	31.7848676327	14.6074697948	0.97596953	0.1650976327	0.1093497948	-0.0950304699999999	0.198026780880633	0.219648346623341	0.165109917700001	0.109362534800001	-0.0950304699999999	0.143062439540518	0.143356622935114	3.97895134682355	2.26232825344187
Sox2-del-SCR_ESC	Batch65	20	Batch65_01_XY02_singlet02	0	80	ID33296563	347.23	158.49	4.38	26	31.59793	14.42259	1.314	520	0	80	ID35472835	345.49	157.51	4.26	26	31.43959	14.33341	1.278	520	0.158340000000003	0.0891800000000007	0.036	0.181726794942301	0.185258273769354	31.6137414411	14.4235983252	1.11677354	0.174151441100005	0.0901883251999998	-0.16122646	0.196118990512366	0.253883102714066	0.174163726100002	0.0902010652000005	-0.16122646	0.0211927667796269	0.0695057008874507	4.41380218460574	1.72186129927498
Sox2-del-SCR_ESC	Batch65	20	Batch65_01_XY02_singlet02	0	80	ID33296371	344.99	155.9	3.85	27	31.39409	14.1869	1.155	540	0	80	ID35473063	344.45	155.2	3.61	27	31.34495	14.1232	1.083	540	0.0491400000000013	0.0637000000000008	0.0720000000000001	0.0804514114232946	0.107964946163096	31.4098464043	14.187842332	0.95799455	0.0648964043000042	0.064642332	-0.12500545	0.0915978950493287	0.154972697295912	0.064908689300001	0.0646550720000008	-0.12500545	0.112201875361974	0.117903445242978	4.50066974267023	1.93216404485358
Sox2-del-SCR_ESC	Batch65	20	Batch65_01_XY02_singlet02	0	80	ID33296763	345.87	155.74	3.74	28	31.47417	14.17234	1.122	560	0	80	ID35473302	344.49	154.21	3.49	28	31.34859	14.03311	1.047	560	0.125579999999999	0.13923	0.0750000000000002	0.187497544783924	0.201941400658705	31.4899480259	14.1732782552	0.92504042	0.141358025900001	0.140168255199999	-0.12195958	0.199070920157007	0.233459569103375	0.141370310900001	0.1401809952	-0.12195958	0.107473460225833	0.10751661256276	3.69113591985111	2.50225966005824
Sox2-del-SCR_ESC	Batch65	20	Batch65_01_XY02_singlet02	0	80	ID33297158	345.13	155.97	3.95	29	31.40683	14.19327	1.185	580	0	80	ID35473525	344.14	154.24	3.56	29	31.31674	14.03584	1.068	580	0.0900900000000036	0.157429999999998	0.117	0.181384709939951	0.215845808391083	31.4225898441	14.1942141156	0.98795285	0.1058498441	0.158374115599999	-0.08004715	0.19049028843507	0.206625497485665	0.105862129100004	0.158386855599998	-0.08004715	0.0399034375417193	0.057869993227499	1.8885767266623	1.76689839054931
Sox2-del-SCR_ESC	Batch65	20	Batch65_01_XY02_singlet02	0	80	ID33296969	346.57	155.54	3.97	30	31.53787	14.15414	1.191	600	0	80	ID35473727	345.81	154.84	3.46	30	31.46871	14.09044	1.038	600	0.0691600000000001	0.063699999999999	0.153	0.0940255050504909	0.179582280863118	31.5536652249	14.1550731592	0.99394451	0.0849552248999998	0.0646331591999978	-0.04405549	0.106746594821483	0.115480395328047	0.0849675099000002	0.0646458991999985	-0.04405549	0.0960414078317252	0.102563890370127	1.82525813097376	1.47904861600645
Sox2-del-SCR_ESC	Batch65	20	Batch65_01_XY02_singlet02	0	80	ID33297353	348.61	154.99	4.15	31	31.72351	14.10409	1.245	620	0	80	ID35473975	346.38	154.12	4.03	31	31.52058	14.02492	1.209	620	0.202930000000002	0.0791699999999995	0.036	0.217826705892553	0.220781506924835	31.7393553477	14.1050091452	1.04786945	0.218775347700003	0.0800891452000005	-0.16113055	0.232974084267165	0.283266620136271	0.218787632700003	0.0801018851999995	-0.16113055	0.134709735243746	0.178474879026276	1.90509733945201	2.05115366450538
Sox2-del-SCR_ESC	Batch65	20	Batch65_01_XY02_singlet02	0	80	ID33297552	351.39	155.98	4.37	32	31.97649	14.19418	1.311	640	0	80	ID35474199	348.59	155.57	3.61	32	31.72169	14.15687	1.083	640	0.254799999999999	0.0373099999999997	0.228	0.257517137487973	0.343946327353556	31.9924036523	14.1951243704	1.11377771	0.270713652300003	0.0382543703999989	0.03077771	0.27340314262332	0.275130052573599	0.270725937299996	0.0382671103999996	0.03077771	0.0666913477693198	0.20316622781239	5.49012353024981	2.03283762039193
Sox2-del-SCR_ESC	Batch65	20	Batch65_01_XY02_singlet02	0	80	ID33297749	350.27	156.31	4.46	33	31.87457	14.22421	1.338	660	0	80	ID35474421	348.45	156.78	3.55	33	31.70895	14.26698	1.065	660	0.165620000000001	-0.0427699999999991	0.273	0.171053375587856	0.3221618495415	31.8904561339	14.2251627788	1.14074018	0.181506133900001	-0.0418172212000023	0.0757401799999999	0.186260990634687	0.201071458687322	0.181518418900001	-0.0418044811999998	0.0757401799999999	0.11987260371095	0.128027594013726	4.55113596592345	1.28451390016626
Sox2-del-SCR_ESC	Batch65	20	Batch65_01_XY02_singlet02	0	80	ID33297932	350.35	157.42	4.18	34	31.88185	14.32522	1.254	680	0	80	ID35474653	351.2	158.14	3.53	34	31.9592	14.39074	1.059	680	-0.0773499999999991	-0.0655199999999994	0.195	0.10137007891878	0.219774641166809	31.8977380995	14.3262010616	1.05685694	-0.0614619004999959	-0.0645389384000019	-0.00214306000000009	0.0891226109518266	0.0891483734514222	-0.0614496154999991	-0.0645261983999994	-0.00214306000000009	0.244028158565188	0.256155306885519	5.64494524847735	0.915228256380338
Sox2-del-SCR_ESC	Batch65	20	Batch65_01_XY02_singlet02	0	80	ID33298118	351.08	157	3.83	35	31.94828	14.287	1.149	700	0	80	ID35474888	349.75	157.19	3.53	35	31.82725	14.30429	1.059	700	0.121029999999998	-0.0172899999999991	0.0900000000000001	0.122258762467152	0.151813059385546	31.9641860356	14.28797036	0.95200289	0.136936035599998	-0.0163196400000025	-0.10699711	0.137905070594136	0.174545667502593	0.136948320599995	-0.0163069	-0.10699711	0.204173558001337	0.229523884570491	3.28676181617151	2.3456694147666
Sox2-del-SCR_ESC	Batch65	20	Batch65_01_XY02_singlet02	0	80	ID33298320	350.84	157.76	3.9	36	31.92644	14.35616	1.17	720	0	80	ID35475111	349.74	157.08	3.61	36	31.82634	14.29428	1.083	720	0.100099999999998	0.0618799999999968	0.087	0.117682387807178	0.146349391525893	31.9423401388	14.3571497248	0.9729737	0.1160001388	0.062869724799997	-0.1100263	0.131941784503798	0.17179761695011	0.116012423799997	0.0628824647999977	-0.1100263	0.0819101170323133	0.0819661104622109	1.59083985422213	1.57172972916938
Sox2-del-SCR_ESC	Batch65	20	Batch65_01_XY02_singlet02	0	80	ID33298507	352.88	158.28	3.99	37	32.11208	14.40348	1.197	740	0	80	ID35475310	350.81	157.81	3.27	37	31.92371	14.36071	0.981	740	0.188369999999995	0.0427700000000009	0.216	0.193164514857151	0.289773238584929	32.1280302616	14.4044829744	0.99993617	0.204320261600003	0.0437729743999995	0.01893617	0.20895655670047	0.209812824017946	0.204332546599996	0.0437857144000002	0.01893617	0.0903611087097027	0.157468881483764	4.24097572117282	1.86574455233953
Sox2-del-SCR_ESC	Batch65	20	Batch65_01_XY02_singlet02	0	80	ID33298704	354.18	157.95	3.97	38	32.23038	14.37345	1.191	760	0	80	ID35475565	351.16	157.07	3.56	38	31.95556	14.29337	1.068	760	0.274819999999998	0.0800800000000006	0.123	0.286249609257374	0.311557119642609	32.2463622026	14.374444566	0.99394451	0.290802202599995	0.0810745659999981	-0.07405549	0.301892375341108	0.310842760713896	0.290814487599995	0.0810873060000006	-0.07405549	0.0941835168966444	0.132355520038176	0.620157340791836	1.81635765296239
Sox2-del-SCR_ESC	Batch65	20	Batch65_01_XY02_singlet02	0	80	ID33298887	359.7	159.51	3.64	39	32.7327	14.51541	1.092	780	0	80	ID35475785	357.54	160.08	3.25	39	32.53614	14.56728	0.975	780	0.196559999999998	-0.0518700000000027	0.117	0.203288785967154	0.234553470449703	32.748817829	14.5164443148	0.89508212	0.212677829	-0.0508356852000009	-0.0799178799999999	0.218668986913799	0.232815363285161	0.212690113999997	-0.050822945200002	-0.0799178799999999	0.153309269524187	0.153421314485804	3.7704657310133	2.15099626728067
Sox2-del-SCR_ESC	Batch65	20	Batch65_01_XY02_singlet02	0	80	ID33299077	359.36	159.77	3.53	40	32.70176	14.53907	1.059	800	0	80	ID35476019	357.68	160.12	3.26	40	32.54888	14.57092	0.978	800	0.152879999999996	-0.0318499999999986	0.0810000000000001	0.156162469562948	0.175919631934582	32.7178694752	14.5401109396	0.86212799	0.168989475200007	-0.0308090603999993	-0.11587201	0.171774971783158	0.207202711450755	0.169001760199997	-0.0307963203999986	-0.11587201	0.0480597332351535	0.0600203084188262	4.81727294928643	1.46393109255544
Sox2-del-SCR_ESC	Batch65	20	Batch65_01_XY02_singlet02	0	80	ID33299247	361.01	161.32	3.49	41	32.85191	14.68012	1.047	820	0	80	ID35476727	359.62	161.73	2.74	41	32.72542	14.71743	0.822	820	0.126490000000004	-0.0373099999999997	0.225	0.131877807837411	0.26080022277598	32.8680600157	14.6812004336	0.85014467	0.142640015699996	-0.0362295664000012	0.0281446699999999	0.147169139293628	0.149836170565842	0.142652300700007	-0.0362168264000005	0.0281446699999999	0.0269012249021798	0.146507610790225	0.632700810928247	2.06040553410295
Sox2-del-SCR_ESC	Batch65	20	Batch65_01_XY02_singlet02	0	80	ID33299438	361.31	163.19	3.34	42	32.87921	14.85029	1.002	840	0	80	ID35476260	360.19	161.83	3.07	42	32.77729	14.72653	0.921	840	0.10192	0.123759999999999	0.0810000000000001	0.160325369171568	0.179625232080573	32.8953673867	14.8514180812	0.80520722	0.118077386700001	0.124888081199998	-0.11579278	0.171870015057074	0.207237231152724	0.118089671699998	0.124900821199999	-0.11579278	0.162979198401359	0.217440126526941	4.66078467602319	2.28869992566036
Sox2-del-SCR_ESC	Batch65	20	Batch65_01_XY02_singlet02	0	80	ID33299651	363.54	161.19	3.29	43	33.08214	14.66829	0.987	860	0	80	ID35476490	363.2	160.13	3.4	43	33.0512	14.57183	1.02	860	0.0309400000000011	0.0964600000000004	-0.033	0.101300617964552	0.106540204617788	33.0983521778	14.6693671212	0.79022807	0.047152177800001	0.0975371212000002	-0.22977193	0.108336595309556	0.254031410851476	0.0471644627999979	0.097549861200001	-0.22977193	0.0760161842664453	0.137002579921521	1.78756795803559	1.0913669755197
Sox2-del-SCR_ESC	Batch65	20	Batch65_01_XY02_singlet02	0	80	ID33299854	366.51	159.06	3.95	44	33.35241	14.47446	1.185	880	0	80	ID35476987	365.71	159.9	3.7	44	33.27961	14.5509	1.11	880	0.0728000000000009	-0.0764400000000016	0.075	0.105560000000002	0.129490978836367	33.3686951507	14.4754828488	0.98795285	0.0890851507000008	-0.0754171511999999	-0.12204715	0.116721509458906	0.168876930317578	0.0890974356999976	-0.075404411200001	-0.12204715	0.177965037458615	0.208029283476376	1.44059944715897	1.94892987880467
Sox2-del-SCR_ESC	Batch65	20	Batch65_01_XY02_singlet02	0	80	ID33300051	369.53	159.95	4.29	45	33.62723	14.55545	1.287	900	0	80	ID35477234	367.55	159.71	3.51	45	33.44705	14.53361	1.053	900	0.180179999999993	0.0218399999999992	0.234	0.181498809913447	0.296138173831064	33.6435893521	14.556495526	1.08981107	0.196539352100004	0.0228855259999978	0.0368110699999999	0.197867289424467	0.201262314154267	0.196551637099994	0.0228982659999986	0.0368110699999999	0.145635921884672	0.215512774110415	2.07388501783653	1.46763178123044
Sox2-del-SCR_ESC	Batch65	20	Batch65_01_XY02_singlet02	0	80	ID33300265	370.48	158.1	4.56	46	33.71368	14.3871	1.368	920	0	80	ID35477468	367.77	157.9	3.61	46	33.46707	14.3689	1.083	920	0.246610000000004	0.0181999999999984	0.285	0.247280674740267	0.37732311365725	33.7300626936	14.388098388	1.17069848	0.262992693600005	0.0191983879999977	0.08769848	0.263692500820149	0.277893429902714	0.263004978600001	0.0192111279999985	0.08769848	0.0665555526094384	0.0837804874637038	5.48680212777997	0.603907180420636
Sox2-del-SCR_ESC	Batch65	20	Batch65_01_XY02_singlet02	0	80	ID33300457	370.27	155.6	4.5	47	33.69457	14.1596	1.35	940	0	80	ID35477680	367.65	157.08	3.42	47	33.45615	14.29428	1.026	940	0.238419999999998	-0.134680000000001	0.324	0.273829872000845	0.424215509853187	33.7109475339	14.160534688	1.1527235	0.254797533900003	-0.133745312000002	0.1267235	0.287766557757327	0.314433517958489	0.2548098189	-0.133732572000001	0.1267235	0.153163102646161	0.158056598084986	4.71427979529461	1.41878412771643
Sox2-del-SCR_ESC	Batch65	20	Batch65_01_XY02_singlet02	0	80	ID33300626	368.58	155.8	4.04	48	33.54078	14.1778	1.212	960	0	80	ID35477933	367.6	154.19	4.01	48	33.4516	14.03129	1.203	960	0.0891799999999918	0.146510000000001	0.00900000000000012	0.171517499107231	0.171753464302758	33.5571160106	14.178739784	1.01491532	0.105516010599999	0.147449784000001	-0.18808468	0.181314829218644	0.261248759126792	0.105528295599989	0.147462524000002	-0.18808468	0.318364029395946	0.447727423113813	3.68316621310688	2.44036510566819
Sox2-del-SCR_ESC	Batch65	20	Batch65_01_XY02_singlet02	0	80	ID33300821	367.74	155.49	4.36	49	33.46434	14.14959	1.308	980	0	80	ID35478419	367.95	154.58	4.05	49	33.48345	14.06678	1.215	980	-0.0191099999999977	0.0828100000000003	0.0930000000000002	0.0849864000884845	0.125982888520624	33.4806553718	14.1505218852	1.11078188	-0.0027946281999931	0.0837418851999985	-0.10421812	0.0837885032902839	0.13372333311715	-0.00278234319999626	0.083754625200001	-0.10421812	0.125657832413152	0.15107445427009	1.61444409171972	1.99998708036016
Sox2-del-SCR_ESC	Batch65	20	Batch65_01_XY02_singlet02	0	80	ID33301019	369.08	157.47	4.53	50	33.58628	14.32977	1.359	1000	0	80	ID35478165	367	155.31	3.99	50	33.397	14.13321	1.197	1000	0.189279999999997	0.196559999999998	0.162	0.27287863969171	0.317343271553058	33.6026282956	14.3307523356	1.16171099	0.2056282956	0.1975423356	-0.0352890100000001	0.285142017783532	0.287317393369152	0.205640580599997	0.197555075599999	-0.0352890100000001	0.237467171787134	0.247268841308347	3.10967035877438	2.27003220616663
Sox2-del-SCR_ESC	Batch65	20	Batch65_01_XY02_singlet02	0	80	ID33301190	369.4	157.14	4.46	51	33.6154	14.29974	1.338	1020	0	80	ID35478654	368.26	155.66	4.18	51	33.51166	14.16506	1.254	1020	0.103740000000002	0.134679999999999	0.0840000000000001	0.170002029399652	0.189622493391476	33.631756158	14.3007139272	1.14074018	0.120096157999996	0.135653927199998	-0.11325982	0.181176916661981	0.213665303588521	0.120108442999999	0.135666667199999	-0.11325982	0.105574247128313	0.131245452754624	3.26818428655864	2.77052973774074
Sox2-del-SCR_ESC	Batch65	20	Batch65_01_XY02_singlet02	0	80	ID33301372	369.78	155.3	4.52	52	33.64998	14.1323	1.356	1040	0	80	ID35478904	369.3	154.62	4.96	52	33.6063	14.07042	1.488	1040	0.0436799999999948	0.0618800000000004	-0.132	0.07574349344993	0.152187636817186	33.6663454946	14.133227044	1.15871516	0.0600454946000042	0.0628070439999995	-0.32928484	0.0868918074261147	0.340556444736556	0.0600577795999939	0.0628197840000002	-0.32928484	0.0944073650026046	0.235753175657796	0.255018982313028	0.543168354537923
Sox2-del-SCR_ESC	Batch65	20	Batch65_01_XY02_singlet02	0	80	ID33301568	368.45	157.51	4.87	53	33.52895	14.33341	1.461	1060	0	80	ID35479640	367.97	155.64	5.19	53	33.48527	14.16324	1.557	1060	0.0436799999999948	0.170170000000001	-0.0960000000000001	0.175686571199963	0.20020432387938	33.5452828165	14.3343933548	1.26356921	0.0600128164999987	0.171153354799999	-0.29343079	0.181369812823295	0.344958892512689	0.0600251014999955	0.1711660948	-0.29343079	0.108346315727986	0.114124655676286	3.83129668137072	2.190942666605
Sox2-del-SCR_ESC	Batch65	20	Batch65_01_XY02_singlet02	0	80	ID33301758	367.88	159.73	4.5	54	33.47708	14.53543	1.35	1080	0	80	ID35479151	368.94	160.2	4.07	54	33.57354	14.5782	1.221	1080	-0.0964600000000004	-0.0427699999999991	0.129	0.105516844626818	0.16665774659463	33.4933988116	14.5364699204	1.1527235	-0.080141188399999	-0.0417300796000024	-0.0682765000000003	0.0903549092279255	0.113250563238497	-0.0801289034000021	-0.0417173395999999	-0.0682765000000003	0.254877424915287	0.340083748563279	2.55906106004693	1.96726814027587
Sox2-del-SCR_ESC	Batch65	20	Batch65_01_XY02_singlet02	0	80	ID33301929	367.78	159.03	4.11	55	33.46798	14.47173	1.233	1100	0	80	ID35479384	368.83	160.17	3.84	55	33.56353	14.57547	1.152	1100	-0.0955500000000029	-0.103739999999998	0.0810000000000002	0.141038257575738	0.16264313726684	33.4842963546	14.4727520844	1.03588613	-0.0792336454000022	-0.102717915600001	-0.11611387	0.129726407290814	0.174101612729346	-0.0792213604000054	-0.102705175599999	-0.11611387	0.06099458807353	0.0775161514961653	0.597109608913506	1.49161047879402
Sox2-del-SCR_ESC	Batch65	20	Batch65_01_XY02_singlet02	0	80	ID33302121	371.29	162.13	4.16	56	33.78739	14.75383	1.248	1120	0	80	ID35479859	371.77	161.54	3.9	56	33.83107	14.70014	1.17	1120	-0.0436800000000019	0.0536900000000013	0.0780000000000001	0.0692138606060976	0.104281151221112	33.8037925953	14.7549310724	1.05086528	-0.0272774046999942	0.0547910723999987	-0.11913472	0.0612055424116898	0.133937298507128	-0.0272651197000044	0.0548038124000012	-0.11913472	0.165856963219699	0.165884471193608	2.80808986028561	2.39226417316557
Sox2-del-SCR_ESC	Batch65	20	Batch65_01_XY02_singlet02	0	80	ID33302316	373.19	161.63	4.27	57	33.96029	14.70833	1.281	1140	0	80	ID35480114	373.46	161.11	3.94	57	33.98486	14.66101	1.182	1140	-0.0245699999999971	0.0473199999999974	0.099	0.0533185455540528	0.112444952310006	33.9767392783	14.7094183324	1.08381941	-0.00812072169999567	0.0484083323999958	-0.0981805900000001	0.0490847508568319	0.109766757351328	-0.00810843669999883	0.0484210723999965	-0.0981805900000001	0.0201920249967745	0.029099715420039	4.7093888281185	1.58598772707419
Sox2-del-SCR_ESC	Batch65	20	Batch65_01_XY02_singlet02	0	80	ID33302493	373.51	162.3	4.15	58	33.98941	14.7693	1.245	1160	0	80	ID35480361	374.19	163.67	3.81	58	34.05129	14.89397	1.143	1160	-0.0618800000000022	-0.124669999999998	0.102	0.139182410167377	0.172556493068212	34.0058671407	14.770405404	1.04786945	-0.0454228593000039	-0.123564595999998	-0.0951305499999999	0.131648948084026	0.162423111270943	-0.0454105743	-0.123551855999999	-0.0951305499999999	0.175971979508101	0.175998409981457	4.8204034695136	1.48340917705798
Sox2-del-SCR_ESC	Batch65	20	Batch65_01_XY02_singlet02	0	80	ID33302687	372.74	163.83	3.98	59	33.91934	14.90853	1.194	1180	0	80	ID35480619	373.91	163.29	3.65	59	34.02581	14.85939	1.095	1180	-0.106470000000002	0.0491400000000031	0.099	0.117262954508236	0.153465307154421	33.9357782218	14.9096743884	0.99694034	-0.0900317782000002	0.0502843883999997	-0.09805966	0.103122455375229	0.142302275884582	-0.0900194932000034	0.0502971284000022	-0.09805966	0.179480987913313	0.179504887698723	3.60636233969044	2.67688356742523
Sox2-del-SCR_ESC	Batch65	20	Batch65_01_XY02_singlet02	0	80	ID33302881	370.92	161.19	4.18	60	33.75372	14.66829	1.254	1200	0	80	ID35480867	372.08	160.89	3.94	60	33.85928	14.64099	1.182	1200	-0.105559999999997	0.0273000000000003	0.0719999999999998	0.109033039029458	0.130660642888359	33.7701135044	14.6693671212	1.05685694	-0.0891664955999971	0.0283771212000001	-0.12514306	0.0935730994740679	0.156258473086573	-0.0891542106000003	0.0283898612000009	-0.12514306	0.0219243487964893	0.0348451951595931	2.9298928732738	2.21727754694946
Sox2-del-SCR_ESC	Batch65	20	Batch65_01_XY02_singlet02	0	80	ID33303081	371.53	158.51	4.37	61	33.80923	14.42441	1.311	1220	0	80	ID35481366	372.93	158.69	4.16	61	33.93663	14.44079	1.248	1220	-0.127400000000002	-0.0163799999999998	0.0629999999999999	0.128448683916965	0.143066643212177	33.8256384921	14.4254188348	1.11377771	-0.110991507900003	-0.015371165200003	-0.13422229	0.112050825724411	0.174845676750574	-0.110979222899999	-0.0153584252000005	-0.13422229	0.0488901188874772	0.0497260107209954	5.78095422920214	0.817373162553702
Sox2-del-SCR_ESC	Batch65	20	Batch65_01_XY02_singlet02	0	80	ID33303312	371.49	158.42	4.61	62	33.80559	14.41622	1.383	1240	0	80	ID35481110	372.49	159.21	3.9	62	33.89659	14.48811	1.17	1240	-0.0910000000000011	-0.0718900000000016	0.213	0.115970565662156	0.24252458040372	33.8219975093	14.4172265416	1.18567763	-0.0745924906999988	-0.0708834584000027	0.0156776300000001	0.102900458422566	0.104087907203437	-0.074580205700002	-0.0708707184000019	0.0156776300000001	0.0663814970413339	0.163940504956692	1.04311563979019	1.53727934797324
Sox2-del-SCR_ESC	Batch65	20	Batch65_01_XY02_singlet02	0	80	ID33303496	368.89	159.17	4.51	63	33.56899	14.48447	1.353	1260	0	80	ID35481616	370.38	158.75	4.07	63	33.70458	14.44625	1.221	1260	-0.135590000000001	0.038219999999999	0.132	0.140873760864116	0.193052885241325	33.5853336273	14.4854956516	1.15571933	-0.119246372699997	0.0392456515999982	-0.0652806700000002	0.125538514295873	0.141497294840799	-0.119234087700001	0.0392583915999989	-0.0652806700000002	0.11883766257825	0.143793728604387	2.94643746048553	2.5737871741026
Sox2-del-SCR_ESC	Batch65	20	Batch65_01_XY02_singlet02	0	80	ID33303682	367.83	157.59	4.54	64	33.47253	14.34069	1.362	1280	0	80	ID35481872	369.24	158.57	4.3	64	33.60084	14.42987	1.29	1280	-0.128310000000006	-0.0891800000000007	0.0720000000000001	0.156257891000748	0.172048041255929	33.4888475831	14.3416753932	1.16470682	-0.111992416899994	-0.0881946068000001	-0.12529318	0.142550307301348	0.189786646174648	-0.111980131900005	-0.0881818668000012	-0.12529318	0.12764654063392	0.141050135385639	2.81324007164968	2.05828318131645
Sox2-del-SCR_ESC	Batch65	20	Batch65_01_XY02_singlet02	0	80	ID33304048	369.72	158.06	4.28	65	33.64452	14.38346	1.284	1300	0	80	ID35482147	370.48	159.13	4.68	65	33.71368	14.48083	1.404	1300	-0.0691599999999966	-0.0973699999999997	-0.12	0.119432083210499	0.16930452592887	33.6608840204	14.3844573688	1.08681524	-0.052795979599999	-0.0963726312000013	-0.31718476	0.109886757647748	0.335680311431267	-0.0527836945999951	-0.0963598912000005	-0.31718476	0.0597586669203803	0.20098128456898	1.37665558682988	1.09489636223286
Sox2-del-SCR_ESC	Batch65	20	Batch65_01_XY02_singlet02	0	80	ID33303861	372.15	157.42	4.3	66	33.86565	14.32522	1.29	1320	0	80	ID35482414	371.48	157.07	4.93	66	33.80468	14.29337	1.479	1320	0.0609699999999975	0.0318500000000004	-0.189	0.0687878143278279	0.201128723458386	33.8820737255	14.3262010616	1.0928069	0.0773937255000021	0.0328310615999978	-0.3861931	0.0840694198418933	0.395237621994874	0.077406010499999	0.0328438016000003	-0.3861931	0.183420155782238	0.19597220347982	0.918878610031804	1.04135703418398
Sox2-del-SCR_ESC	Batch65	20	Batch65_01_XY02_singlet02	0	80	ID33304234	370.29	156.9	4.35	67	33.69639	14.2779	1.305	1340	0	80	ID35482650	371.04	157.52	4.54	67	33.76464	14.33432	1.362	1340	-0.0682500000000061	-0.056420000000001	-0.0569999999999999	0.0885509960418343	0.10531039312433	33.7127680253	14.278867812	1.10778605	-0.0518719746999992	-0.0554521880000003	-0.25421395	0.0759318570381676	0.265311852897429	-0.0518596897000094	-0.0554394480000013	-0.25421395	0.156536108959354	0.204748747109371	2.95919335914761	2.76703996245908
Sox2-del-SCR_ESC	Batch65	20	Batch65_01_XY02_singlet02	0	80	ID33304424	370.5	157.06	4.42	68	33.7155	14.29246	1.326	1360	0	80	ID35482894	371.82	157.36	4.23	68	33.83562	14.31976	1.269	1360	-0.12012	-0.0273000000000003	0.0569999999999997	0.123183214765649	0.135731736893035	33.731883185	14.2934318888	1.12875686	-0.103736814999998	-0.0263281112000016	-0.14024314	0.107025680216028	0.17641608357166	-0.103724530000001	-0.0263153712000008	-0.14024314	0.0594825479346333	0.128559398881809	5.1723239815796	0.754716667454975
Sox2-del-SCR_ESC	Batch65	20	Batch65_01_XY02_singlet02	0	80	ID33304617	370.61	157.4	4.37	69	33.72551	14.3234	1.311	1380	0	80	ID35483167	370.5	156.86	4.71	69	33.7155	14.27426	1.413	1380	0.0100100000000012	0.0491399999999995	-0.102	0.0501491744697754	0.113661513715065	33.7418958877	14.324380552	1.11377771	0.026395887700005	0.0501205519999974	-0.29922229	0.056646382234488	0.304537011630934	0.0264081727000018	0.0501332919999999	-0.29922229	0.150926864464463	0.219210603191992	4.18439875751816	2.50382233519816
Sox2-del-SCR_ESC	Batch65	20	Batch65_01_XY02_singlet02	0	80	ID33304818	370.61	155.45	4.5	70	33.72551	14.14595	1.35	1400	0	80	ID35483417	370.51	156.29	4.8	70	33.71641	14.22239	1.44	1400	0.00909999999999656	-0.0764400000000016	-0.0900000000000001	0.0769797609765072	0.118430923326639	33.7418958877	14.146880866	1.1527235	0.0254858877000075	-0.0755091340000007	-0.2872765	0.0796941640855054	0.298125723884299	0.0254981726999972	-0.0754963940000017	-0.2872765	0.125632981754231	0.126199635511293	4.17398723261227	2.00435192599036
Sox2-del-SCR_ESC	Batch65	20	Batch65_01_XY02_singlet02	0	80	ID33305007	371.1	157.15	4.28	71	33.7701	14.30065	1.284	1420	0	80	ID35483658	371.71	157.15	4.21	71	33.82561	14.30065	1.263	1420	-0.0555099999999911	0	0.0210000000000001	0.0555099999999911	0.059349474302634	33.786497927	14.301624182	1.08681524	-0.0391120729999983	0.000974181999998436	-0.17618476	0.0391242033136308	0.18047651631496	-0.0390997879999944	0.000986921999999169	-0.17618476	0.100112907024787	0.149545875400097	3.85018261077541	2.02160657358549
Sox2-del-SCR_ESC	Batch65	20	Batch65_01_XY02_singlet02	0	80	ID33305189	371.41	158.4	4.17	72	33.79831	14.4144	1.251	1440	0	80	ID35483903	372.02	158.33	4.01	72	33.85382	14.40803	1.203	1440	-0.0555099999999911	0.00636999999999865	0.048	0.0558742964161428	0.0736609598091078	33.8147155437	14.415406032	1.05386111	-0.0391044562999951	0.00737603199999981	-0.14913889	0.0397940240561727	0.154356641778109	-0.0390921712999912	0.00738877199999877	-0.14913889	0.00640185453104128	0.0277932154579767	5.58063835495679	0.57246025556318
Sox2-del-SCR_ESC	Batch65	20	Batch65_01_XY02_singlet02	0	80	ID33305381	374.68	161.17	4.11	73	34.09588	14.66647	1.233	1460	0	80	ID35484588	374.65	160.5	3.75	73	34.09315	14.6055	1.125	1460	0.00272999999999968	0.0609699999999993	0.108	0.0610310887990696	0.124051577176592	34.1123658876	14.6675466116	1.03588613	0.019215887600005	0.0620466115999978	-0.0891138699999998	0.0649540787579734	0.110273814542138	0.0192281726000019	0.0620593515999985	-0.0891138699999998	0.0799383186363922	0.0999656831738461	5.46668143502199	0.780671899079876
Sox2-del-SCR_ESC	Batch65	20	Batch65_01_XY02_singlet02	0	80	ID33305582	375.29	161.63	3.98	74	34.15139	14.70833	1.194	1480	0	80	ID35484160	374.65	160.51	3.63	74	34.09315	14.60641	1.089	1480	0.058240000000005	0.10192	0.105	0.117386472815229	0.157494711022309	34.1678908753	14.7094183324	0.99694034	0.0747408753000087	0.103008332399998	-0.09205966	0.127267100950874	0.157072900220743	0.0747531603000056	0.103021072399999	-0.09205966	0.0689991799225378	0.0690620337718695	6.16566545750797	0.69538409027932
Sox2-del-SCR_ESC	Batch65	20	Batch65_01_XY02_singlet02	0	80	ID33305783	374.35	160.17	4.49	75	34.06585	14.57547	1.347	1500	0	80	ID35484406	373.29	160.29	4.31	75	33.96939	14.58639	1.293	1500	0.0964600000000004	-0.0109200000000005	0.054	0.0970761453705291	0.111084553381648	34.0823277795	14.5765211316	1.14972767	0.112937779500001	-0.00986886840000167	-0.14327233	0.113368146328179	0.182700019555325	0.112950064499998	-0.00985612840000094	-0.14327233	0.119164868778121	0.129703521615397	4.40308793444285	1.83647012657388
Sox2-del-SCR_ESC	Batch65	20	Batch65_01_XY02_singlet02	0	80	ID33305974	374.56	161.4	4.62	76	34.08496	14.6874	1.386	1520	0	80	ID35484906	373.32	160.93	4.33	76	33.97212	14.64463	1.299	1520	0.112839999999998	0.0427700000000009	0.087	0.120673686029721	0.148765380717423	34.1014429392	14.688482472	1.18867346	0.129322939200009	0.0438524719999993	-0.11032654	0.136555709891018	0.175554570809795	0.129335224199998	0.043865212	-0.11032654	0.0561645428430366	0.0651143682415133	2.51925475394969	2.57488502535729
Sox2-del-SCR_ESC	Batch65	20	Batch65_01_XY02_singlet02	0	80	ID33306170	373.61	164.07	4.77	77	33.99851	14.93037	1.431	1540	0	80	ID35485164	372.55	162.31	4.34	77	33.90205	14.77021	1.302	1540	0.0964600000000004	0.160159999999999	0.129	0.1869645880909	0.227149195904366	34.0149695977	14.9315205036	1.23361091	0.112919597699999	0.161310503599998	-0.0683890899999999	0.196905850894316	0.208444193364657	0.112931882700003	0.1613232436	-0.0683890899999999	0.11859788699514	0.125794310333236	0.434795571050964	0.436531186887685
Sox2-del-SCR_ESC	Batch65	20	Batch65_01_XY02_singlet02	0	80	ID33306355	371.2	162.1	4.74	78	33.7792	14.7511	1.422	1560	0	80	ID35485658	369.93	162.15	4.14	78	33.66363	14.75565	1.242	1560	0.115569999999998	-0.00455000000000005	0.18	0.11565953224875	0.21395590059636	33.795600384	14.752200308	1.22462342	0.131970383999999	-0.00344969200000023	-0.0173765799999999	0.13201546359424	0.133154151871049	0.131982668999996	-0.00343695199999949	-0.0173765799999999	0.16585793472969	0.173525590877248	3.11795341967457	2.50289768047052
Sox2-del-SCR_ESC	Batch65	20	Batch65_01_XY02_singlet02	0	80	ID33306521	370.53	161.71	4.51	79	33.71823	14.71561	1.353	1580	0	80	ID35485412	370.08	161.96	4.36	79	33.67728	14.73836	1.308	1580	0.0409499999999952	-0.0227500000000003	0.0449999999999999	0.0468451171414868	0.0649574091232063	33.7346139221	14.7167003708	1.15571933	0.0573339221000069	-0.0216596292000002	-0.15228067	0.0612888094226928	0.164151517251898	0.0573462070999966	-0.0216468891999995	-0.15228067	0.0768257981265275	0.155245987891817	4.83657400947375	1.76895679876857
Sox2-del-SCR_ESC	Batch65	20	Batch65_01_XY02_singlet02	0	80	ID33306713	370.78	161.94	4.8	80	33.74098	14.73654	1.44	1600	0	80	ID35485933	369.63	162.09	4.49	80	33.63633	14.75019	1.347	1600	0.104649999999999	-0.0136500000000019	0.093	0.105536462893163	0.140666076223089	33.7573700646	14.7376362312	1.2425984	0.121040064599995	-0.0125537688000001	-0.1044016	0.121689335397375	0.160337108717898	0.121052349599999	-0.0125410288000012	-0.1044016	0.0643536268275138	0.0802109383433445	3.04425987053355	2.72347304869973
Sox2-del-SCR_ESC	Batch65	20	Batch65_01_XY02_singlet03	0	80	ID37646395	276.44	355.65	23.01	1	25.15604	32.36415	6.903	20	0	79	ID40082860	276.9	357.17	21.96	1	25.1979	32.50247	6.588	20	-0.0418599999999998	-0.13832	0.315	0.144515334826447	0.346568437685835	25.1701121308	32.370181962	6.69800483	-0.0277878691999938	-0.132288038000013	0.11000483	0.135175037165036	0.174279526324516	-0.0277755842000005	-0.132275298000003	0.11000483	NA	NA	NA	NA
Sox2-del-SCR_ESC	Batch65	20	Batch65_01_XY02_singlet03	0	80	ID37646143	273.17	354.08	23.26	2	24.85847	32.22128	6.978	40	0	79	ID40082335	272.76	357.4	22.1	2	24.82116	32.5234	6.63	40	0.0373100000000015	-0.302120000000002	0.348000000000001	0.304415062866477	0.462355415778816	24.8724617869	32.2272719584	6.77290058	0.0513017869000016	-0.296128041599999	0.142900580000001	0.300538999733785	0.33278261091187	0.051314071900002	-0.296115301600004	0.142900580000001	0.18193053751821	0.184880639467002	NA	NA
Sox2-del-SCR_ESC	Batch65	20	Batch65_01_XY02_singlet03	0	80	ID37646867	272.64	357.56	22.84	3	24.81024	32.53796	6.852	60	0	79	ID40082599	271.28	360.51	22.75	3	24.68648	32.80641	6.825	60	0.123760000000001	-0.268449999999994	0.0269999999999992	0.29560436414234	0.296834870087726	24.8242187648	32.5440406288	6.64707572	0.137738764800002	-0.262369371200002	-0.177924280000001	0.296326938148584	0.345639557467072	0.137751049800002	-0.262356631199992	-0.177924280000001	0.092795468508229	0.333975432883442	1.49340451574953	1.72114650028212
Sox2-del-SCR_ESC	Batch65	20	Batch65_01_XY02_singlet03	0	80	ID37646633	273.16	358.39	22.95	4	24.85756	32.61349	6.885	80	0	79	ID40083115	275.01	361.13	22.15	4	25.02591	32.86283	6.645	80	-0.16835	-0.249340000000004	0.24	0.30085238589714	0.384853424176013	24.8715515412	32.6195917772	6.68002985	-0.154358458799994	-0.243238222800002	0.0350298499999999	0.288082222349823	0.290204164727241	-0.1543461738	-0.243225482800007	0.0350298499999999	0.292723058322935	0.361989295916315	2.70384975384077	2.44748279009759
Sox2-del-SCR_ESC	Batch65	20	Batch65_01_XY02_singlet03	0	80	ID37647379	277.4	360.98	23.31	5	25.2434	32.84918	6.993	100	0	79	ID40083981	279.08	360.92	22.69	5	25.39628	32.84372	6.807	100	-0.15288	0.00545999999999935	0.185999999999999	0.152977468929251	0.240827959340272	25.257495718	32.8553477704	6.78787973	-0.138784282	0.0116277704000041	-0.019120270000001	0.139270535199412	0.140576906708049	-0.138771996999999	0.0116405103999995	-0.019120270000001	0.255341397882959	0.261020047063129	4.71675465948833	1.68966219536297
Sox2-del-SCR_ESC	Batch65	20	Batch65_01_XY02_singlet03	0	80	ID37647135	285.16	367.01	23.15	6	25.94956	33.39791	6.945	120	0	79	ID40083405	287.23	365.94	21.94	6	26.13793	33.30054	6.582	120	-0.188369999999999	0.097369999999998	0.363	0.212047574378957	0.420396448367489	25.9638463812	33.4042314148	6.73994645	-0.174083618799997	0.103691414799997	0.15794645	0.202625308976267	0.256912625040752	-0.174071333800001	0.103704154799999	0.15794645	0.0985989746332562	0.202668155195354	0.427166289051127	1.31614688949324
Sox2-del-SCR_ESC	Batch65	20	Batch65_01_XY02_singlet03	0	80	ID37647885	284.98	368.75	23.15	7	25.93318	33.55625	6.945	140	0	79	ID40083693	285.54	367.31	23.11	7	25.98414	33.42521	6.933	140	-0.0509599999999999	0.131039999999999	0.0119999999999996	0.140600153627226	0.141111314925486	25.9474619586	33.56261575	6.73994645	-0.0366780413999983	0.137405749999999	-0.19305355	0.142216802291439	0.239781759151118	-0.0366657564000015	0.137418490000002	-0.19305355	0.141481267659734	0.378441473808838	4.586859119926	2.55547915680463
Sox2-del-SCR_ESC	Batch65	20	Batch65_01_XY02_singlet03	0	80	ID37647625	288.31	370.47	23.54	8	26.23621	33.71277	7.062	160	0	79	ID40084262	289.57	371.09	22.95	8	26.35087	33.76919	6.885	160	-0.114659999999997	-0.0564199999999957	0.177	0.127789404881621	0.218309715770963	26.2505737767	33.7191795756	6.85678382	-0.100296223299996	-0.0500104243999999	-0.0282161800000003	0.112073078644743	0.11557044505713	-0.100283938299999	-0.0499976843999974	-0.0282161800000003	0.197919416669997	0.257572230730545	4.14452908825931	2.41593202252143
Sox2-del-SCR_ESC	Batch65	20	Batch65_01_XY02_singlet03	0	80	ID37648394	283.7	364.47	23.09	9	25.8167	33.16677	6.927	180	0	79	ID40084783	283.5	363.52	21.99	9	25.7985	33.08032	6.597	180	0.0182000000000002	0.0864500000000064	0.33	0.0883450196672178	0.341620904658953	25.830950509	33.1730266956	6.72197147	0.0324505089999967	0.0927066955999933	0.12497147	0.0982220288093699	0.158951046732601	0.0324627940000006	0.092719435600003	0.12497147	0.194909905539514	0.247903867234751	2.71961787551137	1.72712631537586
Sox2-del-SCR_ESC	Batch65	20	Batch65_01_XY02_singlet03	0	80	ID37648142	286.26	363.15	22.81	10	26.04966	33.04665	6.843	200	0	79	ID40084524	285.56	362.83	22.19	10	25.98596	33.01753	6.657	200	0.0637000000000008	0.0291199999999989	0.185999999999999	0.0700404483138139	0.198750256352035	26.0639734082	33.052873062	6.63808823	0.0780134082000039	0.0353430619999955	-0.0189117700000008	0.0856459216221996	0.0877090584549218	0.0780256932000007	0.035355801999998	-0.0189117700000008	0.0732568375191353	0.161458821363848	4.56205099230291	2.21942339800643
Sox2-del-SCR_ESC	Batch65	20	Batch65_01_XY02_singlet03	0	80	ID37648872	285.54	363.77	22.28	11	25.98414	33.10307	6.684	220	0	79	ID40085056	287.01	364.8	21.81	11	26.11791	33.1968	6.543	220	-0.133769999999998	-0.0937300000000008	0.141000000000001	0.163339296557809	0.215779345165379	25.9984357178	33.1093088596	6.47930924	-0.119474282199995	-0.0874911404000116	-0.0636907599999992	0.148083772762915	0.161199617447053	-0.119461997199998	-0.087478400400002	-0.0636907599999992	0.232571772016232	0.236843380916989	4.59756671471776	1.45308226171177
Sox2-del-SCR_ESC	Batch65	20	Batch65_01_XY02_singlet03	0	80	ID37648636	282.91	368.29	22.48	12	25.74481	33.51439	6.744	240	0	79	ID40085327	285.09	369.85	21.69	12	25.94319	33.65635	6.507	240	-0.198379999999997	-0.141959999999997	0.236999999999999	0.243941111746253	0.340112137390005	25.7590410987	33.5207440292	6.53922584	-0.184148901299995	-0.135605970800007	0.0322258399999988	0.228691489055906	0.230950864753335	-0.184136616299998	-0.135593230799998	0.0322258399999988	0.0806092008405395	0.125291010913433	0.0831916850929269	1.06460727419377
Sox2-del-SCR_ESC	Batch65	20	Batch65_01_XY02_singlet03	0	80	ID37649338	282.02	374.3	22.36	13	25.66382	34.0613	6.708	260	0	79	ID40085581	282.65	373.93	21.01	13	25.72115	34.02763	6.303	260	-0.0573300000000003	0.0336700000000008	0.404999999999999	0.0664860722256932	0.410421000681008	25.6780292314	34.067807164	6.50327588	-0.0431207685999979	0.0401771639999993	0.20027588	0.0589372988160927	0.208767893368477	-0.0431084836000011	0.0401899040000018	0.20027588	0.225363361469789	0.281121789687254	3.3966318079626	1.61225748740187
Sox2-del-SCR_ESC	Batch65	20	Batch65_01_XY02_singlet03	0	80	ID37649134	281.01	374.69	23.5	14	25.57191	34.09679	7.05	280	0	79	ID40085852	281.21	376.33	22.23	14	25.59011	34.24603	6.669	280	-0.0181999999999967	-0.149239999999999	0.381	0.1503456603963	0.409591037011309	25.5860944157	34.1033071012	6.8448005	-0.00401558429999582	-0.142722898800002	0.1758005	0.142779377919734	0.22647685656463	-0.00400329929999543	-0.1427101588	0.1758005	0.187033816224184	0.188628451293877	4.02835480616214	2.1893610006258
Sox2-del-SCR_ESC	Batch65	20	Batch65_01_XY02_singlet03	0	80	ID37649589	280.98	375.37	23.51	15	25.56918	34.15867	7.053	300	0	79	ID40086105	280.87	375.12	22.16	15	25.55917	34.13592	6.648	300	0.0100100000000012	0.0227499999999949	0.405	0.0248548305164166	0.405761953120299	25.5833636786	34.1652044276	6.84779633	0.0241936786000032	0.0292844275999968	0.19979633	0.0379856786705162	0.203375232674799	0.0242059636	0.0292971675999922	0.19979633	0.174305142920783	0.175949091233866	2.76840442587233	2.77170206097518
Sox2-del-SCR_ESC	Batch65	20	Batch65_01_XY02_singlet03	0	80	ID37649828	282.49	373.39	23.82	16	25.70659	33.97849	7.146	320	0	79	ID40086362	281.71	374.25	22.12	16	25.63561	34.05675	6.636	320	0.0709800000000023	-0.0782600000000002	0.51	0.105654095992538	0.520828943128164	25.7208107793	33.9849739772	6.94066706	0.0852007793000027	-0.0717760228000017	0.30466706	0.111404534208955	0.324396343523409	0.0852130643000031	-0.0717632827999992	0.30466706	0.118046943928547	0.157901713042013	3.84725387578645	2.06367335233825
Sox2-del-SCR_ESC	Batch65	20	Batch65_01_XY02_singlet03	0	80	ID37650282	281.55	372.44	23.62	17	25.62105	33.89204	7.086	340	0	79	ID40086645	281.94	373.92	22.99	17	25.65654	34.02672	6.897	340	-0.0354899999999994	-0.134680000000003	0.189000000000001	0.13927757357163	0.234774876211236	25.6352476835	33.8984997712	6.88075046	-0.0212923164999985	-0.128220228799997	-0.0162495399999987	0.129976112480177	0.130987928320403	-0.0212800314999981	-0.128207488800001	-0.0162495399999987	0.120526876023727	0.34280343055401	4.65665004169905	2.26060558940205
Sox2-del-SCR_ESC	Batch65	20	Batch65_01_XY02_singlet03	0	80	ID37650113	282.61	370.44	24.35	18	25.71751	33.71004	7.305	360	0	79	ID40086924	281.48	372.04	22.98	18	25.61468	33.85564	6.894	360	0.102830000000001	-0.145600000000002	0.411	0.178250859464971	0.44798925087551	25.7317337277	33.7164488112	7.09944605	0.117053727700004	-0.139191188800005	0.20544605	0.181867430311272	0.274379010984127	0.1170660127	-0.139178448800003	0.20544605	0.138780365719037	0.26155099796131	2.57507781811679	2.82697058444862
Sox2-del-SCR_ESC	Batch65	20	Batch65_01_XY02_singlet03	0	80	ID37650516	285.59	368.7	23.48	19	25.98869	33.5517	7.044	380	0	79	ID40087210	284.64	369.19	23	19	25.90224	33.59629	6.9	380	0.0864499999999957	-0.0445899999999995	0.144	0.0972721470925733	0.173775345201784	26.0029869463	33.558064476	6.83880884	0.100746946299999	-0.0382255240000049	-0.0611911599999999	0.107754990018328	0.123917294741273	0.100759231299996	-0.0382127840000024	-0.0611911599999999	0.10227402694787	0.285579022942368	1.81005703369012	2.56153543307088
Sox2-del-SCR_ESC	Batch65	20	Batch65_01_XY02_singlet03	0	80	ID37650753	289.17	365.18	23.82	20	26.31447	33.23138	7.146	400	0	79	ID40087474	288.87	365.96	22.84	20	26.28717	33.30236	6.852	400	0.0273000000000003	-0.0709799999999987	0.294	0.0760489999934242	0.303676555565292	26.3288549069	33.2376547864	6.94066706	0.0416849069000023	-0.0647052135999999	0.0886670600000006	0.0769700989364277	0.117414835771836	0.0416971918999991	-0.0646924735999974	0.0886670600000006	0.0647263351302921	0.163239041166528	1.83214087257558	2.67660930812291
Sox2-del-SCR_ESC	Batch65	20	Batch65_01_XY02_singlet03	0	80	ID37651221	289.53	365.92	23.58	21	26.34723	33.29872	7.074	420	0	79	ID40087745	289.68	365.71	22.73	21	26.36088	33.27961	6.819	420	-0.0136500000000019	0.0191100000000048	0.254999999999999	0.0234843479790314	0.256079117852276	26.3616237521	33.3050136416	6.86876714	0.000743752099996442	0.0254036416000005	0.0497671399999993	0.0254145268247813	0.0558808231641863	0.000756037099996831	0.025416381600003	0.0497671399999993	0.0989736527658366	0.106343724393209	4.71738097365365	1.91130398799902
Sox2-del-SCR_ESC	Batch65	20	Batch65_01_XY02_singlet03	0	80	ID37650984	286.52	362.41	23.95	22	26.07332	32.97931	7.185	440	0	79	ID40088014	287.19	362.36	23.73	22	26.13429	32.97476	7.119	440	-0.0609700000000046	0.00455000000000183	0.0659999999999998	0.0611395403973614	0.0899669016916808	26.0876397964	32.9855142068	6.97961285	-0.0466502035999987	0.0107542067999944	-0.13938715	0.0478737345505694	0.147379347416593	-0.0466379186000054	0.010766946800004	-0.13938715	0.0496063804046738	0.195550858863512	1.44411268229074	1.17704187009386
Sox2-del-SCR_ESC	Batch65	20	Batch65_01_XY02_singlet03	0	80	ID37651454	287.45	362.18	23.75	23	26.15795	32.95838	7.125	460	0	79	ID40088281	285.87	362.38	22.65	23	26.01417	32.97658	6.795	460	0.143779999999996	-0.0181999999999931	0.330000000000001	0.144927321095778	0.360421875584709	26.1722926465	32.9645783464	6.91969625	0.158122646500001	-0.0120016536000023	0.124696250000001	0.158577460647151	0.201732411350684	0.158134931499998	-0.0119889135999927	0.124696250000001	0.206033369434717	0.334947445842155	2.73113575244691	2.70387707877981
Sox2-del-SCR_ESC	Batch65	20	Batch65_01_XY02_singlet03	0	80	ID37651693	286.13	362.98	24.08	24	26.03783	33.03118	7.224	480	0	79	ID40088553	284.22	363.19	22.94	24	25.86402	33.05029	6.882	480	0.17381	-0.0191099999999977	0.341999999999999	0.174857393895711	0.384108198558686	26.0521402141	33.0373987304	7.01855864	0.188120214099996	-0.0128912695999972	0.136558639999999	0.188561395266709	0.232816799100876	0.1881324991	-0.0128785295999947	0.136558639999999	0.0300107560475269	0.0322701375121987	0.0810256621402906	0.535522383409504
Sox2-del-SCR_ESC	Batch65	20	Batch65_01_XY02_singlet03	0	80	ID37651920	283.38	362.36	24.23	25	25.78758	32.97476	7.269	500	0	79	ID40088805	281.55	364.01	23.14	25	25.62105	33.12491	6.942	500	0.166529999999998	-0.150149999999996	0.327	0.224225920446317	0.396492450621696	25.8018226466	32.9809629328	7.06349609	0.180772646600001	-0.143947067199996	0.12149609	0.23108333543172	0.261076249014607	0.180784931599998	-0.143934327199993	0.12149609	0.131261604564087	0.132123008008603	4.68602546352651	1.63710248474323
Sox2-del-SCR_ESC	Batch65	20	Batch65_01_XY02_singlet03	0	80	ID37652157	284.25	362.49	24.34	26	25.86675	32.98659	7.302	520	0	79	ID40089067	282.24	364.75	23.12	26	25.68384	33.19225	6.936	520	0.18291	-0.205660000000002	0.366	0.275231000615847	0.457938973772707	25.8810140225	32.9927962452	7.09645022	0.1971740225	-0.199453754800004	0.16045022	0.280462823655205	0.323115565317889	0.197186307500001	-0.199441014800001	0.16045022	0.0578791629149741	0.06976691009207	0.343314960918455	0.777815518366332
Sox2-del-SCR_ESC	Batch65	20	Batch65_01_XY02_singlet03	0	80	ID37652392	283.17	363.57	23.71	27	25.76847	33.08487	7.113	540	0	79	ID40089341	282.5	364.16	22.68	27	25.7075	33.13856	6.804	540	0.0609700000000011	-0.0536900000000031	0.309000000000001	0.0812401193992258	0.319501106414361	25.7827074869	33.0911037636	6.90771293	0.0752074869000019	-0.0474562364000022	0.103712930000001	0.0889284007450199	0.136618565020468	0.0752197719000023	-0.0474434963999997	0.103712930000001	0.194882224448575	0.202973400923787	3.53049573682093	2.67505124528498
Sox2-del-SCR_ESC	Batch65	20	Batch65_01_XY02_singlet03	0	80	ID37652620	281.52	365.26	23.65	28	25.61832	33.23866	7.095	560	0	79	ID40089601	281.46	364.39	22.79	28	25.61286	33.15949	6.837	560	0.00545999999999935	0.0791700000000048	0.258	0.0793580525214723	0.26992906568208	25.6325169464	33.2449368248	6.88973795	0.0196569464000014	0.0854468247999947	0.05273795	0.087678705568533	0.102317382591503	0.0196692313999982	0.0854595648000043	0.05273795	0.144045431118708	0.152799001345477	6.00287029090002	0.272658037891609
Sox2-del-SCR_ESC	Batch65	20	Batch65_01_XY02_singlet03	0	80	ID37652856	281.82	362	24.11	29	25.64562	32.942	7.233	580	0	79	ID40089889	280.72	362.21	22.35	29	25.54552	32.96111	6.705	580	0.100099999999998	-0.0191099999999977	0.528	0.101907811771225	0.537744550971927	25.6598243174	32.94819376	7.02754613	0.114304317399995	-0.0129162400000027	0.322546129999999	0.115031761840009	0.34244461188635	0.114316602399999	-0.0129035000000002	0.322546129999999	0.13650427595523	0.302373727941059	3.51182877804056	2.33841163530027
Sox2-del-SCR_ESC	Batch65	20	Batch65_01_XY02_singlet03	0	80	ID37653517	276.87	362.85	24.14	32	25.19517	33.01935	7.242	640	0	79	ID40090743	275.43	361.51	22.61	32	25.06413	32.89741	6.783	640	0.131040000000002	0.121940000000002	0.459000000000001	0.178999567597246	0.492668088270391	25.2092526959	33.025565418	7.03653362	0.145122695900003	0.128155417999999	0.253533620000001	0.1936089048263	0.319004238997453	0.145134980900004	0.128168158000001	0.253533620000001	NA	NA	NA	NA
Sox2-del-SCR_ESC	Batch65	20	Batch65_01_XY02_singlet03	0	80	ID37653734	276.23	361.23	24.12	33	25.13693	32.87193	7.236	660	0	79	ID40091286	275.44	358.66	22.8	33	25.06504	32.63806	6.84	660	0.0718899999999998	0.233870000000003	0.396	0.244669877590196	0.465488290937593	25.1509969711	32.8781041404	7.03054196	0.0859569710999999	0.240044140399995	0.19054196	0.254970175159878	0.31830178878181	0.0859692561000003	0.240056880400005	0.19054196	0.126568831832386	0.141377573967622	NA	NA
Sox2-del-SCR_ESC	Batch65	20	Batch65_01_XY02_singlet03	0	80	ID37653955	275.9	359.87	24.76	34	25.1069	32.74817	7.428	680	0	79	ID40091016	274.55	357.94	23.25	34	24.98405	32.57254	6.975	680	0.122849999999996	0.175629999999998	0.453	0.214331564171025	0.501145706756028	25.120958863	32.7543094876	7.22227508	0.136908862999999	0.1817694876	0.247275080000001	0.227561383785385	0.33604932462263	0.136921147999995	0.181782227599996	0.247275080000001	0.0774082065878699	0.0959722738715969	3.37362966144038	2.88053402578118
Sox2-del-SCR_ESC	Batch65	20	Batch65_01_XY02_singlet03	0	80	ID37658817	263.09	355.77	24.21	55	23.94119	32.37507	7.263	1100	0	79	ID40096941	263	355.03	22.73	55	23.933	32.30773	6.819	1100	0.00818999999999548	0.0673400000000015	0.444	0.0678362123058188	0.449152258927861	23.9549341213	32.3811050196	7.05750443	0.0219341212999957	0.0733750196000003	0.23850443	0.0765832826307632	0.25049822815367	0.0219464062999961	0.0733877596000028	0.23850443	NA	NA	NA	NA
Sox2-del-SCR_ESC	Batch65	20	Batch65_01_XY02_singlet03	0	80	ID37659039	261.54	349.5	24.35	56	23.80014	31.8045	7.305	1120	0	79	ID40097214	261.06	349.75	23.37	56	23.75646	31.82725	7.011	1120	0.0436799999999984	-0.022750000000002	0.294	0.0492494152249542	0.298096469116962	23.8138460378	31.81037526	7.09944605	0.0573860378000042	-0.0168747399999987	0.0884460499999999	0.0598156683858925	0.106773676273947	0.0573983227999975	-0.0168620000000033	0.0884460499999999	0.0969631759555242	0.178659942067623	NA	NA
Sox2-del-SCR_ESC	Batch65	20	Batch65_01_XY02_singlet03	0	80	ID37659449	260.37	350.08	24.26	57	23.69367	31.85728	7.278	1140	0	79	ID40097759	260.21	349.2	23.97	57	23.67911	31.7772	7.191	1140	0.014560000000003	0.0800799999999988	0.0870000000000006	0.0813928743809917	0.119137735415778	23.7073472909	31.8631700384	7.07248358	0.0282372909000053	0.0859700384000028	-0.11851642	0.090488629671741	0.149111816800299	0.0282495759000021	0.0859827783999982	-0.11851642	0.106895733731452	0.232938107398695	3.0434727201218	1.04905545676969
Sox2-del-SCR_ESC	Batch65	20	Batch65_01_XY02_singlet03	0	80	ID37659243	260.05	348.71	24.15	58	23.66455	31.73261	7.245	1160	0	79	ID40097493	260.24	347.34	23.36	58	23.68184	31.60794	7.008	1160	-0.0172900000000027	0.124670000000002	0.236999999999999	0.125863231326709	0.268347820933952	23.6782194285	31.7384651308	7.03952945	-0.00362057149999728	0.130525130800002	0.031529449999999	0.130575335758114	0.134328048171805	-0.003608286500004	0.130537870800001	0.031529449999999	0.0547729828973239	0.159730531707395	0.344555162613011	2.32746676743198
Sox2-del-SCR_ESC	Batch65	20	Batch65_01_XY02_singlet03	0	80	ID37660279	259.86	344.28	23.87	61	23.64726	31.32948	7.161	1220	0	79	ID40098492	259.47	343.28	23.37	61	23.61177	31.23848	7.011	1220	0.0354899999999994	0.0910000000000011	0.15	0.0976756883774061	0.178998715358519	23.6609247602	31.3352222544	6.95564621	0.0491547601999969	0.0967422544000023	-0.0553537899999998	0.108513843525672	0.121816650356501	0.0491670452000008	0.0967549944000012	-0.0553537899999998	NA	NA	NA	NA
Sox2-del-SCR_ESC	Batch65	20	Batch65_01_XY02_singlet03	0	80	ID37661106	259.17	338.22	24.87	65	23.58447	30.77802	7.461	1300	0	79	ID40099497	258.91	337.29	23.92	65	23.56081	30.69339	7.176	1300	0.0236599999999996	0.0846300000000006	0.285	0.0878750960170177	0.298239890859691	23.5981178069	30.7836078456	7.25522921	0.0373078068999995	0.0902178456000016	0.0792292100000003	0.0976275172294849	0.125731459220107	0.0373200918999999	0.0902305856000005	0.0792292100000003	NA	NA	NA	NA
Sox2-del-SCR_ESC	Batch65	20	Batch65_01_XY02_singlet03	0	80	ID37660877	258.15	337.9	23.96	66	23.49165	30.7489	7.188	1320	0	79	ID40099747	258.67	337.09	23.83	66	23.53897	30.67519	7.149	1320	-0.0473200000000027	0.0737099999999984	0.0390000000000006	0.0875919317060654	0.0958819404267564	23.5052727455	30.754479692	6.98260868	-0.0336972545000016	0.0792896919999997	-0.16639132	0.086153120769318	0.187372440848795	-0.0336849695000012	0.0793024319999986	-0.16639132	0.0718410974688107	0.255911289401238	NA	NA
Sox2-del-SCR_ESC	Batch65	20	Batch65_01_XY02_singlet03	0	80	ID37661294	257.5	337.89	24.23	67	23.4325	30.74799	7.269	1340	0	79	ID40099996	257.11	336.48	24.12	67	23.39701	30.61968	7.236	1340	0.0354899999999958	0.128309999999999	0.0330000000000004	0.133127743915382	0.137156830672043	23.446106775	30.7535694372	7.06349609	0.0490967750000024	0.133889437199997	-0.17250391	0.142607414635891	0.22381794761462	0.0491090599999957	0.1339021772	-0.17250391	0.0991765269443903	0.0993647183524387	3.57187897222238	1.76767626252144
Sox2-del-SCR_ESC	Batch65	20	Batch65_01_XY02_singlet03	0	80	ID37663196	251.25	330.49	24.43	76	22.86375	30.07459	7.329	1520	0	79	ID40102307	251.14	329.64	23.95	76	22.85374	29.99724	7.185	1520	0.0100100000000012	0.0773500000000027	0.144	0.0779950165074695	0.163765755272586	22.8772032125	30.0799808852	7.12341269	0.0234632125000012	0.0827408852000033	-0.0615873100000002	0.0860033512399391	0.105780778866184	0.0234754975000016	0.0827536252000023	-0.0615873100000002	NA	NA	NA	NA
Sox2-del-SCR_ESC	Batch65	20	Batch65_01_XY02_singlet03	0	80	ID37663619	252.09	331.4	24.71	78	22.94019	30.1574	7.413	1560	0	79	ID40103049	252.65	329.24	24.73	78	22.99115	29.96084	7.419	1560	-0.0509600000000034	0.196559999999995	-0.00599999999999934	0.203058501915084	0.203147126979434	22.9536638513	30.162814072	7.20729593	-0.0374861486999976	0.201974071999995	-0.21170407	0.205423311979477	0.294987034222154	-0.0374738637000043	0.201986811999994	-0.21170407	NA	NA	NA	NA
Sox2-del-SCR_ESC	Batch65	20	Batch65_01_XY02_singlet04	0	54	ID42519085	105.49	409.89	24.35	1	9.59959	37.29999	7.305	20	0	55	ID44957011	107.39	410.72	22.78	1	9.77249	37.37552	6.834	20	-0.1729	-0.0755300000000005	0.470999999999999	0.188677478518238	0.507385643174893	9.6094618893	37.3074039972	7.09944605	-0.163028110700001	-0.0681160028000036	0.26544605	0.176686034297739	0.31887232582409	-0.163015825700001	-0.0681032628000011	0.26544605	NA	NA	NA	NA
Sox2-del-SCR_ESC	Batch65	20	Batch65_01_XY02_singlet04	0	54	ID42518864	106.25	411.99	24	2	9.66875	37.49109	7.2	40	0	55	ID44956465	107.5	412.63	22.78	2	9.7825	37.54933	6.834	40	-0.11375	-0.058240000000005	0.365999999999999	0.127792644937025	0.387668621505532	9.6786405625	37.4985575052	6.994592	-0.103859437500001	-0.0507724948000003	0.160591999999999	0.115605488563617	0.197874756980349	-0.1038471525	-0.0507597548000049	0.160591999999999	0.0616581637578866	0.121639224592222	NA	NA
Sox2-del-SCR_ESC	Batch65	20	Batch65_01_XY02_singlet04	0	54	ID42518638	108.13	412.57	24.44	3	9.83983	37.54387	7.332	60	0	55	ID44956204	110.4	412.17	23.14	3	10.0464	37.50747	6.942	60	-0.206570000000001	0.0363999999999933	0.39	0.209752532523448	0.442827421124753	9.8497667541	37.5513522836	7.12640852	-0.196633245900001	0.0438822835999986	0.18440852	0.201470315945355	0.273124130123487	-0.196620960900001	0.043895023599994	0.18440852	0.132538698495922	0.134661550651637	2.0610263973546	1.96855666739004
Sox2-del-SCR_ESC	Batch65	20	Batch65_01_XY02_singlet04	0	54	ID42518417	109.23	412.35	24.19	4	9.93993	37.52385	7.257	80	0	55	ID44956746	111.62	411.74	23.33	4	10.15742	37.46834	6.999	80	-0.21749	0.0555099999999982	0.258	0.224462157612368	0.341975525732471	9.9498937811	37.531326678	7.05151277	-0.2075262189	0.0629866780000015	0.0525127699999999	0.216874279564006	0.2231413098229	-0.2075139339	0.0629994179999969	0.0525127699999999	0.0219916972098464	0.13371657942915	6.02602270063368	1.58870155601155
Sox2-del-SCR_ESC	Batch65	20	Batch65_01_XY02_singlet04	0	54	ID42519537	108.37	411.76	24.5	5	9.86167	37.47016	7.35	100	0	55	ID44957462	110.9	411.89	22.93	5	10.0919	37.48199	6.879	100	-0.230229999999999	-0.0118300000000033	0.471	0.230533732455794	0.524391839944139	9.8716126509	37.4776216448	7.1443835	-0.220287349100001	-0.00436835520000045	0.2653835	0.220330657650403	0.344926080157632	-0.220275064099999	-0.00435561520000505	0.2653835	0.0685532416546052	0.223636970628937	2.4361457515295	2.92801446736966
Sox2-del-SCR_ESC	Batch65	20	Batch65_01_XY02_singlet04	0	54	ID42519312	106.73	409.88	23.85	6	9.71243	37.29908	7.155	120	0	55	ID44957560	108.15	410.73	22.77	6	9.84165	37.37643	6.831	120	-0.12922	-0.0773500000000027	0.324000000000001	0.150601563404901	0.357290961122725	9.7223323561	37.3064937424	6.94965455	-0.119317643900001	-0.0699362576000055	0.11865455	0.138303218592127	0.182227008175638	-0.1193053589	-0.069923517600003	0.11865455	0.120391159116068	0.189798356055612	1.18209708540493	2.29450838681289
Sox2-del-SCR_ESC	Batch65	20	Batch65_01_XY02_singlet04	0	54	ID42519757	105.21	407.76	22.87	7	9.57411	37.10616	6.861	140	0	55	ID44957843	104.47	408.07	21.48	7	9.50677	37.13437	6.444	140	0.0673399999999997	-0.0282100000000014	0.417	0.0730101342280648	0.423343217378051	9.5839750097	37.1135197248	6.65606321	0.0772050097000001	-0.0208502752000044	0.21206321	0.0799709165802983	0.226641021296228	0.0772172947000005	-0.0208375352000019	0.21206321	0.20256008255863	0.22306000271038	0.820705272484043	1.50180297475681
Sox2-del-SCR_ESC	Batch65	20	Batch65_01_XY02_singlet04	0	54	ID42519990	105.4	405.29	23.19	8	9.5914	36.88139	6.957	160	0	55	ID44958124	104.05	406.3	22.34	8	9.46855	36.9733	6.702	160	0.122850000000001	-0.0919099999999986	0.255	0.153426107947768	0.297598001673398	9.601269678	36.8886867892	6.75192977	0.132719678000001	-0.0846132108000006	0.0499297700000003	0.157397294672778	0.165126891518499	0.132731963000001	-0.0846004707999981	0.0499297700000003	0.0845434228830864	0.182851969415213	5.18397522856894	1.75235584883088
Sox2-del-SCR_ESC	Batch65	20	Batch65_01_XY02_singlet04	0	54	ID42520203	104.8	405.65	21.51	9	9.5368	36.91415	6.453	180	0	55	ID44958655	104.26	406.62	20.83	9	9.48766	37.00242	6.249	180	0.0491399999999995	-0.0882700000000014	0.204000000000001	0.101026395065845	0.22764518993381	9.546654936	36.921455962	6.24863033	0.0589949359999995	-0.0809640380000047	-0.000369669999999545	0.100177731671815	0.100178413736788	0.0590072209999999	-0.0809512980000022	-0.000369669999999545	0.073814998781352	0.0893235003199302	3.94657055222715	1.33411409169992
Sox2-del-SCR_ESC	Batch65	20	Batch65_01_XY02_singlet04	0	54	ID42520430	104.43	407.03	22	10	9.50313	37.03973	6.6	200	0	55	ID44958384	104.52	408.21	21.09	10	9.51132	37.14711	6.327	200	-0.00818999999999903	-0.107379999999999	0.273	0.107691877595294	0.293473236428809	9.5129758451	37.0470711244	6.395426	0.00165584510000016	-0.100038875599999	0.0684259999999997	0.10005257844907	0.121213183813921	0.00166813010000055	-0.100026135599997	0.0684259999999997	0.0604286420061261	0.0915667242258526	0.370607856229058	1.48543613361955
Sox2-del-SCR_ESC	Batch65	20	Batch65_01_XY02_singlet04	0	54	ID42520644	100.63	407.77	21.73	11	9.15733	37.10707	6.519	220	0	55	ID44958925	99.59	407.07	20.7	11	9.06269	37.04337	6.21	220	0.0946399999999983	0.0636999999999972	0.309	0.114080759113881	0.329386428985773	9.1670824791	37.1144299796	6.31453859	0.104392479099999	0.0710599796000011	0.10453859	0.126282660699703	0.163937876015839	0.104404764099998	0.0710727195999965	0.10453859	0.199573631064822	0.202814578797743	3.85048099586644	1.93817173830881
Sox2-del-SCR_ESC	Batch65	20	Batch65_01_XY02_singlet04	0	54	ID42520860	102.97	407.56	21.4	12	9.37027	37.08796	6.42	240	0	55	ID44959183	104.65	406.91	19.68	12	9.52315	37.02881	5.904	240	-0.15288	0.0591499999999954	0.515999999999999	0.163923814316283	0.541412058325264	9.3800799729	37.0953146288	6.2156762	-0.143070027100002	0.0665046287999971	0.311676199999999	0.157771665093009	0.349333582629355	-0.1430577421	0.0665173687999925	0.311676199999999	0.247504430658716	0.32274515127606	2.12995421342154	1.86087459426987
Sox2-del-SCR_ESC	Batch65	20	Batch65_01_XY02_singlet04	0	54	ID42521090	103.18	409.09	20.88	13	9.38938	37.22719	6.264	260	0	55	ID44959956	103.06	408.06	19.47	13	9.37846	37.13346	5.841	260	0.0109200000000005	0.0937300000000008	0.423	0.094363972468311	0.433397691848953	9.3991951326	37.2345836132	6.05989304	0.0207351326000005	0.101123613199995	0.21889304	0.103227568365054	0.242012590232416	0.0207474176000009	0.101136353199998	0.21889304	0.167423428543411	0.191413999500601	3.33145877743329	2.89520396976252
Sox2-del-SCR_ESC	Batch65	20	Batch65_01_XY02_singlet04	0	54	ID42521316	106.29	407.83	19.73	14	9.67239	37.11253	5.919	280	0	55	ID44959435	104.98	407.02	18.32	14	9.55318	37.03882	5.496	280	0.119210000000001	0.0737099999999984	0.423	0.140157726151646	0.445615516112265	9.6822815453	37.1198915084	5.71537259	0.129101545300001	0.0810715084000009	0.21937259	0.152446051024943	0.267140659047641	0.129113830300001	0.0810842483999963	0.21937259	0.110206017568811	0.110207060919796	5.89193210373951	0.632664988087311
Sox2-del-SCR_ESC	Batch65	20	Batch65_01_XY02_singlet04	0	54	ID42521522	107.19	408.27	19.18	15	9.75429	37.15257	5.754	300	0	55	ID44959686	106.76	408.44	18.25	15	9.71516	37.16804	5.475	300	0.0391300000000001	-0.0154700000000076	0.279	0.0420770459989796	0.282155059851848	9.7642036583	37.1599427196	5.55060194	0.0490436582999987	-0.00809728040000124	0.0756019400000003	0.0497076087669008	0.0904792777440609	0.0490559433000008	-0.00808454040000584	0.0756019400000003	0.119834628413344	0.187163933407018	4.16374232869555	1.91479701470509
Sox2-del-SCR_ESC	Batch65	20	Batch65_01_XY02_singlet04	0	54	ID42521741	110.13	409.18	19.05	16	10.02183	37.23538	5.715	320	0	55	ID44960195	109.79	408.67	17.97	16	9.99089	37.18897	5.391	320	0.0309399999999993	0.0464099999999945	0.324000000000001	0.055777878231423	0.328766135269434	10.0318158941	37.2427759064	5.51165615	0.040925894099999	0.0538059064000009	0.120656150000001	0.0676018074566797	0.138303690855424	0.0409381790999994	0.0538186463999963	0.120656150000001	0.0624331853392312	0.0769921065455866	4.00359139363495	2.47747359201489
Sox2-del-SCR_ESC	Batch65	20	Batch65_01_XY02_singlet04	0	54	ID42521963	111.93	408.93	19.23	17	10.18563	37.21263	5.769	340	0	55	ID44960749	111.29	408.51	17.88	17	10.12739	37.17441	5.364	340	0.0582399999999996	0.0382200000000026	0.405	0.069661079520778	0.410947278857033	10.1956601201	37.2200195364	5.56558109	0.0682701200999993	0.0456095364000006	0.20158109	0.0821038312692612	0.217660228233546	0.0682824050999997	0.0456222764000032	0.20158109	0.0285462287652131	0.0858121966314774	4.29076591910725	1.11357308247429
Sox2-del-SCR_ESC	Batch65	20	Batch65_01_XY02_singlet04	0	54	ID42522178	110.35	407.41	18.57	18	10.04185	37.07431	5.571	360	0	55	ID44961013	107.6	408.33	17.48	18	9.7916	37.15803	5.244	360	0.250249999999999	-0.0837199999999996	0.327	0.26388274081493	0.420194122876558	10.0518412995	37.0816608068	5.36785631	0.260241299499999	-0.0763691931999944	0.12385631	0.271215389746722	0.298157966793246	0.260253584499999	-0.076356453199999	0.12385631	0.227446134711182	0.240359908514514	6.00836141445286	1.57277380386077
Sox2-del-SCR_ESC	Batch65	20	Batch65_01_XY02_singlet04	0	54	ID42522379	110.89	408.44	18.41	19	10.09099	37.16804	5.523	380	0	55	ID44960474	109.28	408.93	16.6	19	9.94448	37.21263	4.98	380	0.146510000000001	-0.0445899999999995	0.542999999999999	0.153145186669383	0.564182991767741	10.1009945673	37.1754170512	5.31992303	0.156514567299999	-0.0372129488000041	0.33992303	0.160877634665287	0.37607084393752	0.156526852300001	-0.0372002088000016	0.33992303	0.110871305793711	0.242852370669839	3.34667567106907	2.36122937624628
Sox2-del-SCR_ESC	Batch65	20	Batch65_01_XY02_singlet04	0	54	ID42522610	110.25	410.2	18.85	20	10.03275	37.3282	5.655	400	0	55	ID44961287	109.66	410.62	17.93	20	9.97906	37.36642	5.379	400	0.0536900000000013	-0.0382200000000026	0.276000000000001	0.0659043587329423	0.283759377818603	10.0427388425	37.335621896	5.45173955	0.0636788425000017	-0.0307981040000058	0.0727395500000005	0.0707355511191875	0.10146211276303	0.0636911275000021	-0.0307853640000033	0.0727395500000005	0.0930570901809699	0.282925138539966	0.291966388332518	2.34116021198374
Sox2-del-SCR_ESC	Batch65	20	Batch65_01_XY02_singlet04	0	54	ID42522835	110.81	408.54	20.07	21	10.08371	37.17714	6.021	420	0	55	ID44961866	110.49	410.41	18.85	21	10.05459	37.34731	5.655	420	0.0291200000000007	-0.170170000000006	0.366	0.172643573005201	0.404674935349352	10.0937126017	37.1845195992	5.81723081	0.0391226017000008	-0.162790400799999	0.16223081	0.167425483593153	0.233131139639597	0.0391348867000012	-0.162777660800003	0.16223081	0.134257124119232	0.161349499513182	1.45584550119212	2.08563192135189
Sox2-del-SCR_ESC	Batch65	20	Batch65_01_XY02_singlet04	0	54	ID42523039	110.7	407.97	19.83	22	10.0737	37.12527	5.949	440	0	55	ID44961581	109.47	408.46	18.64	22	9.96177	37.16986	5.592	440	0.111929999999999	-0.0445899999999924	0.356999999999999	0.120484824770587	0.37678321751373	10.083699899	37.1326350756	5.74533089	0.121929899000001	-0.0372249244000002	0.153330889999999	0.127485666907054	0.199406512167803	0.121942184	-0.0372121843999906	0.153330889999999	0.150411892314712	0.150674967813831	2.74252545645583	2.49497956665552
Sox2-del-SCR_ESC	Batch65	20	Batch65_01_XY02_singlet04	0	54	ID42523274	110.67	407.14	21.55	23	10.07097	37.04974	6.465	460	0	55	ID44962143	110.13	407.78	20.08	23	10.02183	37.10798	6.024	460	0.0491399999999995	-0.0582399999999978	0.441000000000001	0.0762012939522663	0.447535068123159	10.0809691619	37.0570839272	6.26061365	0.0591391618999992	-0.0508960728000005	0.236613650000001	0.0780246800486697	0.24914628245876	0.0591514468999996	-0.050883332799998	0.236613650000001	0.0642617846323643	0.105193132272759	2.36818340448836	2.07500574831956
Sox2-del-SCR_ESC	Batch65	20	Batch65_01_XY02_singlet04	0	54	ID42523480	114.35	410.05	21.43	24	10.40585	37.31455	6.429	480	0	55	ID44962404	113.4	409.62	19.92	24	10.3194	37.27542	5.976	480	0.0864499999999992	0.0391300000000001	0.452999999999999	0.0948934107301444	0.462832323201394	10.4159395795	37.321968074	6.22466369	0.0965395794999981	0.0465480740000004	0.248663689999999	0.107175620376772	0.270777111897519	0.0965518644999985	0.0465608140000029	0.248663689999999	0.104375059196316	0.105068341788742	4.13152839769537	1.81543882797979
Sox2-del-SCR_ESC	Batch65	20	Batch65_01_XY02_singlet04	0	54	ID42523710	115.24	408.84	21.52	25	10.48684	37.20444	6.456	500	0	55	ID44962950	113.71	408.24	19.97	25	10.34761	37.14984	5.991	500	0.139230000000001	0.0545999999999935	0.465	0.14955317749884	0.488457933603294	10.4969514468	37.2118272432	6.25162616	0.149341446799999	0.0619872432000008	0.26062616	0.161695040282172	0.306710419334262	0.149353731800002	0.0619999831999962	0.26062616	0.0550127724801537	0.0562983643141973	5.36332724242231	0.911497440714886
Sox2-del-SCR_ESC	Batch65	20	Batch65_01_XY02_singlet04	0	54	ID42523932	114.41	408.69	20.74	26	10.41131	37.19079	6.222	520	0	55	ID44962681	113.16	408.45	19.52	26	10.29756	37.16895	5.856	520	0.11375	0.0218399999999974	0.366	0.115827665520806	0.38389067206693	10.4214010537	37.1981734212	6.01795142	0.123841053700001	0.0292234212000011	0.161951419999999	0.127242347228269	0.205958436020901	0.1238533387	0.0292361611999965	0.161951419999999	0.0415179248072717	0.107053455779671	3.7665411743729	2.09808541692973
Sox2-del-SCR_ESC	Batch65	20	Batch65_01_XY02_singlet04	0	54	ID42524137	116.52	409.88	19.76	27	10.60332	37.29908	5.928	540	0	55	ID44963211	116.04	408.78	18.62	27	10.55964	37.19898	5.586	540	0.0436799999999984	0.100100000000005	0.342	0.109215165613576	0.359015253714937	10.6134628964	37.3064937424	5.72436008	0.0538228963999998	0.107513742399995	0.13836008	0.120233560130845	0.183301993222507	0.0538351813999984	0.107526482400004	0.13836008	0.105032931718048	0.107649747181699	4.5326408721027	1.43604032443749
Sox2-del-SCR_ESC	Batch65	20	Batch65_01_XY02_singlet04	0	54	ID42524361	116.9	414.51	21.06	28	10.6379	37.72041	6.318	560	0	55	ID44963496	116.53	413.03	20.58	28	10.60423	37.58573	6.174	560	0.0336700000000008	0.134680000000003	0.144	0.13882496641455	0.200020927155138	10.648052233	37.7279417148	6.11381798	0.0438222330000002	0.142211714799998	-0.0601820200000001	0.148810483271382	0.160519268197755	0.0438345180000006	0.142224454800001	-0.0601820200000001	0.0361104217243578	0.201799227029047	5.83411593948242	1.18867008805399
Sox2-del-SCR_ESC	Batch65	20	Batch65_01_XY02_singlet04	0	54	ID42524600	117.03	413.01	21.36	29	10.64973	37.58391	6.408	580	0	55	ID44963773	117.53	413.47	21.05	29	10.69523	37.62577	6.315	580	-0.0454999999999988	-0.0418599999999998	0.0929999999999991	0.0618264474153244	0.111675913249007	10.6598854271	37.5914034948	6.20369288	-0.0353445729000015	-0.0343665052000119	-0.111307120000001	0.0492980274772325	0.121735658193648	-0.0353322878999993	-0.0343537652000023	-0.111307120000001	0.193512921880627	0.200152508814623	2.4395062371368	1.45129385034565
Sox2-del-SCR_ESC	Batch65	20	Batch65_01_XY02_singlet04	0	54	ID42524816	115.55	413.98	22.2	30	10.51505	37.67218	6.66	600	0	55	ID44964080	116.78	414.41	21.81	30	10.62698	37.71131	6.543	600	-0.111930000000001	-0.0391300000000001	0.117	0.118572685724834	0.16657875554824	10.5251690635	37.6796982104	6.4553426	-0.101810936500002	-0.0316117896000065	-0.0876574000000003	0.106605684804903	0.138016635980894	-0.101798651500001	-0.0315990495999969	-0.0876574000000003	0.066523424056828	0.0706022322899425	5.09243344394563	1.31565892755759
Sox2-del-SCR_ESC	Batch65	20	Batch65_01_XY02_singlet04	0	54	ID42525019	116.21	411.09	21.24	31	10.57511	37.40919	6.372	620	0	55	ID44964350	117.03	410.14	21.03	31	10.64973	37.32274	6.309	620	-0.0746200000000012	0.0864499999999992	0.0629999999999988	0.11420046803757	0.130425254072974	10.5852452797	37.4166345732	6.16774292	-0.0644847203000012	0.0938945731999965	-0.141257080000001	0.113905531158846	0.181460829598857	-0.0644724353000008	0.093907313199999	-0.141257080000001	0.130939274165902	0.141485049440553	4.46473088861826	1.91840592273886
Sox2-del-SCR_ESC	Batch65	20	Batch65_01_XY02_singlet04	0	54	ID42525252	116.7	413.31	20.63	32	10.6197	37.61121	6.189	640	0	55	ID44964617	119	411.5	20.77	32	10.829	37.4465	6.231	640	-0.209299999999999	0.164709999999999	-0.0420000000000007	0.266337894600073	0.269629141785526	10.629847319	37.6187111388	5.98499729	-0.199152680999999	0.172211138799995	-0.246002710000001	0.26328400383669	0.360327351173378	-0.199140395999999	0.172223878799997	-0.246002710000001	0.155784928945245	0.187724774844909	1.33312552593213	1.16777496996555
Sox2-del-SCR_ESC	Batch65	20	Batch65_01_XY02_singlet04	0	54	ID42525697	117.87	414.29	20.69	33	10.72617	37.70039	6.207	660	0	55	ID44964872	119.38	412.77	20.24	33	10.86358	37.56207	6.072	660	-0.137409999999999	0.138320000000007	0.135000000000001	0.194971614600695	0.237147486809374	10.7363460659	37.7079161092	6.00297227	-0.1272339341	0.145846109200001	-0.0690277299999993	0.193544727531756	0.205485739320991	-0.127221649099999	0.14585884920001	-0.0690277299999993	0.0765990923018961	0.192840774960783	3.31695115205105	2.56192281443673
Sox2-del-SCR_ESC	Batch65	20	Batch65_01_XY02_singlet04	0	54	ID42525462	121.3	412.7	21.43	34	11.0383	37.5557	6.429	680	0	55	ID44965434	122.73	411.79	20.59	34	11.16843	37.47289	6.177	680	-0.130129999999999	0.0828099999999949	0.252	0.154244328907091	0.295457802401627	11.048560341	37.563185596	6.22466369	-0.119869659000001	0.09029559599999	0.0476636899999994	0.150073414720163	0.157460652704687	-0.119857373999999	0.0903083359999926	0.0476636899999994	0.0560365243794959	0.129448752663554	5.19556546437726	0.434287717756792
Sox2-del-SCR_ESC	Batch65	20	Batch65_01_XY02_singlet04	0	54	ID42525898	125.95	409.77	20.91	35	11.46145	37.28907	6.273	700	0	55	ID44965125	124.69	409.9	20.4	35	11.34679	37.3009	6.12	700	0.114660000000001	-0.0118299999999962	0.153	0.115268662263427	0.191561646735457	11.4718245915	37.2964809396	6.06888053	0.125034591499999	-0.00441906040000362	-0.0511194699999997	0.125112657898353	0.135153162669141	0.125046876500001	-0.004406320399994	-0.0511194699999997	0.262581336065483	0.280547804749065	1.0699711548172	1.6939759720416
Sox2-del-SCR_ESC	Batch65	20	Batch65_01_XY02_singlet04	0	54	ID42526123	129.03	411.5	19.99	36	11.74173	37.4465	5.997	720	0	55	ID44965699	128.83	409.35	19.53	36	11.72353	37.25085	5.859	720	0.0181999999999984	0.195649999999993	0.137999999999999	0.196494688223365	0.240112812028007	11.7521802671	37.45395502	5.79326417	0.0286502670999997	0.203105019999995	-0.0657358300000013	0.205115789138964	0.215391936478339	0.0286625520999984	0.203117759999991	-0.0657358300000013	0.228814732777206	0.229281093672274	2.37462546809186	2.2785004980664
Sox2-del-SCR_ESC	Batch65	20	Batch65_01_XY02_singlet04	0	54	ID42526565	127.4	410.26	20.99	37	11.5934	37.33366	6.297	740	0	55	ID44965986	128.49	408.56	20.62	37	11.69259	37.17896	6.186	740	-0.0991900000000001	0.154699999999998	0.111	0.183768185766741	0.214689883552997	11.603810218	37.3410834248	6.09284717	-0.0887797819999996	0.162123424799994	-0.0931528300000002	0.184840078340296	0.206986241808135	-0.088767497000001	0.162136164799996	-0.0931528300000002	0.124375671161061	0.127361687589967	1.47176424609805	1.46049383096893
Sox2-del-SCR_ESC	Batch65	20	Batch65_01_XY02_singlet04	0	54	ID42526357	125.77	411.92	21.62	38	11.44507	37.48472	6.486	760	0	55	ID44966256	126.37	410.39	20.25	38	11.49967	37.34549	6.075	760	-0.0546000000000006	0.139230000000005	0.411	0.149553177498846	0.437363867849187	11.4554401689	37.4921857216	6.28158446	-0.0442298311000009	0.146695721600004	0.206584459999999	0.153218512898672	0.257202355759763	-0.0442175461000005	0.146708461600007	0.206584459999999	0.0471456482744635	0.303422403865903	2.47244438906219	1.9088685575174
Sox2-del-SCR_ESC	Batch65	20	Batch65_01_XY02_singlet04	0	54	ID42526802	124.51	411.47	23.17	39	11.33041	37.44377	6.951	780	0	55	ID44966580	124.04	410.14	22.09	39	11.28764	37.32274	6.627	780	0.0427699999999991	0.121030000000005	0.324000000000001	0.128364846433909	0.348501841888965	11.3407492107	37.4512242556	6.74593811	0.0531092107000006	0.1284842556	0.118938110000001	0.139028026664638	0.182961925570966	0.0531214956999992	0.128496995600003	0.118938110000001	0.099028008928845	0.132243824886962	0.148421047592172	2.14080621162462
Sox2-del-SCR_ESC	Batch65	20	Batch65_01_XY02_singlet04	0	54	ID42527012	126.24	411.73	22.3	40	11.48784	37.46743	6.69	800	0	55	ID44966839	125.16	410.49	20.87	40	11.38956	37.35459	6.261	800	0.098279999999999	0.112839999999998	0.429	0.149638978879166	0.454348791128577	11.4982217168	37.4748908804	6.4853009	0.108661716799999	0.120300880399995	0.2243009	0.162110056822324	0.276750003186535	0.108674001799999	0.120313620399997	0.2243009	0.05615201299735	0.119391649960282	0.0386978969376931	1.80591952749627
Sox2-del-SCR_ESC	Batch65	20	Batch65_01_XY02_singlet04	0	54	ID42527239	128.77	413.12	21.89	41	11.71807	37.59392	6.567	820	0	55	ID44967119	126.97	411.81	20.62	41	11.55427	37.47471	6.186	820	0.163800000000002	0.119210000000002	0.381	0.202586929736351	0.431511835411268	11.7285138789	37.6014162976	6.36247187	0.174243878900002	0.126706297599995	0.17647187	0.215442370915326	0.278491895908865	0.174256163900003	0.126719037600004	0.17647187	0.0658942285425461	0.0814227576661353	0.243618278085583	1.72036427165433
Sox2-del-SCR_ESC	Batch65	20	Batch65_01_XY02_singlet04	0	54	ID42527466	130.33	413.01	23.25	42	11.86003	37.58391	6.975	840	0	55	ID44967696	130.07	413.36	22.42	42	11.83637	37.61576	6.726	840	0.0236600000000013	-0.0318499999999986	0.249	0.0396764174289965	0.252141266158477	11.8705122081	37.5914034948	6.76990475	0.0341422081000005	-0.0243565052000108	0.0439047499999994	0.0419395960817685	0.0607170222595306	0.0341544931000008	-0.0243437652000011	0.0439047499999994	0.20603021271344	0.244994877203259	3.86725227792696	1.76323941664284
Sox2-del-SCR_ESC	Batch65	20	Batch65_01_XY02_singlet04	0	54	ID42527677	129.79	414.67	23.68	43	11.81089	37.73497	7.104	860	0	55	ID44967418	129.38	414.08	22.91	43	11.77358	37.68128	6.873	860	0.0373099999999997	0.0536900000000031	0.231	0.0653808244059397	0.240074263926811	11.8213589403	37.7425057916	6.89872544	0.0477789402999989	0.0612257915999947	0.0257254399999995	0.0776622475417551	0.0818121198627099	0.0477912252999992	0.0612385316000044	0.0257254399999995	0.0866619293038108	0.0885481637456972	3.73134520696625	2.18086117574072
Sox2-del-SCR_ESC	Batch65	20	Batch65_01_XY02_singlet04	0	54	ID42527891	130.19	412.86	23.83	44	11.84729	37.57026	7.149	880	0	55	ID44967997	127.95	413.95	22.9	44	11.64345	37.66945	6.87	880	0.203840000000001	-0.099189999999993	0.279	0.226692306221449	0.359486302520693	11.8577687683	37.5777496728	6.94366289	0.214318768300002	-0.0917003272000017	0.0736628899999996	0.233112600376336	0.244474345928912	0.214331053300002	-0.091687587199992	0.0736628899999996	0.226101552673796	0.231127478318792	4.12758593227932	2.17864728808464
Sox2-del-SCR_ESC	Batch65	20	Batch65_01_XY02_singlet04	0	54	ID42528115	128.23	414.12	24.14	45	11.66893	37.68492	7.242	900	0	55	ID44968284	126.32	412.81	23.27	45	11.49512	37.56571	6.981	900	0.17381	0.119210000000002	0.261	0.210762758095448	0.335472711557886	11.6793606111	37.6924417776	7.03653362	0.184240611100002	0.1267317776	0.0555336200000003	0.223619199158207	0.230411651577047	0.1842528961	0.126744517600002	0.0555336200000003	0.220493265085135	0.221237316876328	2.45044599604104	2.44685472584136
Sox2-del-SCR_ESC	Batch65	20	Batch65_01_XY02_singlet04	0	54	ID42528336	129.68	415.47	23.63	46	11.80088	37.80777	7.089	920	0	55	ID44968842	127.65	413.97	22.77	46	11.61615	37.67127	6.831	920	0.18473	0.136499999999998	0.258	0.229689840654739	0.345429331267626	11.8113462376	37.8153261756	6.88374629	0.195196237599999	0.144056175599999	0.05274629	0.242597924355699	0.248265833352996	0.1952085226	0.144068915599995	0.05274629	0.0204978173977044	0.0206864623993213	5.58245063564952	0.698362968081289
Sox2-del-SCR_ESC	Batch65	20	Batch65_01_XY02_singlet04	0	54	ID42528555	131.59	417.72	24.13	47	11.97469	38.01252	7.239	940	0	55	ID44968565	131.52	418.16	23.5	47	11.96832	38.05256	7.05	940	0.00636999999999865	-0.0400400000000047	0.188999999999999	0.0405435383261052	0.19329971158799	11.9852031663	38.0201335056	7.03353779	0.0168831662999995	-0.0324264943999992	-0.0164622100000011	0.0365584305377928	0.0400939297334491	0.0168954512999981	-0.0324137544000038	-0.0164622100000011	0.25088181322441	0.260252763057413	2.91492517256433	2.67908636369693
Sox2-del-SCR_ESC	Batch65	20	Batch65_01_XY02_singlet04	0	54	ID42528789	135.25	417.97	24.85	48	12.30775	38.03527	7.455	960	0	55	ID44969151	133.6	417.55	24.93	48	12.1576	37.99705	7.479	960	0.15015	0.0382200000000026	-0.0239999999999991	0.154938022770397	0.156785812176996	12.3183530925	38.0428898756	7.24923755	0.160753092500002	0.0458398756000022	-0.229762449999999	0.16716115261429	0.284136647360632	0.160765377500001	0.0458526156000048	-0.229762449999999	0.163780891247338	0.268925961412856	2.85958455146482	1.93154652074747
Sox2-del-SCR_ESC	Batch65	20	Batch65_01_XY02_singlet05	0	63	ID47395659	304.73	507.96	10.67	1	27.73043	46.22436	3.201	20	0	64	ID49832508	306.34	506.66	9.49	1	27.87694	46.10606	2.847	20	-0.146509999999996	0.118299999999991	0.354	0.188308444048578	0.400968914131752	27.7451972161	46.2342728208	3.00115061	-0.131742783899995	0.128212820799995	0.15415061	0.183833317239319	0.239910606457039	-0.131730498899994	0.12822556079999	0.15415061	NA	NA	NA	NA
Sox2-del-SCR_ESC	Batch65	20	Batch65_01_XY02_singlet05	0	63	ID47395418	304.57	507.76	10.79	2	27.71587	46.20616	3.237	40	0	64	ID49832033	305.77	507.36	9.35	2	27.82507	46.16976	2.805	40	-0.109199999999998	0.0364000000000004	0.432	0.115106906830127	0.44707225366824	27.7306332849	46.2160677248	3.03710057	-0.0944367150999952	0.0463077247999948	0.23210057	0.105179363636741	0.25482027613468	-0.0944244300999983	0.0463204647999973	0.23210057	0.0900010417721821	0.119064620202979	NA	NA
Sox2-del-SCR_ESC	Batch65	20	Batch65_01_XY02_singlet05	0	63	ID47395897	306.66	508.12	10.15	3	27.90606	46.23892	3.045	60	0	64	ID49831792	308.53	508.19	9.21	3	28.07623	46.24529	2.763	60	-0.170169999999995	-0.00637000000000398	0.282	0.17028918286256	0.329427390785888	27.9208746362	46.2488368976	2.84536745	-0.155355363799995	0.00354689760000326	0.0823674499999996	0.155395847898242	0.175875712830158	-0.155343078799994	0.00355963759999867	0.0823674499999996	0.0744282883201116	0.167211175844189	4.8970048756761	2.12290990664372
Sox2-del-SCR_ESC	Batch65	20	Batch65_01_XY02_singlet05	0	63	ID47395201	305.99	509.38	9.5	4	27.84509	46.35358	2.85	80	0	64	ID49832267	308.16	507.72	8.87	4	28.04256	46.20252	2.661	80	-0.197470000000003	0.151059999999994	0.189000000000001	0.248623258163832	0.312305178471314	27.8598881743	46.3635290024	2.6506385	-0.182671825700002	0.1610090024	-0.0103614999999997	0.243501323935651	0.243721676181387	-0.182659540700001	0.161021742399996	-0.0103614999999997	0.159813965405967	0.184767858966007	4.27213143894562	1.28144137695122
Sox2-del-SCR_ESC	Batch65	20	Batch65_01_XY02_singlet05	0	63	ID47396127	304.96	508.39	9.97	5	27.75136	46.26349	2.991	100	0	64	ID49832752	306.85	507.94	8.5	5	27.92335	46.22254	2.55	100	-0.171990000000001	0.0409499999999952	0.441	0.176797801456918	0.475119419304242	27.7661328672	46.2734137772	2.79144251	-0.157217132800003	0.0508737772000032	0.24144251	0.165243360085812	0.292574526723619	-0.157204847799999	0.0508865171999986	0.24144251	0.113038529805051	0.276012624118114	3.19695120948362	2.51757420914351
Sox2-del-SCR_ESC	Batch65	20	Batch65_01_XY02_singlet05	0	63	ID47396346	308.63	509.17	9.89	6	28.08533	46.33447	2.967	120	0	64	ID49833238	308.97	508.24	8.67	6	28.11627	46.24984	2.601	120	-0.0309400000000011	0.0846299999999971	0.366	0.0901083819630537	0.37692906560784	28.1001930391	46.3444136516	2.76747587	-0.0160769609000013	0.0945736516000011	0.16647587	0.0959304135753545	0.192137605743892	-0.0160646759000009	0.0945863915999965	0.16647587	0.14775055717843	0.165681092039575	1.64392170565998	2.02580783341513
Sox2-del-SCR_ESC	Batch65	20	Batch65_01_XY02_singlet05	0	63	ID47396575	306.55	507.49	9.62	7	27.89605	46.18159	2.886	140	0	64	ID49832999	307.5	507.79	8.48	7	27.9825	46.20889	2.544	140	-0.0864499999999992	-0.0273000000000039	0.342	0.0906581077455298	0.353811945106436	27.9108619335	46.1914908452	2.68658846	-0.0716380664999967	-0.0173991548000032	0.14258846	0.0737207105202631	0.160518572398287	-0.0716257814999999	-0.0173864148000007	0.14258846	0.124999783314154	0.127261754604805	3.95151995541942	2.1165489280148
Sox2-del-SCR_ESC	Batch65	20	Batch65_01_XY02_singlet05	0	63	ID47396799	307.54	507.87	10.04	8	27.98614	46.21617	3.012	160	0	64	ID49833496	308.26	507.03	9.24	8	28.05166	46.13973	2.772	160	-0.0655199999999994	0.0764400000000052	0.24	0.100677425473642	0.260261299466518	28.0009762578	46.2260805276	2.81241332	-0.0506837421999933	0.0863505276000041	0.0404133199999999	0.100126197072467	0.107974495940555	-0.0506714572	0.0863632676000066	0.0404133199999999	0.105844604515166	0.14711505544638	3.40290268377334	2.1559466283535
Sox2-del-SCR_ESC	Batch65	20	Batch65_01_XY02_singlet05	0	63	ID47397251	312.54	498.03	8.96	9	28.44114	45.32073	2.688	180	0	64	ID49833747	313.75	497.29	8.51	9	28.55125	45.25339	2.553	180	-0.110109999999999	0.0673399999999944	0.135	0.129069313548957	0.186772288362056	28.4560991078	45.3303898044	2.48886368	-0.095150892199996	0.0769998043999891	-0.0641363199999998	0.122403685255354	0.13818874667365	-0.0951386071999991	0.0770125443999916	-0.0641363199999998	0.0454396682809824	0.113997327502075	1.97734943971264	1.01977361083433
Sox2-del-SCR_ESC	Batch65	20	Batch65_01_XY02_singlet05	0	63	ID47397021	311.53	493.71	7.51	10	28.34923	44.92761	2.253	200	0	64	ID49834216	311	493.39	6.85	10	28.301	44.89849	2.055	200	0.0482299999999967	0.0291199999999989	0.198	0.0563392163594739	0.205859435780825	28.3641642921	44.9371597308	2.05446833	0.063164292099998	0.0386697307999952	-0.000531669999999984	0.0740612981025715	0.0740632064498079	0.0631765770999984	0.0386824707999978	-0.000531669999999984	0.162889201981356	0.174866931189821	2.69678722078139	2.30333264521727
Sox2-del-SCR_ESC	Batch65	20	Batch65_01_XY02_singlet05	0	63	ID47397477	312.6	493.57	7.3	11	28.4466	44.91487	2.19	220	0	64	ID49833970	312.08	493.69	6.02	11	28.39928	44.92579	1.806	220	0.0473200000000027	-0.0109199999999987	0.384	0.0485636571934222	0.387058689089911	28.461560582	44.9244161636	1.9915559	0.0622805820000032	-0.00137383639999911	0.1855559	0.0622957327648779	0.195733876336017	0.0622928670000036	-0.0013610963999966	0.1855559	0.0400533171864865	0.19034928927145	4.92785993881233	1.16200889371629
Sox2-del-SCR_ESC	Batch65	20	Batch65_01_XY02_singlet05	0	63	ID47397676	313	494.37	6.28	12	28.483	44.98767	1.884	240	0	64	ID49834465	312.09	494.2	5.73	12	28.40019	44.9722	1.719	240	0.082810000000002	0.0154700000000005	0.165	0.0842426079843232	0.185261482775023	28.49797041	44.9972365476	1.68598124	0.0977804100000021	0.0250365475999956	-0.0330187600000003	0.100934817062773	0.106198285331887	0.0977926950000025	0.0250492875999981	-0.0330187600000003	0.0442464255172854	0.223008134751117	2.23248451557548	2.96150729230004
Sox2-del-SCR_ESC	Batch65	20	Batch65_01_XY02_singlet05	0	63	ID47397926	317.31	495.02	7.86	13	28.87521	45.04682	2.358	260	0	64	ID49834720	317.65	494.31	6.37	13	28.90615	44.98221	1.911	260	-0.0309399999999975	0.0646099999999947	0.447	0.0716361340386202	0.452703805705231	28.8902863067	45.0564031096	2.15932238	-0.0158636932999947	0.0741931095999888	0.24832238	0.0758701145196991	0.259654152067893	-0.0158514082999979	0.0742058495999913	0.24832238	0.123819827986152	0.307382801827005	2.09372289776065	2.78473151968395
Sox2-del-SCR_ESC	Batch65	20	Batch65_01_XY02_singlet05	0	63	ID47398153	319.58	494.5	7.67	14	29.08178	44.9995	2.301	280	0	64	ID49834980	319.34	494.06	6.36	14	29.05994	44.95946	1.908	280	0.021840000000001	0.0400400000000047	0.393	0.0456090692735603	0.395637696889465	29.0969120806	45.00906986	2.10240161	0.0369720806000018	0.0496098599999968	0.19440161	0.061871422750025	0.204009948099852	0.0369843656000022	0.0496226000000064	0.19440161	0.0582748244485308	0.0793939834112131	3.11435427523199	2.73172631706015
Sox2-del-SCR_ESC	Batch65	20	Batch65_01_XY02_singlet05	0	63	ID47398406	321.22	493.3	8.99	15	29.23102	44.8903	2.697	300	0	64	ID49835245	321.63	492.97	8.06	15	29.26833	44.86027	2.418	300	-0.037309999999998	0.0300299999999964	0.279	0.0478940184156606	0.283080972514932	29.2461923754	44.899839284	2.49785117	-0.0221376245999956	0.0395692839999953	0.07985117	0.0453409600604422	0.0918259876591127	-0.0221253395999987	0.0395820239999978	0.07985117	0.0599564042888078	0.129292589576652	3.74532982512045	1.24346710168656
Sox2-del-SCR_ESC	Batch65	20	Batch65_01_XY02_singlet05	0	63	ID47398644	316.97	496.86	7.95	16	28.84427	45.21426	2.385	320	0	64	ID49835507	317.8	496.32	7.43	16	28.9198	45.16512	2.229	320	-0.075529999999997	0.0491400000000013	0.156	0.0901083819630542	0.180154157598429	28.8593379529	45.2238899928	2.18628485	-0.0604620470999961	0.0587699928000021	-0.0427151499999998	0.0843182731869815	0.0945206603487139	-0.0604497620999958	0.0587827328000046	-0.0427151499999998	0.0428652374119278	0.129845798456181	5.65047170074713	0.284641804000546
Sox2-del-SCR_ESC	Batch65	20	Batch65_01_XY02_singlet05	0	63	ID47398891	320	495.21	8.04	17	29.12	45.06411	2.412	340	0	64	ID49835778	320.51	494.48	7.11	17	29.16641	44.99768	2.133	340	-0.0464100000000016	0.0664299999999969	0.278999999999999	0.0810359981736496	0.290530261762866	29.1351424	45.0736979508	2.21324732	-0.0312675999999996	0.0760179507999936	0.0802473199999993	0.0821972727868159	0.114873948398984	-0.0312553150000028	0.0760306907999961	0.0802473199999993	0.033908815913325	0.127552251352708	4.13966249552767	2.84910950258345
Sox2-del-SCR_ESC	Batch65	20	Batch65_01_XY02_singlet05	0	63	ID47399111	322.2	493.65	8.39	18	29.3202	44.92215	2.517	360	0	64	ID49836043	324.47	493.08	7.77	18	29.52677	44.87028	2.331	360	-0.206570000000006	0.051870000000001	0.186	0.212982773481807	0.282767858498809	29.335396454	44.931698202	2.31810137	-0.191373546000001	0.0614182019999987	-0.01289863	0.20098763555385	0.201401103029264	-0.191361261000008	0.0614309420000012	-0.01289863	0.160770229239059	0.185804291153304	2.69890495594868	2.33383981082864
Sox2-del-SCR_ESC	Batch65	20	Batch65_01_XY02_singlet05	0	63	ID47399344	324.75	491.52	9.1	19	29.55225	44.72832	2.73	380	0	64	ID49836299	324.57	489.43	8.28	19	29.53587	44.53813	2.484	380	0.0163799999999981	0.190190000000001	0.246	0.190894055695824	0.311378452208885	29.5675091075	44.7378139296	2.5308053	0.031639107500002	0.199683929599992	0.0468053000000004	0.202174936290063	0.207522145738669	0.0316513924999988	0.199696669600002	0.0468053000000004	0.262396751218211	0.269103352463912	3.60563966346225	2.6173431678293
Sox2-del-SCR_ESC	Batch65	20	Batch65_01_XY02_singlet05	0	63	ID47399582	325.49	489.32	8.63	20	29.61959	44.52812	2.589	400	0	64	ID49836544	325.1	488.93	7.87	20	29.5841	44.49263	2.361	400	0.0354899999999994	0.0354899999999958	0.228	0.0501904393286177	0.233458947568946	29.6348672893	44.5375578736	2.39000129	0.0507672892999977	0.0449278736000025	0.0290012900000001	0.0677925621959184	0.0737353803187559	0.0507795742999981	0.0449406135999979	0.0290012900000001	0.1559337173534	0.15694682851122	4.28037322216107	2.0161701189639
Sox2-del-SCR_ESC	Batch65	20	Batch65_01_XY02_singlet05	0	63	ID47399823	325.74	489.66	9.73	21	29.64234	44.55906	2.919	420	0	64	ID49837027	324.87	489.27	8.47	21	29.56317	44.52357	2.541	420	0.0791700000000013	0.0354900000000029	0.378	0.0867607572581084	0.387829123455164	29.6576234318	44.5685065368	2.71954259	0.0944534318000017	0.0449365368000016	0.17854259	0.104598007239027	0.206925589433215	0.094465716800002	0.0449492768000042	0.17854259	0.0436861433589838	0.15579178260509	1.44801621475065	1.64563353637847
Sox2-del-SCR_ESC	Batch65	20	Batch65_01_XY02_singlet05	0	63	ID47400051	323.94	490.96	9.31	22	29.47854	44.67736	2.793	440	0	64	ID49836801	322.68	491.18	8.87	22	29.36388	44.69738	2.661	440	0.114660000000001	-0.0200200000000024	0.132000000000001	0.116394656234727	0.175987829124631	29.4937792058	44.6868396608	2.59371773	0.129899205800001	-0.0105403392000056	-0.0672822699999993	0.130326138659603	0.146669036521943	0.129911490800001	-0.0105275992000031	-0.0672822699999993	0.065833780577901	0.254487619461534	5.28073825976139	2.66412237424818
Sox2-del-SCR_ESC	Batch65	20	Batch65_01_XY02_singlet05	0	63	ID47400284	321	489.25	9.91	23	29.211	44.52175	2.973	460	0	64	ID49837276	320.8	490.45	8.68	23	29.1928	44.63095	2.604	460	0.0182000000000002	-0.109199999999994	0.369	0.110706278051422	0.385249114210531	29.22616697	44.53118609	2.77346753	0.0333669699999994	-0.0997639100000072	0.16946753	0.105195971526815	0.19946286910042	0.0333792549999998	-0.0997511699999976	0.16946753	0.131450820213678	0.270794730256866	4.88990367566436	2.53631127172769
Sox2-del-SCR_ESC	Batch65	20	Batch65_01_XY02_singlet05	0	63	ID47400504	317.95	490.13	9.54	24	28.93345	44.60183	2.862	480	0	64	ID49837524	318.1	489.9	8.4	24	28.9471	44.5809	2.52	480	-0.0136500000000055	0.0209299999999999	0.342	0.0249877449963006	0.342911632057007	28.9485420315	44.6112885124	2.66262182	0.00144203149999456	0.0303885123999947	0.14262182	0.0304227076495767	0.14583046554422	0.00145431649999495	0.0304012523999972	0.14262182	0.134010651646859	0.136673138912589	4.20685053041557	1.98474509617341
Sox2-del-SCR_ESC	Batch65	20	Batch65_01_XY02_singlet05	0	63	ID47400735	318.16	488.24	9.44	25	28.95256	44.42984	2.832	500	0	64	ID49838019	318.81	488.11	8.15	25	29.01171	44.41801	2.445	500	-0.0591499999999954	0.0118300000000033	0.387	0.0603214008457988	0.39167291379415	28.9676571912	44.4392503552	2.63266352	-0.0440528087999965	0.0212403551999927	0.18766352	0.0489060594629224	0.193931429611039	-0.0440405237999961	0.0212530952000023	0.18766352	0.0464054875427197	0.0646701168467134	1.52869153637674	1.67819202717347
Sox2-del-SCR_ESC	Batch65	20	Batch65_01_XY02_singlet05	0	63	ID47400975	320.95	487.85	10.09	26	29.20645	44.39435	3.027	520	0	64	ID49837782	320.16	487.37	8.58	26	29.13456	44.35067	2.574	520	0.0718899999999962	0.0436800000000019	0.453	0.0841196439602524	0.460744087862231	29.2216157415	44.403750418	2.82739247	0.0870557414999986	0.0530804180000004	0.25339247	0.101961918887246	0.273137285546793	0.0870680264999955	0.0530931580000029	0.25339247	0.134919389121332	0.150078434256811	3.18139292895197	1.91723078981447
Sox2-del-SCR_ESC	Batch65	20	Batch65_01_XY02_singlet05	0	63	ID47401203	322.81	488.45	10.2	27	29.37571	44.44895	3.06	540	0	64	ID49838293	322.57	488.54	8.64	27	29.35387	44.45714	2.592	540	0.021840000000001	-0.00818999999999903	0.468	0.0233251302247174	0.468580901979583	29.3909214417	44.458365706	2.8603466	0.037051441700001	0.0012257059999925	0.2683466	0.0370717100663968	0.270895200066016	0.0370637267000014	0.00123844600000211	0.2683466	0.0720370818057667	0.0735728697221171	3.70690937435599	2.28399835991461
Sox2-del-SCR_ESC	Batch65	20	Batch65_01_XY02_singlet05	0	63	ID47401418	321.4	491.81	9.91	28	29.2474	44.75471	2.973	560	0	64	ID49838546	320.61	491.62	8.61	28	29.17551	44.73742	2.583	560	0.0718899999999962	0.0172900000000027	0.39	0.0739399499594066	0.396947246117163	29.262576798	44.7642113188	2.77346753	0.0870667979999986	0.0267913187999937	0.19046753	0.0910955656276169	0.21113095950456	0.0870790829999954	0.0268040588000034	0.19046753	0.0561706010618984	0.0960223201538046	2.81056202673623	2.35536226073101
Sox2-del-SCR_ESC	Batch65	20	Batch65_01_XY02_singlet05	0	63	ID47401854	323	493.03	9.26	29	29.393	44.86573	2.778	580	0	64	ID49838789	321.85	492.49	8.71	29	29.28835	44.81659	2.613	580	0.104649999999996	0.0491399999999942	0.165	0.1156129841324	0.201472981066938	29.40821611	44.8752624044	2.57873858	0.11986611	0.0586724043999993	-0.03426142	0.133455368436827	0.137783091361116	0.119878394999997	0.0586851443999947	-0.03426142	0.0457405562570836	0.229336650919146	0.298670809143337	0.436438647107953
Sox2-del-SCR_ESC	Batch65	20	Batch65_01_XY02_singlet05	0	63	ID47401626	323.97	494.34	9.3	30	29.48127	44.98494	2.79	600	0	64	ID49839029	323.74	493.32	8.16	30	29.46034	44.89212	2.448	600	0.0209300000000034	0.0928200000000032	0.342	0.0951504981594986	0.354989601678698	29.4965099429	44.9945057832	2.5907219	0.0361699429000062	0.102385783199992	0.1427219	0.108586893181753	0.179333917903099	0.036182227900003	0.102398523200002	0.1427219	0.0944240852396411	0.200596618694248	1.88907245974213	2.6768503636728
Sox2-del-SCR_ESC	Batch65	20	Batch65_01_XY02_singlet05	0	63	ID47402066	325.5	493.19	9.45	31	29.6205	44.88029	2.835	620	0	64	ID49839279	325.8	492.51	8.48	31	29.6478	44.81841	2.544	620	-0.0273000000000003	0.0618800000000022	0.290999999999999	0.067634491200868	0.298756463361046	29.635777535	44.8898264812	2.63565935	-0.0120224649999976	0.0714164811999893	0.0916593499999996	0.0724213604654359	0.116817335588889	-0.0120101800000008	0.0714292211999989	0.0916593499999996	0.057285302177502	0.0767397540918022	1.05248558868145	1.9965320091943
Sox2-del-SCR_ESC	Batch65	20	Batch65_01_XY02_singlet05	0	63	ID47402307	326.28	491.99	9.98	32	29.69148	44.77109	2.994	640	0	64	ID49839534	325	491.35	8.83	32	29.575	44.71285	2.649	640	0.116479999999996	0.0582399999999978	0.345	0.130228599009583	0.36876074628409	29.7067766996	44.7805959052	2.79443834	0.131776699599996	0.0677459051999918	0.14543834	0.148170868354187	0.2076220531899	0.131788984599996	0.0677586451999943	0.14543834	0.143846004003688	0.153570350762278	2.54490433484826	2.5173594620737
Sox2-del-SCR_ESC	Batch65	20	Batch65_01_XY02_singlet05	0	63	ID47402543	323.19	492.07	9.13	33	29.41029	44.77837	2.739	660	0	64	ID49839773	323.44	492.08	8.91	33	29.43304	44.77928	2.673	660	-0.0227499999999985	-0.000909999999997524	0.0660000000000003	0.0227681927258166	0.0698168360784128	29.4255107783	44.7878779436	2.53979279	-0.00752922169999692	0.00859794359999455	-0.13320721	0.0114286400571718	0.133696576656025	-0.00751693670000009	0.00861068360000417	-0.13320721	0.151342727181304	0.317092988893601	3.5686312066015	2.36690788671119
Sox2-del-SCR_ESC	Batch65	20	Batch65_01_XY02_singlet05	0	63	ID47402775	326.96	491.87	10.37	34	29.75336	44.76017	3.111	680	0	64	ID49840027	324.93	493.05	9.48	34	29.56863	44.86755	2.844	680	0.184729999999998	-0.107379999999999	0.267	0.213671798092306	0.341971690787409	29.7686734072	44.7696728476	2.91127571	0.200043407199999	-0.0978771524000024	0.0672757100000001	0.222704516627117	0.232644198040961	0.200055692199999	-0.0978644123999999	0.0672757100000001	0.233288110148518	0.307598347766033	2.26611237656983	2.50585813558826
Sox2-del-SCR_ESC	Batch65	20	Batch65_01_XY02_singlet05	0	63	ID47402998	323.41	495.12	9.41	35	29.43031	45.05592	2.823	700	0	64	ID49840286	322.94	495.78	8.96	35	29.38754	45.11598	2.688	700	0.0427700000000044	-0.06006	0.135	0.0737324657121975	0.153822873786704	29.4455361837	45.0655056576	2.62367603	0.0579961837000056	-0.050474342399994	-0.0643239700000002	0.0768844364255643	0.100243651574738	0.058008468700006	-0.0504616023999986	-0.0643239700000002	0.149747921855207	0.199356253666786	3.29345295347986	3.02648057489278
Sox2-del-SCR_ESC	Batch65	20	Batch65_01_XY02_singlet05	0	63	ID47403221	321.95	495.77	9.45	36	29.29745	45.11507	2.835	720	0	64	ID49840541	322.92	495.52	8.99	36	29.38572	45.09232	2.697	720	-0.0882700000000014	0.022750000000002	0.137999999999999	0.0911545687280695	0.165387893752838	29.3126403115	45.1246722196	2.63565935	-0.0730796884999982	0.0323522195999999	-0.0613406500000004	0.0799206292787	0.100747120687025	-0.0730674035000014	0.0323649596000024	-0.0613406500000004	0.155052003036829	0.155080701068686	6.04172678202109	0.771976227206539
Sox2-del-SCR_ESC	Batch65	20	Batch65_01_XY02_singlet05	0	63	ID47403461	320.18	497	10.46	37	29.13638	45.227	3.138	740	0	64	ID49840782	319.42	497.48	9.95	37	29.06722	45.27068	2.985	740	0.0691600000000001	-0.0436800000000019	0.153	0.0817988263974501	0.173493654062621	29.1515268226	45.23663356	2.93823818	0.0843068226000021	-0.0340464400000045	-0.0467618199999995	0.0909219468202377	0.102242203728668	0.0843191075999989	-0.0340337000000019	-0.0467618199999995	0.17081948329423	0.171440479925474	3.30590416582146	2.94706519361202
Sox2-del-SCR_ESC	Batch65	20	Batch65_01_XY02_singlet05	0	63	ID47403709	319.36	498.22	9.9	38	29.06176	45.33802	2.97	760	0	64	ID49841037	319.32	497.51	9.59	38	29.05812	45.27341	2.877	760	0.00364000000000075	0.0646100000000089	0.0930000000000004	0.0647124539791311	0.113299169017258	29.0768866752	45.3476846456	2.7704717	0.018766675200002	0.0742746455999992	-0.106528299999999	0.0766088185332984	0.131214289534172	0.0187789602000024	0.0742873856000088	-0.106528299999999	0.126605562700768	0.140003573662848	2.51415137612064	2.44294403003194
Sox2-del-SCR_ESC	Batch65	20	Batch65_01_XY02_singlet05	0	63	ID47403934	321.12	497.57	9.34	39	29.22192	45.27887	2.802	780	0	64	ID49841285	321.06	498.53	8.65	39	29.21646	45.36623	2.595	780	0.00546000000000291	-0.0873600000000039	0.207	0.0875304586986765	0.224745592170349	29.2370899184	45.2885180836	2.60270522	0.0206299184000045	-0.0777119163999984	0.00770522000000007	0.0804035787993991	0.0807719375711614	0.0206422034000013	-0.077699176400003	0.00770522000000007	0.15199798256492	0.190138591020855	2.6097236311412	2.64564157025609
Sox2-del-SCR_ESC	Batch65	20	Batch65_01_XY02_singlet05	0	63	ID47404146	321.29	497.8	8.72	40	29.23739	45.2998	2.616	800	0	64	ID49841534	321.66	497.95	8.27	40	29.27106	45.31345	2.481	800	-0.0336700000000008	-0.0136499999999984	0.135	0.0363316858953725	0.139803402676759	29.2525640953	45.309453944	2.41696376	-0.0184959047	-0.0039960559999983	-0.0640362399999996	0.0189226571661224	0.0667735500596168	-0.0184836196999996	-0.0039833159999958	-0.0640362399999996	0.0834557254343039	0.110053147118551	3.6172845833329	2.76669739129804
Sox2-del-SCR_ESC	Batch65	20	Batch65_01_XY02_singlet05	0	63	ID47404365	321.9	498.36	9.46	41	29.2929	45.35076	2.838	820	0	64	ID49841789	321.18	498.57	8.49	41	29.22738	45.36987	2.547	820	0.0655199999999958	-0.0191099999999977	0.291	0.0682499999999953	0.298896407639836	29.308089083	45.3604282128	2.63865518	0.0807090829999986	-0.00944178720000366	0.0916551800000001	0.0812594820573625	0.122489899359348	0.0807213679999954	-0.00942904720000115	0.0916551800000001	0.099354343502732	0.184691915996546	4.16958910174841	2.43446826190509
Sox2-del-SCR_ESC	Batch65	20	Batch65_01_XY02_singlet05	0	63	ID47404588	321.8	499.19	8.04	42	29.2838	45.42629	2.412	840	0	64	ID49842053	322.32	498.54	7.68	42	29.33112	45.36714	2.304	840	-0.0473199999999991	0.0591499999999954	0.108	0.0757489597288264	0.131916279889934	29.298986626	45.4359793612	2.21324732	-0.0321333739999972	0.0688393611999985	-0.0907526800000005	0.075969805679938	0.118353116994146	-0.0321210890000003	0.0688521011999939	-0.0907526800000005	0.137336660424731	0.228328679071197	2.58993211333764	2.82087547337886
Sox2-del-SCR_ESC	Batch65	20	Batch65_01_XY02_singlet05	0	63	ID47404831	325.64	496.58	8.53	43	29.63324	45.18878	2.559	860	0	64	ID49842316	325.08	497.68	7.99	43	29.58228	45.28888	2.397	860	0.0509599999999999	-0.100099999999998	0.162	0.112325115624243	0.197131762027329	29.6485209748	45.1984028584	2.36004299	0.066240974800003	-0.0904771416000045	-0.0369570100000001	0.112133758942443	0.118066932215172	0.0662532597999999	-0.0904644015999949	-0.0369570100000001	0.187241182879843	0.194815899446097	2.73046710047453	2.41965722578806
Sox2-del-SCR_ESC	Batch65	20	Batch65_01_XY02_singlet05	0	63	ID47405067	327.01	496.96	9.46	44	29.75791	45.22336	2.838	880	0	64	ID49842573	326.07	498.09	8.63	44	29.67237	45.32619	2.589	880	0.0855400000000017	-0.102829999999997	0.249	0.133757618474612	0.282651906945628	29.7732246357	45.2329925408	2.63865518	0.100854635700003	-0.0931974591999989	0.0496551800000002	0.137322335923606	0.146024178971663	0.100866920700003	-0.0931847191999964	0.0496551800000002	0.0347203924048289	0.0933122559224749	0.93919512193695	1.0843792314348
Sox2-del-SCR_ESC	Batch65	20	Batch65_01_XY02_singlet05	0	63	ID47405297	322.94	499.35	9.72	45	29.38754	45.44085	2.916	900	0	64	ID49842841	323.62	499.6	9.58	45	29.44942	45.4636	2.874	900	-0.0618800000000022	-0.022750000000002	0.0419999999999998	0.0659294842995178	0.0781709466489971	29.4027546358	45.450543438	2.71654676	-0.046665364199999	-0.0130565620000027	-0.15745324	0.0484575074387701	0.164741169152328	-0.0466530792000022	-0.0130438220000002	-0.15745324	0.167883035993867	0.266605722761936	2.72237276809775	2.77925845765815
Sox2-del-SCR_ESC	Batch65	20	Batch65_01_XY02_singlet05	0	63	ID47405532	322.7	498.41	10.76	46	29.3657	45.35531	3.228	920	0	64	ID49843082	323.9	498.16	10.13	46	29.4749	45.33256	3.039	920	-0.109200000000001	0.022750000000002	0.189	0.111544621116396	0.219461163990352	29.380908739	45.3649794868	3.02811308	-0.0939912609999993	0.0324194868000021	-0.0108869200000004	0.0994252496539259	0.100019524573115	-0.0939789760000025	0.0324322268000046	-0.0108869200000004	0.0656339205166406	0.160591088422512	6.01536202892981	2.04969767302149
Sox2-del-SCR_ESC	Batch65	20	Batch65_01_XY02_singlet05	0	63	ID47405763	327.72	496.84	10.15	47	29.82252	45.21244	3.045	940	0	64	ID49843319	326.87	497.76	9.1	47	29.74517	45.29616	2.73	940	0.0773500000000027	-0.0837199999999996	0.315	0.113982721936267	0.334988150387443	29.8378520804	45.2220694832	2.84536745	0.092682080400003	-0.0740905168000126	0.11536745	0.118656532508605	0.165496287651621	0.0926943654000034	-0.0740777768000029	0.11536745	0.214921653763218	0.24926187674896	3.3885570438314	1.4499278467931
Sox2-del-SCR_ESC	Batch65	20	Batch65_01_XY02_singlet05	0	63	ID47405996	330.79	497.49	10.02	48	30.10189	45.27159	3.006	960	0	64	ID49843574	328.66	498.03	9.05	48	29.90806	45.32073	2.715	960	0.193829999999998	-0.0491399999999942	0.290999999999999	0.199962017643348	0.353080456128626	30.1172975103	45.2812360452	2.80642166	0.209237510299999	-0.0394939548000011	0.0914216599999995	0.212932168030777	0.231728349796572	0.2092497953	-0.0394812147999914	0.0914216599999995	0.121581620080478	0.123917275632245	0.807039200070064	1.06187533819033
Sox2-del-SCR_ESC	Batch65	20	Batch65_01_XY02_singlet05	0	63	ID47406236	329.9	497.4	8.55	49	30.0209	45.2634	2.565	980	0	64	ID49843822	328.99	497.5	7.96	49	29.93809	45.2725	2.388	980	0.0828099999999985	-0.00910000000000366	0.177	0.0833084995663697	0.195625422938839	30.036285643	45.273043752	2.36603465	0.0981956430000004	0.000543751999991571	-0.0219653499999999	0.0981971484841643	0.100623836992253	0.0982079279999972	0.00055649199999408	-0.0219653499999999	0.118039460602262	0.163676291184805	2.50699643189876	2.02189795514816
Sox2-del-SCR_ESC	Batch65	20	Batch65_01_XY02_singlet05	0	63	ID47406479	333.15	497.77	9.01	50	30.31665	45.29707	2.703	1000	0	64	ID49844071	332.38	497.75	8.49	50	30.24658	45.29525	2.547	1000	0.0700699999999976	0.00181999999999505	0.156	0.0700936323784097	0.171023733148354	30.3321154955	45.3067231796	2.50384283	0.0855354955000003	0.0114731796000029	-0.0431571700000002	0.0863015344044617	0.0964909123336152	0.0855477804999971	0.0114859195999983	-0.0431571700000002	0.016725182282579	0.0269967582738726	5.91707345295479	0.280303695677795
Sox2-del-SCR_ESC	Batch65	20	Batch65_01_XY02_singlet05	0	63	ID47406712	333.56	497.57	8.94	51	30.35396	45.27887	2.682	1020	0	64	ID49844338	333.26	496.99	8.36	51	30.32666	45.22609	2.508	1020	0.0273000000000003	0.0527799999999985	0.174	0.0594223728910236	0.183866849649413	30.3694355692	45.2885180836	2.48287202	0.0427755692000069	0.0624280835999969	-0.0251279799999997	0.0756770436945893	0.0797397662476707	0.0427878542000002	0.0624408235999994	-0.0251279799999997	0.0665192719355112	0.0689192660356058	6.12271919772572	1.17567364008707
Sox2-del-SCR_ESC	Batch65	20	Batch65_01_XY02_singlet05	0	63	ID47406950	333.55	497	9.13	52	30.35305	45.227	2.739	1040	0	64	ID49844598	332.91	496.37	8.18	52	30.29481	45.16967	2.454	1040	0.0582399999999978	0.0573300000000003	0.285000000000001	0.0817228639977809	0.296485457484849	30.3685253235	45.23663356	2.53979279	0.0737153235000001	0.0669635599999978	0.0857927900000006	0.0995894938564454	0.131447594510387	0.0737276084999969	0.0669763000000003	0.0857927900000006	0.0312704164078308	0.115244332440741	4.15976342507074	1.45623320207152
Sox2-del-SCR_ESC	Batch65	20	Batch65_01_XY02_singlet05	0	63	ID47407216	331.87	497.7	10.18	53	30.20017	45.2907	3.054	1060	0	64	ID49845139	331.03	496.85	8.97	53	30.12373	45.21335	2.691	1060	0.0764400000000052	0.0773499999999956	0.363	0.108747855611042	0.378939435926112	30.2156040459	45.300351396	2.85435494	0.0918740459000027	0.087001395999998	0.16335494	0.12653095753998	0.206627490035542	0.0918863309000066	0.0870141359999934	0.16335494	0.027041709834314	0.0821409835793654	0.689000528865238	0.211190741654136
Sox2-del-SCR_ESC	Batch65	20	Batch65_01_XY02_singlet05	0	63	ID47407473	330.08	496.52	9.65	54	30.03728	45.18332	2.895	1080	0	64	ID49844867	330.43	495.82	8.49	54	30.06913	45.11962	2.547	1080	-0.0318500000000022	0.0636999999999972	0.348	0.0712187650833668	0.355212770744521	30.0526700656	45.1929413296	2.69557595	-0.0164599344000003	0.0733213295999917	0.14857595	0.075146169661287	0.166498527720714	-0.0164476494000034	0.0733340695999942	0.14857595	0.109194301611171	0.110189899944466	2.43265016888089	1.95441268494428
Sox2-del-SCR_ESC	Batch65	20	Batch65_01_XY02_singlet05	0	63	ID47407706	325.99	497.49	10.36	55	29.66509	45.27159	3.108	1100	0	64	ID49845403	326.29	497.24	9.31	55	29.69239	45.24884	2.793	1100	-0.0273000000000003	0.022750000000002	0.315	0.0355366360253768	0.316998190057924	29.6803795743	45.2812360452	2.90827988	-0.012010425699998	0.0323960451999952	0.11527988	0.034550746303015	0.120346187321866	-0.0119981407000012	0.0324087852000048	0.11527988	0.0411664551654793	0.0529462492376591	1.55348174508289	1.47295499627415
Sox2-del-SCR_ESC	Batch65	20	Batch65_01_XY02_singlet05	0	63	ID47407924	325.96	496.05	9.41	56	29.66236	45.14055	2.823	1120	0	64	ID49845654	325.24	495.11	8.85	56	29.59684	45.05501	2.655	1120	0.0655199999999958	0.0855400000000017	0.168	0.107749533641681	0.199584473343995	29.6776488372	45.150159354	2.62367603	0.0808088371999958	0.095149353999993	-0.0313239699999999	0.124833760402511	0.128703763864124	0.0808211221999962	0.0951620940000026	-0.0313239699999999	0.112041926664293	0.184515804649545	2.056990672593	1.28799394262831
Sox2-del-SCR_ESC	Batch65	20	Batch65_01_XY02_singlet05	0	63	ID47408159	320	499.56	8.5	57	29.12	45.45996	2.55	1140	0	64	ID49846162	320.06	500.05	7.75	57	29.12546	45.50455	2.325	1140	-0.00546000000000291	-0.0445899999999995	0.225	0.0449230419717987	0.229440797810677	29.1351424	45.4696587888	2.3510555	0.00968239999999909	-0.034891211200005	0.0260555	0.0362097430088	0.0446098035078988	0.00969468499999593	-0.0348784712000025	0.0260555	0.148221181570997	0.158939995733557	3.61738898910218	2.48194726230996
Sox2-del-SCR_ESC	Batch65	20	Batch65_01_XY02_singlet05	0	63	ID47408388	321.5	500.27	8.57	58	29.2565	45.52457	2.571	1160	0	64	ID49845906	321.38	499.92	7.69	58	29.24558	45.49272	2.307	1160	0.0109200000000023	0.0318499999999915	0.264	0.0336699999999927	0.26613843935065	29.271679255	45.5342868796	2.37202631	0.0260992550000019	0.0415668795999977	0.0650263100000004	0.049081326298663	0.0814702251344133	0.0261115400000023	0.0415796195999931	0.0650263100000004	0.0782007210764173	0.0873732041814179	3.43058464401815	2.26402628983674
Sox2-del-SCR_ESC	Batch65	20	Batch65_01_XY02_singlet05	0	63	ID47408626	326.15	503	9.25	59	29.67965	45.773	2.775	1180	0	64	ID49846425	326.14	502.23	7.97	59	29.67874	45.70293	2.391	1180	0.000909999999997524	0.0700700000000012	0.384	0.0700759088417707	0.390341687499555	29.6949435055	45.78278644	2.57574275	0.0162035055000018	0.0798564399999933	0.18474275	0.0814837689356666	0.201914556873752	0.0162157904999987	0.0798691800000029	0.18474275	0.0395476458691641	0.12607950785146	0.464416756175837	0.830476617411742
Sox2-del-SCR_ESC	Batch65	20	Batch65_01_XY02_singlet05	0	63	ID47408875	328.21	504.32	10.72	60	29.86711	45.89312	3.216	1200	0	64	ID49846682	328.06	504.32	8.83	60	29.85346	45.89312	2.649	1200	0.0136499999999984	0	0.567	0.0136499999999984	0.567164281756177	29.8824541197	45.9029400736	3.01612976	0.0289941196999983	0.0098200735999967	0.36712976	0.0306119718849862	0.368403791376181	0.0290064046999987	0.00983281359999921	0.36712976	0.0711947500180231	0.195789973815998	3.0693190514646	0.690750540384061
Sox2-del-SCR_ESC	Batch65	20	Batch65_01_XY02_singlet05	0	63	ID47409114	329.1	506.1	10.72	61	29.9481	46.0551	3.216	1220	0	64	ID49846940	328.91	504.89	9.07	61	29.93081	45.94499	2.721	1220	0.0172899999999991	0.110110000000006	0.495	0.111459213167873	0.507393492469111	29.963465987	46.064965428	3.01612976	0.0326559870000018	0.119975428000004	0.29512976	0.124340326566759	0.320253168678135	0.0326682719999987	0.119988168000006	0.29512976	0.110216202870149	0.131649577952662	2.92772467013697	2.50978131782908
Sox2-del-SCR_ESC	Batch65	20	Batch65_01_XY02_singlet05	0	63	ID47409336	335.13	501.68	10.42	62	30.49683	45.65288	3.126	1240	0	64	ID49847196	332.67	502.55	8.52	62	30.27297	45.73205	2.556	1240	0.223859999999998	-0.0791699999999977	0.57	0.237447233085582	0.617479706954001	30.5123441441	45.6626328064	2.92625486	0.239374144100001	-0.0694171936000103	0.37025486	0.249236288752078	0.446326549719518	0.239386429099998	-0.0694044536000007	0.37025486	0.280360413738001	0.290251170956042	4.00392728207296	2.30194153909602
Sox2-del-SCR_ESC	Batch65	20	Batch65_01_XY02_singlet05	0	63	ID47409843	338.17	500.15	10.43	63	30.77347	45.51365	3.129	1260	0	64	ID49847441	335.77	501.81	8.79	63	30.55507	45.66471	2.637	1260	0.218400000000003	-0.151060000000001	0.492	0.265551659004423	0.559090049634226	30.7890588369	45.523363822	2.92925069	0.233988836900004	-0.141346178000006	0.29225069	0.273367002085156	0.40017494128756	0.234001121900004	-0.141333438000004	0.29225069	0.0721303010561733	0.106242321453567	5.37934022638178	1.35345492249694
Sox2-del-SCR_ESC	Batch65	20	Batch65_01_XY03_singlet06	0	33	ID52253387	272.65	13.53	16.36	1	24.81115	1.23123	4.908	20	0	34	ID52274121	269.49	15.41	16.84	1	24.52359	1.40231	5.052	20	0.287559999999999	-0.17108	-0.144	0.334602928857474	0.364273413797932	24.8251290105	1.2285447444	4.70577788	0.301539010500001	-0.1737652556	-0.34622212	0.348023187312359	0.490907216573914	0.301551295499998	-0.1737525156	-0.34622212	NA	NA	NA	NA
Sox2-del-SCR_ESC	Batch65	20	Batch65_01_XY03_singlet06	0	33	ID52253555	268.5	12.58	16.17	2	24.4335	1.14478	4.851	40	0	34	ID52274027	266.21	14.04	16.51	2	24.22511	1.27764	4.953	40	0.208390000000001	-0.13286	-0.102	0.247139984017157	0.267361500033196	24.447377045	1.1420705384	4.64885711	0.222267045000002	-0.1355694616	-0.30414289	0.260349223566246	0.400355611611851	0.222279330000003	-0.1355567216	-0.30414289	0.0879941088569163	0.0975378121085136	NA	NA
Sox2-del-SCR_ESC	Batch65	20	Batch65_01_XY03_singlet06	0	33	ID52253471	266.8	13.42	16.15	3	24.2788	1.22122	4.845	60	0	34	ID52274231	264.91	13.55	16.19	3	24.10681	1.23305	4.857	60	0.171990000000001	-0.01183	-0.0120000000000005	0.172396371771567	0.172813509309893	24.292635276	1.2185319416	4.64286545	0.185825275999999	-0.0145180584000002	-0.214134550000001	0.186391542780733	0.283893312221131	0.185837561	-0.0145053183999999	-0.214134550000001	0.126417739042187	0.155186810051931	5.45380587236722	0.727961505774979
Sox2-del-SCR_ESC	Batch65	20	Batch65_01_XY03_singlet06	0	33	ID52253639	267.15	14.16	15.81	4	24.31065	1.28856	4.743	80	0	34	ID52274322	264.85	15.27	15.87	4	24.10135	1.38957	4.761	80	0.209299999999995	-0.10101	-0.0179999999999989	0.232399462348771	0.233095495666471	24.3244938755	1.2858907968	4.54100723	0.2231438755	-0.1036792032	-0.219992769999999	0.246053990720221	0.33005966915335	0.223156160499997	-0.1036664632	-0.219992769999999	0.0966560272858745	0.0968333948194326	3.24556996448605	2.57516108916915
Sox2-del-SCR_ESC	Batch65	20	Batch65_01_XY03_singlet06	0	33	ID52253882	267.96	15.23	14.9	5	24.38436	1.38593	4.47	100	0	34	ID52274430	265.68	16.71	15.79	5	24.17688	1.52061	4.737	100	0.207479999999997	-0.13468	-0.266999999999999	0.247359359636943	0.363972049476328	24.3982237772	1.3832880604	4.2683867	0.221343777199998	-0.1373219396	-0.468613299999999	0.260481060349248	0.536142525582104	0.221356062199998	-0.1373091996	-0.468613299999999	0.0336908602794523	0.250892889504367	5.8333279644448	1.38914636259476
Sox2-del-SCR_ESC	Batch65	20	Batch65_01_XY03_singlet06	0	33	ID52253717	267.74	15.35	14.82	6	24.36434	1.39685	4.446	120	0	34	ID52274534	264.81	16.62	14.79	6	24.09771	1.51242	4.437	120	0.266629999999999	-0.11557	0.00900000000000034	0.290599349276628	0.290738683012769	24.3781983718	1.394211118	4.24442006	0.280488371800001	-0.118208882	-0.19257994	0.304379806325428	0.360186201552904	0.280500656800001	-0.118196142	-0.19257994	0.0621561906910295	0.28294488487002	1.93681675666571	2.92809011303657
Sox2-del-SCR_ESC	Batch65	20	Batch65_01_XY03_singlet06	0	33	ID52253801	267.66	14.92	15.17	7	24.35706	1.35772	4.551	140	0	34	ID52274740	265.36	15.1	14.67	7	24.14776	1.3741	4.401	140	0.209299999999999	-0.0163800000000001	0.15	0.209939978088976	0.258020918531811	24.3709164062	1.3550701616	4.34927411	0.223156406200001	-0.0190298383999998	-0.0517258899999993	0.223966328669356	0.229861880428056	0.223168691199998	-0.0190170984	-0.0517258899999993	0.114557570544118	0.181557980739964	1.78236611942046	0.755761268112652
Sox2-del-SCR_ESC	Batch65	20	Batch65_01_XY03_singlet06	0	33	ID52253965	269.1	17.29	15.19	8	24.4881	1.57339	4.557	160	0	34	ID52274633	267.17	17.54	15.56	8	24.31247	1.59614	4.668	160	0.175629999999998	-0.02275	-0.111000000000001	0.177097316185196	0.2090082759127	24.501991787	1.5708005492	4.35526577	0.189521787000004	-0.0253394508000002	-0.31273423	0.191208251690455	0.366555990441042	0.189534071999997	-0.0253267108000002	-0.31273423	0.0342213210932497	0.263242193363684	1.23209902595685	2.40680085803661
Sox2-del-SCR_ESC	Batch65	20	Batch65_01_XY03_singlet06	0	33	ID52254045	268.6	16.37	15.63	9	24.4426	1.48967	4.689	180	0	34	ID52275051	266.74	16.79	15.6	9	24.27334	1.52789	4.68	180	0.169260000000001	-0.0382199999999997	0.00900000000000034	0.173521514516213	0.17375475820823	24.456479502	1.4870571076	4.48708229	0.183139502000003	-0.0408328924000001	-0.19291771	0.18763635653721	0.269118273489935	0.183151787	-0.0408201523999998	-0.19291771	0.0167565000651625	0.120982555599327	0.994606411975401	2.90502402862348
Sox2-del-SCR_ESC	Batch65	20	Batch65_01_XY03_singlet06	0	33	ID52254130	268.46	14.08	15.48	10	24.42986	1.28128	4.644	200	0	34	ID52274842	266.36	14.31	15.24	10	24.23876	1.30221	4.572	200	0.191099999999999	-0.0209299999999999	0.0720000000000001	0.192242749928312	0.205283401423494	24.4437360622	1.2786087584	4.44214484	0.2049760622	-0.0236012416000002	-0.12985516	0.206330329035942	0.243792057415137	0.2049883472	-0.0235885015999999	-0.12985516	0.0278166344236931	0.068924961829252	2.62961970217517	0.540606211579529
Sox2-del-SCR_ESC	Batch65	20	Batch65_01_XY03_singlet06	0	33	ID52254210	269.35	12.14	15.75	11	24.51085	1.10474	4.725	220	0	34	ID52274952	267.27	12.07	15.51	11	24.32157	1.09837	4.653	220	0.189280000000004	0.00636999999999999	0.0720000000000001	0.189387157167537	0.202611685990718	24.5247479295	1.1020193272	4.52303225	0.203177929500004	0.0036493272	-0.12996775	0.203210700074876	0.241218168190093	0.203190214500005	0.00366206720000006	-0.12996775	0.0273098293866939	0.0273100614726226	0.9686148951082	1.3440280735994
Sox2-del-SCR_ESC	Batch65	20	Batch65_01_XY03_singlet06	0	33	ID52254301	269.3	11.07	16.54	12	24.5063	1.00737	4.962	240	0	34	ID52275158	265.49	10.57	16.54	12	24.15959	0.96187	4.962	240	0.346710000000002	0.0454999999999999	0	0.34968281928056	0.34968281928056	24.520196701	1.0046220636	4.75970282	0.360606700999998	0.0427520636000001	-0.20229718	0.363132113352924	0.415679059833561	0.360618986000002	0.0427648035999999	-0.20229718	0.162212336429651	0.177607399998118	4.88995088331605	1.40706344569687
Sox2-del-SCR_ESC	Batch65	20	Batch65_01_XY03_singlet06	0	33	ID52254374	269.56	8.92	15.79	13	24.52996	0.81172	4.737	260	0	34	ID52275255	267.27	9.02	16.67	13	24.32157	0.82082	5.001	260	0.208390000000001	-0.0091	-0.264000000000001	0.208588595325825	0.33645980755508	24.5438630892	0.8089172816	4.53501557	0.222293089200004	-0.0119027184	-0.465984430000002	0.222611527579752	0.516427517870434	0.222305374200001	-0.0118899783999999	-0.465984430000002	0.148720544662225	0.302735472347051	3.27444986331708	1.66092237300537
Sox2-del-SCR_ESC	Batch65	20	Batch65_01_XY03_singlet06	0	33	ID52254454	268.3	9.14	16.95	14	24.4153	0.83174	5.085	280	0	34	ID52275378	267.49	7.78	17.63	14	24.34159	0.70798	5.289	280	0.0737099999999984	0.12376	-0.204	0.144047567490742	0.249731258956502	24.429172131	0.8289428872	4.88253185	0.0875821310000049	0.1209628872	-0.406468149999999	0.149340716987237	0.433034648399737	0.0875944159999982	0.1209756272	-0.406468149999999	0.189209702210584	0.198349436590217	5.12835891484017	1.64285287300315
Sox2-del-SCR_ESC	Batch65	20	Batch65_01_XY03_singlet06	0	33	ID52254526	267.78	8.81	16.62	15	24.36798	0.80171	4.986	300	0	34	ID52275484	266.09	8.12	17.08	15	24.21419	0.73892	5.124	300	0.153790000000001	0.0627900000000001	-0.138	0.166114262482185	0.215958209383205	24.3818393546	0.7989044788	4.78366946	0.167649354599998	0.0599844788000001	-0.34033054	0.178057417129149	0.384095457212651	0.167661639600002	0.0599972188000001	-0.34033054	0.100643562069365	0.120429689207115	3.26921144944439	2.24711497094013
Sox2-del-SCR_ESC	Batch65	20	Batch65_01_XY03_singlet06	0	33	ID52254606	270.03	7.34	17.12	16	24.57273	0.66794	5.136	320	0	34	ID52275602	267.35	7.02	16.95	16	24.32885	0.63882	5.085	320	0.243879999999997	0.02912	0.0510000000000002	0.245612354738109	0.250851407809481	24.5866446371	0.6650970232	4.93346096	0.257794637099995	0.0262770232	-0.15153904	0.259130385840355	0.300187670482805	0.257806922099999	0.0262897632	-0.15153904	0.0962411789206166	0.211907043281435	0.293050917348298	0.549775947400356
Sox2-del-SCR_ESC	Batch65	20	Batch65_01_XY03_singlet06	0	33	ID52254690	271.97	6.59	16.73	17	24.74927	0.59969	5.019	340	0	34	ID52275703	269.27	6.81	16.87	17	24.50357	0.61971	5.061	340	0.245700000000006	-0.02002	-0.0419999999999998	0.246514280316584	0.250066571936361	24.7632323029	0.5968279132	4.81662359	0.259662302900008	-0.0228820868	-0.24437641	0.260668566274605	0.357306494774649	0.259674587900008	-0.0228693468000001	-0.24437641	0.0491945756311875	0.105066091295191	5.10818438367683	2.35355037054247
Sox2-del-SCR_ESC	Batch65	20	Batch65_01_XY03_singlet06	0	33	ID52254772	266.98	2.99	17	18	24.29518	0.27209	5.1	360	0	34	ID52275821	265.78	2.13	17.81	18	24.18598	0.19383	5.343	360	0.109200000000005	0.07826	-0.242999999999999	0.134347562687237	0.277665747977673	24.3090196986	0.2691361852	4.897511	0.123039698600007	0.0753061852000001	-0.445488999999999	0.144255984142625	0.468263000974833	0.123051983600003	0.0753189252	-0.445488999999999	0.168245869976239	0.262207830967287	4.0512548670982	1.05496891959304
Sox2-del-SCR_ESC	Batch65	20	Batch65_01_XY03_singlet06	0	33	ID52254849	264.88	3.45	16.86	19	24.10408	0.31395	5.058	380	0	34	ID52275932	262.36	2.94	17.76	19	23.87476	0.26754	5.328	380	0.229320000000001	0.04641	-0.27	0.23396912296284	0.357269576790413	24.1178681016	0.311007906	4.85556938	0.243108101600001	0.0434679060000001	-0.472430620000001	0.24696357609085	0.533086952221836	0.243120386600001	0.043480646	-0.472430620000001	0.12421794323441	0.127106051427977	3.5055396021568	2.00801600099851
Sox2-del-SCR_ESC	Batch65	20	Batch65_01_XY03_singlet06	0	33	ID52254925	264.76	4.53	16.61	20	24.09316	0.41223	4.983	400	0	34	ID52276038	261.9	4.29	17.46	20	23.8329	0.39039	5.238	400	0.260260000000002	0.02184	-0.255000000000001	0.261174756054258	0.36501678481955	24.1069451532	0.4093154244	4.78067363	0.274045153199999	0.0189254244	-0.457326370000001	0.27469786617506	0.53348507605978	0.274057438200003	0.0189381644	-0.457326370000001	0.0394896766862878	0.0422796988263877	5.87173799621722	0.70611481492272
Sox2-del-SCR_ESC	Batch65	20	Batch65_01_XY03_singlet06	0	33	ID52255002	264.91	7.97	17.15	21	24.10681	0.72527	5.145	420	0	34	ID52276369	261.37	8.84	17.43	21	23.78467	0.80444	5.229	420	0.322140000000001	-0.0791700000000001	-0.0840000000000005	0.331725893623034	0.342195950443603	24.1205988387	0.7224430756	4.94244845	0.335928838700006	-0.0819969243999998	-0.28655155	0.345791382601409	0.449091829238516	0.3359411237	-0.0819841844000001	-0.28655155	0.11838458944631	0.207795452703864	5.93308344348714	0.65435255269262
Sox2-del-SCR_ESC	Batch65	20	Batch65_01_XY03_singlet06	0	33	ID52255071	265	8.45	17	22	24.115	0.76895	5.1	440	0	34	ID52276154	261.6	9.33	16.7	22	23.8056	0.84903	5.01	440	0.309399999999997	-0.08008	0.0899999999999999	0.319595316611489	0.33202585200553	24.12879105	0.766135306	4.897511	0.323191049999998	-0.082894694	-0.112489	0.333652491513933	0.352104757443655	0.323203334999995	-0.0828819540000001	-0.112489	0.0127693872688021	0.174530308438744	4.23269290447906	0.642831654874771
Sox2-del-SCR_ESC	Batch65	20	Batch65_01_XY03_singlet06	0	33	ID52255148	268.17	8.61	18.06	23	24.40347	0.78351	5.418	460	0	34	ID52276267	265.7	9.43	17.99	23	24.1787	0.85813	5.397	460	0.224769999999999	-0.07462	0.0209999999999999	0.236832635631156	0.237761849967567	24.4173389369	0.7806993828	5.21506898	0.238638936900003	-0.0774306172	-0.18193102	0.2508865135569	0.309907952016364	0.2386512219	-0.0774178772	-0.18193102	0.0847284837876303	0.109549578304214	6.14828151475693	2.18476364315593
Sox2-del-SCR_ESC	Batch65	20	Batch65_01_XY03_singlet06	0	33	ID52255217	266.18	8.37	17.5	24	24.22238	0.76167	5.25	480	0	34	ID52276483	264.67	9.14	17.89	24	24.08497	0.83174	5.367	480	0.137409999999999	-0.0700700000000001	-0.117	0.154244328907094	0.193598329021714	24.2362000426	0.7588532676	5.0473025	0.151230042600002	-0.0728867324000001	-0.3196975	0.167877936444154	0.361094853260189	0.151242327599999	-0.0728739924	-0.3196975	0.0875269198122751	0.163219376004857	0.0125965517852694	0.31834141769995
Sox2-del-SCR_ESC	Batch65	20	Batch65_01_XY03_singlet06	0	33	ID52255289	269.53	10.74	17.92	25	24.52723	0.97734	5.376	500	0	34	ID52276805	267.23	10.57	18.33	25	24.31793	0.96187	5.499	500	0.209299999999995	0.0154699999999999	-0.122999999999999	0.20987093867422	0.243258732422904	24.5411323521	0.9745836552	5.17312736	0.223202352099996	0.0127136552	-0.325872639999999	0.223564145183245	0.395188441774407	0.223214637099996	0.0127263951999999	-0.325872639999999	0.111836665240133	0.112007017842871	4.06519587484225	1.85074390932534
Sox2-del-SCR_ESC	Batch65	20	Batch65_01_XY03_singlet06	0	33	ID52255370	269.55	10.83	17.75	26	24.52905	0.98553	5.325	520	0	34	ID52276704	267.34	10.91	18.07	26	24.32794	0.99281	5.421	520	0.201110000000003	-0.00728000000000018	-0.0960000000000001	0.201241721568867	0.222966882069964	24.5429528435	0.9827759484	5.12219825	0.215012843500006	-0.0100340515999999	-0.29880175	0.215246846809586	0.36825764196352	0.215025128500002	-0.0100213116000001	-0.29880175	0.0241769769774498	0.0362954446337305	3.49514404756618	2.2984030557025
Sox2-del-SCR_ESC	Batch65	20	Batch65_01_XY03_singlet06	0	33	ID52255433	269.41	10.03	17.42	27	24.51631	0.91273	5.226	540	0	34	ID52276596	267.42	9.83	17.75	27	24.33522	0.89453	5.325	540	0.181090000000001	0.0181999999999999	-0.0990000000000002	0.182002274985783	0.207185492011387	24.5302094037	0.9099555644	5.02333586	0.194989403700003	0.0154255644	-0.301664140000001	0.19559860835993	0.359527563552896	0.1950016887	0.0154383043999999	-0.301664140000001	0.0323902792252829	0.032516510649267	4.15359748463219	2.00141329451169
Sox2-del-SCR_ESC	Batch65	20	Batch65_01_XY03_singlet06	0	33	ID52255515	269.31	10.34	16.86	28	24.50721	0.94094	5.058	560	0	34	ID52276916	266.34	9.35	17.4	28	24.23694	0.85085	5.22	560	0.270270000000004	0.09009	-0.162	0.284889594404573	0.327728669786459	24.5211069467	0.9381734632	4.85556938	0.284166946700005	0.0873234632000001	-0.36443062	0.297281416879772	0.470304069316468	0.284179231700005	0.0873362032	-0.36443062	0.114551045509733	0.130619956511106	4.72447227399917	1.51791136729808
Sox2-del-SCR_ESC	Batch65	20	Batch65_01_XY03_singlet06	0	33	ID52255594	268.72	10.1	16.89	29	24.45352	0.9191	5.067	580	0	34	ID52277032	265.64	8.83	17.48	29	24.17324	0.80353	5.244	580	0.280280000000005	0.11557	-0.177	0.303172068799226	0.351058831679254	24.4674024504	0.916327348	4.86455687	0.294162450400002	0.112797348	-0.379443129999999	0.315047280485274	0.493185439612082	0.294174735400006	0.112810088	-0.379443129999999	0.0273647382779444	0.0312122469156014	0.518343903903537	0.453313041656889
Sox2-del-SCR_ESC	Batch65	20	Batch65_01_XY03_singlet06	0	33	ID52255661	270.18	10.68	17.18	30	24.58638	0.97188	5.154	600	0	34	ID52277135	266.46	9.3	17.48	30	24.24786	0.8463	5.244	600	0.338520000000003	0.12558	-0.0899999999999999	0.361062497083264	0.372110369111104	24.6002983226	0.9691221264	4.95143594	0.352438322600005	0.1228221264	-0.29256406	0.373226534386989	0.47422755632102	0.352450607600002	0.1228348664	-0.29256406	0.0591318312133098	0.105093036242675	5.25666141746685	1.71346863194519
Sox2-del-SCR_ESC	Batch65	20	Batch65_01_XY03_singlet06	0	33	ID52255726	269.71	8.88	16.57	31	24.54361	0.80808	4.971	620	0	34	ID52277247	265.93	8.02	16.78	31	24.19963	0.72982	5.034	620	0.343979999999998	0.0782600000000001	-0.0629999999999997	0.352770276525672	0.358351598294188	24.5575167747	0.8052762624	4.76869031	0.357886774699999	0.0754562624000001	-0.26530969	0.365754823673654	0.45184712309413	0.357899059699999	0.0754690024000001	-0.26530969	0.0476781994495645	0.0549182245420351	4.65655393169082	1.17775043786923
Sox2-del-SCR_ESC	Batch65	20	Batch65_01_XY03_singlet06	0	33	ID52255799	266.98	2.29	15.94	32	24.29518	0.20839	4.782	640	0	34	ID52277352	264	0	16	32	24.024	0	4.8	640	0.271180000000005	0.20839	-0.0179999999999998	0.34200143932446	0.342474793963005	24.3090196986	0.2054183492	4.57995302	0.285019698600003	0.2054183492	-0.22004698	0.351330224686248	0.414552288843289	0.285031983600003	0.2054310892	-0.22004698	0.14899582136682	0.15571919503169	3.53806705480576	2.24208164120896
Sox2-del-SCR_ESC	Batch65	20	Batch65_01_XY03_singlet06	0	33	ID52255878	271	0	16	33	24.661	0	4.8	660	0	34	ID52277473	267	0	16	33	24.297	0	4.8	660	0.364000000000001	0	0	0.364000000000001	0.364000000000001	24.67493847	-0.00303	4.597928	0.37793847	-0.00303	-0.202072	0.377950615829556	0.428578768944451	0.377950755000001	-0.00301726	-0.202072	0.228220534489537	0.228927307826503	3.04991290352944	2.75723898561909
Sox2-del-SCR_ESC	Batch65	20	Batch65_01_XY03_singlet07	0	80	ID52304403	78.9	115.05	16.95	1	7.1799	10.46955	5.085	20	0	80	ID52345776	79.4	113.6	15.84	1	7.2254	10.3376	4.752	20	-0.0454999999999997	0.13195	0.333	0.139574541016619	0.361067933358807	7.189118573	10.469451474	4.88253185	-0.0362814270000005	0.131851474000001	0.130531850000001	0.136752159548321	0.189049509403098	-0.0362691420000001	0.131864214	0.130531850000001	NA	NA	NA	NA
Sox2-del-SCR_ESC	Batch65	20	Batch65_01_XY03_singlet07	0	80	ID52304775	73.17	116.12	17.33	2	6.65847	10.56692	5.199	40	0	80	ID52345370	74.2	114.34	16.7	2	6.7522	10.40494	5.01	40	-0.0937299999999999	0.16198	0.188999999999999	0.187143883950291	0.265977129279943	6.6675477869	10.5668487376	4.99637339	-0.0846522131	0.161908737599999	-0.0136266100000011	0.182703137613871	0.183210591926464	-0.0846399280999997	0.1619214776	-0.0136266100000011	0.0569488546245821	0.154999463330116	NA	NA
Sox2-del-SCR_ESC	Batch65	20	Batch65_01_XY03_singlet07	0	80	ID52304594	73.03	117.62	17.96	3	6.64573	10.70342	5.388	60	0	80	ID52345171	73.27	115.07	17.12	3	6.66757	10.47137	5.136	60	-0.0218399999999992	0.232050000000001	0.252	0.233075498712328	0.343261107759094	6.6548043471	10.7033869576	5.18511068	-0.0127656528999998	0.232016957600001	0.0491106800000001	0.232367877530273	0.237500925046591	-0.0127533678999994	0.232029697600002	0.0491106800000001	0.100413345970329	0.118401045626722	4.47046342943786	2.17421263246392
Sox2-del-SCR_ESC	Batch65	20	Batch65_01_XY03_singlet07	0	80	ID52304965	73.93	117.23	18.91	4	6.72763	10.66793	5.673	80	0	80	ID52345580	73.54	116.32	17.57	4	6.69214	10.58512	5.271	80	0.0354899999999994	0.082810000000002	0.402	0.0900945958423717	0.411972130368063	6.7367264601	10.6678870204	5.46971453	0.0445864600999997	0.0827670204000004	0.19871453	0.0940124039164138	0.219831291046711	0.0445987450999992	0.0827797604000029	0.19871453	0.159889989116793	0.218966026028219	4.30638082445267	1.45307644071873
Sox2-del-SCR_ESC	Batch65	20	Batch65_01_XY03_singlet07	0	80	ID52305146	73.79	116.59	18.66	5	6.71489	10.60969	5.598	100	0	80	ID52346014	72.55	115.98	17.31	5	6.60205	10.55418	5.193	100	0.11284	0.0555099999999999	0.405	0.125754624964651	0.424074552054235	6.7239830203	10.6096307132	5.39481878	0.121933020300001	0.0554507131999991	0.20181878	0.133949404753694	0.242225644791293	0.121945305300001	0.0554634531999998	0.20181878	0.0820284768468694	0.0820871937751552	0.864430303540053	1.04782699027509
Sox2-del-SCR_ESC	Batch65	20	Batch65_01_XY03_singlet07	0	80	ID52305334	70.31	117.8	18.58	6	6.39821	10.7198	5.574	120	0	80	ID52346432	69.51	116.87	16.88	6	6.32541	10.63517	5.064	120	0.0728	0.0846299999999989	0.51	0.11163367278738	0.522074780946178	6.4072175167	10.719771544	5.37085214	0.0818075166999988	0.0846015439999981	0.30685214	0.11768556001398	0.328645898891776	0.0818198017	0.0846142839999988	0.30685214	0.0495966427844046	0.116154352860207	2.85280166473447	1.95499722615473
Sox2-del-SCR_ESC	Batch65	20	Batch65_01_XY03_singlet07	0	80	ID52305502	69.76	118.68	17.82	7	6.34816	10.79988	5.346	140	0	80	ID52346228	69.27	118.25	16.97	7	6.30357	10.76075	5.091	140	0.0445900000000012	0.0391300000000001	0.255000000000001	0.0593247418873451	0.261809902410128	6.3571540032	10.7998739664	5.14316906	0.0535840032000001	0.0391239664	0.0521690600000007	0.0663470432333345	0.084401072073106	0.0535962882000014	0.0391367064000008	0.0521690600000007	0.0535236095442791	0.260246513938102	1.64365029546962	2.67104054893989
Sox2-del-SCR_ESC	Batch65	20	Batch65_01_XY03_singlet07	0	80	ID52305686	67.87	119.82	17.09	8	6.17617	10.90362	5.127	160	0	80	ID52346637	67.82	119.67	16.12	8	6.17162	10.88997	4.836	160	0.00455000000000094	0.0136499999999984	0.290999999999999	0.0143883633537649	0.291355495915213	6.1851175659	10.9036430136	4.92447347	0.0134975659000007	0.0136730135999983	0.0884734699999994	0.0192129015541797	0.0905355757698121	0.0135098509000011	0.013685753599999	0.0884734699999994	0.0474834018772325	0.0597719301953917	5.83350280364382	2.03449342178212
Sox2-del-SCR_ESC	Batch65	20	Batch65_01_XY03_singlet07	0	80	ID52306056	68.17	119.6	17.61	9	6.20347	10.8836	5.283	180	0	80	ID52346841	67.85	118.81	16.45	9	6.17435	10.81171	4.935	180	0.0291200000000007	0.0718899999999998	0.348	0.0775638221079906	0.356539123379188	6.2124249369	10.883617408	5.08025663	0.0380749369000002	0.0719074079999995	0.14525663	0.0813656939085349	0.166492836795384	0.0380872219000006	0.0719201480000002	0.14525663	0.0632083211009951	0.0849683418456082	3.74733291411027	1.65079562454108
Sox2-del-SCR_ESC	Batch65	20	Batch65_01_XY03_singlet07	0	80	ID52305872	70.28	120.33	18.22	10	6.39548	10.95003	5.466	200	0	80	ID52347044	69.05	120.51	17.16	10	6.28355	10.96641	5.148	200	0.11193	-0.0163800000000016	0.318	0.11312218747885	0.337521301994407	6.4044867796	10.9500660084	5.26300226	0.1209367796	-0.0163439916000012	0.11500226	0.122036186114775	0.167685272241027	0.1209490646	-0.0163312516000023	0.11500226	0.12105533654903	0.124778689731443	4.29486158673781	2.04281489308964
Sox2-del-SCR_ESC	Batch65	20	Batch65_01_XY03_singlet07	0	80	ID52306243	70.26	119.11	17.48	11	6.39366	10.83901	5.244	220	0	80	ID52347217	69.93	118.79	16.14	11	6.36363	10.80989	4.842	220	0.03003	0.0291199999999989	0.402	0.041830315561802	0.404170478016394	6.4026662882	10.8390149228	5.04131084	0.0390362882000002	0.0291249227999977	0.19931084	0.0487041366265669	0.205175300331314	0.0390485731999997	0.0291376627999984	0.19931084	0.0936755713528142	0.126027970426777	3.45166624481119	2.58474003124488
Sox2-del-SCR_ESC	Batch65	20	Batch65_01_XY03_singlet07	0	80	ID52306427	70.18	118.69	17.71	12	6.38638	10.80079	5.313	240	0	80	ID52347410	70.66	117.59	16.46	12	6.43006	10.70069	4.938	240	-0.0436799999999993	0.100099999999999	0.375	0.109215165613571	0.390580276511756	6.3953843226	10.8007842212	5.11021493	-0.0346756773999983	0.100094221199999	0.17221493	0.105930428682145	0.202186146497944	-0.0346633923999997	0.1001069612	0.17221493	0.102323483072088	0.10585028826948	6.02354205631752	1.02019591091697
Sox2-del-SCR_ESC	Batch65	20	Batch65_01_XY03_singlet07	0	80	ID52306592	68.59	118.39	17.01	13	6.24169	10.77349	5.103	260	0	80	ID52347605	69.62	117.75	16.51	13	6.33542	10.71525	4.953	260	-0.0937300000000008	0.0582399999999996	0.15	0.11035039873059	0.186218179832153	6.2506552563	10.7734765772	4.90050683	-0.0847647437000001	0.0582265771999992	-0.05249317	0.102836744731415	0.115459642142192	-0.0847524587000006	0.0582393172	-0.05249317	0.0652825717700874	0.233999026456365	1.4626737052122	1.29228729263366
Sox2-del-SCR_ESC	Batch65	20	Batch65_01_XY03_singlet07	0	80	ID52306781	69.71	119.97	18.27	14	6.34361	10.91727	5.481	280	0	80	ID52347791	71.26	119.09	16.7	14	6.48466	10.83719	5.01	280	-0.141050000000001	0.0800799999999988	0.471	0.162197129752656	0.498145469617059	6.3526027747	10.9172968356	5.27798141	-0.132057225300001	0.0801068356000005	0.26798141	0.154454575405783	0.309306081364995	-0.132044940300001	0.0801195755999995	0.26798141	0.0521087758783214	0.324683354900915	5.1536195590166	2.76175698181978
Sox2-del-SCR_ESC	Batch65	20	Batch65_01_XY03_singlet07	0	80	ID52306968	72.69	119.62	18.67	15	6.61479	10.88542	5.601	300	0	80	ID52347991	70.93	119.66	17.28	15	6.45463	10.88906	5.184	300	0.160159999999999	-0.00363999999999898	0.417	0.160201358296363	0.446714086637079	6.6238559933	10.8854379176	5.39781461	0.169225993299999	-0.00362208239999973	0.21381461	0.169264752058081	0.272703582189042	0.169238278299999	-0.00360934239999899	0.21381461	0.312701310389685	0.317358081261004	3.30385046344409	1.90130768121613
Sox2-del-SCR_ESC	Batch65	20	Batch65_01_XY03_singlet07	0	80	ID52307134	71.63	121.5	19.1	16	6.51833	11.0565	5.73	320	0	80	ID52348201	69.31	120.93	18.05	16	6.30721	11.00463	5.415	320	0.211119999999999	0.0518699999999992	0.315	0.21739860004149	0.382736399235819	6.5273699491	11.05656582	5.5266353	0.220159949099999	0.0519358199999989	0.111635300000001	0.22620285715876	0.252250218618095	0.2201722341	0.0519485599999996	0.111635300000001	0.075372066261475	0.126970704355769	1.09985900098943	1.15628823924778
Sox2-del-SCR_ESC	Batch65	20	Batch65_01_XY03_singlet07	0	80	ID52307310	73.24	121.18	20.02	17	6.66484	11.02738	6.006	340	0	80	ID52348421	71.96	122.23	19.04	17	6.54836	11.12293	5.712	340	0.11648	-0.0955500000000011	0.294	0.150656539519532	0.330353436337508	6.6739195068	11.0274376664	5.80225166	0.1255595068	-0.0954923335999993	0.0902516599999998	0.157746554714304	0.181739752550146	0.125571791800001	-0.0954795936000004	0.0902516599999998	0.175169358499883	0.176469726063453	3.31309403000726	2.0749695618069
Sox2-del-SCR_ESC	Batch65	20	Batch65_01_XY03_singlet07	0	80	ID52307515	68.92	116.94	20.11	18	6.27172	10.64154	6.033	360	0	80	ID52348636	69.63	118.44	19.74	18	6.33633	10.77804	5.922	360	-0.0646099999999992	-0.1365	0.111	0.151018879945522	0.187423856805903	6.2806933644	10.6414896312	5.82921413	-0.0556366355999991	-0.1365503688	-0.0927858700000002	0.147449782774689	0.174214396970974	-0.0556243505999996	-0.136537628799999	-0.0927858700000002	0.185789677525759	0.260807480076064	5.50571326872863	0.940979489333506
Sox2-del-SCR_ESC	Batch65	20	Batch65_01_XY03_singlet07	0	80	ID52307686	69.84	117.18	19.86	19	6.35544	10.66338	5.958	380	0	80	ID52348853	68.85	118.65	19.62	19	6.26535	10.79715	5.886	380	0.0900900000000009	-0.13377	0.0719999999999992	0.161278085926143	0.176619990374816	6.3644359688	10.6633357464	5.75431838	0.0990859687999999	-0.133814253600001	-0.131681620000001	0.166506107033826	0.212283613888083	0.0990982538000011	-0.1338015136	-0.131681620000001	0.154746795245352	0.159560176757139	2.93644329761077	2.10053414580464
Sox2-del-SCR_ESC	Batch65	20	Batch65_01_XY03_singlet07	0	80	ID52307868	72.08	119.1	20.43	20	6.55928	10.8381	6.129	400	0	80	ID52349046	71.37	120.17	19.74	20	6.49467	10.93547	5.922	400	0.0646100000000001	-0.0973699999999997	0.207	0.116856189395342	0.237706476563008	6.5683310056	10.838104668	5.92508069	0.0736610055999991	-0.0973653320000025	0.00308069	0.122089932514822	0.122128793788975	0.0736732906000004	-0.097352592	0.00308069	0.0444404392364019	0.141900785184793	2.16219427241656	1.9832329765003
Sox2-del-SCR_ESC	Batch65	20	Batch65_01_XY03_singlet07	0	80	ID52308048	71.6	120.94	20.06	21	6.5156	11.00554	6.018	420	0	80	ID52349248	71.73	121.47	18.85	21	6.52743	11.05377	5.655	420	-0.0118300000000007	-0.0482300000000002	0.363	0.0496596596846982	0.36638106091882	6.524639212	11.0055915512	5.81423498	-0.00279078800000132	-0.0481784488000017	0.15923498	0.0482592107937473	0.166387290025518	-0.00277850300000093	-0.0481657088000009	0.15923498	0.0909077896749644	0.18068865074761	0.390015078634899	0.259665934567453
Sox2-del-SCR_ESC	Batch65	20	Batch65_01_XY03_singlet07	0	80	ID52308231	73.15	119.38	19.86	22	6.65665	10.86358	5.958	440	0	80	ID52349452	71.35	121.04	18.69	22	6.49285	11.01464	5.607	440	0.163800000000001	-0.151060000000001	0.350999999999999	0.22282182029595	0.415753007926581	6.6657272955	10.8635918024	5.75431838	0.172877295500001	-0.151048197600002	0.147318379999999	0.229569417165274	0.272772473654194	0.172889580500001	-0.151035457600001	0.147318379999999	0.203571758303402	0.203920244542564	3.18353079337344	2.15594058875108
Sox2-del-SCR_ESC	Batch65	20	Batch65_01_XY03_singlet07	0	80	ID52308418	71.49	119.24	19.85	23	6.50559	10.85084	5.955	460	0	80	ID52349679	71.5	120.67	18.81	23	6.5065	10.98097	5.643	460	-0.000910000000000188	-0.130130000000001	0.312	0.130133181779285	0.338051246115142	6.5146265093	10.8508482352	5.75132255	0.00812650929999936	-0.1301217648	0.10832255	0.130375280740137	0.169503653844311	0.00813879429999975	-0.130109024800001	0.10832255	0.166074492753257	0.170591359396191	3.54500288684222	2.64768026576857
Sox2-del-SCR_ESC	Batch65	20	Batch65_01_XY03_singlet07	0	80	ID52308593	72.57	117.65	18.64	24	6.60387	10.70615	5.592	480	0	80	ID52349891	71.29	118.37	17.87	24	6.48739	10.77167	5.361	480	0.116479999999999	-0.0655200000000011	0.231	0.133643034984993	0.266873492126888	6.6129330449	10.706117722	5.38882712	0.125543044899998	-0.0655522780000002	0.0278271199999995	0.14162682399091	0.144334700890834	0.125555329899999	-0.0655395380000012	0.0278271199999995	0.133999483050948	0.156318187389716	3.77070988645711	2.16161124839372
Sox2-del-SCR_ESC	Batch65	20	Batch65_01_XY03_singlet07	0	80	ID52308779	71.75	118.07	18.98	25	6.52925	10.74437	5.694	500	0	80	ID52350109	71.27	118.7	17.53	25	6.48557	10.8017	5.259	500	0.0436800000000002	-0.0573300000000021	0.435	0.0720740681521465	0.440930460843884	6.5382928975	10.7443484236	5.49068534	0.0527228975000007	-0.0573515764000003	0.231685339999999	0.0779031914388663	0.244432002829572	0.0527351825000002	-0.0573388364000014	0.231685339999999	0.0732804569724413	0.216629174479473	2.5266689206288	2.37668651223746
Sox2-del-SCR_ESC	Batch65	20	Batch65_01_XY03_singlet07	0	80	ID52308963	70.92	117.74	18.12	26	6.45372	10.71434	5.436	520	0	80	ID52350529	71.06	118.55	16.8	26	6.46646	10.78805	5.04	520	-0.01274	-0.0737100000000002	0.396	0.0748028856395261	0.403003066613642	6.4627425044	10.7143100152	5.23304396	-0.00371749560000012	-0.0737399848000013	0.19304396	0.073833631441508	0.206681822191314	-0.00370521059999973	-0.0737272448000006	0.19304396	0.0587715739381521	0.0703367197946567	0.394738951107909	1.82975259094135
Sox2-del-SCR_ESC	Batch65	20	Batch65_01_XY03_singlet07	0	80	ID52309154	70.84	117.78	18.23	27	6.44644	10.71798	5.469	540	0	80	ID52350309	71.14	118.06	17.2	27	6.47374	10.74346	5.16	540	-0.0272999999999994	-0.0254799999999999	0.309000000000001	0.037343277842203	0.311248325939274	6.4554605388	10.7179510344	5.26599809	-0.0182794612000006	-0.025508965600002	0.105998090000001	0.0313822565750842	0.110546104008204	-0.0182671761999993	-0.0254962255999995	0.105998090000001	0.0503813661506557	0.100574676431312	4.72300646859343	1.07022840067211
Sox2-del-SCR_ESC	Batch65	20	Batch65_01_XY03_singlet07	0	80	ID52309333	70.08	122.39	18.64	28	6.37728	11.13749	5.592	560	0	80	ID52350736	71.23	123.1	16.83	28	6.48193	11.2021	5.049	560	-0.10465	-0.0646099999999983	0.543	0.122988107555161	0.556754052163071	6.3862818656	11.1375784972	5.38882712	-0.0956481344000002	-0.0645215028000017	0.33982712	0.115375863757422	0.358878895207374	-0.0956358494000007	-0.0645087627999974	0.33982712	0.0866480793296068	0.249367008487992	1.74461340235987	2.57114535435083
Sox2-del-SCR_ESC	Batch65	20	Batch65_01_XY03_singlet07	0	80	ID52309508	70.77	123.84	19.31	29	6.44007	11.26944	5.793	580	0	80	ID52350942	71.24	124.72	18.32	29	6.48284	11.34952	5.496	580	-0.04277	-0.0800799999999988	0.297	0.0907858981340153	0.31056574070557	6.4490888189	11.2695654432	5.58954773	-0.0337511811000004	-0.0799545568000006	0.0935477300000001	0.0867863663182735	0.127605059331057	-0.0337388961	-0.0799418167999981	0.0935477300000001	0.0637919429363098	0.254407055567178	2.43020484301706	2.91186731230951
Sox2-del-SCR_ESC	Batch65	20	Batch65_01_XY03_singlet07	0	80	ID52309696	72.06	124.19	19.7	30	6.55746	11.30129	5.91	600	0	80	ID52351352	72.39	124.31	18.42	30	6.58749	11.31221	5.526	600	-0.0300299999999991	-0.0109199999999987	0.383999999999999	0.0319538307562633	0.385327195121236	6.5665105142	11.3014243612	5.7063851	-0.0209794857999999	-0.0107856388000016	0.180385099999999	0.0235895915343292	0.181921007942365	-0.0209672007999995	-0.0107728987999991	0.180385099999999	0.0703381505168187	0.111750544726383	1.63256016378158	2.43716276096051
Sox2-del-SCR_ESC	Batch65	20	Batch65_01_XY03_singlet07	0	80	ID52309886	73.12	119.51	19.57	31	6.65392	10.87541	5.871	620	0	80	ID52351161	72.94	121.37	18.57	31	6.63754	11.04467	5.571	620	0.0163800000000007	-0.16926	0.3	0.17005073360618	0.34484380812188	6.6629965584	10.8754251148	5.66743931	0.0254565584000002	-0.169244885199999	0.0964393100000001	0.171148670844776	0.196449505077538	0.0254688434000006	-0.169232145199999	0.0964393100000001	0.165123102473882	0.18523642900176	3.60924181413539	2.59247407133414
Sox2-del-SCR_ESC	Batch65	20	Batch65_01_XY03_singlet07	0	80	ID52310064	76.67	122.65	20.03	32	6.97697	11.16115	6.009	640	0	80	ID52351564	76.92	123.39	18.18	32	6.99972	11.22849	5.454	640	-0.0227499999999994	-0.0673399999999997	0.555000000000001	0.0710790974900493	0.559533053625968	6.9861337819	11.161245122	5.80524749	-0.0135862181000004	-0.0672448779999986	0.35124749	0.0686036364888587	0.357884420128616	-0.0135739330999991	-0.0672321379999996	0.35124749	0.109216939462836	0.277228332716087	3.22208863910506	2.44429125110276
Sox2-del-SCR_ESC	Batch65	20	Batch65_01_XY03_singlet07	0	80	ID52310250	78.59	122.75	20.8	33	7.15169	11.17025	6.24	660	0	80	ID52351791	78.81	124.67	19.16	33	7.17171	11.34497	5.748	660	-0.0200199999999997	-0.174720000000001	0.492	0.17586323891024	0.522486247474515	7.1609009563	11.17034767	6.0359264	-0.0108090437000001	-0.174622330000002	0.2879264	0.174956547634943	0.336914537200902	-0.0107967586999997	-0.174609590000001	0.2879264	0.107413359949592	0.124688372891977	2.80188329140872	2.47632035370006
Sox2-del-SCR_ESC	Batch65	20	Batch65_01_XY03_singlet07	0	80	ID52310435	78.66	123.73	21.41	34	7.15806	11.25943	6.423	680	0	80	ID52352010	78.63	125.22	19.76	34	7.15533	11.39502	5.928	680	0.00273000000000057	-0.135589999999999	0.495	0.135617480436704	0.513241756874867	7.1672726762	11.2595526404	6.21867203	0.0119426762000003	-0.1354673596	0.290672030000001	0.135992768307045	0.320911610971207	0.0119549612000007	-0.135454619599999	0.290672030000001	0.0452852345189148	0.0453683915246068	2.58935179519155	2.43841218817436
Sox2-del-SCR_ESC	Batch65	20	Batch65_01_XY03_singlet07	0	80	ID52310615	79.41	124.63	20.38	35	7.22631	11.34133	6.114	700	0	80	ID52352217	78.98	125.18	19.23	35	7.18718	11.39138	5.769	700	0.0391299999999992	-0.0500500000000006	0.345	0.0635307752195737	0.350800740307086	7.2355411037	11.3414755724	5.91010154	0.0483611036999987	-0.0499044276000014	0.141101539999999	0.0694927927569889	0.157286022378141	0.0483733886999991	-0.0498916876000006	0.141101539999999	0.0929909522158419	0.176121119326586	0.12397607803967	1.0797075683219
Sox2-del-SCR_ESC	Batch65	20	Batch65_01_XY03_singlet07	0	80	ID52310817	78	124.1	20.75	36	7.098	11.2931	6.225	720	0	80	ID52352431	78.07	124.54	19.71	36	7.10437	11.33314	5.913	720	-0.00636999999999954	-0.0400400000000012	0.311999999999999	0.0405435383261018	0.314623232613232	7.10719646	11.293232068	6.02094725	0.00282646000000053	-0.039907932000002	0.10794725	0.0400078981283494	0.115122720152066	0.00283874500000003	-0.0398951920000012	0.10794725	0.0466190272438912	0.0572061242051124	1.75709548135071	1.14560940320279
Sox2-del-SCR_ESC	Batch65	20	Batch65_01_XY03_singlet07	0	80	ID52310991	77.47	124.48	20.02	37	7.04977	11.32768	6.006	740	0	80	ID52352643	77.55	125.1	19.16	37	7.05705	11.3841	5.748	740	-0.00728000000000062	-0.0564199999999992	0.257999999999999	0.0568877385734389	0.264197302787139	7.0589534379	11.3278217504	5.80225166	0.00190343790000025	-0.0562782495999983	0.0542516599999994	0.0563104293526418	0.0781927558449911	0.00191572289999975	-0.0562655095999993	0.0542516599999994	0.0163963187368963	0.0561431710323706	1.73057980509754	1.02812416079588
Sox2-del-SCR_ESC	Batch65	20	Batch65_01_XY03_singlet07	0	80	ID52311172	79.47	123.57	19.64	38	7.23177	11.24487	5.892	760	0	80	ID52353096	79.15	125.11	19.59	38	7.20265	11.38501	5.877	760	0.0291199999999989	-0.140140000000001	0.0150000000000006	0.143133483154712	0.143917316539741	7.2410025779	11.2449885636	5.68841012	0.0383525778999996	-0.140021436400001	-0.188589879999999	0.145178934019696	0.237998037221968	0.0383648628999991	-0.140008696400001	-0.188589879999999	0.0913315999102144	0.259448404681413	0.466843781445436	0.161469831593393
Sox2-del-SCR_ESC	Batch65	20	Batch65_01_XY03_singlet07	0	80	ID52311356	77.41	125.75	19.6	39	7.04431	11.44325	5.88	780	0	80	ID52352849	77.49	125.82	18.26	39	7.05159	11.44962	5.478	780	-0.00728000000000062	-0.00636999999999865	0.401999999999999	0.00967343268958811	0.402116370345699	7.0534919637	11.44342411	5.6764268	0.00190196369999995	-0.00619589000000076	0.198426799999999	0.00648124361586778	0.198532620687503	0.00191424869999945	-0.00618314999999825	0.198426799999999	0.138700844066705	0.411120219331326	2.99699642717081	3.08941092019525
Sox2-del-SCR_ESC	Batch65	20	Batch65_01_XY03_singlet07	0	80	ID52311534	79.92	122.03	17.99	40	7.27272	11.10473	5.397	800	0	80	ID52353282	79.72	121.25	16.39	40	7.25452	11.03375	4.917	800	0.0182000000000002	0.0709800000000005	0.48	0.073276192586679	0.48556091317156	7.2819636344	11.1048093244	5.19409817	0.0274436344	0.0710593244000002	0.277098169999999	0.0761746719931587	0.287377759178774	0.0274559194000004	0.0710720644000009	0.277098169999999	0.0813679611034781	0.113180959316548	5.6979553536044	0.542302210458534
Sox2-del-SCR_ESC	Batch65	20	Batch65_01_XY03_singlet07	0	80	ID52311719	80.74	119.56	18.16	41	7.34734	10.87996	5.448	820	0	80	ID52353736	79.4	119.2	17.15	41	7.2254	10.8472	5.145	820	0.121939999999999	0.0327599999999997	0.303	0.126263934676533	0.32825535974299	7.3566037818	10.8799763888	5.24502728	0.131203781799998	0.0327763887999986	0.10002728	0.135235808946411	0.168208741644388	0.1312160668	0.0327891287999993	0.10002728	0.110597248368228	0.20877224775342	4.6782236350203	2.21749291531292
Sox2-del-SCR_ESC	Batch65	20	Batch65_01_XY03_singlet07	0	80	ID52311914	81.79	117.66	18.82	42	7.44289	10.70706	5.646	840	0	80	ID52353522	79.26	117.31	17.81	42	7.21266	10.67521	5.343	840	0.230230000000001	0.0318499999999986	0.303000000000001	0.232422622392916	0.381875994794122	7.4521795803	10.7070279768	5.44275206	0.2395195803	0.0318179767999993	0.099752060000001	0.241623701227204	0.261404832527972	0.239531865300001	0.0318307167999983	0.099752060000001	0.108320038581302	0.108320388220792	0.344613295885906	1.04632204650212
Sox2-del-SCR_ESC	Batch65	20	Batch65_01_XY03_singlet07	0	80	ID52312106	80.47	120.35	18.64	43	7.32277	10.95185	5.592	860	0	80	ID52353970	80.22	120.91	17.79	43	7.30002	11.00281	5.337	860	0.0227500000000003	-0.0509599999999999	0.255	0.0558075631075216	0.261035407751515	7.3320271479	10.951886518	5.38882712	0.032007147899999	-0.0509234820000017	0.0518271199999996	0.0601469744517288	0.0793958997882842	0.0320194329000003	-0.0509107419999992	0.0518271199999996	0.223399996877611	0.228482731248819	3.52984660870708	2.70087033222708
Sox2-del-SCR_ESC	Batch65	20	Batch65_01_XY03_singlet07	0	80	ID52312288	82.75	119.01	18.11	44	7.53025	10.82991	5.433	880	0	80	ID52354192	83.11	120.48	17.84	44	7.56301	10.96368	5.352	880	-0.0327599999999997	-0.13377	0.0810000000000004	0.137723020951474	0.159776814650938	7.5395631675	10.8299123748	5.23004813	-0.0234468325000003	-0.133767625200001	-0.121951869999999	0.135806964128983	0.182526135395531	-0.0234345475	-0.1337548852	-0.121951869999999	0.0996910026268463	0.200343288807401	0.601508367737433	0.948284107537147
Sox2-del-SCR_ESC	Batch65	20	Batch65_01_XY03_singlet07	0	80	ID52312462	82.05	118.67	18.08	45	7.46655	10.79897	5.424	900	0	80	ID52354413	82.49	119.42	17.86	45	7.50659	10.86722	5.358	900	-0.0400400000000003	-0.0682500000000008	0.0659999999999998	0.0791281498583161	0.103040109180843	7.4758459685	10.7989637116	5.22106064	-0.0307440314999994	-0.0682562884000006	-0.13693936	0.0748606463972695	0.156065706342638	-0.0307317464999999	-0.0682435484000017	-0.13693936	0.0659164953753492	0.0675988847472246	3.84239518446938	1.75030600037974
Sox2-del-SCR_ESC	Batch65	20	Batch65_01_XY03_singlet07	0	80	ID52312658	83.39	120.99	18.5	46	7.58849	11.01009	5.55	920	0	80	ID52354649	82.78	122.03	18.17	46	7.53298	11.10473	5.451	920	0.0555099999999999	-0.0946400000000018	0.0989999999999993	0.109718228658689	0.147780545742666	7.5978188923	11.0101428252	5.3468855	0.0648388923000001	-0.0945871748000009	-0.104114500000001	0.11467700550388	0.154889136809484	0.0648511772999996	-0.0945744348000019	-0.104114500000001	0.0991433855623572	0.104436020293699	4.33264309732636	1.9963462177572
Sox2-del-SCR_ESC	Batch65	20	Batch65_01_XY03_singlet07	0	80	ID52312846	82.5	122.66	18.59	47	7.5075	11.16206	5.577	940	0	80	ID52354900	81.79	123.49	18.77	47	7.44289	11.23759	5.631	940	0.0646099999999992	-0.0755300000000005	-0.0539999999999994	0.0993943308242476	0.113116015665333	7.516807025	11.1621553768	5.37384797	0.0739170249999992	-0.0754346232000014	-0.257152029999999	0.105613015117346	0.277995099768498	0.0739293099999996	-0.0754218832000007	-0.257152029999999	0.0211951109010904	0.154498279325726	1.39698126851441	1.8637813741432
Sox2-del-SCR_ESC	Batch65	20	Batch65_01_XY03_singlet07	0	80	ID52313023	80.31	121.83	18.92	48	7.30821	11.08653	5.676	960	0	80	ID52355157	79.13	122.42	19.04	48	7.20083	11.14022	5.712	960	0.107380000000001	-0.0536899999999996	-0.0359999999999996	0.120054489711964	0.125335870763322	7.3174632167	11.0866042284	5.47271036	0.1166332167	-0.0536157716000005	-0.23928964	0.12836649953182	0.271546478550878	0.116645501700001	-0.0536030315999998	-0.23928964	0.0479659808457422	0.0511839847511523	5.62724772780078	1.81708048650935
Sox2-del-SCR_ESC	Batch65	20	Batch65_01_XY03_singlet07	0	80	ID52313215	77.05	121.76	20.01	49	7.01155	11.08016	6.003	980	0	80	ID52355417	76.52	121.54	19.58	49	6.96332	11.06014	5.874	980	0.0482300000000002	0.0200199999999988	0.129	0.0522200469168688	0.139168722419946	7.0207231185	11.0802324448	5.79925583	0.0574031184999999	0.0200924447999977	-0.0747441699999998	0.0608179607646128	0.0963613786771176	0.0574154035000003	0.0201051847999985	-0.0747441699999998	0.0945574201088982	0.189779654850491	1.77547401838884	1.36159547530438
Sox2-del-SCR_ESC	Batch65	20	Batch65_01_XY03_singlet07	0	80	ID52313413	77.25	118.89	19.99	50	7.02975	10.81899	5.997	1000	0	80	ID52355871	74.76	119.61	20.24	50	6.80316	10.88451	6.072	1000	0.226589999999999	-0.0655199999999994	-0.0750000000000002	0.235872631943597	0.247509390730937	7.0389280325	10.8189893172	5.79326417	0.235768032499999	-0.0655206828000008	-0.27873583	0.244702932192279	0.370908597836836	0.235780317499999	-0.0655079428000001	-0.27873583	0.197847542728436	0.284176437294221	3.58795578111217	2.77986500855512
Sox2-del-SCR_ESC	Batch65	20	Batch65_01_XY03_singlet07	0	80	ID52313594	76.8	118.69	20.2	51	6.9888	10.80079	6.06	1020	0	80	ID52355626	74.95	118.5	19.92	51	6.82045	10.7835	5.976	1020	0.168349999999999	0.0172900000000009	0.0839999999999996	0.169235535866436	0.18893561495917	6.997966976	10.8007842212	5.8561766	0.177516975999999	0.0172842211999988	-0.1198234	0.178356443872025	0.214868956013275	0.177529260999999	0.0172969612000013	-0.1198234	0.101241482159318	0.18842239282612	2.63136042410059	2.77026678777554
Sox2-del-SCR_ESC	Batch65	20	Batch65_01_XY03_singlet07	0	80	ID52313787	76.42	118.72	20.01	52	6.95422	10.80352	6.003	1040	0	80	ID52356087	75.25	118.5	19.6	52	6.84775	10.7835	5.88	1040	0.10647	0.0200200000000006	0.123	0.108335872636906	0.1639074778648	6.9633776394	10.8035149856	5.79925583	0.1156276394	0.0200149855999978	-0.08074417	0.117347137339539	0.142442871463522	0.1156399244	0.0200277256000003	-0.08074417	0.0619495525326561	0.0732457048323603	0.913648207692572	0.756009805479466
Sox2-del-SCR_ESC	Batch65	20	Batch65_01_XY03_singlet07	0	80	ID52314158	74.67	120.16	20.92	53	6.79497	10.93456	6.276	1060	0	80	ID52356331	75.45	118.99	20.03	53	6.86595	10.82809	6.009	1060	-0.0709800000000005	0.10647	0.267	0.127961014766217	0.296079417217746	6.8040846419	10.9345916768	6.07187636	-0.0618653580999995	0.106501676799999	0.0628763600000006	0.123166268491225	0.138287260226321	-0.0618530731000009	0.1065144168	0.0628763600000006	0.197442933315577	0.244152756596645	5.87386436235229	0.344289379082009
Sox2-del-SCR_ESC	Batch65	20	Batch65_01_XY03_singlet07	0	80	ID52313965	72.52	118.23	19.37	54	6.59932	10.75893	5.811	1080	0	80	ID52356556	70.48	117.11	18.71	54	6.41368	10.65701	5.613	1080	0.185639999999999	0.10192	0.198	0.211777940305405	0.289920499447693	6.6083818164	10.7589125004	5.60752271	0.194701816399999	0.1019025004	-0.00547729000000086	0.219756494550744	0.219824742927122	0.1947141014	0.1019152404	-0.00547729000000086	0.256608393187893	0.265556187882706	3.5770738278835	2.60589782561848
Sox2-del-SCR_ESC	Batch65	20	Batch65_01_XY03_singlet07	0	80	ID52314325	73.53	118.56	19.44	55	6.69123	10.78896	5.832	1100	0	80	ID52356766	70.65	118.06	18.84	55	6.42915	10.74346	5.652	1100	0.262079999999999	0.0455000000000005	0.18	0.26600033157874	0.321179352387415	6.7003166321	10.7889509088	5.62849352	0.2711666321	0.045490908799998	-0.02350648	0.274955933101845	0.275958909531649	0.271178917099999	0.0455036488000005	-0.02350648	0.0950217643852191	0.0967170481297695	5.66549175992602	0.606013674214017
Sox2-del-SCR_ESC	Batch65	20	Batch65_01_XY03_singlet07	0	80	ID52314510	74.31	118.81	19.59	56	6.76221	10.81171	5.877	1120	0	80	ID52356975	71.25	120.08	19.16	56	6.48375	10.92728	5.748	1120	0.27846	-0.11557	0.129	0.301490292546874	0.327928950384073	6.7713157967	10.8117072788	5.67343097	0.2875657967	-0.115572721200001	-0.0745690300000001	0.309921185654158	0.318765872628203	0.2875780817	-0.115559981200001	-0.0745690300000001	0.161896341862178	0.169758091179353	5.44946406367227	0.815041846429326
Sox2-del-SCR_ESC	Batch65	20	Batch65_01_XY03_singlet07	0	80	ID52314686	74.49	121.43	19.24	57	6.77859	11.05013	5.772	1140	0	80	ID52357431	72.43	121.37	18.42	57	6.59113	11.04467	5.526	1140	0.187459999999999	0.00545999999999935	0.245999999999999	0.187539497706482	0.309333255890793	6.7877002193	11.0501940364	5.56857692	0.196570219299999	0.00552403640000065	0.0425769199999984	0.196647822499509	0.201204274831537	0.196582504299998	0.00553677639999961	0.0425769199999984	0.151474815753619	0.191488363638616	3.68453393477798	2.54977967754398
Sox2-del-SCR_ESC	Batch65	20	Batch65_01_XY03_singlet07	0	80	ID52314856	73.8	121.06	18.34	58	6.7158	11.01646	5.502	1160	0	80	ID52357661	72.5	121.39	17.65	58	6.5975	11.04649	5.295	1160	0.1183	-0.03003	0.207000000000001	0.122052000802936	0.240303331021441	6.724893266	11.0165146088	5.29895222	0.127393265999999	-0.0299753912000007	0.00395222000000039	0.13087233588402	0.130931998925656	0.127405551	-0.0299626512	0.00395222000000039	0.0777538438136521	0.0868189361711352	1.40050824529755	1.72349879924824
Sox2-del-SCR_ESC	Batch65	20	Batch65_01_XY03_singlet07	0	80	ID52315040	73.53	120.98	18.87	59	6.69123	11.00918	5.661	1180	0	80	ID52357202	72.2	122.5	17.66	59	6.5702	11.1475	5.298	1180	0.121029999999999	-0.13832	0.363	0.183795221102182	0.406877971018339	6.7003166321	11.0092325704	5.45773121	0.1301166321	-0.138267429599999	0.15973121	0.189863688042863	0.248117471140792	0.1301289171	-0.1382546896	0.15973121	0.108326277069517	0.189741076283344	1.12181261810185	1.71461636309179
Sox2-del-SCR_ESC	Batch65	20	Batch65_01_XY03_singlet07	0	80	ID52315219	71.95	122.06	19.83	60	6.54745	11.10746	5.949	1200	0	80	ID52357878	70.48	123.67	18.52	60	6.41368	11.25397	5.556	1200	0.13377	-0.146509999999999	0.392999999999999	0.198392522540543	0.440236973685763	6.5564978115	11.1075400888	5.74533089	0.1428178115	-0.146429911200002	0.189330889999999	0.204544973479404	0.27871998866942	0.1428300965	-0.1464171712	0.189330889999999	0.0150978827661804	0.0332278064296102	0.974458554939523	0.501106203991383
Sox2-del-SCR_ESC	Batch65	20	Batch65_01_XY03_singlet07	0	80	ID52315573	70.25	123.15	19.24	61	6.39275	11.20665	5.772	1220	0	80	ID52358335	69.59	123.32	18.51	61	6.33269	11.22212	5.553	1220	0.06006	-0.0154699999999988	0.218999999999999	0.0620203555294547	0.227612663312039	6.4017560425	11.206757862	5.56857692	0.0690660424999985	-0.0153621379999986	0.0155769199999991	0.0707538939602804	0.0724482846396584	0.0690783274999998	-0.0153493979999979	0.0155769199999991	0.150393100248105	0.22980105894664	2.6545320360694	2.78283177808817
Sox2-del-SCR_ESC	Batch65	20	Batch65_01_XY03_singlet07	0	80	ID52315398	73.05	120.7	20.12	62	6.64755	10.9837	6.036	1240	0	80	ID52358119	71.39	120.48	19.18	62	6.49649	10.96368	5.754	1240	0.151059999999999	0.0200199999999988	0.282000000000001	0.152380851815442	0.320536930789574	6.6566248385	10.983745436	5.83220996	0.1601348385	0.0200654359999994	0.0782099600000006	0.161387075762873	0.179339304299122	0.160147123499999	0.0200781759999984	0.0782099600000006	0.0977171356744286	0.116066947508998	4.57084777037146	2.07800606204243
Sox2-del-SCR_ESC	Batch65	20	Batch65_01_XY03_singlet07	0	80	ID52315760	72.57	120.09	19.69	63	6.60387	10.92819	5.907	1260	0	80	ID52358565	72.42	120.2	18.91	63	6.59022	10.9382	5.673	1260	0.0136499999999993	-0.0100100000000012	0.234	0.0169269784663419	0.23461142896287	6.6129330449	10.9282198932	5.70338927	0.0227130448999979	-0.0099801068000005	0.0303892699999997	0.0248089689501345	0.0392299970877085	0.0227253298999992	-0.00996736680000154	0.0303892699999997	0.14066799208913	0.148574231919481	2.98583780170693	2.86189861571568
Sox2-del-SCR_ESC	Batch65	20	Batch65_01_XY03_singlet07	0	80	ID52315947	72.58	120.1	20.17	64	6.60478	10.9291	6.051	1280	0	80	ID52358787	71.76	120.65	19.39	64	6.53016	10.97915	5.817	1280	0.0746199999999995	-0.0500500000000006	0.234	0.089850692262219	0.250657429373238	6.6138432906	10.929130148	5.84718911	0.0836832905999989	-0.0500198520000019	0.0301891100000002	0.0974929675399511	0.102060085647319	0.0836955755999993	-0.0500071120000012	0.0301891100000002	0.0729421144223231	0.0729423890507082	2.34526489040106	2.29326158334111
Sox2-del-SCR_ESC	Batch65	20	Batch65_01_XY03_singlet07	0	80	ID52316137	72.32	121.56	20.49	65	6.58112	11.06196	6.147	1300	0	80	ID52359020	70.7	121.56	19.42	65	6.4337	11.06196	5.826	1300	0.147419999999999	0	0.320999999999999	0.147419999999999	0.353233147368702	6.5901769024	11.0620273488	5.94305567	0.156476902399999	6.73488000000333e-05	0.117055669999999	0.156476916893705	0.195415084882688	0.156489187399998	8.0088800000766e-05	0.117055669999999	0.0883608374952879	0.123908986151538	1.18375276418457	1.30026801157344
Sox2-del-SCR_ESC	Batch65	20	Batch65_01_XY03_singlet07	0	80	ID52316320	70.98	121.05	20.2	66	6.45918	11.01555	6.06	1320	0	80	ID52359246	70.2	120.31	18.9	66	6.3882	10.94821	5.67	1320	0.0709800000000005	0.0673399999999997	0.390000000000001	0.0978408708056098	0.402085607800131	6.4682039786	11.015604354	5.8561766	0.0800039785999997	0.0673943539999993	0.1861766	0.104607053026583	0.213551778101861	0.0800162636000001	0.067407094	0.1861766	0.101887357919033	0.123120821422642	1.81703539414768	1.31839807542204
Sox2-del-SCR_ESC	Batch65	20	Batch65_01_XY03_singlet07	0	80	ID52316498	71.42	118.48	19.41	67	6.49922	10.78168	5.823	1340	0	80	ID52359489	70.27	118.71	19.23	67	6.39457	10.80261	5.769	1340	0.10465	-0.0209299999999981	0.0539999999999994	0.106722478419497	0.119606385281054	6.5082547894	10.7816688704	5.61950603	0.1136847894	-0.0209411296000006	-0.149493970000001	0.115597414546547	0.188974096945077	0.1136970744	-0.0209283895999981	-0.149493970000001	0.0945386411949681	0.348729531647546	2.65694592246961	2.40221834406151
Sox2-del-SCR_ESC	Batch65	20	Batch65_01_XY03_singlet07	0	80	ID52316690	72.16	117.84	19.38	68	6.56656	10.72344	5.814	1360	0	80	ID52359712	71.81	117.99	18.61	68	6.53471	10.73709	5.583	1360	0.0318499999999995	-0.0136499999999984	0.231	0.0346517676316797	0.233584556424435	6.5756129712	10.7234125632	5.61051854	0.0409029711999995	-0.0136774367999983	0.02751854	0.0431291702958211	0.0511604864532926	0.0409152561999999	-0.0136646967999976	0.02751854	0.0731433817483896	0.19152906565347	4.24864455779138	2.78161859752641
Sox2-del-SCR_ESC	Batch65	20	Batch65_01_XY03_singlet07	0	80	ID52317049	71.79	117.2	19.03	69	6.53289	10.6652	5.709	1380	0	80	ID52359959	72.91	117.85	18.17	69	6.63481	10.72435	5.451	1380	-0.101919999999999	-0.0591500000000007	0.258	0.117840608026265	0.283637812888197	6.5419338803	10.665156256	5.50566449	-0.0928761196999996	-0.0591937439999999	0.0546644900000004	0.110135702382407	0.122955599328483	-0.0928638346999993	-0.0591810040000009	0.0546644900000004	0.141310223915877	0.143893995651514	0.42742053959895	1.02903070808704
Sox2-del-SCR_ESC	Batch65	20	Batch65_01_XY03_singlet07	0	80	ID52316881	71.92	117.82	19.6	70	6.54472	10.72162	5.88	1400	0	80	ID52360218	73.21	117.86	18.56	70	6.66211	10.72526	5.568	1400	-0.117389999999999	-0.00364000000000075	0.312	0.117446420549967	0.333373156837799	6.5537670744	10.7215920536	5.6764268	-0.1083429256	-0.00366794640000201	0.1084268	0.108404996925236	0.153323234757816	-0.108330640599998	-0.00365520640000128	0.1084268	0.057639710997405	0.078820823773927	4.65609987882112	1.48240329001195
Sox2-del-SCR_ESC	Batch65	20	Batch65_01_XY03_singlet07	0	80	ID52317246	72.07	115.9	20.14	71	6.55837	10.5469	6.042	1420	0	80	ID52360465	74.3	116.32	18.39	71	6.7613	10.58512	5.517	1420	-0.202930000000001	-0.038219999999999	0.524999999999999	0.206497828802146	0.564151002214832	6.5674207599	10.546823132	5.83820162	-0.1938792401	-0.0382968679999998	0.321201619999999	0.197625428121897	0.377129010460594	-0.193866955100001	-0.038284127999999	0.321201619999999	0.0922801349664276	0.231924011985508	1.68380695954816	0.936075296719383
Sox2-del-SCR_ESC	Batch65	20	Batch65_01_XY03_singlet07	0	80	ID52317429	74.75	113.91	19.51	72	6.80225	10.36581	5.853	1440	0	80	ID52360728	74.64	114.17	18.68	72	6.79224	10.38947	5.604	1440	0.0100099999999994	-0.0236599999999996	0.249000000000001	0.0256903814685568	0.250321784309717	6.8113666075	10.3656824268	5.64946433	0.0191266074999996	-0.0237875731999999	0.0454643300000006	0.030523364054514	0.0547602141664306	0.0191388924999991	-0.0237748331999992	0.0454643300000006	0.213499439688697	0.348730646551075	2.82492864568339	2.84688699405787
Sox2-del-SCR_ESC	Batch65	20	Batch65_01_XY03_singlet07	0	80	ID52317774	73.11	111.86	18.78	73	6.65301	10.17926	5.634	1460	0	80	ID52360954	74.8	112.73	18.15	73	6.8068	10.25843	5.445	1460	-0.15379	-0.0791699999999995	0.189000000000001	0.172971827185816	0.256203538226934	6.6620863127	10.1790801928	5.43076874	-0.1447136873	-0.0793498072000016	-0.014231259999999	0.165040731925909	0.165653167660106	-0.1447014023	-0.0793370671999991	-0.014231259999999	0.173005213930741	0.183014664747581	3.40052890760088	1.87709841970733
Sox2-del-SCR_ESC	Batch65	20	Batch65_01_XY03_singlet07	0	80	ID52317600	72.75	110.03	18.62	74	6.62025	10.01273	5.586	1480	0	80	ID52361169	73.48	111.04	17.44	74	6.68668	10.10464	5.232	1480	-0.0664300000000004	-0.0919100000000004	0.354	0.11340367278003	0.371720853598504	6.6293174675	10.0125035644	5.38283546	-0.0573625325000009	-0.0921364356000005	0.15083546	0.108533786904755	0.185824968433465	-0.0573502475000005	-0.0921236955999998	0.15083546	0.0882820599597289	0.187191731020072	2.66928966369133	2.3249049576357
Sox2-del-SCR_ESC	Batch65	20	Batch65_01_XY03_singlet07	0	80	ID52317962	72.67	111.4	19.5	75	6.61297	10.1374	5.85	1500	0	80	ID52361428	73.51	111.29	17.69	75	6.68941	10.12739	5.307	1500	-0.0764399999999998	0.0100099999999994	0.542999999999999	0.0770926306465149	0.548445324257577	6.6220355019	10.137208472	5.6464685	-0.0673744981000013	0.00981847199999919	0.339468499999999	0.068086161491465	0.346229097389129	-0.0673622131	0.00983121199999992	0.339468499999999	0.102445315358488	0.214656624445977	1.81403202739854	0.765995813941702
Sox2-del-SCR_ESC	Batch65	20	Batch65_01_XY03_singlet07	0	80	ID52318151	73.79	112.25	19.51	76	6.71489	10.21475	5.853	1520	0	80	ID52361669	74.35	111.73	19.02	76	6.76585	10.16743	5.706	1520	-0.050959999999999	0.0473199999999991	0.147000000000001	0.0695421023553345	0.162619506824981	6.7239830203	10.21458013	5.64946433	-0.0418669796999991	0.0471501300000003	-0.0565356699999988	0.0630553625651068	0.0846892007906901	-0.0418546946999987	0.0471628699999993	-0.0565356699999988	0.0452137831192583	0.398576954729375	5.58588611899883	2.55276510861198
Sox2-del-SCR_ESC	Batch65	20	Batch65_01_XY03_singlet07	0	80	ID52318342	71.89	113.18	20.17	77	6.54199	10.29938	6.051	1540	0	80	ID52361915	73.23	112.66	19.92	77	6.66393	10.25206	5.976	1540	-0.12194	0.0473200000000009	0.0750000000000002	0.13079964067229	0.150776476945179	6.5510363373	10.2992338264	5.84718911	-0.1128936627	0.0471738263999999	-0.12881089	0.122353377456606	0.17765864560339	-0.1128813777	0.0471865664000006	-0.12881089	0.0710266869528774	0.101333596035819	2.16987048404721	0.844905351094471
Sox2-del-SCR_ESC	Batch65	20	Batch65_01_XY03_singlet07	0	80	ID52318518	71.79	111.63	19.87	78	6.53289	10.15833	5.961	1560	0	80	ID52362153	73.57	112.19	18.89	78	6.69487	10.20929	5.667	1560	-0.161979999999999	-0.0509599999999999	0.294	0.169807072879782	0.339515009977468	6.5419338803	10.1581443324	5.75731421	-0.152936119699999	-0.0511456676000002	0.0903142100000007	0.161261700422456	0.184829631150057	-0.152923834699999	-0.0511329275999994	0.0903142100000007	0.106160827347063	0.243487023705624	1.18437316434205	2.12551359605677
Sox2-del-SCR_ESC	Batch65	20	Batch65_01_XY03_singlet07	0	80	ID52318690	73.83	110.14	19.19	79	6.71853	10.02274	5.757	1580	0	80	ID52362379	74.31	110.77	18.07	79	6.76221	10.08007	5.421	1580	-0.0436800000000002	-0.0573300000000003	0.336	0.0720740681521451	0.343643232582864	6.7276240031	10.0225163672	5.55359777	-0.0345859969000006	-0.0575536327999995	0.13259777	0.0671461974354768	0.148629675499265	-0.0345737119000002	-0.0575408928000005	0.13259777	0.118523472716501	0.125840029525795	1.90346179605062	1.40170456443027
Sox2-del-SCR_ESC	Batch65	20	Batch65_01_XY03_singlet07	0	80	ID52318862	73.05	109.85	18.95	80	6.64755	9.99635	5.685	1600	0	80	ID52362626	74.41	109.9	17.55	80	6.77131	10.0009	5.265	1600	-0.12376	-0.00455000000000183	0.42	0.123843611462199	0.437878111008075	6.6566248385	9.996118978	5.48169785	-0.1146851615	-0.0047810220000013	0.21669785	0.114784774424335	0.245221333970493	-0.1146728765	-0.00476828200000234	0.21669785	0.0959209290002238	0.127568209504846	2.61311874996794	1.97150349996902
Sox2-del-SCR_ESC	Batch65	20	Batch65_01_XY03_singlet08	0	80	ID52385277	323.56	241.52	4.26	1	29.44396	21.97832	1.278	20	0	80	ID52423796	326.14	238.03	3.19	1	29.67874	21.66073	0.957	20	-0.234779999999997	0.317590000000003	0.321	0.394949435371163	0.508946025134297	29.4591898692	21.9814439296	1.08082358	-0.219550130799995	0.3207139296	0.12382358	0.388663973856297	0.407911710469049	-0.219537845799998	0.320726669600003	0.12382358	NA	NA	NA	NA
Sox2-del-SCR_ESC	Batch65	20	Batch65_01_XY03_singlet08	0	80	ID52385127	326.53	246.55	3.87	2	29.71423	22.43605	1.161	40	0	80	ID52424389	328.16	242.19	3.31	2	29.86256	22.03929	0.993	40	-0.148330000000005	0.396760000000004	0.168	0.423580318829859	0.455680026444	29.7295328421	22.439302094	0.96398621	-0.133027157900003	0.400012094000004	-0.0290137899999999	0.421551776280471	0.422549050520037	-0.133014872900006	0.400024834000003	-0.0290137899999999	0.117364490867819	0.192701025905881	NA	NA
Sox2-del-SCR_ESC	Batch65	20	Batch65_01_XY03_singlet08	0	80	ID52384782	327.57	246.87	4.03	3	29.80887	22.46517	1.209	60	0	80	ID52423996	329.49	242.95	3.28	3	29.98359	22.10845	0.984	60	-0.174720000000001	0.356720000000003	0.225	0.397210569849296	0.456509843048321	29.8241983949	22.4684302476	1.01191949	-0.159391605099998	0.359980247600003	0.0279194900000003	0.393689550837348	0.394678299834654	-0.159379320100001	0.359992987600002	0.0279194900000003	0.04793362913816	0.0744246677783185	3.38813986168951	2.98097578691465
Sox2-del-SCR_ESC	Batch65	20	Batch65_01_XY03_singlet08	0	80	ID52384947	325.77	246.26	4.02	4	29.64507	22.40966	1.206	80	0	80	ID52424195	327.13	242.22	3.24	4	29.76883	22.04202	0.972	80	-0.123760000000001	0.367640000000002	0.234	0.387911983831386	0.453025062441363	29.6603541689	22.4129047048	1.00892366	-0.108475831099998	0.370884704799998	0.0369236599999998	0.386422657445726	0.388182723540361	-0.108463546100001	0.370897444800001	0.0369236599999998	0.0520703680498388	0.0528431481484077	2.3641637516236	1.89860598448984
Sox2-del-SCR_ESC	Batch65	20	Batch65_01_XY03_singlet08	0	80	ID52385464	329.14	244.08	4.36	5	29.95174	22.21128	1.308	100	0	80	ID52424585	331.61	240.28	3.2	5	30.17651	21.86548	0.96	100	-0.224770000000003	0.345800000000001	0.348	0.412430834080094	0.539632460939853	29.9671069698	22.2144691584	1.11078188	-0.209403030200001	0.348989158400006	0.15078188	0.406992704772072	0.434025617992787	-0.209390745200004	0.349001898400001	0.15078188	0.103274945995271	0.153718602426299	3.14424140776089	2.13625955084251
Sox2-del-SCR_ESC	Batch65	20	Batch65_01_XY03_singlet08	0	80	ID52385800	327.11	242.96	4.41	6	29.76701	22.10936	1.323	120	0	80	ID52424791	330.91	240.57	3.34	6	30.11281	21.89187	1.002	120	-0.345800000000001	0.217490000000002	0.321	0.408508922913565	0.519538776319921	29.7823270927	22.1125206208	1.12576103	-0.330482907300002	0.220650620800004	0.12376103	0.397373437054981	0.416200001229637	-0.330470622300002	0.220663360800003	0.12376103	0.176440122624806	0.178497179828083	0.600858807446346	1.12002641614739
Sox2-del-SCR_ESC	Batch65	20	Batch65_01_XY03_singlet08	0	80	ID52385632	326.8	242.12	4.2	7	29.7388	22.03292	1.26	140	0	80	ID52424986	329.95	240.42	3.32	7	30.02545	21.87822	0.996	140	-0.286649999999998	0.154700000000002	0.264	0.325730429189536	0.419280708475837	29.754109476	22.0360592176	1.0628486	-0.271340523999996	0.157839217600003	0.0668486000000003	0.31390906099884	0.320948023672266	-0.271328238999999	0.157851957600002	0.0668486000000003	0.0862733671207841	0.103354334997921	1.51162593686692	1.43825701026181
Sox2-del-SCR_ESC	Batch65	20	Batch65_01_XY03_singlet08	0	80	ID52385964	327.05	241.4	4.1	8	29.76155	21.9674	1.23	160	0	80	ID52425222	329.93	239.66	3.81	8	30.02363	21.80906	1.143	160	-0.262080000000001	0.158339999999999	0.0869999999999997	0.30619843565897	0.318318208715744	29.7768656185	21.970520872	1.0328903	-0.2467643815	0.161460872000003	-0.1101097	0.294893664164015	0.314779953615488	-0.2467520965	0.161473611999998	-0.1101097	0.0248415611581332	0.178693433286351	0.961786008847285	0.912601692295602
Sox2-del-SCR_ESC	Batch65	20	Batch65_01_XY03_singlet08	0	80	ID52386123	327.4	240.11	4.4	9	29.7934	21.85001	1.32	180	0	80	ID52425433	329.07	238.36	3.64	9	29.94537	21.69076	1.092	180	-0.151969999999999	0.15925	0.228	0.220125971661682	0.316921825376542	29.808724218	21.8530980028	1.1227652	-0.136645781999999	0.162338002800002	0.0307652	0.212192593865772	0.214411274009845	-0.136633496999998	0.162350742800001	0.0307652	0.110122092761998	0.178808872163246	6.1448335722426	2.33977770371672
Sox2-del-SCR_ESC	Batch65	20	Batch65_01_XY03_singlet08	0	80	ID52386299	330.13	241.06	4.22	10	30.04183	21.93646	1.266	200	0	80	ID52425613	329.76	239.25	3.46	10	30.00816	21.77175	1.038	200	0.0336700000000008	0.164710000000003	0.228	0.168116188988452	0.283279107948329	30.0572212941	21.9395722088	1.06884026	0.049061294100003	0.167822208800001	0.0308402599999997	0.174846516537442	0.177545560299731	0.0490735790999999	0.167834948800003	0.0308402599999997	0.185788036829773	0.185788051992222	0.0215577461657382	0.907090815980254
Sox2-del-SCR_ESC	Batch65	20	Batch65_01_XY03_singlet08	0	80	ID52386475	329.04	242.43	4.32	11	29.94264	22.06113	1.296	220	0	80	ID52425841	328.92	241.33	3.79	11	29.93172	21.96103	1.137	220	0.0109200000000023	0.100099999999998	0.159	0.100693874689574	0.188202700299437	29.9580045128	22.0642771164	1.09879856	0.0262845128000002	0.103247116399999	-0.0382014399999999	0.106540333480087	0.11318212171594	0.0262967978000006	0.103259856399998	-0.0382014399999999	0.0684742603089456	0.0972392958826173	4.34376684429457	1.82763266757272
Sox2-del-SCR_ESC	Batch65	20	Batch65_01_XY03_singlet08	0	80	ID52386645	329.31	243.91	4.58	12	29.96721	22.19581	1.374	240	0	80	ID52426035	329.76	242.2	3.75	12	30.00816	22.0402	1.125	240	-0.0409499999999987	0.155609999999999	0.249	0.160907969348941	0.29646648141063	29.9825811467	22.1989948268	1.17669014	-0.0255788532999972	0.158794826800001	0.0516901399999998	0.160841769309422	0.168943615824348	-0.0255665683000004	0.1588075668	0.0516901399999998	0.0759957687894878	0.117710887469264	4.23179153182548	2.42248401264845
Sox2-del-SCR_ESC	Batch65	20	Batch65_01_XY03_singlet08	0	80	ID52386799	327.02	244.11	4.3	13	29.75882	22.21401	1.29	260	0	80	ID52426223	330.22	242.31	3.44	13	30.05002	22.05021	1.032	260	-0.291200000000003	0.163800000000002	0.258	0.334107587462486	0.422127800553343	29.7741348814	22.2171999228	1.0928069	-0.275885118600002	0.166989922800003	0.0608068999999998	0.322487570274713	0.328170248604741	-0.275872833600005	0.167002662800002	0.0608068999999998	0.250440384217253	0.250606267598763	0.786957479950136	1.0663932460347
Sox2-del-SCR_ESC	Batch65	20	Batch65_01_XY03_singlet08	0	80	ID52386986	325.94	244.58	4.9	14	29.66054	22.25678	1.47	280	0	80	ID52426457	329.61	241.44	3.86	14	29.99451	21.97104	1.158	280	-0.333970000000001	0.285740000000001	0.312	0.439526231867907	0.539005852009049	29.6758283458	22.2599818984	1.2725567	-0.318681654200002	0.288941898400001	0.1145567	0.430169056737751	0.445161380725615	-0.318669369200002	0.2889546384	0.1145567	0.129243289234313	0.13997452915493	5.08261482451574	1.21553099926861
Sox2-del-SCR_ESC	Batch65	20	Batch65_01_XY03_singlet08	0	80	ID52387146	327	244.26	4.75	15	29.757	22.22766	1.425	300	0	80	ID52426679	330.04	241.79	3.8	15	30.03364	22.00289	1.14	300	-0.276640000000004	0.224769999999999	0.285	0.35644248133465	0.456372920428022	29.77231439	22.2308537448	1.22761925	-0.261325610000004	0.227963744800004	0.0876192500000001	0.346783135958361	0.357680970077635	-0.261313325000003	0.227976484799999	0.0876192500000001	0.0837141028903582	0.0879413283686344	3.55888334526731	2.74181929607015
Sox2-del-SCR_ESC	Batch65	20	Batch65_01_XY03_singlet08	0	80	ID52387319	326.52	243.6	4.71	16	29.71332	22.1676	1.413	320	0	80	ID52426875	328.27	240.72	4.15	16	29.87257	21.90552	1.245	320	-0.15925	0.262079999999997	0.168	0.306669999999998	0.349671973283531	29.7286225964	22.170776928	1.21563593	-0.143947403599999	0.265256928000003	-0.0293640700000002	0.301798099489012	0.303223253498383	-0.143935118600002	0.265269667999998	-0.0293640700000002	0.123160159348996	0.169863245021083	1.123629417318	1.03630149019686
Sox2-del-SCR_ESC	Batch65	20	Batch65_01_XY03_singlet08	0	80	ID52387496	326.29	242.88	4.56	17	29.69239	22.10208	1.368	340	0	80	ID52427087	326.75	240	4.38	17	29.73425	21.84	1.314	340	-0.0418599999999998	0.262079999999997	0.054	0.265401932924383	0.270839779205342	29.7076869453	22.1052385824	1.17069848	-0.0265630546999986	0.265238582399999	-0.14330152	0.266565379351025	0.30264240797163	-0.0265507696999983	0.265251322399997	-0.14330152	0.117384350333589	0.163587371810116	5.97539205701455	0.221851046141479
Sox2-del-SCR_ESC	Batch65	20	Batch65_01_XY03_singlet08	0	80	ID52387676	320.66	242.09	4.95	18	29.18006	22.03019	1.485	360	0	80	ID52427303	321.01	239.31	4.04	18	29.21191	21.77721	1.212	360	-0.0318499999999986	0.252979999999997	0.273	0.254977063478264	0.373553614491948	29.1952186162	22.0333284532	1.28753585	-0.0166913837999978	0.256118453200003	0.0755358500000001	0.256661770356866	0.267546124991455	-0.0166790987999974	0.256131193199998	0.0755358500000001	0.0134397411798965	0.219249677654266	5.53748939140368	2.29544220737143
Sox2-del-SCR_ESC	Batch65	20	Batch65_01_XY03_singlet08	0	80	ID52387851	318.66	242.57	4.89	19	28.99806	22.07387	1.467	380	0	80	ID52427515	319.74	240.03	4.16	19	29.09634	21.84273	1.248	380	-0.0982799999999955	0.23114	0.219	0.251166594116334	0.333235139203534	29.0131694762	22.0770206836	1.26956087	-0.0831705237999962	0.234290683600001	0.0215608699999998	0.248615084922298	0.24954825498504	-0.0831582387999958	0.2343034236	0.0215608699999998	0.0699709052453231	0.0883698254318204	4.20468420338885	2.25652005588748
Sox2-del-SCR_ESC	Batch65	20	Batch65_01_XY03_singlet08	0	80	ID52388018	318.38	240.41	4.88	20	28.97258	21.87731	1.464	400	0	80	ID52427712	320.51	237.29	4.17	20	29.16641	21.59339	1.251	400	-0.193830000000002	0.283919999999998	0.213	0.343774105045741	0.404412704177304	28.9876825966	21.8804056468	1.26656504	-0.1787274034	0.2870156468	0.01556504	0.338114575601421	0.338472652816044	-0.178715118400003	0.287028386799999	0.01556504	0.109137706514896	0.109302282504623	5.46173257822202	0.961812096094458
Sox2-del-SCR_ESC	Batch65	20	Batch65_01_XY03_singlet08	0	80	ID52388173	319.65	238.91	4.83	21	29.08815	21.74081	1.449	420	0	80	ID52427911	322.73	237.42	4.04	21	29.36843	21.60522	1.212	420	-0.280280000000005	0.135590000000001	0.237	0.311354342349682	0.391293402065513	29.1032838005	21.7438674268	1.25158589	-0.265146199499998	0.138647426800002	0.0395858900000001	0.29920831550536	0.301815603895238	-0.265133914500005	0.138660166800001	0.0395858900000001	0.171701301757854	0.173373407015217	1.54756997094375	1.55543028965905
Sox2-del-SCR_ESC	Batch65	20	Batch65_01_XY03_singlet08	0	80	ID52388337	320.79	238.96	4.81	22	29.19189	21.74536	1.443	440	0	80	ID52428124	322.96	236.72	3.97	22	29.38936	21.54152	1.191	440	-0.197469999999996	0.20384	0.252	0.283804768282702	0.379538069895495	29.2070518103	21.7484187008	1.24559423	-0.182308189699995	0.206898700800004	0.0545942299999997	0.275759584465198	0.281111860962343	-0.182295904699995	0.206911440799999	0.0545942299999997	0.107332997117612	0.108377223344229	2.78737277731902	2.69225523538118
Sox2-del-SCR_ESC	Batch65	20	Batch65_01_XY03_singlet08	0	80	ID52388512	322.31	237.51	5.02	23	29.33021	21.61341	1.506	460	0	80	ID52428329	325.01	236.55	4.3	23	29.57591	21.52605	1.29	460	-0.245699999999999	0.0873599999999968	0.216	0.260768593967907	0.338609302293955	29.3454091567	21.6164317548	1.30850666	-0.230500843299993	0.0903817547999992	0.0185066599999999	0.24758735905279	0.248278063523724	-0.230488558299999	0.0903944947999982	0.0185066599999999	0.12609016839618	0.131152747873165	3.63104665633511	2.64339991264773
Sox2-del-SCR_ESC	Batch65	20	Batch65_01_XY03_singlet08	0	80	ID52388677	321.16	236.56	4.63	24	29.22556	21.52696	1.389	480	0	80	ID52428546	324.77	234.4	4.13	24	29.55407	21.3304	1.239	480	-0.328509999999994	0.196559999999998	0.15	0.382824573009617	0.411162563592547	29.2407309012	21.5299575488	1.19166929	-0.313339098799993	0.199557548799998	-0.0473307099999998	0.371489711997325	0.374492726536791	-0.313326813799993	0.199570288799997	-0.0473307099999998	0.137045724376255	0.152039764069566	4.18285587894882	1.8950327222992
Sox2-del-SCR_ESC	Batch65	20	Batch65_01_XY03_singlet08	0	80	ID52388853	321.18	235.32	4.59	25	29.22738	21.41412	1.377	500	0	80	ID52428930	323.22	233.09	4.04	25	29.41302	21.21119	1.212	500	-0.185639999999999	0.202929999999999	0.165	0.27503235173339	0.320730096030914	29.2425513926	21.4170859536	1.17968597	-0.1704686074	0.205895953600002	-0.03231403	0.267306359478688	0.269252458396559	-0.1704563224	0.205908693599998	-0.03231403	0.143011022960764	0.14379726480885	4.10763513877734	2.15904327179553
Sox2-del-SCR_ESC	Batch65	20	Batch65_01_XY03_singlet08	0	80	ID52389012	321.53	235.57	4.7	26	29.25923	21.43687	1.41	520	0	80	ID52428743	321.68	232.31	4.07	26	29.27288	21.14021	1.221	520	-0.0136500000000055	0.296659999999999	0.189	0.29697386770556	0.352014883350121	29.2744099921	21.4398423236	1.2126401	0.00152999209999649	0.299632323600001	-0.00835990000000009	0.299636229821699	0.299752828426642	0.00154227709999333	0.2996450636	-0.00835990000000009	0.195882682467686	0.197341900352645	0.454647869957723	0.452006306603519
Sox2-del-SCR_ESC	Batch65	20	Batch65_01_XY03_singlet08	0	80	ID52389168	321.33	233.81	4.74	27	29.24103	21.27671	1.422	540	0	80	ID52429132	320.98	231.1	4.07	27	29.20918	21.0301	1.221	540	0.0318499999999986	0.24661	0.201	0.248658228498476	0.319737258698451	29.2562050781	21.2796374788	1.22462342	0.047025078099999	0.249537478800004	0.00362341999999982	0.253929736927705	0.25395558759096	0.0470373630999994	0.2495502188	0.00362341999999982	0.0676704981929649	0.0687233314377763	4.95071573960985	1.31614059966615
Sox2-del-SCR_ESC	Batch65	20	Batch65_01_XY03_singlet08	0	80	ID52389337	321.17	232.33	4.59	28	29.22647	21.14203	1.377	560	0	80	ID52429321	321.79	229.98	4.06	28	29.28289	20.92818	1.218	560	-0.0564200000000028	0.213850000000001	0.159	0.221167445389236	0.272389498512701	29.2416411469	21.1449197684	1.17968597	-0.0412488531000008	0.216739768400004	-0.0383140299999998	0.220629995893923	0.223932043225157	-0.041236568100004	0.216752508399999	-0.0383140299999998	0.0941699354198846	0.103086014810389	4.33080604239074	1.98876279873589
Sox2-del-SCR_ESC	Batch65	20	Batch65_01_XY03_singlet08	0	80	ID52389523	321.01	233.39	4.71	29	29.21191	21.23849	1.413	580	0	80	ID52429512	321.18	232.55	3.96	29	29.22738	21.16205	1.188	580	-0.0154700000000005	0.0764399999999981	0.225	0.0779897076542778	0.238133144480141	29.2270772157	21.2414067772	1.21563593	-0.000302784300000525	0.0793567771999975	0.02763593	0.0793573548318136	0.0840317463395071	-0.000290499300000135	0.0793695171999964	0.02763593	0.143355037655587	0.157797541315561	1.50471902155709	1.68628174813552
Sox2-del-SCR_ESC	Batch65	20	Batch65_01_XY03_singlet08	0	80	ID52389698	322.12	233.59	4.56	30	29.31292	21.25669	1.368	600	0	80	ID52429717	321.89	232.1	4.17	30	29.29199	21.1211	1.251	600	0.0209299999999999	0.135590000000001	0.117	0.137195892795667	0.180310046863729	29.3281144884	21.2596118732	1.17069848	0.0361244884000023	0.138511873200002	-0.0803015199999999	0.143145093103241	0.16413059371685	0.0361367733999991	0.138524613200001	-0.0803015199999999	0.0694713723711422	0.128361850608475	2.29998115997076	2.31723299567087
Sox2-del-SCR_ESC	Batch65	20	Batch65_01_XY03_singlet08	0	80	ID52389853	321.36	234.99	4.68	31	29.24376	21.38409	1.404	620	0	80	ID52429927	322.49	232.31	4.43	31	29.34659	21.14021	1.329	620	-0.102830000000001	0.243880000000001	0.075	0.264672369732846	0.275093553723094	29.2589358152	21.3870475452	1.20664844	-0.0876541847999945	0.246837545200002	-0.12235156	0.261938981125976	0.289105403041431	-0.0876418998000013	0.246850285200001	-0.12235156	0.164485899557998	0.169775784543631	1.40382874999736	1.27090790786391
Sox2-del-SCR_ESC	Batch65	20	Batch65_01_XY03_singlet08	0	80	ID52390029	318.53	238.95	5	32	28.98623	21.74445	1.5	640	0	80	ID52430160	320.16	235.9	4.75	32	29.13456	21.4669	1.425	640	-0.148330000000005	0.277549999999998	0.075	0.31469952557956	0.323513201276239	29.0013362821	21.747508446	1.302515	-0.133223717900002	0.280608445999999	-0.122485	0.310627846429829	0.333904528574611	-0.133211432900005	0.280621185999998	-0.122485	0.0567190980869368	0.0567192550553087	0.0811473553733386	0.260606607019366
Sox2-del-SCR_ESC	Batch65	20	Batch65_01_XY03_singlet08	0	80	ID52390190	320.53	239.93	4.58	33	29.16823	21.83363	1.374	660	0	80	ID52430367	322.01	237.87	4.65	33	29.30291	21.64617	1.395	660	-0.134679999999999	0.187460000000002	-0.0210000000000001	0.23082450909728	0.231777811707679	29.1833854221	21.8367134164	1.17669014	-0.119524577899998	0.190543416400001	-0.21830986	0.224928695936194	0.313451931288956	-0.119512292899998	0.190556156400003	-0.21830986	0.0911009110469686	0.132218681689114	2.35951322967608	2.07958116736551
Sox2-del-SCR_ESC	Batch65	20	Batch65_01_XY03_singlet08	0	80	ID52390345	321.62	236.83	4.84	34	29.26742	21.55153	1.452	680	0	80	ID52430580	322.87	236.42	5.16	34	29.38117	21.51422	1.548	680	-0.11375	0.0373100000000015	-0.0960000000000001	0.119712566591816	0.153450638969018	29.2826022034	21.5545344284	1.25458172	-0.0985677965999976	0.0403144284000021	-0.29341828	0.106493491180435	0.31214604066359	-0.0985555116000008	0.0403271684000011	-0.29341828	0.151683669252694	0.16926077594309	6.27083865418579	0.351029341882299
Sox2-del-SCR_ESC	Batch65	20	Batch65_01_XY03_singlet08	0	80	ID52390522	322.14	235.76	4.57	35	29.31474	21.45416	1.371	700	0	80	ID52430762	322.17	234.06	4.29	35	29.31747	21.29946	1.287	700	-0.00273000000000323	0.154699999999998	0.0840000000000001	0.154724086360203	0.17605551084814	29.3299349798	21.4571371648	1.17369431	0.0124649797999972	0.157677164799999	-0.11330569	0.158169099449862	0.194565267730796	0.0124772647999976	0.157689904799998	-0.11330569	0.161562029358346	0.241956265483858	2.24529784437772	2.35184340906505
Sox2-del-SCR_ESC	Batch65	20	Batch65_01_XY03_singlet08	0	80	ID52390673	322.48	235.05	4.35	36	29.34568	21.38955	1.305	720	0	80	ID52430966	322.2	234.01	4.38	36	29.3202	21.29491	1.314	720	0.0254800000000053	0.0946400000000018	-0.0089999999999999	0.0980099994898511	0.0984223551841786	29.3608833336	21.392509074	1.10778605	0.0406833336000041	0.0975990740000015	-0.20621395	0.105738890094738	0.2317431898742	0.0406956186000045	0.0976118140000004	-0.20621395	0.0663750893434813	0.114182298372308	4.33838839789728	2.41511080627402
Sox2-del-SCR_ESC	Batch65	20	Batch65_01_XY03_singlet08	0	80	ID52390854	323.31	233.82	4.74	37	29.42121	21.27762	1.422	740	0	80	ID52431186	322.96	233.6	4.86	37	29.38936	21.2576	1.458	740	0.0318500000000022	0.0200199999999988	-0.036	0.037619448427643	0.0520694046441871	29.4364337267	21.2805477336	1.22462342	0.0470737267000025	0.0229477335999988	-0.23337658	0.0523692106375783	0.239180187965683	0.0470860117000029	0.0229604735999978	-0.23337658	0.074924360174042	0.0796960991266604	5.9294643096257	0.659994338843762
Sox2-del-SCR_ESC	Batch65	20	Batch65_01_XY03_singlet08	0	80	ID52391023	324.39	233.3	4.78	38	29.51949	21.2303	1.434	760	0	80	ID52431404	328.55	234.61	5.03	38	29.89805	21.34951	1.509	760	-0.378560000000004	-0.119209999999999	-0.0750000000000002	0.396886252848348	0.403910507043333	29.5347402623	21.233214484	1.23660674	-0.363309737700003	-0.116295516000001	-0.27239326	0.38146901912128	0.468739480567596	-0.363297452700003	-0.116282775999998	-0.27239326	0.433362746913158	0.435115584334025	4.95409987718212	1.31326651516371
Sox2-del-SCR_ESC	Batch65	20	Batch65_01_XY03_singlet08	0	80	ID52391187	323.29	232.61	4.84	39	29.41939	21.16751	1.452	780	0	80	ID52431619	326.74	233.23	5.08	39	29.73334	21.22393	1.524	780	-0.313949999999998	-0.0564199999999992	-0.0720000000000001	0.318979339299584	0.32700431021624	29.4346132353	21.1704069028	1.25458172	-0.298726764699996	-0.0535230971999994	-0.26941828	0.303483775319221	0.405818446451324	-0.298714479699999	-0.0535103572000004	-0.26941828	0.0900629611078915	0.0901120828164679	3.58565870407208	2.69481123030931
Sox2-del-SCR_ESC	Batch65	20	Batch65_01_XY03_singlet08	0	80	ID52391364	324.97	232.49	4.97	40	29.57227	21.15659	1.491	800	0	80	ID52431801	326.82	230.37	4.35	40	29.74062	20.96367	1.305	800	-0.168349999999997	0.192920000000001	0.186	0.256046575645915	0.316474088828768	29.5875345129	21.1594838452	1.29352751	-0.153085487099997	0.195813845200004	-0.0114724900000001	0.248552264790837	0.248816893235677	-0.153073202099996	0.195826585200003	-0.0114724900000001	0.288756458951732	0.38719029322165	0.270956802430989	0.737477692466915
Sox2-del-SCR_ESC	Batch65	20	Batch65_01_XY03_singlet08	0	80	ID52391542	324.72	230.94	4.81	41	29.54952	21.01554	1.443	820	0	80	ID52432016	326.96	229.32	4.49	41	29.75336	20.86812	1.347	820	-0.203839999999996	0.14742	0.0959999999999999	0.251561924781948	0.26925712989631	29.5647783704	21.0183943512	1.24559423	-0.188581629599994	0.1502743512	-0.10140577	0.241133597101629	0.261588497148601	-0.188569344599998	0.150287091199999	-0.10140577	0.0577392556771971	0.106872898799065	3.00816011421725	2.85756988650359
Sox2-del-SCR_ESC	Batch65	20	Batch65_01_XY03_singlet08	0	80	ID52391720	323.85	229.46	4.55	42	29.47035	20.88086	1.365	840	0	80	ID52432215	326.56	229.48	3.82	42	29.71696	20.88268	1.146	840	-0.24661	-0.0018199999999986	0.219	0.246616715775716	0.3298193513122	29.4855869945	20.8836766408	1.16770265	-0.2313730055	0.000996640800003945	0.0217026500000002	0.231375152008567	0.232390761399867	-0.2313607205	0.0010093808000029	0.0217026500000002	0.155289847297499	0.198168160279539	0.382919256208406	1.70122907556897
Sox2-del-SCR_ESC	Batch65	20	Batch65_01_XY03_singlet08	0	80	ID52391902	325.3	233.44	4.89	43	29.6023	21.24304	1.467	860	0	80	ID52432433	326.42	230.43	4.13	43	29.70422	20.96913	1.239	860	-0.10192	0.273909999999997	0.228	0.292257377152397	0.370672867229311	29.617572621	21.2459580512	1.26956087	-0.0866473789999986	0.276828051200003	0.03056087	0.290071608777489	0.291677055995012	-0.0866350939999982	0.276840791199998	0.03056087	0.311493938831991	0.311619867772639	2.93755994954917	2.41795587977606
Sox2-del-SCR_ESC	Batch65	20	Batch65_01_XY03_singlet08	0	80	ID52392073	326.92	229.82	4.77	44	29.74972	20.91362	1.431	880	0	80	ID52432648	326.68	229.4	3.69	44	29.72788	20.8754	1.107	880	0.021840000000001	0.038219999999999	0.324	0.0440199273057097	0.326976687242378	29.7650324244	20.9164458136	1.23361091	0.0371524244000021	0.0410458136000003	0.12661091	0.0553629971450592	0.138186048441628	0.0371647094000025	0.0410585535999992	0.12661091	0.266307444299894	0.283099390803906	4.10828426159631	2.12288730244689
Sox2-del-SCR_ESC	Batch65	20	Batch65_01_XY03_singlet08	0	80	ID52392249	323.18	230.85	5.25	45	29.40938	21.00735	1.575	900	0	80	ID52432856	323.38	228.66	4.49	45	29.42758	20.80806	1.347	900	-0.0182000000000002	0.199290000000001	0.228	0.200119324654069	0.303367341848131	29.4246005326	21.010202058	1.37741075	-0.00297946739999944	0.202142058000003	0.0304107499999999	0.202164014697137	0.204438505556137	-0.00296718239999905	0.202154798000002	0.0304107499999999	0.166019784059709	0.191877668016	2.90224656985381	2.8607291437127
Sox2-del-SCR_ESC	Batch65	20	Batch65_01_XY03_singlet08	0	80	ID52392399	326.75	230.97	5.28	46	29.73425	21.01827	1.584	920	0	80	ID52433101	328.66	231.01	4.78	46	29.90806	21.02191	1.434	920	-0.173810000000003	-0.00364000000000075	0.15	0.173848111004984	0.229615255808496	29.7495582475	21.0211251156	1.38639824	-0.158501752500001	-0.00078488439999802	-0.0476017599999998	0.158503695821558	0.165497278358862	-0.158489467500004	-0.000772144399999064	-0.0476017599999998	0.255668780093583	0.267305961084	2.24353287585874	1.94911777003727
Sox2-del-SCR_ESC	Batch65	20	Batch65_01_XY03_singlet08	0	80	ID52392572	327.63	230.76	4.99	47	29.81433	20.99916	1.497	940	0	80	ID52433293	327.88	230.39	4.18	47	29.83708	20.96549	1.254	940	-0.0227499999999985	0.0336700000000008	0.243	0.0406353466824141	0.246374169506465	29.8296598691	21.0020097648	1.29951917	-0.00742013090000171	0.0365197648000013	0.0455191700000004	0.0372659571676426	0.0588281089370508	-0.00740784589999777	0.0365325048000003	0.0455191700000004	0.155619064504394	0.181352697364245	2.46678330807862	2.48277424747506
Sox2-del-SCR_ESC	Batch65	20	Batch65_01_XY03_singlet08	0	80	ID52392745	330.43	229.76	5.48	48	30.06913	20.90816	1.644	960	0	80	ID52433510	329.58	229.17	4.49	48	29.99178	20.85447	1.347	960	0.0773499999999991	0.0536899999999996	0.297	0.0941575201457633	0.311568032057206	30.0845286651	20.9109842848	1.44631484	0.0927486651000038	0.0565142848000022	0.0993148400000001	0.108610217126606	0.14717206497333	0.0927609501000006	0.0565270248000012	0.0993148400000001	0.102144840898206	0.115444976646317	6.23812377205062	0.0671628558908544
Sox2-del-SCR_ESC	Batch65	20	Batch65_01_XY03_singlet08	0	80	ID52392919	323.2	231.61	5.73	49	29.4112	21.07651	1.719	980	0	80	ID52433759	322.8	231.34	5.87	49	29.3748	21.05194	1.761	980	0.0363999999999969	0.0245700000000006	-0.0419999999999998	0.0439163397837275	0.0607671366776467	29.426421024	21.0793814228	1.52121059	0.0516210239999992	0.0274414228000026	-0.23978941	0.0584616267657427	0.246813133670486	0.0516333089999961	0.0274541628000016	-0.23978941	0.05036580355084	0.342824162706458	3.55990598338441	2.18916819980974
Sox2-del-SCR_ESC	Batch65	20	Batch65_01_XY03_singlet08	0	80	ID52393092	322.81	231.42	5.87	50	29.37571	21.05922	1.761	1000	0	80	ID52433964	322.02	230.34	5.36	50	29.30382	20.96094	1.608	1000	0.0718899999999998	0.0982799999999955	0.153	0.121766705219444	0.195540610871499	29.3909214417	21.0620865816	1.56315221	0.0871014416999998	0.101146581599998	-0.0448477900000002	0.133481429852933	0.140814119971925	0.0871137267000002	0.101159321599994	-0.0448477900000002	0.0818004307684185	0.211408480629617	3.64840269591025	2.86431085408347
Sox2-del-SCR_ESC	Batch65	20	Batch65_01_XY03_singlet08	0	80	ID52393278	322.51	231.18	5.82	51	29.34841	21.03738	1.746	1020	0	80	ID52434158	322.18	230.36	5.14	51	29.31838	20.96276	1.542	1020	0.03003	0.0746199999999995	0.204	0.0804359701874722	0.219285077695679	29.3636140707	21.0402404664	1.54817306	0.0452340706999976	0.0774804664000008	0.00617306000000029	0.0897181354334454	0.0899302535046891	0.0452463557000016	0.0774932063999998	0.00617306000000029	0.048093261098733	0.0701148265193137	2.53392639250699	1.10055216776156
Sox2-del-SCR_ESC	Batch65	20	Batch65_01_XY03_singlet08	0	80	ID52393456	323.6	230.04	5.61	52	29.4476	20.93364	1.683	1040	0	80	ID52434377	323.18	228.27	5.51	52	29.40938	20.77257	1.653	1040	0.0382200000000026	0.161069999999999	0.0300000000000002	0.165542481858887	0.16823885787772	29.462830852	20.9364714192	1.48526063	0.0534508520000045	0.163901419199998	-0.16773937	0.172396835224142	0.240535163839504	0.0534631370000014	0.163914159199997	-0.16773937	0.0868106939137767	0.194374972376323	4.10310345995911	2.54345101374015
Sox2-del-SCR_ESC	Batch65	20	Batch65_01_XY03_singlet08	0	80	ID52393617	321.04	228.38	5.06	53	29.21464	20.78258	1.518	1060	0	80	ID52434572	321.97	226.53	4.3	53	29.29927	20.61423	1.29	1060	-0.0846300000000006	0.16835	0.228	0.188424943677848	0.295783636126139	29.2298079528	20.7853691224	1.32048998	-0.0694620471999947	0.1711391224	0.03048998	0.184698606429654	0.187198328244289	-0.0694497622000014	0.171151862399999	0.03048998	0.123125810199817	0.23335560918646	1.60677305166818	2.44732458234365
Sox2-del-SCR_ESC	Batch65	20	Batch65_01_XY03_singlet08	0	80	ID52393799	319.46	229.01	4.94	54	29.07086	20.83991	1.482	1080	0	80	ID52434798	319.48	228.07	3.81	54	29.07268	20.75437	1.143	1080	-0.00182000000000571	0.0855400000000017	0.339	0.085559359511396	0.349630381975023	29.0859891322	20.8427151748	1.28454002	0.0133091321999963	0.0883451748000041	0.14154002	0.0893420556645092	0.167378553500622	0.0133214171999931	0.0883579148000031	0.14154002	0.117072225136694	0.161362998492401	2.41487386780018	1.2676621389419
Sox2-del-SCR_ESC	Batch65	20	Batch65_01_XY03_singlet08	0	80	ID52393987	321.64	226.95	4.71	55	29.26924	20.65245	1.413	1100	0	80	ID52435017	322.42	225.72	3.55	55	29.34022	20.54052	1.065	1100	-0.0709800000000023	0.111930000000001	0.348	0.132538618145809	0.372384861802948	29.2844226948	20.655202686	1.21563593	-0.0557973052000058	0.114682685999998	0.15063593	0.127536103656011	0.197374367998283	-0.0557850202000019	0.114695426000001	0.15063593	0.0739551498296733	0.0745124134963936	3.56300192626134	2.18106100218784
Sox2-del-SCR_ESC	Batch65	20	Batch65_01_XY03_singlet08	0	80	ID52394175	325.07	223.26	4.93	56	29.58137	20.31666	1.479	1120	0	80	ID52435262	324.85	222.53	4.51	56	29.56135	20.25023	1.353	1120	0.0200199999999988	0.0664300000000004	0.126	0.0693811595463784	0.143839303738582	29.5966369699	20.3193186648	1.28154419	0.0352869698999996	0.0690886648000024	-0.07145581	0.0775784367499795	0.105472018238615	0.0352992549	0.0691014048000014	-0.07145581	0.101858529047296	0.244335631695229	3.04161055208433	2.12075805186749
Sox2-del-SCR_ESC	Batch65	20	Batch65_01_XY03_singlet08	0	80	ID52394362	324.26	220.89	4.75	57	29.50766	20.10099	1.425	1140	0	80	ID52435457	325.92	217.98	3.71	57	29.65872	19.83618	1.113	1140	-0.151060000000001	0.264809999999997	0.312	0.304866298071792	0.436219508619226	29.5229070682	20.1035882772	1.22761925	-0.135812931800004	0.267408277200001	0.11461925	0.299920554746061	0.32107617730026	-0.1358006468	0.267421017199997	0.11461925	0.261927175039617	0.32129390435898	2.74674821895585	2.56830148552668
Sox2-del-SCR_ESC	Batch65	20	Batch65_01_XY03_singlet08	0	80	ID52394555	324.78	219.26	4.82	58	29.55498	19.95266	1.446	1160	0	80	ID52435683	326.64	217.32	3.96	58	29.72424	19.77612	1.188	1160	-0.169260000000001	0.176539999999999	0.258	0.244571705640698	0.355498690855536	29.5702398446	19.9552167448	1.24859006	-0.154000155399999	0.179096744799999	0.06059006	0.236202649987632	0.243850050711463	-0.153987870400002	0.179109484799998	0.06059006	0.0901648593250857	0.105113534947544	2.2266396797924	2.38056832768594
Sox2-del-SCR_ESC	Batch65	20	Batch65_01_XY03_singlet08	0	80	ID52394743	318.54	217.14	4.54	59	28.98714	19.75974	1.362	1180	0	80	ID52435943	319.16	215.35	4.68	59	29.04356	19.59685	1.404	1180	-0.0564199999999992	0.162889999999997	-0.042	0.172384362689889	0.177427079387559	29.0022465278	19.7622427272	1.16470682	-0.0413134722000024	0.165392727199997	-0.23929318	0.170474505999791	0.2938073913134	-0.0413011871999984	0.165405467199996	-0.23929318	0.113516909176559	0.320649413381495	1.6528831819926	1.0975035321251
Sox2-del-SCR_ESC	Batch65	20	Batch65_01_XY03_singlet08	0	80	ID52394927	317.83	216.61	4.62	60	28.92253	19.71151	1.386	1200	0	80	ID52436175	319.03	214.77	4.64	60	29.03173	19.54407	1.392	1200	-0.109199999999998	0.167439999999999	-0.00600000000000001	0.19990195997038	0.199991983839351	28.9376190831	19.7139992228	1.18867346	-0.0941109168999965	0.1699292228	-0.20332654	0.194249338328784	0.281201862208524	-0.0940986318999961	0.169941962799999	-0.20332654	0.0529919801401888	0.0640448995008015	3.17689265569446	2.52864682950942
Sox2-del-SCR_ESC	Batch65	20	Batch65_01_XY03_singlet08	0	80	ID52395118	313.76	216.7	4.81	61	28.55216	19.7197	1.443	1220	0	80	ID52436418	315.56	214.52	4.85	61	28.71596	19.52132	1.455	1220	-0.163800000000002	0.19838	-0.012	0.257264580539181	0.257544295995855	28.5671490832	19.722191516	1.24559423	-0.148810916799999	0.200871516000003	-0.20940577	0.249988109515224	0.326105552556666	-0.148798631800002	0.200884256000002	-0.20940577	0.0628451708370305	0.0631385186310896	5.85409585289336	0.802593512321584
Sox2-del-SCR_ESC	Batch65	20	Batch65_01_XY03_singlet08	0	80	ID52395301	314.6	217.57	4.87	62	28.6286	19.79887	1.461	1240	0	80	ID52436618	316.58	214.5	4.25	62	28.80878	19.5195	1.275	1240	-0.180179999999996	0.27937	0.186	0.332434097679523	0.380931003332623	28.643609722	19.8013836836	1.26356921	-0.165170277999994	0.281883683599997	-0.0114307899999999	0.326710317888031	0.326910224334637	-0.165157992999998	0.281896423599999	-0.0114307899999999	0.0826474439902528	0.214533663335437	5.42643738912466	1.40780397757824
Sox2-del-SCR_ESC	Batch65	20	Batch65_01_XY03_singlet08	0	80	ID52395479	316.42	219.74	4.77	63	28.79422	19.99634	1.431	1260	0	80	ID52436874	317.85	218.45	4.94	63	28.92435	19.87895	1.482	1260	-0.130130000000001	0.117390000000004	-0.0510000000000002	0.175254754571741	0.182524598342254	28.8092744394	19.9989089752	1.23361091	-0.115075560600001	0.119958975200003	-0.24838909	0.166230383439489	0.298880712675588	-0.115063275600001	0.119971715200005	-0.24838909	0.169496583746719	0.29133885398398	3.24236109707414	2.91110996353423
Sox2-del-SCR_ESC	Batch65	20	Batch65_01_XY03_singlet08	0	80	ID52395637	317.27	220.32	4.48	64	28.87157	20.04912	1.344	1280	0	80	ID52437083	318.87	220.32	4.05	64	29.01717	20.04912	1.215	1280	-0.145600000000002	0	0.129	0.145600000000002	0.194525987981042	28.8866453239	20.0517037536	1.14673184	-0.130524676099999	0.00258375359999974	-0.0682681599999997	0.130550246471139	0.147322464422303	-0.130512391100002	0.00259649359999869	-0.0682681599999997	0.118387574581892	0.215543887037995	5.85227946957463	1.97071135735377
Sox2-del-SCR_ESC	Batch65	20	Batch65_01_XY03_singlet08	0	80	ID52396187	315.54	221.14	4.74	65	28.71414	20.12374	1.422	1300	0	80	ID52437320	317.76	219.84	3.78	65	28.91616	20.00544	1.134	1300	-0.202019999999997	0.118299999999998	0.288	0.234108885777534	0.371148178494787	28.7291728178	20.1263446472	1.22462342	-0.186987182199996	0.1209046472	0.09062342	0.222670474067962	0.240405374886144	-0.186974897199999	0.120917387199999	0.09062342	0.131102434978893	0.20599607436136	3.71769694128283	1.21169481543509
Sox2-del-SCR_ESC	Batch65	20	Batch65_01_XY03_singlet08	0	80	ID52395829	314.94	222.44	4.51	66	28.65954	20.24204	1.353	1320	0	80	ID52437540	316.14	220.91	3.41	66	28.76874	20.10281	1.023	1320	-0.109199999999998	0.139230000000001	0.33	0.176945282220239	0.374445767635315	28.6745580758	20.2446777712	1.15571933	-0.0941819241999973	0.141867771200001	0.13271933	0.170284172345142	0.215896085899951	-0.0941696391999969	0.1418805112	0.13271933	0.0951434100728284	0.104040060164412	4.48929808247267	1.38642619333681
Sox2-del-SCR_ESC	Batch65	20	Batch65_01_XY03_singlet08	0	80	ID52395999	314.12	223.94	4.3	67	28.58492	20.37854	1.29	1340	0	80	ID52437776	314.82	223.37	3.27	67	28.64862	20.32667	0.981	1340	-0.0636999999999972	0.0518699999999974	0.309	0.082147348709495	0.31973299313646	28.5999179284	20.3812159912	1.0928069	-0.048702071599994	0.0545459912000013	0.1118069	0.0731242568107297	0.133596181913001	-0.0486897865999971	0.0545587311999967	0.1118069	0.0984556258163377	0.100652073915005	4.9704018575697	1.42610498309157
Sox2-del-SCR_ESC	Batch65	20	Batch65_01_XY03_singlet08	0	80	ID52396377	311.8	224.7	4.21	68	28.3738	20.4477	1.263	1360	0	80	ID52438006	314.37	224.06	3.39	68	28.60767	20.38946	1.017	1360	-0.23387	0.0582399999999978	0.246	0.241012602367593	0.3443879708991	28.388740926	20.450395356	1.06584443	-0.218929073999998	0.0609353559999981	0.0488444299999999	0.227251088123563	0.232441036384215	-0.218916788999998	0.0609480959999971	0.0488444299999999	0.170346870615921	0.181610376788162	4.1946940487156	1.9627781150342
Sox2-del-SCR_ESC	Batch65	20	Batch65_01_XY03_singlet08	0	80	ID52396555	313.75	224.3	4.26	69	28.55125	20.4113	1.278	1380	0	80	ID52438245	316.15	223.62	3.35	69	28.76965	20.34942	1.005	1380	-0.218399999999995	0.0618800000000022	0.273	0.226997124210855	0.355044637193689	28.5662388375	20.413985164	1.08082358	-0.203411162499997	0.0645651640000047	0.07582358	0.2134121866997	0.226481735943462	-0.203398877499996	0.0645779040000036	0.07582358	0.0159367839741523	0.0313345754424932	3.4088836824453	2.43198404243243
Sox2-del-SCR_ESC	Batch65	20	Batch65_01_XY03_singlet08	0	80	ID52396734	314.46	223.08	4.19	70	28.61586	20.30028	1.257	1400	0	80	ID52438503	316.52	222.75	3.12	70	28.80332	20.27025	0.936	1400	-0.187459999999998	0.0300300000000036	0.321	0.189850079009727	0.372939743792479	28.6308662822	20.3029340784	1.05985277	-0.172453717799996	0.0326840784000026	0.12385277	0.175523598880317	0.21482095428652	-0.172441432799999	0.0326968184000052	0.12385277	0.0444383505700626	0.0654337076241589	5.25330468676279	0.626905266876306
Sox2-del-SCR_ESC	Batch65	20	Batch65_01_XY03_singlet08	0	80	ID52396923	315.16	222.57	4.35	71	28.67956	20.25387	1.305	1420	0	80	ID52438752	316.74	222.21	3.63	71	28.82334	20.22111	1.089	1420	-0.143779999999996	0.0327599999999997	0.216	0.147464931424386	0.261537580473627	28.6945834812	20.2565110836	1.10778605	-0.128756518799999	0.0354010836	0.0187860499999999	0.133534556776697	0.1348495217943	-0.128744233799996	0.035413823599999	0.0187860499999999	0.0437815865142269	0.113823736405291	0.862193818264194	2.10312756494003
Sox2-del-SCR_ESC	Batch65	20	Batch65_01_XY03_singlet08	0	80	ID52397095	315.8	220.69	4.31	72	28.7378	20.08279	1.293	1440	0	80	ID52439013	317.5	219.79	3.91	72	28.8925	20.00089	1.173	1440	-0.154699999999998	0.081900000000001	0.12	0.175041994961208	0.212225587524218	28.752839206	20.0853831812	1.09580273	-0.139660793999997	0.0844931812000027	-0.0771972700000001	0.163230619217125	0.180564818127616	-0.139648508999997	0.0845059212000017	-0.0771972700000001	0.0502885400902189	0.108359286554628	1.72726859074833	0.660278032253926
Sox2-del-SCR_ESC	Batch65	20	Batch65_01_XY03_singlet08	0	80	ID52397263	316.69	220.64	4.48	73	28.81879	20.07824	1.344	1460	0	80	ID52439238	318.23	220.36	3.36	73	28.95893	20.05276	1.008	1460	-0.140139999999999	0.0254799999999982	0.336	0.142437530166735	0.364944447827337	28.8338510733	20.0808319072	1.14673184	-0.125078926700002	0.0280719071999975	0.13873184	0.128190365777892	0.188889632611362	-0.125066641699998	0.0280846471999965	0.13873184	0.0582751320353582	0.223654580903523	3.17592916032249	2.92225767997602
Sox2-del-SCR_ESC	Batch65	20	Batch65_01_XY03_singlet08	0	80	ID52397472	318.49	222.74	4.47	74	28.98259	20.26934	1.341	1480	0	80	ID52439483	320.13	221.62	3.56	74	29.13183	20.16742	1.068	1480	-0.149239999999999	0.10192	0.273	0.18072150951118	0.327397715324954	28.9976952993	20.2719854152	1.14373601	-0.134134700699999	0.1045654152	0.07573601	0.170076582714454	0.186177300438444	-0.134122415699998	0.104578155199999	0.07573601	0.0770276820947215	0.0995074791474209	3.00651821192308	2.5167704109715
Sox2-del-SCR_ESC	Batch65	20	Batch65_01_XY03_singlet08	0	80	ID52397638	320.54	222.29	4.57	75	29.16914	20.22839	1.371	1500	0	80	ID52439741	320.98	220.19	3.64	75	29.20918	20.03729	1.092	1500	-0.0400399999999976	0.191099999999999	0.279	0.195249613571959	0.340534009461609	29.1842956678	20.2310239492	1.17369431	-0.0248843321999956	0.193733949199999	0.08169431	0.195325556601453	0.211721593957828	-0.0248720471999988	0.193746689199997	0.08169431	0.141020106627015	0.141145923823484	5.27907830986195	1.17182348509336
Sox2-del-SCR_ESC	Batch65	20	Batch65_01_XY03_singlet08	0	80	ID52397817	322.53	220.73	4.59	76	29.35023	20.08643	1.377	1520	0	80	ID52439995	321.59	220.32	4.15	76	29.26469	20.04912	1.245	1520	0.0855399999999982	0.037309999999998	0.132	0.0933227073117767	0.161657439358662	29.3654345621	20.0890242004	1.17968597	0.100744562100001	0.0399042004000023	-0.0653140300000001	0.108359641944243	0.126521676076178	0.100756847099998	0.0399169403999977	-0.0653140300000001	0.198610701370573	0.247098487912141	4.71267750998394	1.59567750637166
Sox2-del-SCR_ESC	Batch65	20	Batch65_01_XY03_singlet08	0	80	ID52397995	324.08	219.09	4.86	77	29.49128	19.93719	1.458	1540	0	80	ID52440484	325.29	219.72	4.53	77	29.60139	19.99452	1.359	1540	-0.110110000000006	-0.0573300000000003	0.099	0.12414081117828	0.158782684824263	29.5065226456	19.9397424132	1.26057338	-0.0948673544000052	-0.0547775867999967	-0.0984266200000001	0.109546332419152	0.147269136179689	-0.0948550694000048	-0.0547648468000013	-0.0984266200000001	0.21732156520739	0.21982972119506	4.47834663925583	1.6655966729037
Sox2-del-SCR_ESC	Batch65	20	Batch65_01_XY03_singlet08	0	80	ID52398176	324.91	218.7	4.61	78	29.56681	19.9017	1.383	1560	0	80	ID52440237	326.46	219.99	4.05	78	29.70786	20.01909	1.215	1560	-0.141049999999996	-0.11739	0.168	0.183508895152249	0.248796130596919	29.5820730387	19.904242476	1.18567763	-0.125786961299994	-0.114847524000002	-0.0293223699999998	0.170330013215573	0.172835513666706	-0.125774676299997	-0.114834783999999	-0.0293223699999998	0.0675604873136788	0.0966427276835888	0.644647653952099	1.10996095898422
Sox2-del-SCR_ESC	Batch65	20	Batch65_01_XY03_singlet08	0	80	ID52398353	324.85	219.86	4.81	79	29.56135	20.00726	1.443	1580	0	80	ID52440709	327.06	220.59	3.68	79	29.76246	20.07369	1.104	1580	-0.201109999999996	-0.0664300000000004	0.339	0.21179749054226	0.39972387594438	29.5766115645	20.0098320328	1.24559423	-0.185848435499999	-0.063857967199997	0.14159423	0.196513309861478	0.242211492134469	-0.185836150499995	-0.0638452272000016	0.14159423	0.0787865190609229	0.188201487085775	4.48385546388606	0.94828402429366
Sox2-del-SCR_ESC	Batch65	20	Batch65_01_XY03_singlet08	0	80	ID52398529	323.85	221.83	4.75	80	29.47035	20.18653	1.425	1600	0	80	ID52440927	325.1	222.64	3.48	80	29.5841	20.26024	1.044	1600	-0.11375	-0.0737099999999948	0.381	0.13554418689121	0.404392416595563	29.4855869945	20.1891522284	1.22761925	-0.0985130055000027	-0.0710877715999985	0.18361925	0.121483675955649	0.220168827253677	-0.0985007204999988	-0.071075031599996	0.18361925	0.0876341680222182	0.0971897613483375	3.76288137090223	1.48493216548143
Sox2-del-SCR_ESC	Batch65	20	Batch65_01_XY03_singlet09	0	80	ID52463595	365.86	355.75	12.9	1	33.29326	32.37325	3.87	20	0	80	ID52502286	365.21	361.98	10.05	1	33.23411	32.94018	3.015	20	0.0591500000000025	-0.566930000000006	0.855	0.570007322233678	1.02758617516976	33.3095291802	32.37928451	3.6692207	0.0754191802000079	-0.56089549	0.6542207	0.565943286420452	0.865041344533816	0.0754314652000048	-0.560882750000005	0.6542207	NA	NA	NA	NA
Sox2-del-SCR_ESC	Batch65	20	Batch65_01_XY03_singlet09	0	80	ID52463428	364.83	357.1	13.05	2	33.19953	32.4961	3.915	40	0	80	ID52502089	362.44	363.11	10.25	2	32.98204	33.04301	3.075	40	0.217489999999998	-0.546909999999997	0.84	0.588568133863868	1.02567658070173	33.2157738731	32.502168908	3.71415815	0.2337338731	-0.540841092000008	0.639158150000001	0.589186396847456	0.869289221687185	0.233746158099997	-0.540828351999998	0.639158150000001	0.159579826003043	0.160289117783036	NA	NA
Sox2-del-SCR_ESC	Batch65	20	Batch65_01_XY03_singlet09	0	80	ID52463257	363.7	356.74	13.19	3	33.0967	32.46334	3.957	60	0	80	ID52502473	362.41	363.16	10.5	3	32.97931	33.04756	3.15	60	0.117389999999993	-0.584220000000002	0.807	0.595897155975761	1.0031661978456	33.112916109	32.4693997352	3.75609977	0.133606108999999	-0.578160264800005	0.60609977	0.59339690271835	0.848219791887565	0.133618393999996	-0.578147524800002	0.60609977	0.106856398040277	0.11185323549351	3.37235052770155	2.68625938308949
Sox2-del-SCR_ESC	Batch65	20	Batch65_01_XY03_singlet09	0	80	ID52463090	362.69	358.28	12.86	4	33.00479	32.60348	3.858	80	0	80	ID52502668	361.13	363.94	10.51	4	32.86283	33.11854	3.153	80	0.141959999999997	-0.515060000000005	0.705	0.534265332208637	0.884570203658254	33.0209812933	32.6095789744	3.65723738	0.158151293300008	-0.508961025600001	0.50423738	0.532966375254828	0.733695095078013	0.158163578299998	-0.508948285600006	0.50423738	0.0734234348023801	0.12556650538536	4.01475882819257	1.6901757869818
Sox2-del-SCR_ESC	Batch65	20	Batch65_01_XY03_singlet09	0	80	ID52463759	362.24	359.04	12.88	5	32.96384	32.67264	3.864	100	0	80	ID52502870	361.33	364.56	10.13	5	32.88103	33.17496	3.039	100	0.082810000000002	-0.502320000000005	0.825	0.509100067275585	0.969436887321709	32.9800202368	32.6787583392	3.66322904	0.098990236800006	-0.496201660799997	0.62422904	0.505979401915134	0.803540322287387	0.0990025218000028	-0.496188920800002	0.62422904	0.0605213350505029	0.134390589201219	1.69923674560426	2.43109225580525
Sox2-del-SCR_ESC	Batch65	20	Batch65_01_XY03_singlet09	0	80	ID52463921	359.98	359.78	11.98	6	32.75818	32.73998	3.594	120	0	80	ID52503075	357.68	365.28	9.66	6	32.54888	33.24048	2.898	120	0.209299999999999	-0.500499999999995	0.696	0.54250045161271	0.882452684283976	32.7743047086	32.7461171944	3.39360434	0.225424708600009	-0.494362805600005	0.49560434	0.543333123238504	0.735414539314354	0.225436993599999	-0.494350065599996	0.49560434	0.126447843191533	0.180370093135976	3.36854834014715	2.8063266083417
Sox2-del-SCR_ESC	Batch65	20	Batch65_01_XY03_singlet09	0	80	ID52464087	358.24	359.92	12.14	7	32.59984	32.75272	3.642	140	0	80	ID52503267	355.73	364.97	9.11	7	32.37143	33.21227	2.733	140	0.228409999999997	-0.45955	0.909	0.513183525261673	1.04385742829181	32.6159219568	32.7588607616	3.44153762	0.244491956799997	-0.453409238400006	0.70853762	0.515127415700587	0.8760033181225	0.244504241799994	-0.453396498400004	0.70853762	0.0451747121775499	0.217672543863215	1.12051722743455	2.2578585413266
Sox2-del-SCR_ESC	Batch65	20	Batch65_01_XY03_singlet09	0	80	ID52464261	357.39	361.41	12.57	8	32.52249	32.88831	3.771	160	0	80	ID52503471	355.37	365.79	10.1	8	32.33867	33.28689	3.03	160	0.183819999999997	-0.398580000000003	0.741	0.438925744061568	0.86124143467439	32.5385510723	32.8944887268	3.57035831	0.199881072300002	-0.392401273200001	0.54035831	0.440376205388961	0.697078406966416	0.199893357299999	-0.392388533200005	0.54035831	0.075578454824878	0.184381081312027	1.06711619560676	2.58908418521623
Sox2-del-SCR_ESC	Batch65	20	Batch65_01_XY03_singlet09	0	80	ID52464585	357.08	361.06	12.61	9	32.49428	32.85646	3.783	180	0	80	ID52503878	354.98	365.83	9.26	9	32.30318	33.29053	2.778	180	0.191099999999999	-0.434069999999998	1.005	0.474274155842376	1.11128798018335	32.5103334556	32.8626298088	3.58234163	0.2071534556	-0.427900191200003	0.804341629999999	0.475406276563552	0.934332160180241	0.207165740599997	-0.4278874512	0.804341629999999	0.0362361799591574	0.266458728467007	2.71227890996995	2.83823896660002
Sox2-del-SCR_ESC	Batch65	20	Batch65_01_XY03_singlet09	0	80	ID52464419	356.28	361.35	11.9	10	32.42148	32.88285	3.57	200	0	80	ID52503684	353.74	365.77	9.6	10	32.19034	33.28507	2.88	200	0.231139999999996	-0.402219999999993	0.69	0.463903683968981	0.831448511935641	32.4375137996	32.889027198	3.3696377	0.247173799599999	-0.396042802000004	0.4896377	0.466845572137848	0.676527800970518	0.247186084599996	-0.396030061999994	0.4896377	0.0511519420991898	0.318833945397857	2.04104549903363	2.98498856768508
Sox2-del-SCR_ESC	Batch65	20	Batch65_01_XY03_singlet09	0	80	ID52464754	356.4	361.81	11.93	11	32.4324	32.92471	3.579	220	0	80	ID52504084	354.14	364.02	9.91	11	32.22674	33.12582	2.973	220	0.205660000000002	-0.201109999999993	0.606	0.287647818868835	0.670803449379919	32.448436748	32.9308989188	3.37862519	0.221696747999999	-0.1949210812	0.40562519	0.295201077182913	0.501672672897865	0.221709033000003	-0.194908341199991	0.40562519	0.20272894893375	0.219447325279401	1.02448456512729	1.09855928259627
Sox2-del-SCR_ESC	Batch65	20	Batch65_01_XY03_singlet09	0	80	ID52464899	356.58	360.03	11.89	12	32.44878	32.76273	3.567	240	0	80	ID52504284	352.94	363.39	10	12	32.11754	33.06849	3	240	0.331239999999994	-0.305760000000006	0.567	0.450787217210071	0.724360487050474	32.4648211706	32.7688735644	3.36664187	0.347281170600006	-0.299616435600001	0.36664187	0.458665695180008	0.587197139615016	0.347293455599996	-0.299603695600005	0.36664187	0.163500961565118	0.168084097019737	3.89144593612449	2.17585600517546
Sox2-del-SCR_ESC	Batch65	20	Batch65_01_XY03_singlet09	0	80	ID52465066	357.55	360.32	11.19	13	32.53705	32.78912	3.357	260	0	80	ID52504483	355.42	363.95	9.06	13	32.34322	33.11945	2.718	260	0.193829999999998	-0.330329999999996	0.639	0.382998665532919	0.74498924676803	32.5531150035	32.7952709536	3.15693377	0.209895003500002	-0.324179046400005	0.43893377	0.386196797784604	0.584645893738676	0.209907288499998	-0.324166306399995	0.43893377	0.139564611416147	0.157176332713771	4.01343740271694	2.29482978956771
Sox2-del-SCR_ESC	Batch65	20	Batch65_01_XY03_singlet09	0	80	ID52465250	356.76	358.89	11.94	14	32.46516	32.65899	3.582	280	0	80	ID52504685	355.41	363.13	9.07	14	32.34231	33.04483	2.721	280	0.12285	-0.385840000000002	0.861	0.404925459930592	0.951464990475215	32.4812055932	32.6651045172	3.38162102	0.138895593199997	-0.379725482800005	0.66062102	0.404330839904744	0.774534415093297	0.138907878200001	-0.379712742800002	0.66062102	0.0901461194932283	0.239314771111709	0.486970130404033	0.764601714778254
Sox2-del-SCR_ESC	Batch65	20	Batch65_01_XY03_singlet09	0	80	ID52465413	355.59	358.63	12.04	15	32.35869	32.63533	3.612	300	0	80	ID52504887	354.54	363.08	9.42	15	32.26314	33.04028	2.826	300	0.0955499999999958	-0.404949999999999	0.786	0.416070072223416	0.88933138086992	32.3747068463	32.6414378924	3.41157932	0.111566846300001	-0.398842107600004	0.585579319999999	0.414152372911397	0.717234500006659	0.111579131299997	-0.398829367600001	0.585579319999999	0.0333512481156013	0.0821191968406806	6.229688275943	2.33746463984643
Sox2-del-SCR_ESC	Batch65	20	Batch65_01_XY03_singlet09	0	80	ID52465569	351.85	360.28	11.23	16	32.01835	32.78548	3.369	320	0	80	ID52505102	351.72	363.87	8.78	16	32.00652	33.11217	2.634	320	0.0118300000000033	-0.326689999999999	0.735	0.326904122029686	0.80441985616965	32.0342749545	32.7916299344	3.16891709	0.0277549544999971	-0.320540065599999	0.53491709	0.3217394460649	0.624221566695846	0.027767239500001	-0.320527325599997	0.53491709	0.114698051371698	0.125388614064585	4.9213618719582	1.10817902973333
Sox2-del-SCR_ESC	Batch65	20	Batch65_01_XY03_singlet09	0	80	ID52465744	351.03	361.01	10.9	17	31.94373	32.85191	3.27	340	0	80	ID52505309	350.35	364.27	8.52	17	31.88185	33.14857	2.556	340	0.0618799999999951	-0.296659999999996	0.714	0.303045029657305	0.775649592277336	31.9596348071	32.8580785348	3.0700547	0.0777848070999951	-0.290491465200006	0.5140547	0.300725402268631	0.595556884068784	0.0777970920999955	-0.290478725199996	0.5140547	0.0583601279742951	0.0619769622818689	4.4338814877745	1.67176226434688
Sox2-del-SCR_ESC	Batch65	20	Batch65_01_XY03_singlet09	0	80	ID52465938	342.61	362.73	10.83	18	31.17751	33.00843	3.249	360	0	80	ID52505519	342.83	365.99	8.09	18	31.19753	33.30509	2.427	360	-0.0200199999999953	-0.296659999999996	0.822	0.297334754107214	0.874123535891808	31.1932079277	33.0146423604	3.04908389	-0.00432207229999548	-0.290447639599996	0.62208389	0.290479795610944	0.686561634418723	-0.00430978729999509	-0.290434899599994	0.62208389	0.0821068910962278	0.135690262943013	2.60018847542392	2.42843373051221
Sox2-del-SCR_ESC	Batch65	20	Batch65_01_XY03_singlet09	0	80	ID52466136	342.07	363.13	10.67	19	31.12837	33.04483	3.201	380	0	80	ID52505729	341.76	366.71	7.72	19	31.10016	33.37061	2.316	380	0.0282099999999978	-0.325779999999995	0.885	0.326999101680718	0.943479418164486	31.1440546599	33.0510525524	3.00115061	0.0438946599000012	-0.319557447600005	0.68515061	0.322558062190928	0.757281362419371	0.043906944899998	-0.319544707599995	0.68515061	0.0563225903687214	0.0845555755547865	2.59896999361285	1.31951077154894
Sox2-del-SCR_ESC	Batch65	20	Batch65_01_XY03_singlet09	0	80	ID52466304	343.2	362.48	10.27	20	31.2312	32.98568	3.081	400	0	80	ID52505935	342.78	365.79	7.95	20	31.19298	33.28689	2.385	400	0.0382200000000026	-0.301210000000005	0.696	0.303625151296797	0.75934460721072	31.246912424	32.9918859904	2.88131741	0.0539324240000028	-0.2950040096	0.49631741	0.299893434470634	0.579885371006806	0.0539447090000031	-0.294991269600004	0.49631741	0.0265259877430936	0.190687192669007	1.72587214097556	2.4232858592509
Sox2-del-SCR_ESC	Batch65	20	Batch65_01_XY03_singlet09	0	80	ID52466489	343.27	362.38	10.61	21	31.23757	32.97658	3.183	420	0	80	ID52506142	340.95	365.13	8.21	21	31.02645	33.22683	2.463	420	0.211120000000001	-0.250250000000001	0.72	0.327409097155227	0.79094672190989	31.2532841439	32.9827834424	2.98317563	0.226834143900003	-0.244046557600001	0.52017563	0.333185310473403	0.617733872441163	0.2268464289	-0.244033817599998	0.52017563	0.180254449761191	0.181826514348921	5.38706926758711	1.61460640739513
Sox2-del-SCR_ESC	Batch65	20	Batch65_01_XY03_singlet09	0	80	ID52466670	341.66	361.41	10.71	22	31.09106	32.88831	3.213	440	0	80	ID52506597	340.01	363.54	8.54	22	30.94091	33.08214	2.562	440	0.150150000000004	-0.193829999999998	0.651	0.24518379106295	0.695640777556923	31.1067345862	32.8944887268	3.01313393	0.165824586200007	-0.187651273200004	0.45113393	0.250421232570215	0.515977341090896	0.165836871200003	-0.187638533200001	0.45113393	0.0830818526111797	0.108024768327434	2.10887152699601	2.0653131995791
Sox2-del-SCR_ESC	Batch65	20	Batch65_01_XY03_singlet09	0	80	ID52466859	341.03	360.52	10.91	23	31.03373	32.80732	3.273	460	0	80	ID52506381	338.5	364.82	8.69	23	30.8035	33.19862	2.607	460	0.230229999999995	-0.391300000000001	0.666	0.454006104474377	0.806025770617788	31.0493891071	32.8134760496	3.07305053	0.245889107099998	-0.385143950400007	0.46605053	0.456943448930125	0.652687070527246	0.245901392099995	-0.385131210400004	0.46605053	0.213104868678709	0.213626285859512	2.70206963489243	2.4022764909188
Sox2-del-SCR_ESC	Batch65	20	Batch65_01_XY03_singlet09	0	80	ID52467048	343.83	360	11.1	24	31.28853	32.76	3.33	480	0	80	ID52506811	341.81	364.91	8.77	24	31.10471	33.20681	2.631	480	0.183820000000001	-0.446809999999999	0.699	0.483144873200575	0.849723465899347	31.3042579031	32.7661428	3.1299713	0.199547903099997	-0.440667200000007	0.4989713	0.483742645202438	0.694967125129774	0.199560188100001	-0.440654459999998	0.4989713	0.0723210787690019	0.0794614090719832	5.20252155863787	1.09693049605832
Sox2-del-SCR_ESC	Batch65	20	Batch65_01_XY03_singlet09	0	80	ID52467233	344.05	359.43	11.13	25	31.30855	32.70813	3.339	500	0	80	ID52507038	340.98	363.46	9.53	25	31.02918	33.07486	2.859	500	0.27937	-0.366729999999997	0.48	0.46101896902405	0.665536242288877	31.3242833085	32.7142582764	3.13895879	0.2951033085	-0.360601723599999	0.27995879	0.46596090581822	0.543595888366717	0.2951155935	-0.360588983599996	0.27995879	0.1246648146524	0.252007530738304	2.963722467436	2.50342137328799
Sox2-del-SCR_ESC	Batch65	20	Batch65_01_XY03_singlet09	0	80	ID52467427	343.99	358.54	11.02	26	31.30309	32.62714	3.306	520	0	80	ID52507258	341.52	361.61	9.38	26	31.07832	32.90651	2.814	520	0.224770000000003	-0.27937	0.492	0.3585654051913	0.608796476500974	31.3188218343	32.6332455992	3.10600466	0.240501834300005	-0.273264400799995	0.292004659999999	0.364025500543915	0.466670426005294	0.240514119300002	-0.2732516608	0.292004659999999	0.103000625914039	0.103702612902186	1.4320996001132	1.60382303810031
Sox2-del-SCR_ESC	Batch65	20	Batch65_01_XY03_singlet09	0	80	ID52467611	342.99	357.5	11.26	27	31.21209	32.5325	3.378	540	0	80	ID52507484	340.39	360.97	8.84	27	30.97549	32.84827	2.652	540	0.236600000000003	-0.315770000000008	0.726	0.394576041974175	0.826296709965619	31.2277972643	32.5385791	3.17790458	0.252307264300004	-0.3096909	0.52590458	0.399458895459047	0.660411263097729	0.252319549300005	-0.309678160000004	0.52590458	0.0382917487385062	0.237013566273029	2.89627228105499	1.61183725442204
Sox2-del-SCR_ESC	Batch65	20	Batch65_01_XY03_singlet09	0	80	ID52467788	344.41	356.93	11.72	28	31.34131	32.48063	3.516	560	0	80	ID52507708	341.77	360.1	9.68	28	31.10107	32.7691	2.904	560	0.240240000000004	-0.288469999999997	0.612	0.375406710781786	0.717965318452082	31.3570521537	32.4866945764	3.31571276	0.255982153700003	-0.282405423600004	0.41171276	0.381155724463886	0.561058894447283	0.255994438700004	-0.282392683599994	0.41171276	0.0275318367436271	0.117463925480933	2.69430751246432	3.02764205764052
Sox2-del-SCR_ESC	Batch65	20	Batch65_01_XY03_singlet09	0	80	ID52467968	346.56	356.1	10.95	29	31.53696	32.4051	3.285	580	0	80	ID52507915	343.87	358.84	9.59	29	31.29217	32.65444	2.877	580	0.244790000000002	-0.249339999999997	0.408	0.349417486253907	0.537174626820738	31.5527549792	32.411143428	3.08503385	0.260584979200004	-0.243296571999991	0.20803385	0.356507718474108	0.412766079126466	0.260597264200001	-0.243283831999996	0.20803385	0.0393787795145318	0.207450684874363	0.0167236324843541	0.0457414230274717
Sox2-del-SCR_ESC	Batch65	20	Batch65_01_XY03_singlet09	0	80	ID52468144	346.76	355.09	11.34	30	31.55516	32.31319	3.402	600	0	80	ID52508137	343.53	358.67	9.72	30	31.26123	32.63897	2.916	600	0.29393	-0.325780000000002	0.486	0.438779504193166	0.654769771217334	31.5709598932	32.3192076932	3.20187122	0.3097298932	-0.319762306800001	0.28587122	0.445174729282494	0.529058497725941	0.3097421782	-0.319749566799999	0.28587122	0.0908968160639948	0.119669909915102	3.82997094286473	2.41879194979767
Sox2-del-SCR_ESC	Batch65	20	Batch65_01_XY03_singlet09	0	80	ID52468310	346.25	355.77	11.36	31	31.50875	32.37507	3.408	620	0	80	ID52508360	343.23	359.12	9.74	31	31.23393	32.67992	2.922	620	0.274819999999998	-0.304850000000002	0.486	0.410438247364936	0.636125423874883	31.5245373625	32.3811050196	3.20786288	0.290607362500001	-0.298814980400003	0.28586288	0.416824941253113	0.505431120740063	0.290619647499998	-0.298802240400001	0.28586288	0.0283630334005479	0.0283630346267144	3.3102467383571	2.41731220128517
Sox2-del-SCR_ESC	Batch65	20	Batch65_01_XY03_singlet09	0	80	ID52468489	346.83	354.55	11.13	32	31.56153	32.26405	3.339	640	0	80	ID52508563	344.44	358.55	9.72	32	31.34404	32.62805	2.916	640	0.217489999999998	-0.363999999999997	0.423	0.424025824803156	0.598938143801175	31.5773316131	32.270053934	3.13895879	0.2332916131	-0.357996066000005	0.22295879	0.427301018035624	0.481971764787674	0.233303898099997	-0.357983325999996	0.22295879	0.0823862611245203	0.103655296829471	1.63231577941233	1.61950257282681
Sox2-del-SCR_ESC	Batch65	20	Batch65_01_XY03_singlet09	0	80	ID52468673	346.96	352.61	10.95	33	31.57336	32.08751	3.285	660	0	80	ID52508786	343.81	355.31	9.2	33	31.28671	32.33321	2.76	660	0.286649999999998	-0.245699999999999	0.525	0.377540345526142	0.646654244940833	31.5891648072	32.0934645028	3.08503385	0.3024548072	-0.239745497200005	0.32503385	0.385949237369459	0.504582815276035	0.302467092199997	-0.239732757200002	0.32503385	0.136991767780536	0.170839287968663	3.38174226237634	2.94967514539231
Sox2-del-SCR_ESC	Batch65	20	Batch65_01_XY03_singlet09	0	80	ID52468861	346.78	352.74	10.59	34	31.55698	32.09934	3.177	680	0	80	ID52509018	343.91	355.02	9.25	34	31.29581	32.30682	2.775	680	0.261169999999996	-0.207479999999997	0.402	0.333553173122363	0.52236167480013	31.5727803846	32.1052978152	2.97718397	0.276970384599995	-0.201522184799998	0.20218397	0.342525597455188	0.397746329507884	0.276982669599995	-0.201509444799996	0.20218397	0.0459399325868463	0.131158569762324	1.11727541996404	2.02259504744088
Sox2-del-SCR_ESC	Batch65	20	Batch65_01_XY03_singlet09	0	80	ID52469040	347.04	353.03	10.86	35	31.58064	32.12573	3.258	700	0	80	ID52509255	344.72	354.91	9.86	35	31.36952	32.29681	2.958	700	0.211119999999998	-0.171080000000011	0.3	0.271735203461021	0.404771566195061	31.5964467728	32.1316952044	3.05807138	0.226926772800002	-0.165114795600005	0.10007138	0.280639726231792	0.297947876371958	0.226939057799999	-0.165102055600009	0.10007138	0.0618858713306034	0.119402018855864	0.353800053731259	0.240072674301186
Sox2-del-SCR_ESC	Batch65	20	Batch65_01_XY03_singlet09	0	80	ID52469221	346.87	353.5	10.73	36	31.56517	32.1685	3.219	720	0	80	ID52509516	344.14	355.82	9.81	36	31.31674	32.37962	2.943	720	0.248430000000003	-0.211120000000001	0.276	0.326020121004827	0.427159360543582	31.5809725959	32.17447718	3.01912559	0.264232595900001	-0.205142819999999	0.0761255899999997	0.334518222722777	0.343070760611355	0.264244880900002	-0.205130080000004	0.0761255899999997	0.0547171561261659	0.0597274479051241	2.9499619375951	1.69437470299068
Sox2-del-SCR_ESC	Batch65	20	Batch65_01_XY03_singlet09	0	80	ID52469406	346.16	354.27	10.93	37	31.50056	32.23857	3.279	740	0	80	ID52509754	343.28	356.23	9.43	37	31.23848	32.41693	2.829	740	0.262080000000005	-0.178359999999998	0.45	0.317014535944334	0.550452737299036	31.5163451512	32.2445667996	3.07904219	0.277865151200007	-0.172363200400007	0.25004219	0.326983356003843	0.411629945319254	0.277877436200004	-0.172350460399997	0.25004219	0.0355014087766776	0.177503052877095	1.99725562425874	2.05851176897744
Sox2-del-SCR_ESC	Batch65	20	Batch65_01_XY03_singlet09	0	80	ID52469591	348.18	354.19	10.91	38	31.68438	32.23129	3.273	760	0	80	ID52509977	344.54	356.15	9.6	38	31.35314	32.40965	2.88	760	0.331240000000001	-0.178359999999998	0.393	0.376207691574747	0.544041567529541	31.7002147826	32.2372847612	3.07305053	0.347074782600004	-0.172365238799998	0.19305053	0.387518619247411	0.432942475851817	0.3470870676	-0.172352498799995	0.19305053	0.0692096314300142	0.0896550187788392	5.1064792033621	2.16947336334817
Sox2-del-SCR_ESC	Batch65	20	Batch65_01_XY03_singlet09	0	80	ID52469938	346.25	353.69	10.61	39	31.50875	32.18579	3.183	780	0	80	ID52510198	343.38	354.41	8.81	39	31.24758	32.25131	2.643	780	0.26117	-0.0655199999999994	0.54	0.269263141369182	0.603409180656045	31.5245373625	32.1917720212	2.98317563	0.276957362500003	-0.0595379788000088	0.34017563	0.283284576993786	0.442684549999709	0.2769696475	-0.0595252387999992	0.34017563	0.132839915690227	0.198222698626057	2.12687409001877	2.41116651923842
Sox2-del-SCR_ESC	Batch65	20	Batch65_01_XY03_singlet09	0	80	ID52469747	345.05	352.93	10.59	40	31.39955	32.11663	3.177	800	0	80	ID52510419	342.59	353.5	8.69	40	31.17569	32.1685	2.607	800	0.223860000000005	-0.051870000000001	0.57	0.229790766785793	0.614576111234404	31.4153078785	32.1225926564	2.97718397	0.239617878500006	-0.0459073436000068	0.37018397	0.243975842847715	0.443351309390435	0.239630163500006	-0.0458946036000043	0.37018397	0.0397496073105268	0.0498049370132794	0.664732429284968	0.519282475141712
Sox2-del-SCR_ESC	Batch65	20	Batch65_01_XY03_singlet09	0	80	ID52470113	343.15	352.04	10.09	41	31.22665	32.03564	3.027	820	0	80	ID52510633	339.69	353.68	8.59	41	30.91179	32.18488	2.577	820	0.314859999999996	-0.149239999999999	0.45	0.34843851279673	0.569130386818343	31.2423611955	32.0415799792	2.82739247	0.330571195499996	-0.143300020799998	0.25039247	0.360294617300309	0.438758020198238	0.330583480499996	-0.143287280799996	0.25039247	0.133258543611591	0.179186614783952	2.67203439400629	2.77096609125505
Sox2-del-SCR_ESC	Batch65	20	Batch65_01_XY03_singlet09	0	80	ID52470313	342.87	350.65	10.53	42	31.20117	31.90915	3.159	840	0	80	ID52510872	338.8	352.36	8.82	42	30.8308	32.06476	2.646	840	0.370369999999998	-0.155610000000006	0.513	0.401731762498312	0.651580700297362	31.2168743159	31.915054562	2.95920899	0.386074315900004	-0.149705438000002	0.31320899	0.414083440340746	0.519196462797319	0.386086600899997	-0.149692698000006	0.31320899	0.0558715110198676	0.08406866793612	0.704675709128607	1.6941073965751
Sox2-del-SCR_ESC	Batch65	20	Batch65_01_XY03_singlet09	0	80	ID52470703	343.07	351.03	10.67	43	31.21937	31.94373	3.201	860	0	80	ID52511105	339.42	353.66	8.71	43	30.88722	32.18306	2.613	860	0.332149999999999	-0.239330000000006	0.588	0.409392808192819	0.716482010520852	31.2350792299	31.9496442444	3.00115061	0.347859229899999	-0.23341575560001	0.38815061	0.418914023146688	0.571095311513163	0.3478715149	-0.233403015600008	0.38815061	0.0920207045760915	0.118676267547074	4.39902253891252	1.25245385469937
Sox2-del-SCR_ESC	Batch65	20	Batch65_01_XY03_singlet09	0	80	ID52470502	342.69	349.91	9.95	44	31.18479	31.84181	2.985	880	0	80	ID52511317	338.94	352.09	8.82	44	30.84354	32.04019	2.646	880	0.341250000000002	-0.198379999999997	0.339	0.394722924213935	0.520314507677808	31.2004898933	31.8476957068	2.78545085	0.356949893300005	-0.192494293199992	0.13945085	0.405545656173814	0.42885174455419	0.356962178300002	-0.192481553199997	0.13945085	0.0419190439538836	0.25220780493487	3.35124741591927	2.4169713666415
Sox2-del-SCR_ESC	Batch65	20	Batch65_01_XY03_singlet09	0	80	ID52470880	341.9	351.18	9.8	45	31.1129	31.95738	2.94	900	0	80	ID52511538	338.88	353.78	8.42	45	30.83808	32.19398	2.526	900	0.274819999999998	-0.236599999999996	0.414	0.362636998112433	0.550364962910973	31.128580483	31.9632980664	2.7405134	0.290500482999999	-0.230681933599996	0.2145134	0.370951054874717	0.42850984106812	0.290512767999999	-0.230669193599994	0.2145134	0.0766408507816656	0.10727630875939	2.31099486743501	2.44973835259277
Sox2-del-SCR_ESC	Batch65	20	Batch65_01_XY03_singlet09	0	80	ID52471063	341.58	353.57	9.48	46	31.08378	32.17487	2.844	920	0	80	ID52511767	338.84	354.17	8.55	46	30.83444	32.22947	2.565	920	0.24934	-0.0546000000000078	0.279	0.255248105967509	0.378143617690423	31.0994526206	32.1808489636	2.64464684	0.2650126206	-0.0486210364000002	0.0796468400000001	0.269435881533789	0.280961409058033	0.265024905600001	-0.0486082964000047	0.0796468400000001	0.183836344118855	0.228001733382051	4.32987670336271	2.25092704961483
Sox2-del-SCR_ESC	Batch65	20	Batch65_01_XY03_singlet09	0	80	ID52471249	341.54	351.77	9.6	47	31.08014	32.01107	2.88	940	0	80	ID52512005	338.92	354.15	9.11	47	30.84172	32.22765	2.733	940	0.238420000000001	-0.216579999999993	0.147	0.322104009288922	0.354062131270767	31.0958116378	32.0170030996	2.6805968	0.254091637799998	-0.2106469004	-0.0524031999999997	0.330052536799845	0.334186732857924	0.254103922800002	-0.210634160399991	-0.0524031999999997	0.162393498854664	0.209305665318121	2.93519936758578	1.8122512390358
Sox2-del-SCR_ESC	Batch65	20	Batch65_01_XY03_singlet09	0	80	ID52471436	342.46	353.05	9.3	48	31.16386	32.12755	2.79	960	0	80	ID52512227	339.9	355.71	9.07	48	30.9309	32.36961	2.721	960	0.232959999999999	-0.242059999999995	0.069	0.33595149233185	0.342964145647904	31.1795542422	32.133515714	2.5907219	0.248654242200001	-0.236094285999997	-0.1302781	0.342884009609525	0.36679943754798	0.248666527199997	-0.236081545999994	-0.1302781	0.0260218120965125	0.0821074585820086	6.13997435995752	0.570284236644704
Sox2-del-SCR_ESC	Batch65	20	Batch65_01_XY03_singlet09	0	80	ID52471644	341.12	354.4	9.52	49	31.04192	32.2504	2.856	980	0	80	ID52512448	339.1	356.43	9.14	49	30.8581	32.43513	2.742	980	0.183819999999997	-0.184730000000002	0.114	0.260604998609005	0.28444852838431	31.0575813184	32.256400112	2.65663016	0.199481318400004	-0.178729888000007	-0.0853698400000003	0.267837953350713	0.281114174023161	0.199493603399997	-0.178717148000004	-0.0853698400000003	0.0755556125839895	0.0878942683522054	4.0607547423299	2.2781480893104
Sox2-del-SCR_ESC	Batch65	20	Batch65_01_XY03_singlet09	0	80	ID52471818	340.65	353.93	8.77	50	30.99915	32.20763	2.631	1000	0	80	ID52512660	337.96	357.45	8.96	50	30.75436	32.52795	2.688	1000	0.244789999999998	-0.320320000000002	-0.0570000000000004	0.403146433073642	0.407156046866555	31.0147997705	32.2136181364	2.43194291	0.2604397705	-0.314331863599996	-0.256057090000001	0.408207538554029	0.48186992837446	0.2604520555	-0.314319123600001	-0.256057090000001	0.148673564123049	0.22635804819271	2.85540277074367	2.75690201608238
Sox2-del-SCR_ESC	Batch65	20	Batch65_01_XY03_singlet09	0	80	ID52471995	341	354.88	8.71	51	31.031	32.29408	2.613	1020	0	80	ID52512861	337.81	358.47	8.51	51	30.74071	32.62077	2.553	1020	0.290289999999999	-0.326690000000006	0.0600000000000001	0.437029335628632	0.441128824948	31.04665837	32.3000923424	2.41396793	0.305948369999999	-0.320677657600001	-0.13903207	0.443213904553411	0.464508860709852	0.305960655	-0.320664917600006	-0.13903207	0.0459489034683296	0.12572253988821	1.00977709259088	2.18239218168681
Sox2-del-SCR_ESC	Batch65	20	Batch65_01_XY03_singlet09	0	80	ID52472168	342.46	355.83	9.14	52	31.16386	32.38053	2.742	1040	0	80	ID52513075	338.86	358.38	8.64	52	30.83626	32.61258	2.592	1040	0.327599999999997	-0.232050000000001	0.15	0.401458543936978	0.428566170503457	31.1795542422	32.3865665484	2.54278862	0.343294242199999	-0.226013451600004	-0.04921138	0.411014619000126	0.413950210717815	0.343306527199996	-0.226000711600001	-0.04921138	0.101764561945648	0.135734234517552	1.33358087581489	0.822553492968505
Sox2-del-SCR_ESC	Batch65	20	Batch65_01_XY03_singlet09	0	80	ID52472545	341.28	355.72	9.16	53	31.05648	32.37052	2.748	1060	0	80	ID52513284	337.68	358.51	8.73	53	30.72888	32.62441	2.619	1060	0.327599999999997	-0.253889999999998	0.129	0.414465791230105	0.434077057790431	31.0721452496	32.3765537456	2.54878028	0.343265249599998	-0.247856254399998	-0.0702197200000003	0.423395505913969	0.429178941124823	0.343277534599999	-0.247843514399996	-0.0702197200000003	0.0218428220413553	0.0303060921975422	3.51602374696226	2.86373383578365
Sox2-del-SCR_ESC	Batch65	20	Batch65_01_XY03_singlet09	0	80	ID52472353	340.42	357.04	9.45	54	30.97822	32.49064	2.835	1080	0	80	ID52513498	335.92	360.88	8.31	54	30.56872	32.84008	2.493	1080	0.409500000000001	-0.349439999999994	0.342	0.538329419222094	0.637779400419923	30.9938641194	32.4967073792	2.63565935	0.425144119400002	-0.343372620800004	0.14265935	0.546490877303059	0.564804363579009	0.425156404400003	-0.343359880799994	0.14265935	0.125807494093097	0.247275198946537	0.710000062570984	1.89514614490834
Sox2-del-SCR_ESC	Batch65	20	Batch65_01_XY03_singlet09	0	80	ID52472727	339.55	357.22	9.11	55	30.89905	32.50702	2.733	1100	0	80	ID52513724	336.53	360.95	9.04	55	30.62423	32.84645	2.712	1100	0.274820000000002	-0.33943	0.0209999999999999	0.436736484965478	0.437241074580146	30.9146727435	32.5130919656	2.53380113	0.290442743500002	-0.333358034399993	-0.17819887	0.442136366238782	0.476696343199852	0.290455028500002	-0.333345294399997	-0.17819887	0.135073138003514	0.348130363444047	3.92950089006954	2.77259883288274
Sox2-del-SCR_ESC	Batch65	20	Batch65_01_XY03_singlet09	0	80	ID52472906	340.74	358.11	9.12	56	31.00734	32.58801	2.736	1120	0	80	ID52513955	337.31	360.32	8.98	56	30.69521	32.78912	2.694	1120	0.31213	-0.20111	0.0419999999999998	0.371308993965942	0.373676824274666	31.0229919818	32.5941046428	2.53679696	0.327781981800001	-0.195015357199999	-0.15720304	0.381407940578824	0.412534620270616	0.327794266800002	-0.195002617199997	-0.15720304	0.143293108877181	0.144823133266328	4.52297139203869	1.77817880998535
Sox2-del-SCR_ESC	Batch65	20	Batch65_01_XY03_singlet09	0	80	ID52473405	340.77	357.91	9.1	57	31.01007	32.56981	2.73	1140	0	80	ID52514146	336.92	360.29	8.94	57	30.65972	32.78639	2.682	1140	0.350349999999995	-0.21658	0.048	0.411888357325134	0.414675799752043	31.0257227189	32.5758995468	2.5308053	0.366002718899999	-0.210490453200002	-0.1511947	0.422213478148832	0.448468570179253	0.366015003899996	-0.2104777132	-0.1511947	0.0412347346381202	0.0416701750684082	4.59129343898728	1.66831650437368
Sox2-del-SCR_ESC	Batch65	20	Batch65_01_XY03_singlet09	0	80	ID52473071	343.08	359.25	8.98	58	31.22028	32.69175	2.694	1160	0	80	ID52514343	339.78	360.98	8.71	58	30.91998	32.84918	2.613	1160	0.300300000000004	-0.157430000000005	0.081	0.339063850771508	0.34860478324315	31.2359894756	32.69787369	2.49485534	0.316009475600005	-0.15130631000001	-0.11814466	0.350364935623999	0.369748223526936	0.316021760600005	-0.151293570000007	-0.11814466	0.0774731384543653	0.0842282157354105	2.65692189411926	2.41702085747933
Sox2-del-SCR_ESC	Batch65	20	Batch65_01_XY03_singlet09	0	80	ID52473244	342.42	358.45	8.92	59	31.16022	32.61895	2.676	1180	0	80	ID52514534	338.82	360.05	8.2	59	30.83262	32.76455	2.46	1180	0.3276	-0.145600000000002	0.216	0.358498423985379	0.418541658619546	31.1759132594	32.625053306	2.47688036	0.343293259400003	-0.139496694000002	0.01688036	0.370553086057056	0.370937374957199	0.3433055444	-0.139483953999999	0.01688036	0.0297299829887687	0.138259277860522	4.41946626355236	1.23862334756767
Sox2-del-SCR_ESC	Batch65	20	Batch65_01_XY03_singlet09	0	80	ID52473576	341.91	358.32	9.02	60	31.11381	32.60712	2.706	1200	0	80	ID52514764	338.09	360.36	8.62	60	30.76619	32.79276	2.586	1200	0.347620000000006	-0.185639999999999	0.12	0.394083587580102	0.411948873041309	31.1294907287	32.6132199936	2.50683866	0.363300728700004	-0.179540006400003	-0.0791613399999997	0.405243178069745	0.41290259277784	0.363313013700008	-0.179527266400001	-0.0791613399999997	0.0447634415092819	0.105961190228521	4.76725221810032	2.64708200990371
Sox2-del-SCR_ESC	Batch65	20	Batch65_01_XY03_singlet09	0	80	ID52473754	343.11	358.22	9.17	61	31.22301	32.59802	2.751	1220	0	80	ID52514975	339.82	361.7	8.48	61	30.92362	32.9147	2.544	1220	0.299389999999999	-0.316679999999998	0.207	0.435798800480219	0.482462013530597	31.2387202127	32.6041174456	2.55177611	0.315100212700003	-0.3105825544	0.00777611	0.442436059946763	0.442504389840313	0.315112497699999	-0.310569814399997	0.00777611	0.139626068944873	0.16447966239478	5.46735179925578	1.80629892881995
Sox2-del-SCR_ESC	Batch65	20	Batch65_01_XY03_singlet09	0	80	ID52473932	344.77	358.31	9.35	62	31.37407	32.60621	2.805	1240	0	80	ID52515206	340.87	362.25	8.55	62	31.01917	32.96475	2.565	1240	0.354899999999997	-0.358539999999998	0.24	0.504484827918538	0.558663531653889	31.3898209989	32.6123097388	2.60570105	0.370650998899997	-0.352440261200009	0.0407010499999996	0.511464857737358	0.513081744141612	0.370663283899997	-0.352427521199999	0.0407010499999996	0.0695554272935821	0.0769545914159536	1.27752086689554	1.10631967569143
Sox2-del-SCR_ESC	Batch65	20	Batch65_01_XY03_singlet09	0	80	ID52474111	345.5	357.95	9.22	63	31.4405	32.57345	2.766	1260	0	80	ID52515415	342.96	361.89	8.13	63	31.20936	32.93199	2.439	1260	0.231140000000003	-0.358539999999998	0.327	0.426587190618753	0.537499424371785	31.456268935	32.579540566	2.56675526	0.246908935000004	-0.352449434	0.12775526	0.430330832859739	0.448894232717936	0.246921220000004	-0.352436693999998	0.12775526	0.123742064239975	0.151296179532381	3.78740099770557	1.92216753523794
Sox2-del-SCR_ESC	Batch65	20	Batch65_01_XY03_singlet09	0	80	ID52474298	345.37	356.68	9.49	64	31.42867	32.45788	2.847	1280	0	80	ID52515625	342.36	360.85	8.42	64	31.15476	32.83735	2.526	1280	0.273910000000001	-0.379469999999998	0.321	0.468000180555519	0.567507858095374	31.4444357409	32.4639382064	2.64764267	0.289675740900002	-0.373411793599999	0.12164267	0.472597505775827	0.488001374619234	0.289688025900002	-0.373399053599996	0.12164267	0.0476279351524684	0.0480185793562849	2.68577796788696	2.50084151075649
Sox2-del-SCR_ESC	Batch65	20	Batch65_01_XY03_singlet09	0	80	ID52474471	343.96	357.86	9.58	65	31.30036	32.56526	2.874	1300	0	80	ID52515861	341.17	361.71	8.37	65	31.04647	32.91561	2.511	1300	0.253889999999998	-0.350349999999999	0.363	0.432672225362339	0.564778057824486	31.3160910972	32.5713482728	2.67460514	0.269621097199998	-0.344261727199992	0.16360514	0.43727756959402	0.46688147821955	0.269633382199999	-0.344248987199997	0.16360514	0.0353824123691204	0.054888650862992	2.62914965687252	2.28440640874635
Sox2-del-SCR_ESC	Batch65	20	Batch65_01_XY03_singlet09	0	80	ID52474648	342.4	357.86	9.53	66	31.1584	32.56526	2.859	1320	0	80	ID52516078	340.05	362.65	8.22	66	30.94455	33.00115	2.466	1320	0.213849999999997	-0.435890000000001	0.392999999999999	0.485522311124833	0.624644630650099	31.174092768	32.5713482728	2.65962599	0.229542767999998	-0.429801727199994	0.193625989999999	0.487257023597607	0.52431901648584	0.229555052999999	-0.429788987199998	0.193625989999999	0.0944635594896988	0.099119198474293	2.10082108751011	1.64991377219426
Sox2-del-SCR_ESC	Batch65	20	Batch65_01_XY03_singlet09	0	80	ID52474824	341.99	358.16	9.93	67	31.12109	32.59256	2.979	1340	0	80	ID52516303	339.54	362.71	8.93	67	30.89814	33.00661	2.679	1340	0.222949999999997	-0.414049999999996	0.3	0.470259614468429	0.557802926668546	31.1367726943	32.5986559168	2.77945919	0.238632694299998	-0.407954083199996	0.10045919	0.472622573295464	0.483181276172703	0.238644979299998	-0.407941343199994	0.10045919	0.02366318466501	0.096124913163707	3.18547222853801	2.12696743612691
Sox2-del-SCR_ESC	Batch65	20	Batch65_01_XY03_singlet09	0	80	ID52474990	340.9	358.22	9.91	68	31.0219	32.59802	2.973	1360	0	80	ID52516512	336.8	361.86	8.77	68	30.6488	32.92926	2.631	1360	0.373099999999994	-0.331240000000001	0.342	0.498922386348815	0.604886392308503	31.037555913	32.6041174456	2.77346753	0.388755912999997	-0.325142554400003	0.14246753	0.506802565674465	0.526446424319247	0.388768197999994	-0.3251298144	0.14246753	0.171448913951179	0.176520340823925	5.61074656083132	1.6144179337598
Sox2-del-SCR_ESC	Batch65	20	Batch65_01_XY03_singlet09	0	80	ID52475167	340.68	357.95	9.61	69	31.00188	32.57345	2.883	1380	0	80	ID52516744	337.54	362.45	8.47	69	30.71614	32.98295	2.541	1380	0.285740000000001	-0.409500000000001	0.342	0.499337158240804	0.605228549888388	31.0175305076	32.579540566	2.68359263	0.301390507600001	-0.403409433999997	0.14259263	0.503562716562281	0.523362271893858	0.301402792600001	-0.403396694000001	0.14259263	0.117296285120315	0.117296351831743	3.36801960745938	2.81214937365797
Sox2-del-SCR_ESC	Batch65	20	Batch65_01_XY03_singlet09	0	80	ID52475326	340.8	358.37	9.77	70	31.0128	32.61167	2.931	1400	0	80	ID52516994	337.26	362.24	8.32	70	30.69066	32.96384	2.496	1400	0.322140000000001	-0.352170000000001	0.435	0.47728177055069	0.645773093663712	31.028453456	32.6177712676	2.73152591	0.337793456000004	-0.346068732400006	0.23552591	0.483598993445368	0.537903746726774	0.337805741	-0.346055992400004	0.23552591	0.0679200317446405	0.115107450861147	3.41620877427628	2.17375945790985
Sox2-del-SCR_ESC	Batch65	20	Batch65_01_XY03_singlet09	0	80	ID52475637	340.49	359.65	9.61	71	30.98459	32.72815	2.883	1420	0	80	ID52517229	336.92	361.68	8.26	71	30.65972	32.91288	2.478	1420	0.324870000000001	-0.184730000000002	0.405	0.373718730865876	0.55108138219323	31.0002358393	32.734283882	2.68359263	0.340515839300004	-0.178596118000002	0.20559263	0.384509570984724	0.43602286601642	0.3405281243	-0.178583377999999	0.20559263	0.167494740051157	0.17014843283546	0.549399400686176	1.20965657007782
Sox2-del-SCR_ESC	Batch65	20	Batch65_01_XY03_singlet09	0	80	ID52475475	338.85	360.06	9.08	72	30.83535	32.76546	2.724	1440	0	80	ID52517429	334.49	363.21	7.83	72	30.43859	33.05211	2.349	1440	0.396760000000004	-0.286649999999995	0.375	0.489475964782746	0.61661310406121	30.8509555445	32.7716043288	2.52481364	0.412365544500002	-0.280505671200004	0.17581364	0.498727153728517	0.528809237699378	0.412377829500002	-0.280492931199994	0.17581364	0.124691367667332	0.128197993027075	3.77193814557402	2.39293696534689
Sox2-del-SCR_ESC	Batch65	20	Batch65_01_XY03_singlet09	0	80	ID52475801	339.01	360.91	8.93	73	30.84991	32.84281	2.679	1460	0	80	ID52517644	334.72	361.82	7.89	73	30.45952	32.92562	2.367	1460	0.390389999999996	-0.0828099999999949	0.312	0.39907624359262	0.506562778143042	30.8655194757	32.8489759868	2.47987619	0.405999475699996	-0.0766440131999957	0.11287619	0.41317052052158	0.428311701097447	0.406011760699997	-0.0766312731999932	0.11287619	0.203961031656725	0.213450755554948	2.55871336702176	2.35668022713352
Sox2-del-SCR_ESC	Batch65	20	Batch65_01_XY03_singlet09	0	80	ID52475972	335.44	360.97	8.73	74	30.52504	32.84827	2.619	1480	0	80	ID52517871	332.36	361.08	7.88	74	30.24476	32.85828	2.364	1480	0.280279999999998	-0.0100099999999941	0.255	0.280458693036958	0.379054189397768	30.5405617608	32.8544375156	2.41995959	0.295801760800003	-0.00384248440000334	0.0559595900000005	0.295826716810275	0.301072951444853	0.295814045799997	-0.00382974439999373	0.0559595900000005	0.132074217638413	0.143816196307505	0.955757167916125	0.898203390860815
Sox2-del-SCR_ESC	Batch65	20	Batch65_01_XY03_singlet09	0	80	ID52476149	335.52	358.47	8.81	75	30.53232	32.62077	2.643	1500	0	80	ID52518084	331.54	360.01	7.73	75	30.17014	32.76091	2.319	1500	0.362179999999999	-0.140139999999995	0.324	0.388347231224838	0.505756435450898	30.5478437264	32.6268738156	2.44392623	0.3777037264	-0.134036184399996	0.12492623	0.400781491170632	0.419800389002879	0.377716011399997	-0.134023444399993	0.12492623	0.153812650613769	0.168566689834389	2.71614452279865	2.75233517911279
Sox2-del-SCR_ESC	Batch65	20	Batch65_01_XY03_singlet09	0	80	ID52476325	337.91	359.16	9.72	76	30.74981	32.68356	2.916	1520	0	80	ID52518298	331.97	362.06	8.07	76	30.20927	32.94746	2.421	1520	0.54054	-0.263899999999992	0.495	0.601520325176129	0.779006868775877	30.7653924487	32.6896813968	2.71654676	0.556122448700002	-0.257778603200002	0.29554676	0.612961651505076	0.680492375829684	0.556134733699999	-0.257765863199992	0.29554676	0.217129976460275	0.276146323414092	0.40288563116462	0.420683872194246
Sox2-del-SCR_ESC	Batch65	20	Batch65_01_XY03_singlet09	0	80	ID52476499	337.89	357.19	9.16	77	30.74799	32.50429	2.748	1540	0	80	ID52518515	333.14	360.49	7.5	77	30.31574	32.80459	2.25	1540	0.43225	-0.3003	0.498	0.526327039491607	0.72458550392621	30.7635719573	32.5103612012	2.54878028	0.4478319573	-0.294228798800006	0.29878028	0.53583957302764	0.613509334679858	0.4478442423	-0.294216058799996	0.29878028	0.114260436227645	0.114306180666323	4.07265623711522	2.03949802371769
Sox2-del-SCR_ESC	Batch65	20	Batch65_01_XY03_singlet09	0	80	ID52476821	339.03	357.99	9.02	78	30.85173	32.57709	2.706	1560	0	80	ID52518724	334.62	361.67	7.33	78	30.45042	32.91197	2.199	1560	0.401309999999999	-0.334879999999998	0.507	0.522679950352027	0.728178089824184	30.8673399671	32.5831815852	2.50683866	0.416919967099997	-0.328788414800009	0.30783866	0.530965234900897	0.613749722007237	0.416932252099997	-0.328775674799999	0.30783866	0.0463672103559483	0.0472437556129608	0.516369237693992	0.538331631222063
Sox2-del-SCR_ESC	Batch65	20	Batch65_01_XY03_singlet09	0	80	ID52476653	338.82	358.78	9.28	79	30.83262	32.64898	2.784	1580	0	80	ID52518959	333.14	361.28	8.1	79	30.31574	32.87648	2.43	1580	0.51688	-0.227499999999999	0.354	0.564731072635463	0.666511203506738	30.8482248074	32.6550917144	2.58473024	0.532484807400003	-0.2213882856	0.15473024	0.576673948703013	0.597071428124963	0.5324970924	-0.221375545599997	0.15473024	0.157765712579579	0.219845874058711	3.04933464331837	2.55864270797429
Sox2-del-SCR_ESC	Batch65	20	Batch65_01_XY03_singlet09	0	80	ID52476989	339.35	360.14	9.49	80	30.88085	32.77274	2.847	1600	0	80	ID52519191	335.86	363.22	8.15	80	30.56326	33.05302	2.445	1600	0.317590000000003	-0.280280000000005	0.402	0.423580318829858	0.583972847399607	30.8964678295	32.7788863672	2.64764267	0.333207829500004	-0.274133632800009	0.20264267	0.431481988352045	0.476697763763334	0.333220114500001	-0.274120892800006	0.20264267	0.20613923831286	0.211634086386647	2.65154700737401	2.45655063405525
Sox2-del-SCR_ESC	Batch65	20	Batch65_01_XY03_singlet11	0	80	ID52636448	57.52	245.12	21.74	1	5.23432	22.30592	6.522	20	0	31	ID52682941	58.68	244.6	20.01	1	5.33988	22.2586	6.003	20	-0.10556	0.0473200000000027	0.518999999999999	0.115681009677476	0.531735926941183	5.2430132664	22.3091356576	6.31753442	-0.0968667335999998	0.0505356576000047	0.314534419999999	0.109256655483308	0.332969845679956	-0.0968544485999994	0.0505483976000036	0.314534419999999	NA	NA	NA	NA
Sox2-del-SCR_ESC	Batch65	20	Batch65_01_XY03_singlet11	0	80	ID52636223	57.62	244.25	22.15	2	5.24342	22.22675	6.645	40	0	31	ID52683636	58.55	243.37	20.49	2	5.32805	22.14667	6.147	40	-0.0846299999999998	0.0800799999999988	0.498	0.116511987795247	0.511447986896028	5.2521157234	22.22994349	6.44036345	-0.0759342766	0.0832734899999998	0.29336345	0.112696444041262	0.314265178305596	-0.0759219915999996	0.0832862299999988	0.29336345	0.0388578618339586	0.0442509140814953	NA	NA
Sox2-del-SCR_ESC	Batch65	20	Batch65_01_XY03_singlet11	0	80	ID52636862	57.91	244.98	22.69	3	5.26981	22.29318	6.807	60	0	31	ID52683408	57.08	243.19	21.37	3	5.19428	22.13029	6.411	60	0.0755299999999997	0.162890000000001	0.396	0.179549249511103	0.4348033268042	5.2785128487	22.2963920904	6.60213827	0.0842328486999993	0.166102090400003	0.19113827	0.186239300995702	0.266868723334078	0.0842451336999996	0.166114830400002	0.19113827	0.180316624500042	0.207277766528688	5.7585329255646	0.457605616064807
Sox2-del-SCR_ESC	Batch65	20	Batch65_01_XY03_singlet11	0	80	ID52636658	58.52	245.13	23.45	4	5.32532	22.30683	7.035	80	0	31	ID52683178	58.24	243.74	21.56	4	5.29984	22.18034	6.468	80	0.0254799999999999	0.126489999999997	0.567	0.129030812211654	0.581496303083691	5.3340378364	22.3100459124	6.82982135	0.0341978364000006	0.129705912399999	0.36182135	0.134138420021847	0.385885740915339	0.0342101214000001	0.129718652399998	0.36182135	0.061872321993514	0.1815513647075	3.29321187090258	2.42908405956389
Sox2-del-SCR_ESC	Batch65	20	Batch65_01_XY03_singlet11	0	80	ID52637061	59.49	245.94	23.4	5	5.41359	22.38054	7.02	100	0	31	ID52684109	58.7	243.67	21.68	5	5.3417	22.17397	6.504	100	0.0718899999999998	0.206570000000003	0.516	0.218722054214935	0.560442090674854	5.4223316693	22.3837765512	6.8148422	0.0806316692999998	0.209806551200003	0.3108422	0.224767112853603	0.383592398675188	0.0806439543000002	0.209819291200002	0.3108422	0.0925862472182232	0.10569336265195	3.55814032873436	2.38395863590731
Sox2-del-SCR_ESC	Batch65	20	Batch65_01_XY03_singlet11	0	80	ID52637266	60.04	246.66	22.95	6	5.46364	22.44606	6.885	120	0	31	ID52683868	60.05	245.21	20.93	6	5.46455	22.31411	6.279	120	-0.000910000000000188	0.13195	0.606	0.131953137893723	0.620199669945091	5.4723951828	22.4493148968	6.68002985	0.00784518279999968	0.135204896800001	0.40102985	0.135432311550325	0.42328105509565	0.00785746780000007	0.1352176368	0.40102985	0.104227057217558	0.137829937490933	2.89386396964392	2.85007621926452
Sox2-del-SCR_ESC	Batch65	20	Batch65_01_XY03_singlet11	0	80	ID52637477	61.5	246.84	22.44	7	5.5965	22.46244	6.732	140	0	31	ID52684322	60.97	245.4	20.5	7	5.54827	22.3314	6.15	140	0.0482299999999993	0.131040000000002	0.582000000000001	0.139633858716289	0.598516177308518	5.605291055	22.4656994832	6.52724252	0.0570210549999999	0.134299483200003	0.377242520000001	0.145903227863886	0.404474561371976	0.0570333399999994	0.134312223200002	0.377242520000001	0.0491842066157189	0.05463445111783	2.32546988546311	2.4207516532651
Sox2-del-SCR_ESC	Batch65	20	Batch65_01_XY03_singlet11	0	80	ID52637685	62.5	247.48	21.81	8	5.6875	22.52068	6.543	160	0	31	ID52684550	62.81	245.41	20	8	5.71571	22.33231	6	160	-0.0282100000000005	0.188369999999999	0.542999999999999	0.19047063028194	0.57543727807642	5.696315625	22.5239557904	6.33850523	-0.0193943750000001	0.191645790399999	0.338505229999999	0.192624636948862	0.389474057540465	-0.0193820900000006	0.191658530399998	0.338505229999999	0.0955401323610199	0.103094590198058	2.51621036026277	2.10922008032106
Sox2-del-SCR_ESC	Batch65	20	Batch65_01_XY03_singlet11	0	80	ID52637908	63.01	247.72	21.76	9	5.73391	22.54252	6.528	180	0	31	ID52684770	63.84	246.39	20.04	9	5.80944	22.42149	6.012	180	-0.0755300000000005	0.121030000000001	0.516000000000001	0.14266408728198	0.53535879725657	5.7427381557	22.5458019056	6.32352608	-0.0667018443000007	0.124311905600003	0.311526080000001	0.141076525003012	0.341981117062174	-0.0666895593000003	0.124324645600002	0.311526080000001	0.0822912431175372	0.0866009424230014	1.60213259106421	1.48120944911795
Sox2-del-SCR_ESC	Batch65	20	Batch65_01_XY03_singlet11	0	80	ID52638117	62.03	248.67	21.64	10	5.64473	22.62897	6.492	200	0	31	ID52685009	62.87	247.23	19.89	10	5.72117	22.49793	5.967	200	-0.0764399999999998	0.131040000000002	0.525	0.151705488364794	0.546479235836094	5.6535340771	22.6322761116	6.28757612	-0.0676359229000001	0.134346111599999	0.32057612	0.15041108924735	0.354108097172076	-0.0676236378999997	0.134358851600002	0.32057612	0.0100775886441856	0.013544778214611	3.84686497447831	2.41355461411429
Sox2-del-SCR_ESC	Batch65	20	Batch65_01_XY03_singlet11	0	80	ID52638334	60.91	249.74	21.75	11	5.54281	22.72634	6.525	220	0	31	ID52685236	61.18	248.09	19.83	11	5.56738	22.57619	5.949	220	-0.0245699999999998	0.15015	0.576000000000001	0.152146992740573	0.595755576893746	5.5515865587	22.7296733752	6.32053025	-0.0157934413000005	0.1534833752	0.37153025	0.154293808206553	0.402295048336346	-0.0157811563000001	0.153496115199999	0.37153025	0.0552619014922767	0.0751678197142833	4.97318720917654	0.934812003615366
Sox2-del-SCR_ESC	Batch65	20	Batch65_01_XY03_singlet11	0	80	ID52638550	61.25	248.97	22.36	12	5.57375	22.65627	6.708	240	0	31	ID52685480	61.38	247	21.19	12	5.58558	22.477	6.357	240	-0.0118299999999998	0.179269999999999	0.350999999999999	0.179659905933404	0.394307851557636	5.5825349125	22.6595837556	6.50327588	-0.00304508750000121	0.1825837556	0.146275879999999	0.182609146449139	0.233971650925186	-0.00303280249999993	0.182596495599999	0.146275879999999	0.0317703110471811	0.227483810123121	0.804271993333757	2.21430878744207
Sox2-del-SCR_ESC	Batch65	20	Batch65_01_XY03_singlet11	0	80	ID52639002	63.14	248.95	23.19	13	5.74574	22.65445	6.957	260	0	31	ID52685714	62.54	246.65	21.21	13	5.69114	22.44515	6.363	260	0.0546000000000006	0.209299999999999	0.593999999999999	0.216304530696885	0.632157931216558	5.7545713498	22.657763246	6.75192977	0.0634313497999992	0.212613246	0.38892977	0.221873676924746	0.447765892520142	0.0634436348000005	0.212625985999999	0.38892977	0.0729444104080951	0.253380735932937	5.54957531667551	2.73485423090816
Sox2-del-SCR_ESC	Batch65	20	Batch65_01_XY03_singlet11	0	80	ID52638773	62.96	248.82	23.3	14	5.72936	22.64262	6.99	280	0	31	ID52686191	62.66	246.24	21.14	14	5.70206	22.40784	6.342	280	0.0273000000000012	0.234779999999997	0.648000000000001	0.236361880175291	0.689761508349081	5.7381869272	22.6459299336	6.7848839	0.0361269271999998	0.238089933599998	0.442883900000001	0.240815222422847	0.504121136464021	0.036139212200001	0.238102673599997	0.442883900000001	0.0373442512923641	0.0656173852621715	1.96651646016574	0.760796256015294
Sox2-del-SCR_ESC	Batch65	20	Batch65_01_XY03_singlet11	0	80	ID52639227	62.72	247.79	22.89	15	5.70752	22.54889	6.867	300	0	31	ID52685946	62.87	246.51	21.48	15	5.72117	22.43241	6.444	300	-0.0136500000000002	0.116479999999999	0.423	0.117277077470407	0.438956618471575	5.7163410304	22.5521736892	6.66205487	-0.00482896960000012	0.119763689200003	0.21805487	0.119861003659208	0.248826418470607	-0.00481668459999973	0.119776429199998	0.21805487	0.125213759613313	0.257345251223413	1.98835949694203	2.55108257909238
Sox2-del-SCR_ESC	Batch65	20	Batch65_01_XY03_singlet11	0	80	ID52639444	61.63	247.23	22.57	16	5.60833	22.49793	6.771	320	0	31	ID52686437	62.92	246.05	21.44	16	5.72572	22.39055	6.432	320	-0.117389999999999	0.107379999999996	0.339	0.159093923516893	0.374475468488923	5.6171242491	22.5011994204	6.56618831	-0.108595750899999	0.110649420400001	0.13418831	0.155036548427753	0.205043492676669	-0.1085834659	0.110662160399997	0.13418831	0.104166284358811	0.133731876093003	5.13321324735482	0.79159671345519
Sox2-del-SCR_ESC	Batch65	20	Batch65_01_XY03_singlet11	0	80	ID52639670	61.74	246.1	22.87	17	5.61834	22.3951	6.861	340	0	31	ID52686706	62.52	244.97	21.53	17	5.68932	22.29227	6.459	340	-0.0709799999999996	0.102830000000001	0.401999999999999	0.124948666659553	0.420970508824549	5.6271369518	22.398340628	6.65606321	-0.0621830482000005	0.106070628000001	0.19706321	0.122954095530642	0.232274876694106	-0.0621707631999993	0.106083368	0.19706321	0.0466380135914996	0.0782838256715324	2.95564765586309	2.85683975109292
Sox2-del-SCR_ESC	Batch65	20	Batch65_01_XY03_singlet11	0	80	ID52639873	56.6	243.72	22.67	18	5.1506	22.17852	6.801	360	0	31	ID52686950	58.1	242.6	20.63	18	5.2871	22.0766	6.189	360	-0.1365	0.10192	0.612000000000001	0.170352388888445	0.635266822996449	5.159270662	22.1816999856	6.59614661	-0.127829338	0.105099985600003	0.407146610000001	0.165488206911063	0.439493695815005	-0.127817053	0.105112725600002	0.407146610000001	0.0656534653401813	0.220103185953168	3.25470787998363	0.939695152349965
Sox2-del-SCR_ESC	Batch65	20	Batch65_01_XY03_singlet11	0	80	ID52640091	55.77	243.71	22.68	19	5.07507	22.17761	6.804	380	0	31	ID52687180	57.29	242.76	20.27	19	5.21339	22.09116	6.081	380	-0.13832	0.0864499999999992	0.723	0.163113533773258	0.741171386994938	5.0837202689	22.1807897308	6.59914244	-0.1296697311	0.0896297308000022	0.51814244	0.157631620580476	0.541589619486914	-0.1296574461	0.0896424707999977	0.51814244	0.0155793398557054	0.11208385301964	1.4376046078154	0.315254604634394
Sox2-del-SCR_ESC	Batch65	20	Batch65_01_XY03_singlet11	0	80	ID52640298	57.13	242.36	22.34	20	5.19883	22.05476	6.702	400	0	31	ID52687427	57.69	242.01	20.34	20	5.24979	22.02291	6.102	400	-0.0509599999999999	0.0318500000000022	0.600000000000001	0.0600944598112016	0.603001943695044	5.2075136841	22.0579053328	6.49728422	-0.0422763159000006	0.0349953328000048	0.395284220000001	0.0548813283718582	0.399075901032459	-0.0422640309000002	0.0350080728000037	0.395284220000001	0.103065641535583	0.160364175197298	1.13049267757861	2.37547539889901
Sox2-del-SCR_ESC	Batch65	20	Batch65_01_XY03_singlet11	0	80	ID52640512	57.83	243.7	22.09	21	5.26253	22.1767	6.627	420	0	31	ID52688204	58.51	242.65	20.02	21	5.32441	22.08115	6.006	420	-0.0618800000000004	0.0955499999999958	0.621	0.113837326479495	0.631347714734123	5.2712308831	22.179879476	6.42238847	-0.0531791169	0.0987294759999955	0.41638847	0.1121406612496	0.431224866924947	-0.0531668319000005	0.0987422159999944	0.41638847	0.0646599727735987	0.0680169203003562	2.29893371466209	2.27091024716477
Sox2-del-SCR_ESC	Batch65	20	Batch65_01_XY03_singlet11	0	80	ID52640717	62.47	243.44	21.9	22	5.68477	22.15304	6.57	440	0	31	ID52687696	61.98	242.38	20.02	22	5.64018	22.05658	6.006	440	0.0445900000000004	0.0964600000000004	0.564	0.106267585368259	0.573924036523999	5.6935848879	22.1562128512	6.3654677	0.0534048878999993	0.0996328512000026	0.3594677	0.113043297412334	0.376823319916832	0.0534171729000006	0.0996455912000016	0.3594677	0.106587833104715	0.120834350345221	4.55143229422241	1.85516082414457
Sox2-del-SCR_ESC	Batch65	20	Batch65_01_XY03_singlet11	0	80	ID52640916	62.97	244.02	20.97	23	5.73027	22.20582	6.291	460	0	31	ID52687949	62.89	242.82	19.56	23	5.72299	22.09662	5.868	460	0.00727999999999973	0.109200000000001	0.423	0.109442397634556	0.436928642228912	5.7390971729	22.2090076296	6.08685551	0.0161071728999991	0.112387629600001	0.21885551	0.113535986832094	0.246552539154026	0.0161194578999995	0.1124003696	0.21885551	0.0394183195513756	0.146032845253561	2.80361194291308	1.3398012510477
Sox2-del-SCR_ESC	Batch65	20	Batch65_01_XY03_singlet11	0	80	ID52641117	62.87	245.81	20.82	24	5.72117	22.36871	6.246	480	0	31	ID52688449	62.99	244.15	19.23	24	5.73209	22.21765	5.769	480	-0.0109200000000005	0.151060000000001	0.476999999999999	0.15145418449155	0.500467151769224	5.7299947159	22.3719432388	6.04191806	-0.00209528410000104	0.154293238800001	0.272918059999999	0.154307465000414	0.313520431916354	-0.00208299910000065	0.1543059788	0.272918059999999	0.0456881770621243	0.0707825461237617	5.45166749751855	2.2370469665248
Sox2-del-SCR_ESC	Batch65	20	Batch65_01_XY03_singlet11	0	80	ID52641314	63.23	246.39	20.32	25	5.75393	22.42149	6.096	500	0	31	ID52688683	63.78	244.76	19.38	25	5.80398	22.27316	5.814	500	-0.0500500000000006	0.148330000000001	0.282000000000001	0.156546451253296	0.322538046437937	5.7627635611	22.4247380172	5.89212656	-0.0412164389000012	0.151578017200002	0.0781265600000012	0.157081794406232	0.175437879351397	-0.0412041539000008	0.151590757200001	0.0781265600000012	0.0392152671956047	0.198699687099582	1.23031203787483	2.35494090078247
Sox2-del-SCR_ESC	Batch65	20	Batch65_01_XY03_singlet11	0	80	ID52641538	62.55	246.23	20.46	26	5.69205	22.40693	6.138	520	0	31	ID52688932	63.59	245.39	19.8	26	5.78669	22.33049	5.94	520	-0.0946400000000001	0.0764400000000016	0.198	0.121654441760259	0.232387183811845	5.7008668535	22.4101739404	5.93406818	-0.085823146500001	0.0796839404000025	-0.0059318200000007	0.117111668218123	0.117261798218108	-0.0858108614999997	0.0796966804000014	-0.0059318200000007	0.0846080175978379	0.119265786754043	0.946181004149936	0.687537764127538
Sox2-del-SCR_ESC	Batch65	20	Batch65_01_XY03_singlet11	0	80	ID52641749	60.96	247.02	20.36	27	5.54736	22.47882	6.108	540	0	31	ID52689193	61.66	245.54	19.52	27	5.61106	22.34414	5.856	540	-0.0636999999999999	0.134679999999999	0.252	0.148984537452716	0.292746293571754	5.5561377872	22.4820840696	5.90410988	-0.0549222127999993	0.1379440696	0.0481098800000002	0.148475640415046	0.156075546932479	-0.0549099277999998	0.137956809599999	0.0481098800000002	0.0659477850873867	0.0852620413596944	3.20924072754715	3.03359950322833
Sox2-del-SCR_ESC	Batch65	20	Batch65_01_XY03_singlet11	0	80	ID52641951	61.89	246.54	20.39	28	5.63199	22.43514	6.117	560	0	31	ID52689436	62.46	245.92	18.74	28	5.68386	22.37872	5.622	560	-0.0518700000000001	0.0564199999999992	0.495000000000001	0.0766401546188414	0.500897907062907	5.6407906373	22.4383918392	5.91309737	-0.0430693627000007	0.0596718392	0.291097370000001	0.0735914288276486	0.300255519879006	-0.0430570777000003	0.0596845791999989	0.291097370000001	0.0791645887204859	0.255558119424495	3.77954421896767	1.14814530974372
Sox2-del-SCR_ESC	Batch65	20	Batch65_01_XY03_singlet11	0	80	ID52642158	61.53	247.03	20.32	29	5.59923	22.47973	6.096	580	0	31	ID52689676	62.14	245.89	18.88	29	5.65474	22.37599	5.664	580	-0.0555099999999999	0.103740000000002	0.432	0.117657756650382	0.447735801226572	5.6080217921	22.4829943244	5.89212656	-0.0467182079000006	0.107004324400002	0.228126560000001	0.116758367536072	0.256269865117073	-0.0467059229000002	0.107017064400001	0.228126560000001	0.0474729209813548	0.0788606437873678	3.06824088250259	2.80902123255829
Sox2-del-SCR_ESC	Batch65	20	Batch65_01_XY03_singlet11	0	80	ID52642368	61.23	246.39	20.63	30	5.57193	22.42149	6.189	600	0	31	ID52689921	61.76	245.68	18.56	30	5.62016	22.35688	5.568	600	-0.0482300000000002	0.0646099999999983	0.621	0.0806262054173443	0.626212092665096	5.5807144211	22.4247380172	5.98499729	-0.0394455789000006	0.067858017199999	0.416997289999999	0.0784898986690104	0.424319931255197	-0.0394332939000002	0.0678707571999979	0.416997289999999	0.0398161336642402	0.193021960280951	3.24833639528055	2.70171452655184
Sox2-del-SCR_ESC	Batch65	20	Batch65_01_XY03_singlet11	0	80	ID52642555	61.02	246.25	20.02	31	5.55282	22.40875	6.006	620	0	31	ID52690172	62.19	244.53	18.2	31	5.65929	22.25223	5.46	620	-0.10647	0.15652	0.545999999999999	0.189299686476233	0.577884392677289	5.5615992614	22.41199445	5.80225166	-0.097690738599999	0.159764449999997	0.34225166	0.187264945710656	0.390133770218332	-0.0976784535999995	0.15977719	0.34225166	0.108808506186326	0.132008333913418	3.52276331758612	2.36294497615235
Sox2-del-SCR_ESC	Batch65	20	Batch65_01_XY04_singlet12	0	56	ID52732320	254.66	11.14	19.87	1	23.17406	1.01374	5.961	20	0	55	ID52778991	256.66	12.06	18.76	1	23.35606	1.09746	5.628	20	-0.182000000000002	-0.08372	0.333	0.200332319908698	0.388615540605366	23.1875969962	1.0109938472	5.75731421	-0.168463003799999	-0.0864661528000001	0.12931421	0.1893572793144	0.229299681938889	-0.168450718800003	-0.0864534128000001	0.12931421	NA	NA	NA	NA
Sox2-del-SCR_ESC	Batch65	20	Batch65_01_XY04_singlet12	0	56	ID52732834	253.44	11.29	19.95	2	23.06304	1.02739	5.985	40	0	55	ID52779679	255.76	12.67	19.33	2	23.27416	1.15297	5.799	40	-0.211120000000001	-0.12558	0.186	0.245646068154979	0.30812009152277	23.0765470208	1.0246476692	5.78128085	-0.197612979199995	-0.1283223308	-0.0177191500000005	0.235621540038772	0.236286856187484	-0.197600694200002	-0.1283095908	-0.0177191500000005	0.0510064770650576	0.155629269918862	NA	NA
Sox2-del-SCR_ESC	Batch65	20	Batch65_01_XY04_singlet12	0	56	ID52732577	255.03	13.88	20.23	3	23.20773	1.26308	6.069	60	0	55	ID52779212	256.15	14.76	19.22	3	23.30965	1.34316	5.766	60	-0.10192	-0.0800799999999999	0.303000000000001	0.129616714971488	0.329559543633621	23.2212760871	1.2604036624	5.86516409	-0.0883739128999999	-0.0827563376	0.0991640900000013	0.121072539802475	0.156499446132407	-0.0883616278999995	-0.0827435975999999	0.0991640900000013	0.118361452096528	0.166346401028988	2.57430238330144	2.60707154075938
Sox2-del-SCR_ESC	Batch65	20	Batch65_01_XY04_singlet12	0	56	ID52733079	251.07	10.25	20.28	4	22.84737	0.93275	6.084	80	0	55	ID52779453	253.45	9.86	19.6	4	23.06395	0.89726	5.88	80	-0.21658	0.03549	0.204000000000001	0.219468531912892	0.29963717476308	22.8608187899	0.92998117	5.88014324	-0.2031312101	0.0327211700000001	0.000143240000000766	0.205749759374973	0.205749809235773	-0.2031189251	0.03273391	0.000143240000000766	0.16280138826852	0.190550310303814	1.95788750295449	2.20759425261355
Sox2-del-SCR_ESC	Batch65	20	Batch65_01_XY04_singlet12	0	56	ID52733339	250.16	12.55	19.23	5	22.76456	1.14205	5.769	100	0	55	ID52779893	252.53	12.41	18.74	5	22.98023	1.12931	5.622	100	-0.215669999999999	0.0127400000000002	0.147000000000001	0.2160459592309	0.261313712805126	22.7779864312	1.139339774	5.56558109	-0.202243568799997	0.0100297739999999	-0.0564189099999988	0.202492117099531	0.210205021093784	-0.2022312838	0.0100425140000002	-0.0564189099999988	0.0227087507253542	0.0609505059218438	2.39842066926189	1.32033070922985
Sox2-del-SCR_ESC	Batch65	20	Batch65_01_XY04_singlet12	0	56	ID52733610	253.79	10.65	19.7	6	23.09489	0.96915	5.91	120	0	55	ID52780162	254.91	11.19	19.62	6	23.19681	1.01829	5.886	120	-0.10192	-0.04914	0.0239999999999991	0.11314780598845	0.115665146003452	23.1084056203	0.966391362	5.7063851	-0.0884043796999983	-0.0518986379999999	-0.179614900000001	0.102512452786949	0.206809852952916	-0.0883920947000014	-0.0518858979999999	-0.179614900000001	0.129593553804913	0.178806434839095	1.03347400083001	0.67996109299016
Sox2-del-SCR_ESC	Batch65	20	Batch65_01_XY04_singlet12	0	56	ID52734116	256.7	12.4	20.13	7	23.3597	1.1284	6.039	140	0	55	ID52780395	258.15	12.77	19.89	7	23.49165	1.16207	5.967	140	-0.13195	-0.0336700000000001	0.0720000000000001	0.13617808707718	0.154040486236573	23.373287119	1.125685952	5.83520579	-0.118362880999999	-0.0363840479999999	-0.13179421	0.123828795308225	0.180840494184821	-0.118350595999999	-0.0363713080000001	-0.13179421	0.0337374317785165	0.0585237788859045	3.16197094781618	2.94485430114004
Sox2-del-SCR_ESC	Batch65	20	Batch65_01_XY04_singlet12	0	56	ID52733866	256.84	10.03	19.9	8	23.37244	0.91273	5.97	160	0	55	ID52780641	258.75	11.89	19.87	8	23.54625	1.08199	5.961	160	-0.173810000000003	-0.16926	0.00899999999999945	0.242608457601958	0.242775335856016	23.3860305588	0.9099555644	5.7663017	-0.160219441200002	-0.1720344356	-0.194698300000001	0.235087465362685	0.305243418264083	-0.160207156200002	-0.1720216956	-0.194698300000001	0.141961259813397	0.155273706166031	1.74934376952839	2.0093516708634
Sox2-del-SCR_ESC	Batch65	20	Batch65_01_XY04_singlet12	0	56	ID52734596	259.43	9.54	19.54	9	23.60813	0.86814	5.862	180	0	55	ID52780884	260.19	10.27	19.97	9	23.67729	0.93457	5.991	180	-0.0691600000000001	-0.06643	-0.129	0.095896040064228	0.160739075834099	23.6217841951	0.8653530792	5.65845182	-0.0555058048999975	-0.0692169208	-0.332548180000001	0.0887235960871179	0.344180430187341	-0.0554935199000006	-0.0692041808	-0.332548180000001	0.146752809093445	0.201342932314079	2.64635142971706	1.88488790529219
Sox2-del-SCR_ESC	Batch65	20	Batch65_01_XY04_singlet12	0	56	ID52734350	260.05	11.19	19.33	10	23.66455	1.01829	5.799	200	0	55	ID52781102	261.32	9.56	19.19	10	23.78012	0.86996	5.757	200	-0.115569999999998	0.14833	0.0419999999999989	0.188037798859696	0.192671258365122	23.6782194285	1.0155451212	5.59553939	-0.101900571499996	0.1455851212	-0.161460610000001	0.177704119217435	0.240100567613692	-0.101888286499999	0.1455978612	-0.161460610000001	0.219755299401944	0.2785019716694	1.00725524688113	1.6844105670366
Sox2-del-SCR_ESC	Batch65	20	Batch65_01_XY04_singlet12	0	56	ID52735106	260.05	9.28	20.06	11	23.66455	0.84448	6.018	220	0	55	ID52781351	261.94	9.38	20.1	11	23.83654	0.85358	6.03	220	-0.171990000000001	-0.00910000000000022	-0.0120000000000005	0.172230572489324	0.172648110618102	23.6782194285	0.8416864544	5.81423498	-0.158320571499996	-0.0118935456000001	-0.21576502	0.158766683491923	0.267883190294996	-0.158308286500002	-0.0118808056000003	-0.21576502	0.167280443857332	0.17587414773796	2.58484799352852	2.54427163466099
Sox2-del-SCR_ESC	Batch65	20	Batch65_01_XY04_singlet12	0	56	ID52734846	259.19	9.82	18.87	12	23.58629	0.89362	5.661	240	0	55	ID52781583	260	9	19	12	23.66	0.819	5.7	240	-0.0737100000000019	0.07462	-0.0389999999999997	0.104887122660507	0.111903121046735	23.5999382983	0.8908402136	5.45773121	-0.0600617017000005	0.0718402136	-0.24226879	0.0936398649144341	0.259735617328963	-0.0600494167000036	0.0718529536	-0.24226879	0.129097435776768	0.131789975902379	2.62057566206022	2.41280893001186
Sox2-del-SCR_ESC	Batch65	20	Batch65_01_XY04_singlet12	0	56	ID52735626	257.6	10.62	19.45	13	23.4416	0.96642	5.835	260	0	55	ID52781825	258.34	9.53	19.84	13	23.50894	0.86723	5.952	260	-0.0673399999999944	0.09919	-0.117	0.119888830589005	0.167518153344643	23.455209232	0.9636605976	5.63148935	-0.0537307679999941	0.0964305976000001	-0.32051065	0.110389562837083	0.338988100597624	-0.0537184829999937	0.0964433375999999	-0.32051065	0.0253922765182914	0.0822590807330171	0.613057519194649	1.11675696177089
Sox2-del-SCR_ESC	Batch65	20	Batch65_01_XY04_singlet12	0	56	ID52735362	253.76	9.86	18.07	14	23.09216	0.89726	5.421	280	0	55	ID52782053	255.52	10.06	17.86	14	23.25232	0.91546	5.358	280	-0.160160000000001	-0.0182000000000001	0.0630000000000006	0.161190773929529	0.17306491729984	23.1056748832	0.8944812328	5.21806481	-0.146645116799995	-0.0209787672000001	-0.139935189999999	0.14813810770533	0.203781148183172	-0.146632831800002	-0.0209660272000001	-0.139935189999999	0.149726534574433	0.234575215890087	2.72411893894316	2.7196934313223
Sox2-del-SCR_ESC	Batch65	20	Batch65_01_XY04_singlet12	0	56	ID52736121	255.04	11.08	19.31	15	23.20864	1.00828	5.793	300	0	55	ID52782304	257.19	10.12	19.02	15	23.40429	0.92092	5.706	300	-0.195650000000001	0.08736	0.0869999999999997	0.214267804627761	0.231256766603704	23.2221863328	1.0055323184	5.58954773	-0.1821036672	0.0846123184000002	-0.11645227	0.200800871593505	0.232125227454631	-0.182091382199999	0.0846250584	-0.11645227	0.111385753822721	0.11383423775992	4.13502238246878	1.75390949996531
Sox2-del-SCR_ESC	Batch65	20	Batch65_01_XY04_singlet12	0	56	ID52735874	260.09	13.89	18.6	16	23.66819	1.26399	5.58	320	0	55	ID52782529	261.6	13.1	18.56	16	23.8056	1.1921	5.568	320	-0.137410000000006	0.07189	0.0120000000000005	0.155079593112704	0.155543177928194	23.6818604113	1.2613139172	5.3768438	-0.123739588700005	0.0692139171999999	-0.191156199999999	0.141781705963128	0.23799736331366	-0.123727303700008	0.0692266572	-0.191156199999999	0.0603612161795083	0.0960424571536678	4.13045021794467	2.09262649752646
Sox2-del-SCR_ESC	Batch65	20	Batch65_01_XY04_singlet12	0	56	ID52736397	260.94	11.91	19.32	17	23.74554	1.08381	5.796	340	0	55	ID52782739	262.61	12.44	18.75	17	23.89751	1.13204	5.625	340	-0.151970000000002	-0.04823	0.171	0.159439687029299	0.233799088535436	23.7592312958	1.0810834668	5.59254356	-0.138278704200001	-0.0509565332000002	-0.0324564399999998	0.147368817295227	0.150900592472222	-0.138266419200001	-0.0509437932000001	-0.0324564399999998	0.121046780332486	0.199594430916592	4.84993692751498	2.17267404119404
Sox2-del-SCR_ESC	Batch65	20	Batch65_01_XY04_singlet12	0	56	ID52736878	261.68	15.32	18.31	18	23.81288	1.39412	5.493	360	0	55	ID52782964	262.99	14.75	18.28	18	23.93209	1.34225	5.484	360	-0.119209999999999	0.0518699999999999	0.00899999999999945	0.13000584986838	0.130317001960603	23.8265894776	1.3914803536	5.28996473	-0.105500522399996	0.0492303536000001	-0.194035270000001	0.116421595686767	0.226282288184971	-0.105488237399999	0.0492430935999999	-0.194035270000001	0.105412624902286	0.192923663123421	2.94580121189815	3.00706808532502
Sox2-del-SCR_ESC	Batch65	20	Batch65_01_XY04_singlet12	0	56	ID52736633	266.23	16.16	18.28	19	24.22693	1.47056	5.484	380	0	55	ID52783192	266.05	15.66	18.26	19	24.21055	1.42506	5.478	380	0.0163799999999981	0.0455000000000001	0.00599999999999934	0.048358602130334	0.0487293997500476	24.2407512711	1.4679417568	5.28097724	0.030201271100001	0.0428817567999997	-0.19702276	0.0524496124133447	0.203884599223011	0.0302135560999979	0.0428944968	-0.19702276	0.135850216931902	0.135883061994293	4.98182799853916	1.40622777973571
Sox2-del-SCR_ESC	Batch65	20	Batch65_01_XY04_singlet12	0	56	ID52737107	264.55	17.34	18.53	20	24.07405	1.57794	5.559	400	0	55	ID52783401	265.42	17.06	18.38	20	24.15322	1.55246	5.514	400	-0.0791700000000013	0.0254800000000002	0.0450000000000008	0.0831692208692628	0.0945627796757281	24.0878299935	1.5753518232	5.35587299	-0.0653900064999995	0.0228918231999999	-0.158127009999999	0.0692812277568031	0.172638465618268	-0.0653777215000027	0.0229045632000002	-0.158127009999999	0.0976590487283834	0.105119784848502	3.39448476804184	2.70783535754826
Sox2-del-SCR_ESC	Batch65	20	Batch65_01_XY04_singlet12	0	56	ID52737344	265.57	16.05	19.16	21	24.16687	1.46055	5.748	420	0	55	ID52783628	266.96	15.93	19.36	21	24.29336	1.44963	5.808	420	-0.126489999999997	0.0109200000000003	-0.0599999999999996	0.126960491886253	0.140424237580267	24.1806750549	1.457928954	5.54461028	-0.112684945099996	0.00829895400000003	-0.263389719999999	0.112990130054281	0.286602362326903	-0.112672660099996	0.00831169400000031	-0.263389719999999	0.0494950810552467	0.116318533197464	0.0931344952273972	1.51200727444353
Sox2-del-SCR_ESC	Batch65	20	Batch65_01_XY04_singlet12	0	56	ID52737580	265.93	17.98	18.62	22	24.19963	1.63618	5.586	440	0	55	ID52783838	268.27	18.18	17.64	22	24.41257	1.65438	5.292	440	-0.21294	-0.0181999999999998	0.294	0.213716362499458	0.36347033386509	24.2134439001	1.6336081304	5.38283546	-0.199126099899999	-0.0207718696000001	0.0908354600000001	0.200206578883072	0.219849391678657	-0.199113814899999	-0.0207591295999998	0.0908354600000001	0.0911986075986929	0.365776795565236	0.0251425040482774	2.45012935811445
Sox2-del-SCR_ESC	Batch65	20	Batch65_01_XY04_singlet12	0	56	ID52738012	267.86	16	18.07	23	24.37526	1.456	5.421	460	0	55	ID52784050	270.61	15.47	17.52	23	24.62551	1.40777	5.256	460	-0.250249999999998	0.04823	0.165000000000001	0.254855244011181	0.303605328345863	24.3891213202	1.45337768	5.21806481	-0.236388679800001	0.0456076799999998	-0.0379351899999989	0.240748143113441	0.243718581673425	-0.236376394799997	0.0456204199999999	-0.0379351899999989	0.0761232189670312	0.149588183916126	4.89947885483298	2.51503029569478
Sox2-del-SCR_ESC	Batch65	20	Batch65_01_XY04_singlet12	0	56	ID52737801	268.88	15.89	18.83	24	24.46808	1.44599	5.649	480	0	55	ID52784271	270.87	16.49	17.65	24	24.64917	1.50059	5.295	480	-0.181090000000001	-0.0545999999999998	0.354	0.189142137293625	0.401361119317754	24.4819663816	1.4433648772	5.44574789	-0.167203618399995	-0.0572251227999998	0.15074789	0.176725110512135	0.232285796003497	-0.167191333400002	-0.0572123827999997	0.15074789	0.123940138989049	0.225748671603867	3.22229816496447	3.07789620840278
Sox2-del-SCR_ESC	Batch65	20	Batch65_01_XY04_singlet12	0	56	ID52738260	274.16	13.91	19	25	24.94856	1.26581	5.7	500	0	55	ID52784483	276.07	13.82	17.79	25	25.12237	1.25762	5.337	500	-0.173809999999996	0.00818999999999992	0.363	0.174002851126062	0.402549366165193	24.9625761112	1.2631344268	5.496677	-0.159793888799999	0.00551442679999981	0.159677	0.159889010881796	0.225967343060362	-0.159781603799996	0.00552716679999987	0.159677	0.0631755900388435	0.0638034809563564	2.43180313991295	1.87063127348651
Sox2-del-SCR_ESC	Batch65	20	Batch65_01_XY04_singlet12	0	56	ID52738496	272.25	16.72	19.73	26	24.77475	1.52152	5.919	520	0	55	ID52784701	272.56	16.21	19.28	26	24.80296	1.47511	5.784	520	-0.0282100000000014	0.0464099999999998	0.135	0.0543110688534121	0.145515264491393	24.7887191825	1.5189160256	5.71537259	-0.0142408174999957	0.0438060255999995	-0.0686274100000004	0.046062661255468	0.0826528291424084	-0.0142285325000024	0.0438187655999998	-0.0686274100000004	0.150505624823529	0.27344989802333	5.087189750163	1.48803168021612
Sox2-del-SCR_ESC	Batch65	20	Batch65_01_XY04_singlet12	0	56	ID52738728	273.3	17.08	19.68	27	24.8703	1.55428	5.904	540	0	55	ID52784929	273.96	15.91	19.68	27	24.93036	1.44781	5.904	540	-0.0600599999999964	0.10647	0	0.122241827947718	0.122241827947718	24.884294981	1.5516851984	5.70039344	-0.0460650189999967	0.1038751984	-0.20360656	0.113631170099183	0.233168767404948	-0.0460527339999963	0.1038879384	-0.20360656	0.0679785651657085	0.151130593384367	1.80074532194349	0.810343639034222
Sox2-del-SCR_ESC	Batch65	20	Batch65_01_XY04_singlet12	0	56	ID52738948	272.03	17.01	19.88	28	24.75473	1.54791	5.964	560	0	55	ID52785122	272.46	16.04	19.82	28	24.79386	1.45964	5.946	560	-0.0391300000000037	0.0882700000000001	0.0179999999999998	0.0965543877822251	0.0982178690463212	24.7686937771	1.5453134148	5.76031004	-0.0251662228999976	0.0856734148000002	-0.18568996	0.0892931843902168	0.20604376725188	-0.0251539379000043	0.0856861548000001	-0.18568996	0.0277139785063469	0.0330010478653367	3.50865608443536	2.56342100415109
Sox2-del-SCR_ESC	Batch65	20	Batch65_01_XY04_singlet12	0	56	ID52739174	272.82	18.02	20.28	29	24.82662	1.63982	6.084	580	0	55	ID52785333	273.44	16.83	20.11	29	24.88304	1.53153	6.033	580	-0.0564199999999992	0.10829	0.051000000000001	0.122106267242922	0.132328910295521	24.8406031874	1.6372491496	5.88014324	-0.0424368125999983	0.1057191496	-0.152856759999999	0.113918486892139	0.190637380210419	-0.0424245275999979	0.1057318896	-0.152856759999999	0.0264594926681798	0.0421678049523278	2.99849397534209	1.66979754486354
Sox2-del-SCR_ESC	Batch65	20	Batch65_01_XY04_singlet12	0	56	ID52739404	274.61	15.59	20.43	30	24.98951	1.41869	6.129	600	0	55	ID52785546	274.98	14.53	19.76	30	25.02318	1.32223	5.928	600	-0.0336700000000008	0.09646	0.201	0.102167511959527	0.225475498668924	25.0035371677	1.4160572332	5.92508069	-0.0196428323000006	0.0938272331999999	-0.00291931000000023	0.0958613089350083	0.0959057502009614	-0.0196305473000002	0.0938399731999999	-0.00291931000000023	0.025709593804284	0.152125678720206	3.52035022804149	0.838065184265567
Sox2-del-SCR_ESC	Batch65	20	Batch65_01_XY04_singlet12	0	56	ID52739631	271.86	15.37	19.01	31	24.73926	1.39867	5.703	620	0	55	ID52785755	272.66	14.38	18.39	31	24.81206	1.30858	5.517	620	-0.0728000000000009	0.09009	0.186	0.115827665520808	0.219116517177506	24.7532196002	1.3960316276	5.49967283	-0.0588403998000011	0.0874516275999997	-0.0173271699999997	0.105403889010382	0.106818587515104	-0.0588281148000007	0.0874643676	-0.0173271699999997	0.0397126887113407	0.0422455213539072	3.78369516168774	2.05259440532255
Sox2-del-SCR_ESC	Batch65	20	Batch65_01_XY04_singlet12	0	56	ID52739868	272.93	15.87	19.55	32	24.83663	1.44417	5.865	640	0	55	ID52785953	274.19	15.06	19.15	32	24.95129	1.37046	5.745	640	-0.114660000000001	0.0737099999999997	0.120000000000001	0.136308766042394	0.181604184147834	24.8506158901	1.4415443676	5.66144765	-0.100674109899998	0.0710843675999999	-0.0835523499999988	0.123240673972714	0.148893448182823	-0.100661824900001	0.0710971075999998	-0.0835523499999988	0.0449215594190417	0.0800232526624029	0.211695821867961	0.646554113679886
Sox2-del-SCR_ESC	Batch65	20	Batch65_01_XY04_singlet12	0	56	ID52740089	271.04	12.05	18.34	33	24.66464	1.09655	5.502	660	0	55	ID52786154	273.47	11.45	17.99	33	24.88577	1.04195	5.397	660	-0.221129999999999	0.0546000000000002	0.105	0.227771018569087	0.250807968174856	24.6785794528	1.093827034	5.29895222	-0.207190547199996	0.0518770340000001	-0.0980477799999999	0.213586398222525	0.235015992367752	-0.207178262199999	0.0518897740000002	-0.0980477799999999	0.108234343343996	0.10920068942086	6.08864863437392	0.855624003436067
Sox2-del-SCR_ESC	Batch65	20	Batch65_01_XY04_singlet12	0	56	ID52740347	271.29	10.32	19.77	34	24.68739	0.93912	5.931	680	0	55	ID52786384	272.73	9.94	19.09	34	24.81843	0.90454	5.727	680	-0.131039999999999	0.0345800000000002	0.204000000000001	0.135525857311436	0.244914797429637	24.7013355953	0.9363529536	5.72735591	-0.117094404699998	0.0318129536	0.00035591000000057	0.121339044123491	0.121339566097505	-0.117082119699997	0.0318256936000002	0.00035591000000057	0.0923032080465155	0.134919118071882	2.74406644327459	2.37751751178087
Sox2-del-SCR_ESC	Batch65	20	Batch65_01_XY04_singlet12	0	56	ID52740572	269.38	11.92	19.17	35	24.51358	1.08472	5.751	700	0	55	ID52786580	270.75	10.24	18.46	35	24.63825	0.93184	5.538	700	-0.124670000000002	0.15288	0.213	0.197268606980433	0.290316901505924	24.5274786666	1.0819937216	5.54760611	-0.110771333399999	0.1501537216	0.00960611	0.186591608636466	0.186838715909942	-0.110759048400002	0.1501664616	0.00960611	0.118509571771628	0.118870033236029	1.73653673641474	1.62659716336786
Sox2-del-SCR_ESC	Batch65	20	Batch65_01_XY04_singlet12	0	56	ID52740816	273.35	9.86	18.96	36	24.87485	0.89726	5.688	720	0	55	ID52786793	275.05	9.5	18.53	36	25.02955	0.8645	5.559	720	-0.154699999999998	0.03276	0.129	0.158130666222588	0.204074269813711	24.8888462095	0.8944812328	5.48469368	-0.140703790499998	0.0299812328	-0.0743063200000007	0.143862541967237	0.161919301422708	-0.140691505499998	0.0299939728	-0.0743063200000007	0.123844172460513	0.149595036551799	2.95086118277136	2.59449070089779
Sox2-del-SCR_ESC	Batch65	20	Batch65_01_XY04_singlet12	0	56	ID52741559	277.62	11.04	19.43	37	25.26342	1.00464	5.829	740	0	55	ID52787219	278.81	10.48	18.33	37	25.37171	0.95368	5.499	740	-0.10829	0.0509599999999999	0.33	0.119681434232716	0.351032257349663	25.2775211234	1.0018912992	5.62549769	-0.094188876599997	0.0482112992	0.12649769	0.105810556400207	0.164916765130345	-0.0941765916000001	0.0482240392	0.12649769	0.0499597091271817	0.206925645989454	2.18842850531763	2.29173024183812
Sox2-del-SCR_ESC	Batch65	20	Batch65_01_XY04_singlet12	0	56	ID52741319	277.43	14.21	20.15	38	25.24613	1.29311	6.045	760	0	55	ID52787026	278.48	12.96	19.07	38	25.34168	1.17936	5.721	760	-0.0955499999999994	0.11375	0.323999999999999	0.148555932227562	0.356433535178719	25.2602264551	1.2904420708	5.84119745	-0.0814535448999969	0.1110820708	0.120197449999999	0.137745803674711	0.182815025138784	-0.0814412599000001	0.1110948108	0.120197449999999	0.0641476624288711	0.0644563078305453	0.997416539242222	1.53529481531906
Sox2-del-SCR_ESC	Batch65	20	Batch65_01_XY04_singlet12	0	56	ID52741070	277.57	16.7	20.06	39	25.25887	1.5197	6.018	780	0	55	ID52787444	278.09	15.15	18.91	39	25.30619	1.37865	5.673	780	-0.0473199999999991	0.14105	0.345	0.148775955382582	0.375711704502268	25.2729698949	1.517095516	5.81423498	-0.0332201050999963	0.138445516	0.14123498	0.142375335937658	0.200544398722481	-0.0332078200999995	0.138458256	0.14123498	0.0554546918497765	0.0593110488581564	5.42828095659728	0.956951194885424
Sox2-del-SCR_ESC	Batch65	20	Batch65_01_XY04_singlet12	0	56	ID52741810	277.17	15.21	20.33	40	25.22247	1.38411	6.099	800	0	55	ID52787686	278.43	14.13	19.34	40	25.33713	1.28583	5.802	800	-0.114659999999997	0.0982799999999999	0.297	0.151016138210455	0.333188946395284	25.2365600669	1.3814675508	5.89512239	-0.100569933099994	0.0956375507999998	0.0931223899999996	0.138783473680261	0.167130583933856	-0.100557648099997	0.0956502907999999	0.0931223899999996	0.0798030150820986	0.0931844543510441	3.19173931568149	2.95610021110291
Sox2-del-SCR_ESC	Batch65	20	Batch65_01_XY04_singlet12	0	56	ID52742031	276.9	14.4	20.41	41	25.1979	1.3104	6.123	820	0	55	ID52787928	278.47	14.52	19.59	41	25.34077	1.32132	5.877	820	-0.142870000000006	-0.0109199999999998	0.246	0.143286717109443	0.284687694324855	25.211983433	1.307736912	5.91908903	-0.128786567000002	-0.0135830879999999	0.0420890300000005	0.129500888488311	0.136168889859625	-0.128774282000006	-0.0135703479999998	0.0420890300000005	0.112806588320572	0.123813287660964	0.751788974203155	0.671683711393112
Sox2-del-SCR_ESC	Batch65	20	Batch65_01_XY04_singlet12	0	56	ID52742485	277.29	16.12	20.01	42	25.23339	1.46692	6.003	840	0	55	ID52788155	278.25	14.76	18.58	42	25.32075	1.34316	5.574	840	-0.0873600000000003	0.12376	0.429000000000001	0.151486986899866	0.454960775452127	25.2474830153	1.4643007376	5.79925583	-0.0732669846999983	0.1211407376	0.225255830000001	0.141573759409369	0.266051345236763	-0.0732546997000014	0.1211534776	0.225255830000001	0.14571524698214	0.234057706186543	3.00351710009677	2.65595783789097
Sox2-del-SCR_ESC	Batch65	20	Batch65_01_XY04_singlet12	0	56	ID52742267	276.39	14.54	20.2	43	25.15149	1.32314	6.06	860	0	55	ID52788369	278.33	13.48	19.03	43	25.32803	1.22668	5.709	860	-0.176539999999999	0.0964599999999998	0.350999999999999	0.201173813405224	0.404563843169405	25.1655609023	1.3204804792	5.8561766	-0.162469097699997	0.0938004792	0.147176599999999	0.187602605540544	0.238444310465066	-0.1624568127	0.0938132191999999	0.147176599999999	0.0932979458136317	0.121658837946269	2.25909678744729	2.50735100575979
Sox2-del-SCR_ESC	Batch65	20	Batch65_01_XY04_singlet12	0	56	ID52742704	271.84	15.26	18.94	44	24.73744	1.38866	5.682	880	0	55	ID52788596	273.79	13.6	18.17	44	24.91489	1.2376	5.451	880	-0.177450000000004	0.15106	0.231	0.233039966743907	0.328128977842557	24.7513991088	1.3860188248	5.47870202	-0.163490891200002	0.1484188248	0.0277020199999995	0.220810821882407	0.22254172860941	-0.163478606200005	0.1484315648	0.0277020199999995	0.0546279025593855	0.13137116504094	4.43368193354822	1.05187883291176
Sox2-del-SCR_ESC	Batch65	20	Batch65_01_XY04_singlet12	0	56	ID52742934	270.53	12.75	18.9	45	24.61823	1.16025	5.67	900	0	55	ID52788823	271.79	11.79	17.91	45	24.73289	1.07289	5.373	900	-0.114660000000004	0.0873599999999999	0.296999999999999	0.144148136304293	0.330132829630742	24.6321569221	1.15754487	5.4667187	-0.100733077900003	0.08465487	0.0937186999999993	0.131581153657828	0.16154502384046	-0.100720792900002	0.0846676099999999	0.0937186999999993	0.089467228983212	0.111187171472957	3.90032765933573	2.46994126138224
Sox2-del-SCR_ESC	Batch65	20	Batch65_01_XY04_singlet12	0	56	ID52743419	272.83	10.67	19.16	46	24.82753	0.97097	5.748	920	0	55	ID52789040	273.92	10.21	17.64	46	24.92672	0.92911	5.292	920	-0.0991900000000037	0.0418599999999999	0.456	0.107661115078754	0.46853699501747	24.8415134331	0.9682118716	5.54461028	-0.0852065668999984	0.0391018715999999	0.252610280000001	0.0937502821622782	0.269445855353512	-0.0851942819000051	0.0391146116	0.252610280000001	0.0481263774562706	0.16602012649664	5.83422972530717	0.678698946831805
Sox2-del-SCR_ESC	Batch65	20	Batch65_01_XY04_singlet12	0	56	ID52743174	273.89	14.63	19.52	47	24.92399	1.33133	5.856	940	0	55	ID52789286	274.97	14.02	18.86	47	25.02227	1.27582	5.658	940	-0.0982800000000061	0.0555100000000002	0.198	0.112873019362473	0.227912962553694	24.9379994773	1.3286727724	5.65246016	-0.084270522700006	0.0528527724000001	-0.00553983999999996	0.0994732956451049	0.099627437855864	-0.0842582377000056	0.0528655124000001	-0.00553983999999996	0.0137827229369163	0.258517790311558	2.74513028449574	2.89585086289156
Sox2-del-SCR_ESC	Batch65	20	Batch65_01_XY04_singlet12	0	56	ID52743668	275.81	14.68	18.6	48	25.09871	1.33588	5.58	960	0	55	ID52789513	276.94	14.14	18.46	48	25.20154	1.28674	5.538	960	-0.102829999999997	0.0491399999999997	0.0419999999999998	0.113968190737589	0.121460892883263	25.1127666517	1.3332240464	5.3768438	-0.0887733482999948	0.0464840463999998	-0.1611562	0.10020715512432	0.189770373706091	-0.088761063299998	0.0464967863999997	-0.1611562	0.00779975058877071	0.155811705622192	2.59413649722388	0.0995697851074179
Sox2-del-SCR_ESC	Batch65	20	Batch65_01_XY04_singlet12	0	56	ID52743929	281.03	16.79	20.09	49	25.57373	1.52789	6.027	980	0	55	ID52789756	282.38	16.69	19.25	49	25.69658	1.51879	5.775	980	-0.12285	0.00909999999999966	0.252000000000001	0.123186575973196	0.280497651505321	25.5879149071	1.5252878092	5.82322247	-0.108665092899997	0.00649780919999987	0.0482224700000007	0.108859193177998	0.119061876989512	-0.1086528079	0.00651054919999972	0.0482224700000007	0.0446607284831583	0.214088785599843	0.153805413326976	2.8818405440454
Sox2-del-SCR_ESC	Batch65	20	Batch65_01_XY04_singlet12	0	56	ID52744147	280.51	18.74	19.35	50	25.52641	1.70534	5.805	1000	0	55	ID52789961	281.26	18.06	18.4	50	25.59466	1.64346	5.52	1000	-0.068249999999999	0.0618799999999999	0.285000000000001	0.0921259838482057	0.299519944077186	25.5405821307	1.7027874952	5.60153105	-0.0540778692999986	0.0593274951999998	0.0815310500000006	0.0802755730887904	0.114418004478475	-0.0540655842999982	0.0593402351999999	0.0815310500000006	0.0759653914833278	0.0829469843022135	2.80145149155232	1.35653503484615
Sox2-del-SCR_ESC	Batch65	20	Batch65_01_XY04_singlet12	0	56	ID52744389	279.61	21.81	19.57	51	25.44451	1.98471	5.871	1020	0	55	ID52790198	280.84	20.6	19.44	51	25.55644	1.8746	5.832	1020	-0.111929999999994	0.11011	0.0389999999999997	0.157011263927142	0.161782375430696	25.4586600177	1.9822357188	5.66743931	-0.097779982299997	0.1076357188	-0.16456069	0.145417924961747	0.219605540898804	-0.097767697299993	0.1076484588	-0.16456069	0.0651426062423962	0.254567679889415	1.5371376616028	1.96092538915072
Sox2-del-SCR_ESC	Batch65	20	Batch65_01_XY04_singlet12	0	56	ID52744605	279.63	27.5	20.45	52	25.44633	2.5025	6.135	1040	0	55	ID52790430	280.78	26.83	19.77	52	25.55098	2.44153	5.931	1040	-0.104649999999996	0.0609700000000002	0.204	0.121115496118371	0.237244522381443	25.4604805091	2.5001707	5.93107235	-0.0904994908999939	0.0586407000000002	7.23499999999433e-05	0.107837329110323	0.107837353380777	-0.090487205899997	0.0586534400000001	7.23499999999433e-05	0.049532993269514	0.171923108632549	2.5537306404876	2.98056492995502
Sox2-del-SCR_ESC	Batch65	20	Batch65_01_XY04_singlet12	0	56	ID52744809	283.45	29.29	20.31	53	25.79395	2.66539	6.093	1060	0	55	ID52790655	284.51	29.67	20.24	53	25.89041	2.69997	6.072	1060	-0.0964600000000004	-0.0345800000000001	0.0209999999999999	0.102471010534688	0.104600707454587	25.8081943665	2.6631063092	5.88913073	-0.0822156334999988	-0.0368636907999997	-0.18286927	0.0901018428846165	0.203861502009421	-0.082203348500002	-0.0368509507999999	-0.18286927	0.095862980109647	0.206536551931437	6.2221843159859	2.36702472919416
Sox2-del-SCR_ESC	Batch65	20	Batch65_01_XY04_singlet12	0	56	ID52745062	280.37	26.03	20.63	54	25.51367	2.36873	6.189	1080	0	55	ID52790881	282.4	26.25	19.33	54	25.6984	2.38875	5.799	1080	-0.184729999999998	-0.0200200000000001	0.39	0.185811660828914	0.432002283905999	25.5278386909	2.3663632444	5.98499729	-0.170561309099995	-0.0223867555999995	0.18599729	0.172024204657944	0.253352163747504	-0.170549024099998	-0.0223740156000001	0.18599729	0.0895239635516921	0.379574866312613	4.46343886095644	2.66321309432687
Sox2-del-SCR_ESC	Batch65	20	Batch65_01_XY04_singlet12	0	56	ID52745305	283.76	24.77	21.16	55	25.82216	2.25407	6.348	1100	0	55	ID52791109	285.24	24.29	19.96	55	25.95684	2.21039	5.988	1100	-0.134680000000003	0.0436800000000002	0.359999999999999	0.141586174466297	0.386841886046483	25.8364119832	2.2516711396	6.14377628	-0.120428016799998	0.0412811396000001	0.15577628	0.127306872230274	0.201179743333403	-0.120415731800001	0.0412938796	0.15577628	0.0810367069668744	0.0864884808599109	4.20778484957087	2.03353667165724
Sox2-del-SCR_ESC	Batch65	20	Batch65_01_XY04_singlet13	0	18	ID52843791	45.08	37.2	23.55	1	4.10228	3.3852	7.065	20	0	18	ID52929250	44.37	37.25	22.75	1	4.03767	3.38975	6.825	20	0.0646100000000001	-0.00454999999999961	0.24	0.0647700131233583	0.248586312173458	4.1106676156	3.383117856	6.85977965	0.0729976155999994	-0.00663214399999967	0.0347796499999999	0.0732982756776857	0.0811311362637335	0.0730099005999998	-0.00661940399999983	0.0347796499999999	NA	NA	NA	NA
Sox2-del-SCR_ESC	Batch65	20	Batch65_01_XY04_singlet13	0	18	ID52844237	42.82	38.64	23.77	2	3.89662	3.51624	7.131	40	0	18	ID52929622	42.33	38.4	23.36	2	3.85203	3.4944	7.008	40	0.0445900000000004	0.0218400000000001	0.122999999999999	0.049651321231162	0.132643332663198	3.9049520874	3.5141945472	6.92568791	0.0529220874000007	0.0197945472000001	-0.0823120900000003	0.0565028444737638	0.0998391285708889	0.0529343724000002	0.0198072871999999	-0.0823120900000003	0.0331872993822806	0.121704036155408	NA	NA
Sox2-del-SCR_ESC	Batch65	20	Batch65_01_XY04_singlet13	0	18	ID52843328	43.34	38.19	23.68	3	3.94394	3.47529	7.104	60	0	18	ID52930057	43.79	36.59	23.04	3	3.98489	3.32969	6.912	60	-0.0409499999999996	0.1456	0.192	0.151249008261211	0.244418212291965	3.9522848638	3.4732330812	6.89872544	-0.0326051361999995	0.1435430812	-0.0132745600000002	0.147199562047617	0.147796904602917	-0.0325928511999996	0.1435558212	-0.0132745600000002	0.150428074653216	0.165513703941318	6.23827265613262	1.72512667751964
Sox2-del-SCR_ESC	Batch65	20	Batch65_01_XY04_singlet13	0	18	ID52842879	44.47	40.49	23.64	4	4.04677	3.68459	7.092	80	0	18	ID52928700	43.82	40.15	22.95	4	3.98762	3.65365	6.885	80	0.0591499999999998	0.0309400000000002	0.207	0.0667533227637396	0.217497140440972	4.0551426279	3.6825916852	6.88674212	0.0675226278999999	0.0289416852000004	0.0017421199999994	0.0734637762488273	0.0734844296625629	0.0675349129000002	0.0289544252000002	0.0017421199999994	0.152180974858272	0.152920076468187	3.25493016064982	2.6015747743277
Sox2-del-SCR_ESC	Batch65	20	Batch65_01_XY04_singlet13	0	18	ID52844694	41.31	40.39	23.14	5	3.75921	3.67549	6.942	100	0	18	ID52930973	40.84	39.02	21.93	5	3.71644	3.55082	6.579	100	0.04277	0.12467	0.363	0.131802434727132	0.386187625125405	3.7675049867	3.6734891372	6.73695062	0.0510649866999997	0.1226691372	0.15795062	0.132873436352281	0.206406754846948	0.0510772717000001	0.1226818772	0.15795062	0.0951613850901728	0.182911958834108	2.59731528614004	1.93806434638056
Sox2-del-SCR_ESC	Batch65	20	Batch65_01_XY04_singlet13	0	18	ID52845156	38.38	37.7	23.85	6	3.49258	3.4307	7.155	120	0	18	ID52930774	38.32	37.24	22.21	6	3.48712	3.38884	6.663	120	0.00546000000000024	0.0418599999999998	0.492	0.0422145851572651	0.49380772695453	3.5008029966	3.428630596	6.94965455	0.0136829966000005	0.0397905960000005	0.28665455	0.0420774990462941	0.289726331150093	0.0136952816000004	0.0398033359999999	0.28665455	0.0909190066777929	0.157578448312964	2.54405118915322	1.10474840425342
Sox2-del-SCR_ESC	Batch65	20	Batch65_01_XY04_singlet13	0	18	ID52845591	33.91	36.1	24.1	7	3.08581	3.2851	7.23	140	0	18	ID52931459	33.86	36.02	23.04	7	3.08126	3.27782	6.912	140	0.00454999999999961	0.00727999999999973	0.318000000000001	0.00858492283017107	0.318115860811749	3.0939231687	3.282989828	7.0245503	0.0126631686999996	0.00516982799999965	0.112550300000001	0.0136778274252248	0.113378362103024	0.0126754536999996	0.00518256799999994	0.112550300000001	0.0346357853362016	0.177515992220187	0.394274396964604	2.34217564675687
Sox2-del-SCR_ESC	Batch65	20	Batch65_01_XY04_singlet13	0	18	ID52846044	33.69	34.48	24.49	8	3.06579	3.13768	7.347	160	0	18	ID52931909	34.44	33.08	23.32	8	3.13404	3.01028	6.996	160	-0.0682499999999999	0.1274	0.351	0.144529659585844	0.379591652305474	3.0738977633	3.1355285504	7.14138767	-0.0601422367	0.1252485504	0.14538767	0.138939871932358	0.201101622570801	-0.0601299517	0.1252612904	0.14538767	0.140426231982043	0.14421449128708	3.71608513102921	1.96363297408756
Sox2-del-SCR_ESC	Batch65	20	Batch65_01_XY04_singlet13	0	18	ID52848829	26	34.25	24.11	14	2.366	3.11675	7.233	280	0	18	ID52934804	25.48	34.25	24.32	14	2.31868	3.11675	7.296	280	0.0473199999999996	0	-0.0629999999999997	0.0473199999999996	0.0787920199004945	2.37391882	3.11459269	7.02754613	0.05523882	-0.00215730999999986	-0.26845387	0.0552809299978618	0.274086594964813	0.0552511049999995	-0.00214457000000001	-0.26845387	NA	NA	NA	NA
Sox2-del-SCR_ESC	Batch65	20	Batch65_01_XY04_singlet13	3	80	ID52851597	49.29	44.68	24.13	20	4.48539	4.06588	7.239	400	3	80	ID52937673	48.98	43.16	23.94	20	4.45718	3.92756	7.182	400	0.0282099999999996	0.13832	0.0569999999999986	0.141167370521661	0.15224068608621	4.4938810553	4.0639884464	7.03353779	0.0367010553	0.1364284464	-0.148462210000002	0.141278761486826	0.204940762771431	0.0367133402999995	0.1364411864	-0.148462210000002	NA	NA	NA	NA
Sox2-del-SCR_ESC	Batch65	20	Batch65_01_XY04_singlet13	3	80	ID52852017	51.65	44.1	24.27	21	4.70015	4.0131	7.281	420	3	80	ID52938130	53.08	43.21	23.95	21	4.83028	3.93211	7.185	420	-0.13013	0.0809900000000003	0.0960000000000001	0.153274906622056	0.180856841175556	4.7086990405	4.011193668	7.07547941	-0.1215809595	0.079083668	-0.10952059	0.14503846475082	0.181744094515401	-0.121568674500001	0.0790964080000003	-0.10952059	0.16834969503653	0.172794877201603	NA	NA
Sox2-del-SCR_ESC	Batch65	20	Batch65_01_XY04_singlet13	3	80	ID52852421	50.95	42.95	24.33	22	4.63645	3.90845	7.299	440	3	80	ID52938549	51.01	41.78	23.22	22	4.64191	3.80198	6.966	440	-0.00545999999999935	0.10647	0.333	0.106609908076126	0.349649356498765	4.6449818415	3.906514366	7.09345439	0.00307184150000062	0.104534366	0.12745439	0.104579490748536	0.164868103086968	0.00308412650000101	0.104547106000001	0.12745439	0.127224442721645	0.268966912410865	2.99541141692754	1.83109622021966
Sox2-del-SCR_ESC	Batch65	20	Batch65_01_XY04_singlet13	3	80	ID52852824	46.83	44.04	23.01	23	4.26153	4.00764	6.903	460	3	80	ID52938973	48.24	42.23	22.24	23	4.38984	3.84293	6.672	460	-0.12831	0.16471	0.231000000000001	0.208788984862708	0.311374116136843	4.2699606131	4.0057321392	6.69800483	-0.119879386900001	0.1628021392	0.0260048300000006	0.202177159767408	0.203842721515744	-0.1198671019	0.1628148792	0.0260048300000006	0.136059317794687	0.169717857584137	2.49762979788081	2.5497477831388
Sox2-del-SCR_ESC	Batch65	20	Batch65_01_XY04_singlet13	3	80	ID52853267	52.84	45.42	22.9	24	4.80844	4.13322	6.87	480	3	80	ID52939424	55.28	44.27	22.47	24	5.03048	4.02857	6.741	480	-0.22204	0.10465	0.129	0.245465647494716	0.27729836656569	4.8170182788	4.1313473016	6.6650507	-0.2134617212	0.1027773016	-0.0759493000000004	0.236915765920809	0.248791833291075	-0.213449436199999	0.1027900416	-0.0759493000000004	0.111178390085228	0.150848530141995	1.01287262247481	0.771568399540107
Sox2-del-SCR_ESC	Batch65	20	Batch65_01_XY04_singlet13	3	80	ID52853713	62.05	43.75	23.79	25	5.64655	3.98125	7.137	500	3	80	ID52939896	61.81	42.63	22.87	25	5.62471	3.87933	6.861	500	0.0218399999999992	0.10192	0.276	0.104233737340651	0.295026561516077	5.6553545685	3.97933475	6.93167957	0.0306445684999987	0.10000475	0.0706795700000002	0.104594644227674	0.126236449635193	0.0306568534999991	0.10001749	0.0706795700000002	0.244122034469391	0.284772880083324	2.55992088081931	2.63811830968043
Sox2-del-SCR_ESC	Batch65	20	Batch65_01_XY04_singlet13	3	80	ID52854117	63.12	44.62	22.49	26	5.74392	4.06042	6.747	520	3	80	ID52940301	64.46	43.12	21.49	26	5.86586	3.92392	6.447	520	-0.121939999999999	0.1365	0.3	0.183034460143438	0.351427963599939	5.7527508584	4.0585269176	6.54222167	-0.113109141600001	0.1346069176	0.0952216699999999	0.175820078999136	0.199949660206891	-0.113096856599999	0.1346196576	0.0952216699999999	0.147859525124805	0.149882466761603	2.9167391112545	2.40398927113557
Sox2-del-SCR_ESC	Batch65	20	Batch65_01_XY04_singlet13	3	80	ID52854511	64.34	43.19	22.13	27	5.85494	3.93029	6.639	540	3	80	ID52940754	65.49	42.2	21.66	27	5.95959	3.8402	6.498	540	-0.104649999999999	0.0900899999999991	0.140999999999999	0.138086315759381	0.197354580894387	5.8638008338	3.9283604812	6.43437179	-0.0957891661999994	0.0881604811999996	-0.063628210000001	0.130183850022599	0.144901290244466	-0.0957768811999982	0.088173221199999	-0.063628210000001	0.0495706869239875	0.16640473965044	2.1639375302576	1.89713099719496
Sox2-del-SCR_ESC	Batch65	20	Batch65_01_XY04_singlet13	3	80	ID52854950	63.78	39.04	23.02	28	5.80398	3.55264	6.906	560	3	80	ID52941195	64.68	39.99	22.28	28	5.88588	3.63909	6.684	560	-0.081900000000001	-0.0864500000000001	0.222	0.119084896187553	0.251923028919549	5.8128270746	3.5506047392	6.70100066	-0.0730529254000007	-0.0884852608000002	0.0170006599999999	0.114744809417865	0.115997386732537	-0.0730406404000012	-0.0884725208000003	0.0170006599999999	0.178102933194391	0.195503630375302	6.05425698531357	1.70055382864812
Sox2-del-SCR_ESC	Batch65	20	Batch65_01_XY04_singlet13	3	80	ID52855367	72.68	48.62	21.73	29	6.61388	4.42442	6.519	580	3	80	ID52941649	72.17	49.47	21.35	29	6.56747	4.50177	6.405	580	0.0464100000000007	-0.0773500000000009	0.114	0.090204825813258	0.145371629281646	6.6229457476	4.4226288376	6.31453859	0.0554757476000001	-0.0791411624	-0.0904614100000005	0.0966482392897154	0.132378808186923	0.0554880326000005	-0.0791284224000011	-0.0904614100000005	0.128867885673857	0.167794601959465	1.51536197947954	1.79811103928579
Sox2-del-SCR_ESC	Batch65	20	Batch65_01_XY04_singlet13	3	80	ID52855779	73.53	51.72	22.39	30	6.69123	4.70652	6.717	600	3	80	ID52942095	74.11	51.99	22.1	30	6.74401	4.73109	6.63	600	-0.0527800000000003	-0.0245699999999998	0.0869999999999997	0.058218667968273	0.104682440265787	6.7003166321	4.7048078256	6.51226337	-0.0436933678999996	-0.0262821744000004	-0.11773663	0.0509888526016888	0.128303457215282	-0.0436810829000001	-0.0262694343999996	-0.11773663	0.112376981991139	0.115639628620491	2.57930753675178	2.071881409567
Sox2-del-SCR_ESC	Batch65	20	Batch65_01_XY04_singlet13	3	80	ID52856172	74.79	48.05	21.22	31	6.80589	4.37255	6.366	620	3	80	ID52942497	76.28	48.79	21.22	31	6.94148	4.43989	6.366	620	-0.13559	-0.0673399999999997	0	0.151391293342781	0.151391293342781	6.8150075903	4.370744314	6.16175126	-0.1264724097	-0.0691456860000006	-0.20424874	0.144140196710478	0.24998788790524	-0.126460124699999	-0.0691329459999999	-0.20424874	0.0932182942775151	0.127177024515678	0.96750328230256	0.970877912461583
Sox2-del-SCR_ESC	Batch65	20	Batch65_01_XY04_singlet13	3	80	ID52856583	75.07	48.52	21.82	32	6.83137	4.41532	6.546	640	3	80	ID52942921	76.05	49.69	21.55	32	6.92055	4.52179	6.465	640	-0.0891799999999998	-0.10647	0.0810000000000004	0.138884604258355	0.160779144480869	6.8404944699	4.4135262896	6.34150106	-0.080055530100001	-0.108263710399998	-0.123498939999999	0.134647387234832	0.182707162066215	-0.0800432450999997	-0.108250970399999	-0.123498939999999	0.0607021131819958	0.101021169785347	1.96352918261825	2.3635792574226
Sox2-del-SCR_ESC	Batch65	20	Batch65_01_XY04_singlet13	3	80	ID52856958	74.11	49.1	21.64	33	6.74401	4.4681	6.492	660	3	80	ID52943765	74.79	50.49	21.63	33	6.80589	4.59459	6.489	660	-0.0618800000000004	-0.12649	0.00300000000000011	0.140814965468873	0.14084691867414	6.7531108827	4.466321068	6.28757612	-0.0527791173000018	-0.128268932	-0.20142388	0.138703115103404	0.244561103967173	-0.0527668323000006	-0.128256191999999	-0.20142388	0.0338261967489853	0.0849500315509346	0.0674636024796087	2.08806873948457
Sox2-del-SCR_ESC	Batch65	20	Batch65_01_XY04_singlet13	3	80	ID52857367	74.37	51.19	21.65	34	6.76767	4.65829	6.495	680	3	80	ID52943319	75.22	52.4	21.32	34	6.84502	4.7684	6.396	680	-0.0773499999999991	-0.11011	0.0989999999999993	0.134563124963713	0.167057578696687	6.7767772709	4.6565643212	6.29057195	-0.0682427291000005	-0.111835678799999	-0.10542805	0.131012553320942	0.168164689677932	-0.0682304440999992	-0.1118229388	-0.10542805	0.0225649086113009	0.0986122430432712	2.9586134637464	2.95455552714497
Sox2-del-SCR_ESC	Batch65	20	Batch65_01_XY04_singlet13	3	80	ID52857723	80.09	56.21	20.34	35	7.28819	5.11511	6.102	700	3	80	ID52944141	80.2	57.94	19.92	35	7.2982	5.27254	5.976	700	-0.0100100000000003	-0.15743	0.125999999999999	0.157747915992573	0.201892062746409	7.2974378113	5.1135122308	5.89811822	-0.000762188700000443	-0.1590277692	-0.0778817800000002	0.159029595699489	0.17707620948143	-0.000749903700000054	-0.1590150292	-0.0778817800000002	0.0823451074988534	0.0868303732567736	3.34709006572249	1.47425977402894
Sox2-del-SCR_ESC	Batch65	20	Batch65_01_XY04_singlet13	3	80	ID52858118	79.05	58.57	19.67	36	7.19355	5.32987	5.901	720	3	80	ID52944543	77.53	58.68	19	36	7.05523	5.33988	5.7	720	0.13832	-0.0100099999999994	0.201000000000001	0.138681730952567	0.244199964168712	7.2027722585	5.3283323636	5.69739761	0.147542258499999	-0.0115476364000004	-0.00260238999999984	0.14799346590207	0.148016344987367	0.1475545435	-0.0115348963999997	-0.00260238999999984	0.209152094491074	0.222287168295373	1.39289665123584	1.30223796302704
Sox2-del-SCR_ESC	Batch65	20	Batch65_01_XY04_singlet13	3	80	ID52858501	77.75	59.33	19.89	37	7.07525	5.39903	5.967	740	3	80	ID52945906	76.61	58.77	19.51	37	6.97151	5.34807	5.853	740	0.10374	0.050959999999999	0.113999999999999	0.115580747531758	0.162341951448169	7.0844403175	5.3975117284	5.76330587	0.1129303175	0.0494417283999997	-0.0896941300000007	0.123279118742106	0.152455823353151	0.1129426025	0.0494544683999987	-0.0896941300000007	0.0701262367341549	0.111815295262869	1.30437050378281	1.67942208636973
Sox2-del-SCR_ESC	Batch65	20	Batch65_01_XY04_singlet13	3	80	ID52858900	76.21	60.5	20.54	38	6.93511	5.5055	6.162	760	3	80	ID52945011	75.29	60.16	20.07	38	6.85139	5.47456	6.021	760	0.0837199999999996	0.0309400000000002	0.141	0.0892542548005412	0.166875168913772	6.9442624797	5.50401154	5.95803482	0.0928724796999987	0.0294515400000002	-0.06296518	0.0974304402843294	0.116005623081085	0.0928847647	0.02946428	-0.06296518	0.028318271301027	0.0389404835303969	1.83831981150348	2.28523920108325
Sox2-del-SCR_ESC	Batch65	20	Batch65_01_XY04_singlet13	3	80	ID52859300	76.44	61.61	19.78	39	6.95604	5.60651	5.934	780	3	80	ID52945458	75.99	61.26	18.77	39	6.91509	5.57466	5.631	780	0.0409500000000005	0.0318500000000004	0.303000000000001	0.0518779818420114	0.307409051590874	6.9651981308	5.6050498228	5.73035174	0.0501081308	0.0303898228000001	0.0993517400000012	0.0586034649324194	0.115347883999288	0.0501204158000004	0.0304025628	0.0993517400000012	0.0427746409856783	0.167858429724993	5.47753379024528	0.656551473306018
Sox2-del-SCR_ESC	Batch65	20	Batch65_01_XY04_singlet13	3	80	ID52859652	77.45	60.5	19.27	40	7.04795	5.5055	5.781	800	3	80	ID52946312	78.07	59.54	18.6	40	7.10437	5.41814	5.58	800	-0.0564199999999992	0.0873600000000003	0.201	0.103995124885737	0.226309491625959	7.0571329465	5.50401154	5.57756441	-0.0472370535	0.0858715399999994	-0.00243559000000015	0.0980064314488256	0.0980366906009248	-0.0472247684999996	0.0858842800000001	-0.00243559000000015	0.112045998812371	0.151376901799419	5.78708778540377	2.0763968182127
Sox2-del-SCR_ESC	Batch65	20	Batch65_01_XY04_singlet13	3	80	ID52860039	75.39	62.74	19.44	41	6.86049	5.70934	5.832	820	3	80	ID52946759	75.37	62.93	18.99	41	6.85867	5.72663	5.697	820	0.00181999999999949	-0.01729	0.135000000000001	0.0173855255888339	0.136114865095625	6.8696223323	5.7079086152	5.62849352	0.0109523322999996	-0.0187213848000001	-0.068506479999999	0.021689717186706	0.0718580658912383	0.0109646172999991	-0.0187086448000002	-0.068506479999999	0.119689951700214	0.136715204141279	2.59652468540695	1.80199535971656
Sox2-del-SCR_ESC	Batch65	20	Batch65_01_XY04_singlet13	3	80	ID52860439	80.33	62.39	20.51	42	7.31003	5.67749	6.153	840	3	80	ID52947207	78.84	62.01	18.97	42	7.17444	5.64291	5.691	840	0.13559	0.0345800000000009	0.462000000000001	0.139930070035	0.482726034620053	7.3192837081	5.6760496972	5.94904733	0.1448437081	0.0331396972000002	0.258047330000001	0.148586470806281	0.297768977273985	0.144855993099999	0.0331524372000009	0.258047330000001	0.143584373592072	0.356726594418392	1.43263998363981	1.97563283447004
Sox2-del-SCR_ESC	Batch65	20	Batch65_01_XY04_singlet13	3	80	ID52860847	83.46	64.62	19.47	43	7.59486	5.88042	5.841	860	3	80	ID52947643	84.96	63.21	17.73	43	7.73136	5.75211	5.319	860	-0.1365	0.128310000000001	0.521999999999999	0.187338480030132	0.554598689233936	7.6041906122	5.8790365176	5.63748101	-0.127169387800001	0.1269265176	0.318481009999999	0.179673019854096	0.365667263771464	-0.1271571028	0.126939257600001	0.318481009999999	0.28772746136204	0.294005649095704	2.44002611815551	1.68375103622768
Sox2-del-SCR_ESC	Batch65	20	Batch65_01_XY04_singlet13	3	80	ID52861236	84.19	65.07	18.91	44	7.66129	5.92137	5.673	880	3	80	ID52948078	84.78	63.57	18.22	44	7.71498	5.78487	5.466	880	-0.0536900000000005	0.1365	0.207000000000001	0.146679467206559	0.253700347063224	7.6706385483	5.9199979836	5.46971453	-0.0443414517000011	0.135127983600001	0.00371453000000077	0.142217215169844	0.142265716262867	-0.0443291667000008	0.1351407236	0.00371453000000077	0.0832329925157969	0.325585116328625	3.57230772627252	2.01092356654191
Sox2-del-SCR_ESC	Batch65	20	Batch65_01_XY04_singlet13	3	80	ID52861599	83.11	64.26	18.33	45	7.56301	5.84766	5.499	900	3	80	ID52948497	83.97	63.42	18.17	45	7.64127	5.77122	5.451	900	-0.0782600000000002	0.0764399999999998	0.0479999999999992	0.109396988989643	0.119464225607501	7.5723320127	5.8462673448	5.29595639	-0.0689379873000009	0.0750473448000006	-0.155043610000001	0.101904612528115	0.185534554884899	-0.0689257023000005	0.0750600847999996	-0.155043610000001	0.0649205107969599	0.171519152686801	4.22511062411458	0.555686061228914
Sox2-del-SCR_ESC	Batch65	20	Batch65_01_XY04_singlet13	3	80	ID52861963	85.03	62.76	17.94	46	7.73773	5.71116	5.382	920	3	80	ID52948902	83.94	63.06	16.91	46	7.63854	5.73846	5.073	920	0.0991900000000001	-0.0273000000000012	0.309000000000001	0.102878307237241	0.325676136829214	7.7470991871	5.7097291248	5.17911902	0.1085591871	-0.0287308752	0.106119020000001	0.112296751037467	0.15450503777978	0.1085714721	-0.028718135200001	0.106119020000001	0.20560925530324	0.332386950969605	1.43029783197262	2.33848440605192
Sox2-del-SCR_ESC	Batch65	20	Batch65_01_XY04_singlet13	3	80	ID52862338	83.36	63.97	17.67	47	7.58576	5.82127	5.301	940	3	80	ID52949327	84.53	63.25	16.55	47	7.69223	5.75575	4.965	940	-0.10647	0.0655200000000002	0.336	0.12501492430906	0.358503460652753	7.5950881552	5.8198699556	5.09823161	-0.0971418448000003	0.0641199556000007	0.13323161	0.116395475501814	0.176914014765607	-0.0971295597999999	0.0641326956000006	0.13323161	0.225686045880058	0.22730878522724	3.24665550028997	2.1142128473931
Sox2-del-SCR_ESC	Batch65	20	Batch65_01_XY04_singlet13	3	80	ID52862721	81.3	64.51	17.3	48	7.3983	5.87041	5.19	960	3	80	ID52949775	81.55	62.54	16.51	48	7.42105	5.69114	4.953	960	-0.0227500000000003	0.179270000000001	0.237	0.180707762423202	0.298034050739174	7.407577541	5.8690237148	4.9873859	-0.0134724589999999	0.177883714800001	0.0343859000000002	0.178393170111848	0.181676947523247	-0.0134601740000004	0.177896454800001	0.0343859000000002	0.141218833827025	0.172375269145167	4.50225634410938	1.81116471953565
Sox2-del-SCR_ESC	Batch65	20	Batch65_01_XY04_singlet13	3	80	ID52863161	85.93	63.07	18.34	49	7.81963	5.73937	5.502	980	3	80	ID52950713	87.11	62.21	17.63	49	7.92701	5.66111	5.289	980	-0.107379999999999	0.0782600000000002	0.213	0.132872465168672	0.251045995785633	7.8290213001	5.7379470236	5.29895222	-0.0979886999000001	0.0768370236000004	0.00995221999999973	0.124521939849166	0.124919014512314	-0.0979764148999989	0.0768497636000003	0.00995221999999973	0.131732413544787	0.133979227855206	3.07917700355831	2.34530989586764
Sox2-del-SCR_ESC	Batch65	20	Batch65_01_XY04_singlet13	3	80	ID52863936	86.03	69.61	18.33	50	7.82873	6.33451	5.499	1000	3	80	ID52950250	87.98	68.49	17.65	50	8.00618	6.23259	5.295	1000	-0.177449999999999	0.10192	0.204000000000001	0.20463672422124	0.288950149506796	7.8381237571	6.3332536628	5.29595639	-0.168056242900001	0.100663662800001	0.000956390000000695	0.195898120935287	0.195900455506893	-0.168043957899999	0.1006764028	0.000956390000000695	0.0740079003730267	0.0745526275527076	5.08114813350273	1.18765687827252
Sox2-del-SCR_ESC	Batch65	20	Batch65_01_XY04_singlet13	3	80	ID52863548	88.4	70.55	17.62	51	8.0444	6.42005	5.286	1020	3	80	ID52951133	89.81	69.61	16.51	51	8.17271	6.33451	4.953	1020	-0.128309999999999	0.0855399999999999	0.333	0.154209428051594	0.366973497271942	8.053851988	6.418817614	5.08325246	-0.118858012	0.0843076140000001	0.13025246	0.145722341440718	0.195450004172466	-0.118845726999998	0.0843203539999999	0.13025246	0.0518457930408802	0.139303481555497	3.14841574350165	2.07310068336765
Sox2-del-SCR_ESC	Batch65	20	Batch65_01_XY04_singlet13	3	80	ID52864349	85.47	73.62	18.46	52	7.77777	6.69942	5.538	1040	3	80	ID52951592	86.62	73.39	17.43	52	7.88242	6.67849	5.229	1040	-0.10465	0.0209300000000008	0.309	0.106722478419497	0.326910824843718	7.7871499979	6.6982658376	5.33490218	-0.0952700021000004	0.0197758376000001	0.10590218	0.0973008584387396	0.143814911541426	-0.0952577171	0.0197885776000009	0.10590218	0.0687076733442626	0.0728949964843974	5.38377928979711	1.66274916424297
Sox2-del-SCR_ESC	Batch65	20	Batch65_01_XY04_singlet13	3	80	ID52864711	83.86	74.5	18.45	53	7.63126	6.7795	5.535	1060	3	80	ID52952072	85.87	74.6	17.76	53	7.81417	6.7886	5.328	1060	-0.182910000000001	-0.00909999999999922	0.206999999999999	0.183136228256454	0.276383570604332	7.6406004402	6.77836826	5.33190635	-0.1735695598	-0.0102317399999992	0.00390634999999939	0.173870873330162	0.173914749699144	-0.1735572748	-0.0102189999999993	0.00390634999999939	0.0838527009072201	0.132039481924252	4.72792092603146	1.30016630158942
Sox2-del-SCR_ESC	Batch65	20	Batch65_01_XY04_singlet13	3	80	ID52865098	83.86	69.84	17.46	54	7.63126	6.35544	5.238	1080	3	80	ID52952449	85.06	69.22	16.44	54	7.74046	6.29902	4.932	1080	-0.1092	0.0564200000000001	0.306	0.122914020355695	0.329763333922982	7.6406004402	6.3541895232	5.03531918	-0.0998595597999996	0.0551695232	0.10331918	0.114085967469996	0.153917058604423	-0.0998472748000001	0.0551822631999999	0.10331918	0.0985418151251315	0.139976426932411	3.50135335357098	2.88422964362956
Sox2-del-SCR_ESC	Batch65	20	Batch65_01_XY04_singlet13	3	80	ID52865481	84.82	71.69	16.39	55	7.71862	6.52379	4.917	1100	3	80	ID52952870	86.47	71.73	15.34	55	7.86877	6.52743	4.602	1100	-0.15015	-0.00364000000000075	0.315	0.15019411473157	0.348974600938235	7.7279840274	6.5225866612	4.71476537	-0.140785972600001	-0.00484333879999976	0.11276537	0.140869258575673	0.180444386676052	-0.1407736876	-0.00483059880000081	0.11276537	0.0726396232789457	0.0732512482871333	3.38812574399132	2.19618914960704
Sox2-del-SCR_ESC	Batch65	20	Batch65_01_XY04_singlet13	3	80	ID52865884	86.19	70.36	15.97	56	7.84329	6.40276	4.791	1120	3	80	ID52953323	87.02	70.53	15.11	56	7.91882	6.41823	4.533	1120	-0.0755300000000005	-0.0154700000000005	0.258000000000001	0.0770980012711101	0.269273284601352	7.8526876883	6.4015227728	4.58894051	-0.0661323116999997	-0.0167072272000004	0.055940510000001	0.0682100732406757	0.0882153883999756	-0.0661200267000002	-0.0166944872000006	0.055940510000001	0.0755904817668194	0.0945673603721672	2.01171138723659	1.99958348750379
Sox2-del-SCR_ESC	Batch65	20	Batch65_01_XY04_singlet13	3	80	ID52866268	85.6	77.74	14.62	57	7.7896	7.07434	4.386	1140	3	80	ID52953772	87.86	77.57	13.8	57	7.99526	7.05887	4.14	1140	-0.205660000000002	0.0154699999999997	0.246	0.206241015561892	0.321016131214617	7.798983192	7.0732908152	4.18450346	-0.196276808000001	0.0144208152000003	0.0445034599999996	0.196805856797256	0.201774882534159	-0.196264523000002	0.0144335551999992	0.0445034599999996	0.133815338959468	0.134303205671123	3.06442367334242	2.40816552397547
Sox2-del-SCR_ESC	Batch65	20	Batch65_01_XY04_singlet13	3	80	ID52867042	86.97	77.61	13.72	58	7.91427	7.06251	4.116	1160	3	80	ID52954202	86.53	76.47	12.59	58	7.87423	6.95877	3.777	1160	0.0400400000000003	0.10374	0.339	0.11119887229644	0.356771900799376	7.9236868529	7.0614575028	3.91487876	0.0494568528999988	0.1026875028	0.13787876	0.113976767501418	0.178888948762102	0.0494691379000001	0.1027002428	0.13787876	0.261105419781347	0.277299453460124	3.72120158179096	2.52115947273715
Sox2-del-SCR_ESC	Batch65	20	Batch65_01_XY04_singlet13	3	80	ID52866646	87.6	82.15	13.64	59	7.9716	7.47565	4.092	1180	3	80	ID52954599	88.64	80.07	12.46	59	8.06624	7.28637	3.738	1180	-0.0946400000000001	0.189280000000001	0.354	0.211621473390581	0.412431385808597	7.981032332	7.474713182	3.89091212	-0.0852076680000016	0.188343182000001	0.152912119999999	0.206720828393958	0.257129573045922	-0.0851953830000003	0.188355922000001	0.152912119999999	0.159597708531295	0.160304181109944	2.2302303418085	2.14452705529648
Sox2-del-SCR_ESC	Batch65	20	Batch65_01_XY04_singlet13	3	80	ID52867404	88.64	83.41	13.25	60	8.06624	7.59031	3.975	1200	3	80	ID52955041	87.82	83.22	12.14	60	7.99162	7.57302	3.642	1200	0.0746199999999995	0.01729	0.333	0.0765969222619285	0.341695900619249	8.0756978848	7.5894052868	3.77407475	0.084077884800001	0.0163852868000003	0.13207475	0.0856596073768757	0.157420798891134	0.0840901697999996	0.0163980268000001	0.13207475	0.241302955034571	0.24220097459947	2.91488162683611	2.9156703500718
Sox2-del-SCR_ESC	Batch65	20	Batch65_01_XY04_singlet13	3	80	ID52867776	86.98	85.65	12.78	61	7.91518	7.79415	3.834	1220	3	80	ID52955908	86.53	84	12.16	61	7.87423	7.644	3.648	1220	0.0409500000000005	0.150150000000001	0.186	0.155633945526033	0.242524070970286	7.9245970986	7.793302362	3.63327074	0.0503670986000007	0.149302362	-0.0147292600000002	0.157569159165623	0.158256093153815	0.0503793836000002	0.149315102000001	-0.0147292600000002	0.137125365946439	0.200885000281317	2.61241085744123	2.12255169207025
Sox2-del-SCR_ESC	Batch65	20	Batch65_01_XY04_singlet13	3	80	ID52868146	85.17	84.39	12.75	62	7.75047	7.67949	3.825	1240	3	80	ID52955468	88.05	84.08	11.9	62	8.01255	7.65128	3.57	1240	-0.26208	0.0282100000000005	0.255	0.263593874170095	0.366751592361915	7.7598426269	7.6786102572	3.62428325	-0.2527073731	0.0273302572	0.0542832499999997	0.254180957936901	0.25991273652571	-0.2526950881	0.0273429972000008	0.0542832499999997	0.326697612090411	0.333907257007207	1.70502703563192	1.81359434422348
Sox2-del-SCR_ESC	Batch65	20	Batch65_01_XY04_singlet13	3	80	ID52868509	82.66	85.52	12.38	63	7.52206	7.78232	3.714	1260	3	80	ID52956322	82.63	84.27	10.87	63	7.51933	7.66857	3.261	1260	0.00272999999999968	0.11375	0.453	0.113782755283918	0.46707121020247	7.5313709562	7.7814690496	3.51343754	0.0120409561999999	0.1128990496	0.25243754	0.1135393325099	0.276795757966131	0.0120532411999994	0.112911789599999	0.25243754	0.278233168583358	0.341582813890482	3.07158690053716	2.31190219772709
Sox2-del-SCR_ESC	Batch65	20	Batch65_01_XY04_singlet13	3	80	ID52868894	81.33	86.52	11.62	64	7.40103	7.87332	3.486	1280	3	80	ID52956757	79.63	85.05	10.35	64	7.24633	7.73955	3.105	1280	0.1547	0.13377	0.381	0.204515287692632	0.43242051628016	7.4103082781	7.8724945296	3.28575446	0.1639782781	0.1329445296	0.18075446	0.211099795450413	0.277912393478769	0.1639905631	0.1329572696	0.18075446	0.153253943031085	0.169189937682066	6.10174468317211	1.07022504877372
Sox2-del-SCR_ESC	Batch65	20	Batch65_01_XY04_singlet13	3	80	ID52869265	80.21	90.17	10.71	65	7.29911	8.20547	3.213	1300	3	80	ID52957194	79.37	90.58	10.7	65	7.22267	8.24278	3.21	1300	0.076439999999999	-0.0373099999999997	0.00300000000000056	0.085059448034888	0.0851123357686759	7.3083607597	8.2047375316	3.01313393	0.0856907596999985	-0.0380424684000005	-0.19686607	0.0937557235582336	0.218051336196715	0.0857030446999989	-0.0380297283999997	-0.19686607	0.188057142970648	0.421856318786104	4.15184049575206	1.40546437799104
Sox2-del-SCR_ESC	Batch65	20	Batch65_01_XY04_singlet13	3	80	ID52869653	82.11	88.19	11.37	66	7.47201	8.02529	3.411	1320	3	80	ID52957623	81.17	88.13	10.95	66	7.38647	8.01983	3.285	1320	0.0855399999999999	0.00545999999999935	0.126	0.0857140781902249	0.152390627008356	7.4813074427	8.0245070812	3.21085871	0.0948374426999994	0.00467708120000054	-0.07414129	0.09495270204911	0.120469691247596	0.0948497276999998	0.0046898211999995	-0.07414129	0.0436877754976069	0.130268927047004	3.36003021549417	2.99482583649078
Sox2-del-SCR_ESC	Batch65	20	Batch65_01_XY04_singlet13	3	80	ID52870049	81.46	86.85	11.33	67	7.41286	7.90335	3.399	1340	3	80	ID52958065	80.27	87.6	10.58	67	7.30457	7.9716	3.174	1340	0.108289999999999	-0.0682499999999999	0.225	0.128003072619371	0.258862485887778	7.4221414722	7.902532938	3.19887539	0.1175714722	-0.0690670619999993	0.0248753900000001	0.136357288505555	0.138607702369815	0.117583757199999	-0.0690543219999995	0.0248753900000001	0.0771688716621463	0.125536200642808	3.65155067795229	0.972605740432976
Sox2-del-SCR_ESC	Batch65	20	Batch65_01_XY04_singlet13	3	80	ID52870426	82.8	88.02	11	68	7.5348	8.00982	3.3	1360	3	80	ID52958529	81.95	87.43	10.51	68	7.45745	7.95613	3.153	1360	0.0773499999999991	0.0536899999999996	0.147	0.0941575201457633	0.174569867388389	7.544114396	8.0090327496	3.100013	0.0866643959999998	0.0529027495999985	-0.0529870000000003	0.101535306417447	0.114529649516119	0.0866766809999993	0.0529154896000001	-0.0529870000000003	0.125824807971131	0.147967679165026	3.09073017820525	2.78501806348526
Sox2-del-SCR_ESC	Batch65	20	Batch65_01_XY04_singlet13	3	80	ID52871587	79.04	89.37	10.71	69	7.19264	8.13267	3.213	1380	3	80	ID52959418	78.74	88.03	10.23	69	7.16534	8.01073	3.069	1380	0.0273000000000012	0.12194	0.144	0.12495860754666	0.190658473716749	7.2018620128	8.1319171476	3.01313393	0.0365220128000008	0.121187147599999	-0.05586607	0.126570858266772	0.138351725466769	0.0365342978000012	0.1211998876	-0.05586607	0.0847172804284803	0.0847661881133195	0.385212573428784	0.634351404184628
Sox2-del-SCR_ESC	Batch65	20	Batch65_01_XY04_singlet13	3	80	ID52870819	81.32	91.2	10.8	70	7.40012	8.2992	3.24	1400	3	80	ID52958988	81.26	91.63	10.63	70	7.39466	8.33833	3.189	1400	0.00545999999999847	-0.0391300000000001	0.0510000000000002	0.0395090938898881	0.0645133203299908	7.4093980324	8.298493776	3.0400964	0.0147380323999995	-0.0398362239999983	-0.1489036	0.0424751026084867	0.154843199510219	0.0147503173999981	-0.0398234839999994	-0.1489036	0.162490208946567	0.187240620571499	2.37373634534512	2.22316491727563
Sox2-del-SCR_ESC	Batch65	20	Batch65_01_XY04_singlet13	3	80	ID52871202	84.46	88.35	10.64	71	7.68586	8.03985	3.192	1420	3	80	ID52959864	83.16	88.7	10.35	71	7.56756	8.0717	3.105	1420	0.118300000000001	-0.0318500000000004	0.0870000000000002	0.122512499362311	0.150260814918595	7.6952151822	8.039071158	2.99216312	0.127655182199999	-0.0326288420000012	-0.11283688	0.131759200334458	0.173472327363503	0.1276674672	-0.0326161020000004	-0.11283688	0.113146935770484	0.118756209798934	1.76900700680921	1.88990589415165
Sox2-del-SCR_ESC	Batch65	20	Batch65_01_XY04_singlet13	3	80	ID52871945	85.45	88.16	10.69	72	7.77595	8.02256	3.207	1440	3	80	ID52960312	84.08	88.02	10.36	72	7.65128	8.00982	3.108	1440	0.124670000000001	0.0127399999999991	0.0990000000000002	0.125319258296561	0.159705718432373	7.7853295065	8.0217763168	3.00714227	0.134049506499999	0.011956316800001	-0.10085773	0.134581661842598	0.168179979204031	0.134061791500001	0.0119690567999999	-0.10085773	0.0450413562015491	0.046607121807695	1.36460698681918	1.30096655298332
Sox2-del-SCR_ESC	Batch65	20	Batch65_01_XY04_singlet13	3	80	ID52872326	84.39	88.96	10.95	73	7.67949	8.09536	3.285	1460	3	80	ID52961173	84.25	88.93	11.03	73	7.66675	8.09263	3.309	1460	0.01274	0.00272999999999968	-0.024	0.0130292171675814	0.0273086158565387	7.6888434623	8.0945967008	3.08503385	0.0220934623	0.00196670079999883	-0.22396615	0.0221808247916581	0.225061825581907	0.0221057473000004	0.00197944079999957	-0.22396615	0.112400837455687	0.166702223547367	1.80223554086986	1.91694313042117
Sox2-del-SCR_ESC	Batch65	20	Batch65_01_XY04_singlet13	3	80	ID52873108	83.26	87.49	11.51	74	7.57666	7.96159	3.453	1480	3	80	ID52960799	83.32	88.4	11.38	74	7.58212	8.0444	3.414	1480	-0.00545999999999935	-0.0828100000000003	0.0389999999999997	0.0829898047955292	0.0916968249177692	7.5859856982	7.9607892452	3.25280033	0.00386569820000116	-0.0836107548000005	-0.16119967	0.0837000713309092	0.181634345730394	0.00387798320000066	-0.0835980147999997	-0.16119967	0.087497155902664	0.107681861530368	1.27194285717742	1.84330833124951
Sox2-del-SCR_ESC	Batch65	20	Batch65_01_XY04_singlet13	3	80	ID52872737	84	86.74	11.97	75	7.644	7.89334	3.591	1500	3	80	ID52961704	84.51	87.51	11.9	75	7.69041	7.96341	3.57	1500	-0.0464100000000007	-0.0700700000000012	0.0210000000000004	0.0840457791920584	0.0866296311893353	7.65334388	7.8925201352	3.39060851	-0.0370661200000004	-0.0708898648000007	-0.17939149	0.0799954385150604	0.196419390253704	-0.0370538350000009	-0.0708771248000009	-0.17939149	0.0428629768395763	0.0465636886260359	4.62092545527574	1.87134019022553
Sox2-del-SCR_ESC	Batch65	20	Batch65_01_XY04_singlet13	3	80	ID52873538	78.65	87.83	12.95	76	7.15715	7.99253	3.885	1520	3	80	ID52962189	76.88	87.83	12.94	76	6.99608	7.99253	3.882	1520	0.16107	0	0.00300000000000011	0.16107	0.161097935740965	7.1663624305	7.9917379084	3.68419985	0.170282430500001	-0.000792091600000155	-0.19780015	0.170284272750276	0.261001212422688	0.170294715500001	-0.000779351600000311	-0.19780015	0.218876949910333	0.219649716514832	3.76891178453728	2.36014076066089
Sox2-del-SCR_ESC	Batch65	20	Batch65_01_XY04_singlet13	3	80	ID52874326	80.3	88.04	12.82	77	7.3073	8.01164	3.846	1540	3	80	ID52962646	78.95	87.24	12.25	77	7.18445	7.93884	3.675	1540	0.12285	0.0728000000000009	0.171	0.142800428920925	0.222784565219407	7.316552971	8.0108532592	3.64525406	0.132102970999999	0.0720132592000002	-0.0297459399999997	0.150456320730081	0.153368593245542	0.132115256	0.072025999200001	-0.0297459399999997	0.0822088208942536	0.187084226303416	1.72777135410898	1.71503369718789
Sox2-del-SCR_ESC	Batch65	20	Batch65_01_XY04_singlet13	3	80	ID52873917	81.97	84.1	12.48	78	7.45927	7.6531	3.744	1560	3	80	ID52963094	84.52	84.36	11.71	78	7.69132	7.67676	3.513	1560	-0.23205	-0.0236600000000005	0.230999999999999	0.23325307736448	0.32828036508448	7.4685640029	7.652212868	3.54339584	-0.222755997099999	-0.0245471320000004	0.0303958399999993	0.224104430865256	0.226156368521308	-0.2227437121	-0.0245343920000005	0.0303958399999993	0.367761874573335	0.372647058342424	1.35349288510045	1.3300058926615
Sox2-del-SCR_ESC	Batch65	20	Batch65_01_XY04_singlet13	3	80	ID52874705	83.31	83.26	12.22	79	7.58121	7.57666	3.666	1580	3	80	ID52963524	84.28	83.35	12.25	79	7.66948	7.58485	3.675	1580	-0.0882699999999996	-0.00818999999999903	-0.0089999999999999	0.0886491342315305	0.089104820296098	7.5905369267	7.5757514648	3.46550426	-0.0789430733000005	-0.00909853519999881	-0.20949574	0.0794656665789375	0.224060833799623	-0.0789307882999992	-0.00908579519999897	-0.20949574	0.144640299346322	0.280122805836815	2.98292709738337	2.26710242072198
Sox2-del-SCR_ESC	Batch65	20	Batch65_01_XY04_singlet13	3	80	ID52875103	84.13	83.72	11.91	80	7.65583	7.61852	3.573	1600	3	80	ID52963988	84.46	83.58	11.5	80	7.68586	7.60578	3.45	1600	-0.03003	0.01274	0.123	0.0326206759586615	0.127252145365019	7.6651770741	7.6176231856	3.37263353	-0.0206829259000001	0.0118431856000001	-0.0773664699999999	0.0238336834950233	0.0809544016666285	-0.0206706408999997	0.0118559255999999	-0.0773664699999999	0.0619096151266891	0.14591416804364	0.238059158699885	2.16829317647887
Sox2-del-SCR_ESC	Batch65	20	Batch65_01_XY04_singlet14	1	80	ID52995040	399.93	133.92	2.64	1	36.39363	12.18672	0.792	20	1	80	ID53042577	399.11	136.89	2.06	1	36.31901	12.45699	0.618	20	0.0746199999999959	-0.27027	0.174	0.280381913289712	0.329984874350324	36.4107362801	12.1871022816	0.59549912	0.0917262801000049	-0.2698877184	-0.0225008799999999	0.285049278203159	0.285935972911623	0.0917385650999947	-0.269874978400001	-0.0225008799999999	NA	NA	NA	NA
Sox2-del-SCR_ESC	Batch65	20	Batch65_01_XY04_singlet14	1	80	ID52994821	400.88	135.82	3.34	2	36.48008	12.35962	1.002	40	1	80	ID53042080	399.51	137.13	2.58	2	36.35541	12.47883	0.774	40	0.124670000000002	-0.119210000000001	0.228	0.172492414325966	0.285897941580559	36.4972096216	12.3600506936	0.80520722	0.141799621600001	-0.1187793064	0.03120722	0.184974745072857	0.187588770705757	0.141811906600005	-0.118766566400001	0.03120722	0.15918885547091	0.168004915736856	NA	NA
Sox2-del-SCR_ESC	Batch65	20	Batch65_01_XY04_singlet14	1	80	ID52994369	399.27	134.55	3.13	3	36.33357	12.24405	0.939	60	1	80	ID53041810	399.53	137.21	2.57	3	36.35723	12.48611	0.771	60	-0.0236599999999996	-0.24206	0.168	0.243213567055788	0.295595736099153	36.3506600639	12.244448334	0.74229479	-0.00656993610000001	-0.241661665999999	-0.0287052099999999	0.241750956304733	0.243449202001972	-0.00655765109999606	-0.241648926	-0.0287052099999999	0.19264890332664	0.20175009100732	2.58249397481171	2.60989385499971
Sox2-del-SCR_ESC	Batch65	20	Batch65_01_XY04_singlet14	1	80	ID52994595	397.72	131.74	2.69	4	36.19252	11.98834	0.807	80	1	80	ID53042324	398.57	134.74	2.14	4	36.26987	12.26134	0.642	80	-0.0773500000000027	-0.273000000000001	0.165	0.283746405263575	0.328233183118345	36.2095719804	11.9886667352	0.61047827	-0.0602980195999976	-0.2726732648	-0.03152173	0.279260739282078	0.281034125982176	-0.0602857346000008	-0.272660524800001	-0.03152173	0.0620356850265692	0.0620995893837158	6.1149506909004	0.30479523233239
Sox2-del-SCR_ESC	Batch65	20	Batch65_01_XY04_singlet14	1	80	ID52995261	401.14	130.55	2.86	5	36.50374	11.88005	0.858	100	1	80	ID53042851	402.45	132.51	2.53	5	36.62295	12.05841	0.759	100	-0.119210000000002	-0.178359999999998	0.0990000000000001	0.214530449353932	0.236271694665273	36.5208760098	11.880346414	0.66140738	-0.102073990199997	-0.178063585999999	-0.0975926199999999	0.205245560572033	0.227266494699488	-0.102061705200001	-0.178050845999998	-0.0975926199999999	0.103422546101959	0.12272565154687	4.60471527293578	1.63689227545704
Sox2-del-SCR_ESC	Batch65	20	Batch65_01_XY04_singlet14	1	80	ID52995694	402.72	127.22	3.18	6	36.64752	11.57702	0.954	120	1	80	ID53043113	404.84	128.49	3.42	6	36.84044	11.69259	1.026	120	-0.192919999999994	-0.11557	-0.0720000000000001	0.224887863834395	0.236132486752665	36.6646948304	11.5772315656	0.75727394	-0.175745169599992	-0.115358434400003	-0.26872606	0.210223531092382	0.341185621543572	-0.175732884599995	-0.1153456944	-0.26872606	0.0967438820358417	0.196585943031537	0.449821417733485	0.569591327747734
Sox2-del-SCR_ESC	Batch65	20	Batch65_01_XY04_singlet14	1	80	ID52995482	402.96	127.56	3.25	7	36.66936	11.60796	0.975	140	1	80	ID53043389	405	129.46	3.56	7	36.855	11.78086	1.068	140	-0.185640000000006	-0.172900000000002	-0.0930000000000001	0.253686065048916	0.270195521058368	36.6865407272	11.6081802288	0.77824475	-0.1684592728	-0.1726797712	-0.28975525	0.241240191456542	0.377034394819029	-0.168446987800003	-0.172667031200001	-0.28975525	0.0577825228310369	0.0614902169192417	2.40238531639974	1.61484607350085
Sox2-del-SCR_ESC	Batch65	20	Batch65_01_XY04_singlet14	1	80	ID52995915	403.4	125.7	3.53	8	36.7094	11.4387	1.059	160	1	80	ID53043655	405.32	126.74	3.91	8	36.88412	11.53334	1.173	160	-0.174720000000001	-0.0946400000000001	-0.114	0.198705329571203	0.229084717953861	36.726591538	11.438872836	0.86212799	-0.157528462000002	-0.0944671639999992	-0.31087201	0.183682501655135	0.361082633223655	-0.157516176999998	-0.0944544240000003	-0.31087201	0.0789727456137063	0.0817472452298227	2.87630616103986	2.47787757372727
Sox2-del-SCR_ESC	Batch65	20	Batch65_01_XY04_singlet14	1	80	ID52996141	405.17	123.65	3.42	9	36.87047	11.25215	1.026	180	1	80	ID53043923	405.48	125.29	3.89	9	36.89868	11.40139	1.167	180	-0.0282100000000014	-0.149239999999999	-0.141	0.151882789347575	0.207242326034041	36.8877050269	11.252270602	0.82917386	-0.010974973099998	-0.149119398000002	-0.33782614	0.149522723672452	0.369436795354399	-0.0109626881000011	-0.149106657999999	-0.33782614	0.156412249488178	0.158717727157394	4.4942990142286	1.73362697882599
Sox2-del-SCR_ESC	Batch65	20	Batch65_01_XY04_singlet14	1	80	ID52996377	407.77	120.52	3.74	10	37.10707	10.96732	1.122	200	1	80	ID53044168	408.75	123.95	4.3	10	37.19625	11.27945	1.29	200	-0.0891799999999989	-0.31213	-0.168	0.324620099963018	0.365516359825384	37.1243689089	10.9673608496	0.92504042	-0.0718810910999963	-0.312089150400002	-0.36495958	0.320260095945656	0.485553317452262	-0.0718688060999995	-0.3120764104	-0.36495958	0.17397900852444	0.176082137008218	4.71167285708393	1.54531655485158
Sox2-del-SCR_ESC	Batch65	20	Batch65_01_XY04_singlet14	1	80	ID52996587	406.65	120.7	3.78	11	37.00515	10.9837	1.134	220	1	80	ID53044477	406.84	123.53	3.81	11	37.02244	11.24123	1.143	220	-0.0172900000000027	-0.257530000000001	-0.00900000000000012	0.258109753787029	0.258266616115983	37.0224213905	10.983745436	0.93702374	-1.86094999961028e-05	-0.257484564	-0.20597626	0.257484564672494	0.329734015121539	-6.32449999926621e-06	-0.257471824000001	-0.20597626	0.0902545130041996	0.182815680825928	2.57822435258201	2.14887817564567
Sox2-del-SCR_ESC	Batch65	20	Batch65_01_XY04_singlet14	1	80	ID52996805	410.83	117.71	4.97	12	37.38553	10.71161	1.491	240	1	80	ID53044766	412.08	120.19	5.06	12	37.49928	10.93729	1.518	240	-0.113749999999996	-0.225680000000001	-0.0269999999999999	0.252726185623887	0.254164365913083	37.4029040931	10.7115792508	1.29352751	-0.0963759069000005	-0.225710749200001	-0.22447249	0.245425462687194	0.332598190767814	-0.0963636218999966	-0.2256980092	-0.22447249	0.101460849933244	0.10313299468836	2.17329629556643	2.01662362079943
Sox2-del-SCR_ESC	Batch65	20	Batch65_01_XY04_singlet14	1	80	ID52997018	410.54	118.19	4.66	13	37.35914	10.75529	1.398	260	1	80	ID53045027	411.83	120.71	4.89	13	37.47653	10.98461	1.467	260	-0.11739	-0.22932	-0.069	0.257620019602514	0.266700345894039	37.3765069678	10.7552714812	1.20065678	-0.100023032199992	-0.229338518800002	-0.26634322	0.250201445191389	0.365430532407773	-0.100010747200002	-0.2293257788	-0.26634322	0.005144145723502	0.0421855456994162	1.10125961131908	1.33636949256849
Sox2-del-SCR_ESC	Batch65	20	Batch65_01_XY04_singlet14	1	80	ID52997234	410.18	118.7	5.09	14	37.32638	10.8017	1.527	280	1	80	ID53045291	410.1	123.02	5.27	14	37.3191	11.19482	1.581	280	0.0072799999999944	-0.393119999999998	-0.0539999999999998	0.393187401629297	0.39687823422304	37.3437381226	10.801694476	1.32947747	0.0246381226000025	-0.393125524	-0.25152253	0.393896832566	0.467352434253988	0.0246504075999923	-0.393112783999998	-0.25152253	0.205831451893175	0.206364336648871	1.43863719112648	1.62607936113268
Sox2-del-SCR_ESC	Batch65	20	Batch65_01_XY04_singlet14	1	80	ID52997490	409.81	120.12	7.12	15	37.29271	10.93092	2.136	300	1	80	ID53045553	408.94	124.26	7.17	15	37.21354	11.30766	2.151	300	0.0791699999999977	-0.37674	-0.0149999999999997	0.384968721456691	0.385260842157621	37.3100590317	10.9309506576	1.93763096	0.096519031699998	-0.3767093424	-0.21336904	0.388877682738089	0.443567581505082	0.0965313166999948	-0.376696602399999	-0.21336904	0.0737316493194541	0.0830183408082038	1.1447474043133	1.16025680420473
Sox2-del-SCR_ESC	Batch65	20	Batch65_01_XY04_singlet14	1	80	ID52997718	411.52	119.36	6.05	16	37.44832	10.86176	1.815	320	1	80	ID53045809	409.18	123.77	6.02	16	37.23538	11.26307	1.806	320	0.212940000000003	-0.40131	0.00900000000000012	0.454305139416232	0.454394277802881	37.4657110464	10.8617712928	1.61707715	0.230331046399996	-0.401298707199999	-0.18892285	0.462701894675295	0.499784840294531	0.2303433314	-0.4012859672	-0.18892285	0.136052534483346	0.138231358037379	5.87691747017976	0.485882363485678
Sox2-del-SCR_ESC	Batch65	20	Batch65_01_XY04_singlet14	1	80	ID52997927	409.69	120.89	5.48	17	37.28179	11.00099	1.644	340	1	80	ID53046062	407.49	123.9	5.11	17	37.08159	11.2749	1.533	340	0.200199999999995	-0.273909999999999	0.111	0.339273824660845	0.356970206179728	37.2991360833	11.0010402772	1.44631484	0.217546083300007	-0.273859722800001	-0.08668516	0.349750548435978	0.360332850425121	0.217558368299997	-0.273846982799999	-0.08668516	0.128078686854497	0.163880124734234	1.85251704272272	1.67450328319467
Sox2-del-SCR_ESC	Batch65	20	Batch65_01_XY04_singlet14	1	80	ID52998160	409.57	121.07	5.67	18	37.27087	11.01737	1.701	360	1	80	ID53046331	408.84	123.67	5.39	18	37.20444	11.25397	1.617	360	0.066430000000004	-0.236600000000001	0.0840000000000001	0.245748865511117	0.259708499860904	37.2882131349	11.0174248636	1.50323561	0.0837731348999995	-0.236545136400002	-0.11376439	0.250941307252252	0.275524728686086	0.0837854199000034	-0.236532396400001	-0.11376439	0.138879732437207	0.141495105142274	1.1987834260287	1.41067448466369
Sox2-del-SCR_ESC	Batch65	20	Batch65_01_XY04_singlet14	1	80	ID52998604	411.49	119.92	5.7	19	37.44559	10.91272	1.71	380	1	80	ID53046596	410.11	121.74	5.37	19	37.32001	11.07834	1.611	380	0.125579999999999	-0.165619999999999	0.099	0.207846868631691	0.230220157240845	37.4629803093	10.9127455616	1.5122231	0.142970309300004	-0.165594438399999	-0.0987769000000001	0.218773918396024	0.24003937873599	0.142982594300001	-0.165581698399999	-0.0987769000000001	0.0924029599289509	0.0936105328482399	4.28907540699576	2.01376757717745
Sox2-del-SCR_ESC	Batch65	20	Batch65_01_XY04_singlet14	1	80	ID52998397	417.62	123.86	7.6	20	38.00342	11.27126	2.28	400	1	80	ID53046878	416.85	127.02	7.67	20	37.93335	11.55882	2.301	400	0.0700700000000012	-0.287559999999999	-0.0209999999999999	0.295973915235785	0.296717978053234	38.0209609234	11.2713859528	2.0814308	0.0876109233999927	-0.2874340472	-0.2195692	0.300489609452259	0.372162113839401	0.0876232084000037	-0.287421307199999	-0.2195692	0.13382657389234	0.180278483516619	3.41044472623688	2.52129835261968
Sox2-del-SCR_ESC	Batch65	20	Batch65_01_XY04_singlet14	1	80	ID52998834	414.69	125.49	7.93	21	37.73679	11.41959	2.379	420	1	80	ID53047123	415.51	125.97	8.39	21	37.81141	11.46327	2.517	420	-0.074620000000003	-0.0436800000000002	-0.138	0.0864643672272021	0.162849890389894	37.7542589333	11.4197574852	2.18029319	-0.0571510666999941	-0.0435125148000015	-0.33670681	0.0718302399353332	0.344283399642712	-0.0571387817000044	-0.0434997748000008	-0.33670681	0.283643698583413	0.306879402082626	4.1036733407387	1.70780327746497
Sox2-del-SCR_ESC	Batch65	20	Batch65_01_XY04_singlet14	1	80	ID52999048	415.7	125.9	7.81	22	37.8287	11.4569	2.343	440	1	80	ID53047628	415.02	125.32	7.94	22	37.76682	11.40412	2.382	440	0.0618799999999951	0.0527800000000003	-0.0390000000000001	0.0813318068162722	0.0901990177330076	37.846193749	11.457077932	2.14434323	0.0793737490000055	0.0529579320000018	-0.23765677	0.0954187329198658	0.2560966124705	0.0793860339999952	0.0529706720000007	-0.23765677	0.167169292657805	0.194310274642676	4.79192538756383	1.70256915243079
Sox2-del-SCR_ESC	Batch65	20	Batch65_01_XY04_singlet14	1	80	ID52999261	419.6	123.79	7.68	23	38.1836	11.26489	2.304	460	1	80	ID53047378	419.98	125.06	8.06	23	38.21818	11.38046	2.418	460	-0.0345799999999983	-0.11557	-0.114	0.120632505155119	0.165976508277527	38.201189572	11.2650141692	2.10539744	-0.0169904280000068	-0.115445830800001	-0.31260256	0.116689393231458	0.333671657488735	-0.0169781429999958	-0.1154330908	-0.31260256	0.194025467230682	0.207997003278433	3.57748875691745	2.71689105131814
Sox2-del-SCR_ESC	Batch65	20	Batch65_01_XY04_singlet14	1	80	ID52999478	419.32	125.74	7.24	24	38.15812	11.44234	2.172	480	1	80	ID53047889	418.91	128.04	7.32	24	38.12081	11.65164	2.196	480	0.037309999999998	-0.209300000000001	-0.024	0.212599449905215	0.213949821453536	38.1757026924	11.4425138552	1.97358092	0.0548926924000028	-0.209126144799999	-0.22241908	0.216210434803299	0.310188973475651	0.0549049773999997	-0.2091134048	-0.22241908	0.118081261128	0.148580766906384	1.17423968093139	1.50310733592361
Sox2-del-SCR_ESC	Batch65	20	Batch65_01_XY04_singlet14	1	80	ID52999696	419.32	124.16	6.76	25	38.15812	11.29856	2.028	500	1	80	ID53048150	420.05	126.35	6.75	25	38.22455	11.49785	2.025	500	-0.0664299999999969	-0.19929	0.00300000000000011	0.210070104964984	0.210091525293143	38.1757026924	11.2986935968	1.82978108	-0.0488473075999991	-0.1991564032	-0.19521892	0.205059338717674	0.28312498851443	-0.0488350225999952	-0.199143663199999	-0.19521892	0.104217960772459	0.107709015646766	3.96207838219092	1.95093743092297
Sox2-del-SCR_ESC	Batch65	20	Batch65_01_XY04_singlet14	1	80	ID52999909	419.17	122.49	6.64	26	38.14447	11.14659	1.992	520	1	80	ID53048388	419.88	124.53	6.57	26	38.20908	11.33223	1.971	520	-0.0646099999999947	-0.185640000000001	0.0209999999999997	0.196562106470194	0.197680706443496	38.1620490069	11.1466810452	1.79383112	-0.0470309931000017	-0.1855489548	-0.17716888	0.191416637049512	0.260823965501254	-0.0470187080999978	-0.185536214800001	-0.17716888	0.0137281335337882	0.022677424772736	4.6754975186903	1.39041712671696
Sox2-del-SCR_ESC	Batch65	20	Batch65_01_XY04_singlet14	1	80	ID53000320	419.88	120.63	6.21	27	38.20908	10.97733	1.863	540	1	80	ID53048652	421.02	122.78	6.3	27	38.31282	11.17298	1.89	540	-0.103740000000002	-0.195650000000001	-0.0269999999999999	0.221451823428936	0.223091707824385	38.2266764516	10.9773736524	1.66501043	-0.0861435483999955	-0.195606347600002	-0.22498957	0.213734775252777	0.310327022286394	-0.0861312633999987	-0.195593607600001	-0.22498957	0.0403849369447214	0.0625920244448539	1.95517846418615	2.42580062230533
Sox2-del-SCR_ESC	Batch65	20	Batch65_01_XY04_singlet14	1	80	ID53000106	420.5	117.17	5.63	28	38.2655	10.66247	1.689	560	1	80	ID53048888	421.58	118.37	5.68	28	38.36378	10.77167	1.704	560	-0.0982799999999955	-0.109200000000001	-0.0150000000000001	0.146913574594043	0.147677345588277	38.283111685	10.6624254916	1.49125229	-0.080668315000004	-0.109244508400002	-0.21274771	0.135800366938009	0.25239518175025	-0.080656029999993	-0.109231768400001	-0.21274771	0.086535226646674	0.087396845406747	4.3973825920845	1.8806741251697
Sox2-del-SCR_ESC	Batch65	20	Batch65_01_XY04_singlet14	1	80	ID53000518	420.87	118.35	5.06	29	38.29917	10.76985	1.518	580	1	80	ID53049147	422.45	119.25	5.68	29	38.44295	10.85175	1.704	580	-0.14378	-0.081900000000001	-0.186	0.165469932011831	0.24895039345219	38.3167907759	10.769835558	1.32048998	-0.1261592241	-0.0819144420000004	-0.38351002	0.150419831251353	0.411953955041199	-0.126146939099996	-0.0819017020000015	-0.38351002	0.0530693446367405	0.178818684305386	1.09311690137925	1.56946839501816
Sox2-del-SCR_ESC	Batch65	20	Batch65_01_XY04_singlet14	1	80	ID53000737	421.52	122.08	6.13	30	38.35832	11.10928	1.839	600	1	80	ID53049410	422.42	123.79	6.69	30	38.44022	11.26489	2.007	600	-0.0819000000000045	-0.155610000000001	-0.168	0.175846757433855	0.243199675369851	38.3759567464	11.1093605984	1.64104379	-0.0642632536000036	-0.155529401600001	-0.36595621	0.168282977526881	0.402794126276534	-0.0642509686000068	-0.155516661600002	-0.36595621	0.0961783418501549	0.0977671196597372	2.81092253482992	2.03487142805576
Sox2-del-SCR_ESC	Batch65	20	Batch65_01_XY04_singlet14	1	80	ID53000936	420.14	124	5.12	31	38.23274	11.284	1.536	620	1	80	ID53049638	422.97	125.86	5.29	31	38.49027	11.45326	1.587	620	-0.257530000000003	-0.16926	-0.0509999999999999	0.308173082049684	0.312364608270529	38.2503428398	11.28412952	1.33846496	-0.239927160200004	-0.169130480000002	-0.24853504	0.293547545495903	0.384629467896664	-0.2399148752	-0.169117739999999	-0.24853504	0.176189663191727	0.211732209594533	4.09052345452381	1.95768464395104
[truncated: 87,394 more rows]
