# Supplementary material for: Live-cell imaging reveals enhancer-dependent Sox2 transcription in the absence of enhancer proximity
Source: eLife. 2019 May 24;8:e41769. doi: 10.7554/eLife.41769 (PMC6534382; doi:10.7554/eLife.41769)
Supplement: Supplementary file 5. — All data used in transcriptional analysis of Sox2 locus. Columns are as follows: Cell_Line– label used to identify cell line Locus_ID– unique identifier for each Sox2 locus Gauss_Filter– whether the MS2 Gaussian fit passed the knn filter step Noise_Filter–whether the MS2 Gaussian fit passed a high frequency noise filter step Pass_Filter–whether the MS2 signal for the given frame was classified as transcriptional signal. Required both Gauss_Filter = TRUE and Noise_Filter = TRUE Gaussian_Height_Threshold–minimum relative height above background allowed for Gaussian fit Gaussian_Width_Threshold–maximum Gaussian variance allowed for Gaussian fit Background–Offset calculated from Gaussian fit. If no Gaussian fit was found, set to median pixel intensity of ROI Gaussian Height–Amplitude calculated from Gaussian fit. If no Gaussian fit was found, set to 0 Gaussian_Volume–Volume under fitted Gaussian. If no Gaussian fit was found, set to 0 Local_Median–Median pixel intensity of ROI Norm_MS2_Signal–Relative height of MS2 gaussian normalized to background. For frames that did not pass filter, local median value was used in pace of gaussian height. See MATERIALS and METHODS for more details. R_Squared–Coefficient of determination between 2D gaussian fit and experimental data T_Value_frame– imaging frame X_Value_pixel– X position in pixels for C2 spot (cuO/CymR) X_Location– X position of peak of fit Gaussian X_Sigma– X dimension variance of fit Gaussian Y_Value_pixel– Y position in pixels for C2 spot (cuO/CymR) Y_Location– Y position of peak of fit Gaussian Y_Sigma– Y dimension variance of fit Gaussian Z_Value_slice– Z position in slices for C2 spot (cuO/CymR) Batch– unique microscopy session identifier. [file elife-41769-supp5.csv]

Cell_Line	Locus_ID	Gauss_Filter	Noise_Filter	Pass_Filter	Gaussian_Height_Threshold	Gaussian_Width_Threshold	Background	Gaussian_Height	Gaussian_Volume	Local_Median	Norm_MS2_Signal	R_Squared	C1_T_Value_frame	X_Value_pixel	X_Location	T_Value_frame	Y_Value_pixel	Y_Location	Y_Sigma	Z_Value_slice	Batch
Sox2-SCR_ESC	Batch70_01_XY01_nonsinglet17	False	False	False	1.1	4	637.599193147128	180.037110820044	10445.7259533584	672	1.00900900900901	0.905882001599264	1	282.47	275.344412484777	2.87797692766623	100.92	95.6311763305521	3.20855718110179	24.19	Batch70
Sox2-SCR_ESC	Batch70_01_XY01_nonsinglet17	True	True	True	1.1	4	711.660708983959	145.45114984289	5494.28898488106	703	1.28695474298326	0.858969416552843	2	278.44	274.886247013911	2.41566848850316	96.55	95.0774375676378	2.48872840087203	24.04	Batch70
Sox2-SCR_ESC	Batch70_01_XY01_nonsinglet17	True	True	True	1.1	4	721.595563547362	313.446926301786	9398.86275345015	734	1.55411785262635	0.871901126001373	3	280.03	278.365754954055	2.38202022667498	95.8	92.1017101393472	2.00348615668837	24.47	Batch70
Sox2-SCR_ESC	Batch70_01_XY01_nonsinglet17	False	False	False	1.1	4	707	0	0	707	1.06156156156156	0	4	280.5	NA	4	98.89	NA	4	23.97	Batch70
Sox2-SCR_ESC	Batch70_01_XY01_nonsinglet17	False	False	False	1.1	4	698	0	0	698	1.04804804804805	0	5	279.25	NA	4	99.73	NA	4	22.07	Batch70
Sox2-SCR_ESC	Batch70_01_XY01_nonsinglet17	False	False	False	1.1	4	703.809272345801	142.707898532326	9122.29295823814	745	1.11861861861862	0.694395577960391	6	278.59	275.554588716298	3.51421205816051	99.62	98.2467931150864	2.89499980137554	21.55	Batch70
Sox2-SCR_ESC	Batch70_01_XY01_nonsinglet17	False	False	False	1.1	4	729.5	0	0	729.5	1.09534534534535	0	7	280.19	NA	4	103.33	NA	4	21.78	Batch70
Sox2-SCR_ESC	Batch70_01_XY01_nonsinglet17	False	False	False	1.1	4	652.745616601521	165.287804053879	16616.5283925803	710	1.06606606606607	0.815941719472641	8	279.36	277.434160277248	3.99999999948195	107.66	103.42136184041	3.99999999998273	21.7	Batch70
Sox2-SCR_ESC	Batch70_01_XY01_nonsinglet17	False	False	False	1.1	4	677.458798102588	204.141665262246	19181.3605715256	702	1.05405405405405	0.897263829369608	9	280.83	276.643142151761	3.92566082772991	111.07	103.498508061044	3.80939037570546	22.03	Batch70
Sox2-SCR_ESC	Batch70_01_XY01_nonsinglet17	False	False	False	1.1	4	714.931473946865	193.264783217227	17727.9299154866	717	1.07657657657658	0.769384662187536	10	281.02	276.044208814087	3.64977262421857	110.69	105.811940170032	4	20.82	Batch70
Sox2-SCR_ESC	Batch70_01_XY01_nonsinglet17	False	False	False	1.1	4	786.295369247102	92.3761853587465	2947.4415500432	713	1.07057057057057	0.559266144143894	11	279.23	275.089827136137	2.60357380319594	110.4	106.93329301782	1.95045431599442	20.87	Batch70
Sox2-SCR_ESC	Batch70_01_XY01_nonsinglet17	False	False	False	1.1	4	692.5	0	0	692.5	1.03978978978979	0	12	279.02	NA	4	110.49	NA	4	21.04	Batch70
Sox2-SCR_ESC	Batch70_01_XY01_nonsinglet17	False	False	False	1.1	4	674.325855625151	69.0359943393538	4162.06624825535	662	0.993993993993994	0.714917825642447	13	276.94	273.381947642023	4	110.33	105.173019961698	2.39879928847972	21.51	Batch70
Sox2-SCR_ESC	Batch70_01_XY01_nonsinglet17	False	False	False	1.1	4	655.102910494581	176.337562983018	8870.04902837688	670	1.00600600600601	0.855472616401216	14	273.97	273.963976573356	2.54443511205794	110.53	107.337991654311	3.14637370817846	20.51	Batch70
Sox2-SCR_ESC	Batch70_01_XY01_nonsinglet17	False	False	False	1.1	4	696.999793501777	163.696194922217	9637.2765436895	701	1.05255255255255	0.835185841006123	15	278.48	275.018866345145	2.5725900235848	112.52	107.185729006414	3.64221563400255	20.14	Batch70
Sox2-SCR_ESC	Batch70_01_XY01_nonsinglet17	False	False	False	1.1	4	685.327179504767	103.118580745266	10366.6016649611	680.5	1.02177177177177	0.798450891435124	16	278.63	277.52894161919	3.99999999999953	112.01	105.308494083293	3.99999999934009	19.69	Batch70
Sox2-SCR_ESC	Batch70_01_XY01_nonsinglet17	False	False	False	1.1	4	641	0	0	641	0.962462462462462	0	17	277.19	NA	4	113.72	NA	4	19.59	Batch70
Sox2-SCR_ESC	Batch70_01_XY01_nonsinglet17	False	False	False	1.1	4	648	0	0	648	0.972972972972973	0	18	276.24	NA	4	113.48	NA	4	20.17	Batch70
Sox2-SCR_ESC	Batch70_01_XY01_nonsinglet17	False	False	False	1.1	4	636	0	0	636	0.954954954954955	0	19	276.23	NA	4	114.34	NA	4	21.3	Batch70
Sox2-SCR_ESC	Batch70_01_XY01_nonsinglet17	False	False	False	1.1	4	653.743440647586	82.9658617594388	6869.43745890846	667	1.0015015015015	0.801330031354512	20	275.53	273.340411584645	3.29444493233854	110.47	102.00000000043	3.99999999999973	19.86	Batch70
Sox2-SCR_ESC	Batch70_01_XY01_nonsinglet17	False	False	False	1.1	4	658	0	0	658	0.987987987987988	0	21	274.69	NA	4	108.4	NA	4	19.09	Batch70
Sox2-SCR_ESC	Batch70_01_XY01_nonsinglet17	False	False	False	1.1	4	593.063583029804	128.269844223686	12895.0803160902	626	0.93993993993994	0.761407452993048	22	270.86	266.05994023919	3.99999999994131	109.29	102.725196512903	3.9999999996927	19.24	Batch70
Sox2-SCR_ESC	Batch70_01_XY01_nonsinglet17	False	False	False	1.1	4	610.5	0	0	610.5	0.916666666666667	0	23	272.86	NA	4	107.99	NA	4	19.4	Batch70
Sox2-SCR_ESC	Batch70_01_XY01_nonsinglet17	False	False	False	1.1	4	636.807695209604	70.1799385564984	5142.41138510396	640	0.960960960960961	0.747329497111874	24	277.57	281.116690848157	4	107.01	99.344507982093	2.91550868913874	19.05	Batch70
Sox2-SCR_ESC	Batch70_01_XY01_nonsinglet17	False	False	False	1.1	4	632	0	0	632	0.948948948948949	0	25	272.59	NA	4	109.84	NA	4	21.46	Batch70
Sox2-SCR_ESC	Batch70_01_XY01_nonsinglet17	False	False	False	1.1	4	631.03222322737	120.121575654807	11233.9463862313	665.5	0.999249249249249	0.769217983610509	26	270.64	267.566287253991	3.72110421932866	108.87	100.142396103312	3.99999999999998	22.35	Batch70
Sox2-SCR_ESC	Batch70_01_XY01_nonsinglet17	False	False	False	1.1	4	664	0	0	664	0.996996996996997	0	27	275.17	NA	4	111.43	NA	4	21.05	Batch70
Sox2-SCR_ESC	Batch70_01_XY01_nonsinglet17	False	False	False	1.1	4	648.236871412375	65.8000000000001	6614.93190389868	658	0.987987987987988	0.505198560030778	28	279.15	278.859712171722	3.99999999993873	111.46	104.917521458605	4	20.64	Batch70
Sox2-SCR_ESC	Batch70_01_XY01_nonsinglet17	False	False	False	1.1	4	630.327959082824	72.5345125425518	3887.48653019964	631	0.947447447447447	0.731957117610967	29	279.54	278.329348823607	2.95008150198452	113.2	105.279219244047	2.89141669649745	20.67	Batch70
Sox2-SCR_ESC	Batch70_01_XY01_nonsinglet17	False	False	False	1.1	4	660	0	0	660	0.990990990990991	0	30	281.77	NA	4	111.94	NA	4	22	Batch70
Sox2-SCR_ESC	Batch70_01_XY01_nonsinglet17	False	False	False	1.1	4	674.679908739802	79.4073440083702	3742.9862238905	686	1.03003003003003	0.841620891053673	31	282.99	282.985452022915	2.98525989420518	111.2	103.649027979531	2.51301980130609	23	Batch70
Sox2-SCR_ESC	Batch70_01_XY01_nonsinglet17	False	False	False	1.1	4	624.572257195791	117.17587342625	9522.92935196269	673	1.01051051051051	0.74916534177887	32	277.57	274.517893014054	3.9999999999976	108.58	101.855672349694	3.23364894784892	23.59	Batch70
Sox2-SCR_ESC	Batch70_01_XY01_nonsinglet17	False	False	False	1.1	4	641.759780893758	90.2764462341512	7647.37809769287	673	1.01051051051051	0.564048458570017	33	274.25	275.518483267212	3.95637303629959	104.36	101.705802692416	3.40770015019859	23.09	Batch70
Sox2-SCR_ESC	Batch70_01_XY01_nonsinglet17	False	False	False	1.1	4	679.663969561989	95.9898630043982	3172.73873424178	648	0.972972972972973	0.831874293681472	34	275.46	276.786617982903	2.12988944885451	105.97	98.0696246888069	2.46986021898838	23.24	Batch70
Sox2-SCR_ESC	Batch70_01_XY01_nonsinglet17	False	False	False	1.1	4	663.155356657595	78.9785464532874	3222.04109691036	643	0.965465465465465	0.543291638711184	35	275.15	267	2.77658870855319	109.93	102.831965701954	2.33846505406846	22.38	Batch70
Sox2-SCR_ESC	Batch70_01_XY01_nonsinglet17	False	False	False	1.1	4	661.118119923055	90.8265972329063	5219.96651985117	651.5	0.978228228228228	0.846003472336682	36	277.36	280.541869745011	3.99999999999999	110.89	102	2.28673153418792	21.7	Batch70
Sox2-SCR_ESC	Batch70_01_XY01_nonsinglet17	False	False	False	1.1	4	679	0	0	679	1.01951951951952	0	37	279.22	NA	4	108.69	NA	4	23.14	Batch70
Sox2-SCR_ESC	Batch70_01_XY01_nonsinglet17	False	False	False	1.1	4	702	0	0	702	1.05405405405405	0	38	283.58	NA	4	104.3	NA	4	24.5	Batch70
Sox2-SCR_ESC	Batch70_01_XY01_nonsinglet17	False	False	False	1.1	4	690.779903940444	69.9000000000001	2370.13410044867	699	1.04954954954955	0.481631095520248	39	287.29	286.947415351855	1.80070561135309	99.51	101.915177918833	2.99690877655004	24.11	Batch70
Sox2-SCR_ESC	Batch70_01_XY01_nonsinglet17	False	False	False	1.1	4	672	0	0	672	1.00900900900901	0	40	280.24	NA	4	105.37	NA	4	23.93	Batch70
Sox2-SCR_ESC	Batch70_01_XY01_nonsinglet17	False	False	False	1.1	4	661	0	0	661	0.992492492492492	0	41	279.06	NA	4	106.57	NA	4	23.31	Batch70
Sox2-SCR_ESC	Batch70_01_XY01_nonsinglet17	False	False	False	1.1	4	654	0	0	654	0.981981981981982	0	42	282.9	NA	4	108.69	NA	4	24.42	Batch70
Sox2-SCR_ESC	Batch70_01_XY01_nonsinglet17	False	False	False	1.1	4	659.828431753707	64.6	1902.11789612907	646	0.96996996996997	0.397565586984701	43	284.33	291	1.95554065115453	108.5	101.522341054801	2.3963958773793	24.48	Batch70
Sox2-SCR_ESC	Batch70_01_XY01_nonsinglet17	False	False	False	1.1	4	622	0	0	622	0.933933933933934	0	44	281.61	NA	4	107.53	NA	4	23.65	Batch70
Sox2-SCR_ESC	Batch70_01_XY01_nonsinglet17	False	False	False	1.1	4	634.907851902115	64.5000000000001	2146.54278283751	645	0.968468468468468	0.597719196501072	45	279.47	272.841444456998	2.10866027652185	110.93	107.517744357545	2.51185008570802	22.17	Batch70
Sox2-SCR_ESC	Batch70_01_XY01_nonsinglet17	False	False	False	1.1	4	654	0	0	654	0.981981981981982	0	46	277.9	NA	4	114.02	NA	4	21.6	Batch70
Sox2-SCR_ESC	Batch70_01_XY01_nonsinglet17	False	False	False	1.1	4	649	0	0	649	0.974474474474474	0	47	277.25	NA	4	115.23	NA	4	20.94	Batch70
Sox2-SCR_ESC	Batch70_01_XY01_nonsinglet17	False	False	False	1.1	4	646.093921168351	69.9500556090705	5280.37189555574	626	0.93993993993994	0.563322316268142	48	279.26	283.031430631971	4	112.36	105.095897979221	3.00356443993328	21.3	Batch70
Sox2-SCR_ESC	Batch70_01_XY01_nonsinglet17	False	False	False	1.1	4	637	0	0	637	0.956456456456456	0	49	281.34	NA	4	107.6	NA	4	21.34	Batch70
Sox2-SCR_ESC	Batch70_01_XY01_nonsinglet17	False	False	False	1.1	4	612.530428832843	97.7975740708755	9091.73840195432	644	0.966966966966967	0.851055470261445	50	281.54	278.197237696992	3.69895762738013	105.85	98.3841441617881	4	21.1	Batch70
Sox2-SCR_ESC	Batch70_01_XY01_nonsinglet17	False	False	False	1.1	4	630.5	0	0	630.5	0.946696696696697	0	51	280.66	NA	4	108.75	NA	4	20.4	Batch70
Sox2-SCR_ESC	Batch70_01_XY01_nonsinglet17	False	False	False	1.1	4	635.88436947562	190.46440186931	8089.19546472715	665	0.998498498498498	0.948417885344161	52	282.08	278.859630631872	2.56884533004624	108.59	101.02814670858	2.63132235113733	19.71	Batch70
Sox2-SCR_ESC	Batch70_01_XY01_nonsinglet17	False	False	False	1.1	4	627	0	0	627	0.941441441441441	0	53	280.99	NA	4	110.18	NA	4	19.11	Batch70
Sox2-SCR_ESC	Batch70_01_XY01_nonsinglet17	False	False	False	1.1	4	642	0	0	642	0.963963963963964	0	54	282.59	NA	4	112.76	NA	4	19.55	Batch70
Sox2-SCR_ESC	Batch70_01_XY01_nonsinglet17	False	False	False	1.1	4	664	0	0	664	0.996996996996997	0	55	285.67	NA	4	115.08	NA	4	20	Batch70
Sox2-SCR_ESC	Batch70_01_XY01_nonsinglet17	False	False	False	1.1	4	676	0	0	676	1.01501501501502	0	56	288.55	NA	4	114.67	NA	4	19.65	Batch70
Sox2-SCR_ESC	Batch70_01_XY01_nonsinglet17	False	False	False	1.1	4	663	0	0	663	0.995495495495496	0	57	284.25	NA	4	116.39	NA	4	20.13	Batch70
Sox2-SCR_ESC	Batch70_01_XY01_nonsinglet17	False	False	False	1.1	4	605.03400058202	84.793310111627	8143.22200018819	646	0.96996996996997	0.580696879651757	58	279.86	275.915336513304	4	115.99	110.27804005498	3.82115973250863	20.67	Batch70
Sox2-SCR_ESC	Batch70_01_XY01_nonsinglet17	False	False	False	1.1	4	656.497847458705	103.118539443675	4746.86193549635	671	1.00750750750751	0.828144982367511	59	279.01	275.842869888914	2.29890596587698	116.85	112.671136759351	3.18690515225791	21.32	Batch70
Sox2-SCR_ESC	Batch70_01_XY01_nonsinglet17	False	False	False	1.1	4	690	0	0	690	1.03603603603604	0	60	283.09	NA	4	115.63	NA	4	20.36	Batch70
Sox2-SCR_ESC	Batch70_01_XY01_nonsinglet18	False	False	False	1.1	4	457.732514787354	90.8691003470503	7126.78923254713	459	0.978678038379531	0.857094872439888	1	402.75	399.917875759509	4	109.03	116	3.12060064552843	20.77	Batch70
Sox2-SCR_ESC	Batch70_01_XY01_nonsinglet18	False	False	False	1.1	4	473.485062621515	46.5000000000001	1559.24313093017	465	0.991471215351812	0.655203910859087	2	402.76	402.456907608134	2.68289574138041	111.76	116.198060273944	1.98919605365884	20.22	Batch70
Sox2-SCR_ESC	Batch70_01_XY01_nonsinglet18	False	False	False	1.1	4	468.826749639317	52.2295308744068	1930.80628894266	468	0.997867803837953	0.692770866297098	3	404.58	411	2.97233026073802	108.71	109.81431151831	1.97945674127016	20.98	Batch70
Sox2-SCR_ESC	Batch70_01_XY01_nonsinglet18	False	False	False	1.1	4	433.213465059855	96.5730848244006	5481.88234117967	461	0.982942430703625	0.966922849374199	4	405.33	411.199994836935	2.80051708731126	110.48	108.835282392999	3.22593696738204	22.02	Batch70
Sox2-SCR_ESC	Batch70_01_XY01_nonsinglet18	False	False	False	1.1	4	433.891327474939	80.971290953427	5126.14614942841	445	0.948827292110874	0.809082558515743	5	403.78	403.468568232376	4	112.36	117.644822625672	2.51895510806151	23.39	Batch70
Sox2-SCR_ESC	Batch70_01_XY01_nonsinglet18	False	False	False	1.1	4	468.619827830527	87.7932599803783	7873.72738347004	505	1.07675906183369	0.874465201649938	6	405.45	400.528365284464	4	116.34	118.723370857771	3.56845073415244	23.59	Batch70
Sox2-SCR_ESC	Batch70_01_XY01_nonsinglet18	False	False	False	1.1	4	466.336881060427	47.0500000000001	1234.7372383659	470.5	1.00319829424307	0.420120294114447	7	408.96	406.873071983348	1.59725295430996	120.01	125.987474377899	2.6149399303571	22.76	Batch70
Sox2-SCR_ESC	Batch70_01_XY01_nonsinglet18	False	False	False	1.1	4	465.280066335083	97.3774061437292	6496.25900622272	490	1.04477611940298	0.744670186730146	8	406.03	406.334390684155	2.89197788990403	123.57	128.065775198774	3.6713911786144	20.98	Batch70
Sox2-SCR_ESC	Batch70_01_XY01_nonsinglet18	False	False	False	1.1	4	442.244445231372	124.41165386567	7792.26573270585	472.5	1.00746268656716	0.876887148927221	9	405.06	405.66163786309	3.43339411768234	125.06	128.205873332787	2.90335091879868	21.14	Batch70
Sox2-SCR_ESC	Batch70_01_XY01_nonsinglet18	False	False	False	1.1	4	459.529109250679	86.6080676276419	3346.9793752674	480	1.02345415778252	0.808534457002037	10	404.43	396.969617529017	2.17913988418382	119.11	115.476293001026	2.82247482042623	20.92	Batch70
Sox2-SCR_ESC	Batch70_01_XY01_nonsinglet18	False	False	False	1.1	4	470	0	0	470	1.00213219616205	0	11	403.97	NA	4	112.38	NA	4	21.75	Batch70
Sox2-SCR_ESC	Batch70_01_XY01_nonsinglet18	False	False	False	1.1	4	442.201390272901	49.7186940029821	2747.55237289174	451	0.961620469083156	0.798426877209758	12	399.65	397.735125273507	2.82196344328641	113.3	120	3.11670273703506	22.73	Batch70
Sox2-SCR_ESC	Batch70_01_XY01_nonsinglet18	False	False	False	1.1	4	392.636603796797	84.6506491240125	8210.09235784087	430.5	0.917910447761194	0.793232241624627	13	397.83	397.798233062621	3.85903090884953	115.91	118.317799992524	4	24.05	Batch70
Sox2-SCR_ESC	Batch70_01_XY01_nonsinglet18	False	False	False	1.1	4	416.227888754454	55.6842372711642	3979.04379957462	445	0.948827292110874	0.615656348752899	14	398.97	397.639426529634	4	115.06	118.737002760262	2.84319699536577	23.85	Batch70
Sox2-SCR_ESC	Batch70_01_XY01_nonsinglet18	False	False	False	1.1	4	452.440434025381	58.2722502571782	3960.40811146688	456	0.97228144989339	0.841254479359972	15	402.51	408.525722998012	2.7041990708574	120.46	118.680892950928	4	23.77	Batch70
Sox2-SCR_ESC	Batch70_01_XY01_nonsinglet18	False	False	False	1.1	4	449.5	0	0	449.5	0.958422174840085	0	16	402.95	NA	4	123.51	NA	4	22.01	Batch70
Sox2-SCR_ESC	Batch70_01_XY01_nonsinglet18	False	False	False	1.1	4	420.775160096042	73.7208201325243	5239.02538124253	450	0.959488272921109	0.665886368965546	17	401.25	405.273890655227	4	123.5	130	2.82761874191457	22.44	Batch70
Sox2-SCR_ESC	Batch70_01_XY01_nonsinglet18	False	False	False	1.1	4	458	0	0	458	0.976545842217484	0	18	402.96	NA	4	126.47	NA	4	22.52	Batch70
Sox2-SCR_ESC	Batch70_01_XY01_nonsinglet18	False	False	False	1.1	4	453.115217266828	59.097678884038	3661.96354472882	453	0.965884861407249	0.766772329927031	19	403.27	409.647955966235	2.49696659803913	126.05	124.1656266007	3.9495840311277	22.37	Batch70
Sox2-SCR_ESC	Batch70_01_XY01_nonsinglet18	False	False	False	1.1	4	478	0	0	478	1.01918976545842	0	20	404.3	NA	4	124	NA	4	21.85	Batch70
Sox2-SCR_ESC	Batch70_01_XY01_nonsinglet18	False	False	False	1.1	4	444.013764334301	56.2039887681352	2382.34689210155	446.5	0.952025586353945	0.779387744550637	21	401.11	404.692737869516	2.43818897390875	122.25	128.110632242358	2.76688428247203	21.8	Batch70
Sox2-SCR_ESC	Batch70_01_XY01_nonsinglet18	False	False	False	1.1	4	456	0	0	456	0.97228144989339	0	22	397.4	NA	4	124.74	NA	4	21.75	Batch70
Sox2-SCR_ESC	Batch70_01_XY01_nonsinglet18	False	False	False	1.1	4	429.400950785579	57.1039035364258	3001.41209237398	440	0.93816631130064	0.664852098790878	23	393.98	400	3.07659968286568	121.77	121.179746594612	2.71900081957285	21.46	Batch70
Sox2-SCR_ESC	Batch70_01_XY01_nonsinglet18	False	False	False	1.1	4	456	0	0	456	0.97228144989339	0	24	391.35	NA	4	124.14	NA	4	21.72	Batch70
Sox2-SCR_ESC	Batch70_01_XY01_nonsinglet18	False	False	False	1.1	4	440	0	0	440	0.93816631130064	0	25	389.73	NA	4	124.75	NA	4	21.03	Batch70
Sox2-SCR_ESC	Batch70_01_XY01_nonsinglet18	False	False	False	1.1	4	471	0	0	471	1.00426439232409	0	26	385.73	NA	4	124.59	NA	4	21.91	Batch70
Sox2-SCR_ESC	Batch70_01_XY01_nonsinglet18	False	False	False	1.1	4	474	0	0	474	1.01066098081023	0	27	393.16	NA	4	122.75	NA	4	21.63	Batch70
Sox2-SCR_ESC	Batch70_01_XY01_nonsinglet18	False	False	False	1.1	4	488	0	0	488	1.04051172707889	0	28	401.69	NA	4	122.77	NA	4	21.35	Batch70
Sox2-SCR_ESC	Batch70_01_XY01_nonsinglet18	False	False	False	1.1	4	458.057701905978	53.9223396040684	4069.47983729432	482	1.02771855010661	0.615143924072621	29	403.17	406.263820940896	3.00282954960957	119.61	115.04462284003	4	21.64	Batch70
Sox2-SCR_ESC	Batch70_01_XY01_nonsinglet18	False	False	False	1.1	4	447.119694508362	56.4963882946219	3707.41612468256	465	0.991471215351812	0.695900573045541	30	404.25	402.879876815569	3.49129917550093	121.36	122.659247846589	2.99146607467195	21.73	Batch70
Sox2-SCR_ESC	Batch70_01_XY01_nonsinglet18	False	False	False	1.1	4	475.5	0	0	475.5	1.0138592750533	0	31	400.63	NA	4	121.09	NA	4	20.06	Batch70
Sox2-SCR_ESC	Batch70_01_XY01_nonsinglet18	False	False	False	1.1	4	461.495962795704	47.3000000000001	2049.11306645235	473	1.00852878464819	0.635437276496052	32	401.55	406.865450222875	2.51155990723617	120.98	120.580088438215	2.74524897923142	19.32	Batch70
Sox2-SCR_ESC	Batch70_01_XY01_nonsinglet18	False	False	False	1.1	4	470	0	0	470	1.00213219616205	0	33	398.8	NA	4	121.32	NA	4	18.94	Batch70
Sox2-SCR_ESC	Batch70_01_XY01_nonsinglet18	False	False	False	1.1	4	435.06328939039	65.396150773136	5295.85318813128	450	0.959488272921109	0.836412521353702	34	398.52	401.106281405765	3.22213889789565	119.33	111.418501118664	3.99999999999998	19.34	Batch70
Sox2-SCR_ESC	Batch70_01_XY01_nonsinglet18	False	False	False	1.1	4	468	0	0	468	0.997867803837953	0	35	395.49	NA	4	115.7	NA	4	20.08	Batch70
Sox2-SCR_ESC	Batch70_01_XY01_nonsinglet18	False	False	False	1.1	4	472.467441809121	55.8439470703907	3111.47005804114	478	1.01918976545842	0.667177577170045	36	395.95	396.34180953651	2.44489975181718	112.52	104	3.62701173996652	21.92	Batch70
Sox2-SCR_ESC	Batch70_01_XY01_nonsinglet18	False	False	False	1.1	4	477.545342413952	74.5520230927094	4211.92253798232	489	1.04264392324094	0.689018462855648	37	393.47	393.511515330669	2.85728589387662	113.51	110.50494486654	3.14693478893877	23.21	Batch70
Sox2-SCR_ESC	Batch70_01_XY01_nonsinglet18	False	False	False	1.1	4	476	0	0	476	1.01492537313433	0	38	394.46	NA	4	114.23	NA	4	23.07	Batch70
Sox2-SCR_ESC	Batch70_01_XY01_nonsinglet18	False	False	False	1.1	4	481	0	0	481	1.02558635394456	0	39	395.51	NA	4	113.55	NA	4	23.53	Batch70
Sox2-SCR_ESC	Batch70_01_XY01_nonsinglet18	False	False	False	1.1	4	470	0	0	470	1.00213219616205	0	40	392.87	NA	4	115.55	NA	4	26.15	Batch70
Sox2-SCR_ESC	Batch70_01_XY01_nonsinglet18	False	False	False	1.1	4	458.959768978643	69.0940699807502	4743.7111483562	472	1.00639658848614	0.819924923661884	41	396.5	399.677232558581	4	114.5	115.082743185942	2.73173123171248	27	Batch70
Sox2-SCR_ESC	Batch70_01_XY01_nonsinglet18	False	False	False	1.1	4	482.5	0	0	482.5	1.02878464818763	0	42	401.14	NA	4	116.48	NA	4	24.18	Batch70
Sox2-SCR_ESC	Batch70_01_XY01_nonsinglet18	False	False	False	1.1	4	466	0	0	466	0.993603411513859	0	43	403.97	NA	4	117.41	NA	4	23.73	Batch70
Sox2-SCR_ESC	Batch70_01_XY01_nonsinglet18	False	False	False	1.1	4	466	0	0	466	0.993603411513859	0	44	404.21	NA	4	112.35	NA	4	24.19	Batch70
Sox2-SCR_ESC	Batch70_01_XY01_nonsinglet18	False	False	False	1.1	4	501	0	0	501	1.0682302771855	0	45	403.32	NA	4	109.89	NA	4	23.51	Batch70
Sox2-SCR_ESC	Batch70_01_XY01_nonsinglet18	False	False	False	1.1	4	480.459092744849	83.8097568796303	8425.46861165536	510	1.08742004264392	0.829028659347943	46	403.67	405.789859626943	3.99999999999667	109.43	104.745935534593	3.99999999998438	22.41	Batch70
Sox2-SCR_ESC	Batch70_01_XY01_nonsinglet18	False	False	False	1.1	4	506	0	0	506	1.07889125799574	0	47	402.81	NA	4	111.67	NA	4	20.81	Batch70
Sox2-SCR_ESC	Batch70_01_XY01_nonsinglet18	False	False	False	1.1	4	477.553700750399	57.4544991936843	5186.63589620083	510	1.08742004264392	0.589279871361187	48	400.85	399.328728794638	3.99999999999956	112.83	108.087063321803	3.59188335872619	20.92	Batch70
Sox2-SCR_ESC	Batch70_01_XY01_nonsinglet18	False	False	False	1.1	4	479	0	0	479	1.02132196162047	0	49	395.91	NA	4	113.61	NA	4	21.74	Batch70
Sox2-SCR_ESC	Batch70_01_XY01_nonsinglet18	False	False	False	1.1	4	480	0	0	480	1.02345415778252	0	50	394.2	NA	4	111.75	NA	4	23.18	Batch70
Sox2-SCR_ESC	Batch70_01_XY01_nonsinglet18	False	False	False	1.1	4	438.556201679263	84.2998144544671	8474.73453086705	471	1.00426439232409	0.86337339166571	51	396.39	397.186082867377	3.99999999996434	106.53	102.707327810395	3.9999999999992	25.41	Batch70
Sox2-SCR_ESC	Batch70_01_XY01_nonsinglet18	False	False	False	1.1	4	471.041045892066	89.1428451654384	8516.85247524112	481	1.02558635394456	0.912633951278163	52	400.3	397.539575804148	3.99999999999982	103.56	103.073791269588	3.80148376867941	24.14	Batch70
Sox2-SCR_ESC	Batch70_01_XY01_nonsinglet18	False	False	False	1.1	4	473	0	0	473	1.00852878464819	0	53	403.88	NA	4	104.7	NA	4	21.31	Batch70
Sox2-SCR_ESC	Batch70_01_XY01_nonsinglet18	False	False	False	1.1	4	454.643118206416	71.4848420975168	6087.57005349219	472	1.00639658848614	0.79422329440208	54	401.56	394.175868987874	3.3883675733567	106.56	106.794451724122	4	21.56	Batch70
Sox2-SCR_ESC	Batch70_01_XY01_nonsinglet18	False	False	False	1.1	4	465.5	0	0	465.5	0.992537313432836	0	55	400.32	NA	4	106.76	NA	4	26.36	Batch70
Sox2-SCR_ESC	Batch70_01_XY01_nonsinglet18	False	False	False	1.1	4	438.005914137585	46.1	2780.57303954688	461	0.982942430703625	0.720429746109271	56	399.5	402.187237884212	4	107.5	102.438041817218	2.39990410884732	27	Batch70
Sox2-SCR_ESC	Batch70_01_XY01_nonsinglet18	False	False	False	1.1	4	466	0	0	466	0.993603411513859	0	57	396.5	NA	4	106.5	NA	4	27	Batch70
Sox2-SCR_ESC	Batch70_01_XY01_nonsinglet18	False	False	False	1.1	4	461	0	0	461	0.982942430703625	0	58	395.9	NA	4	108.68	NA	4	23.56	Batch70
Sox2-SCR_ESC	Batch70_01_XY01_nonsinglet18	False	False	False	1.1	4	469	0	0	469	1	0	59	393.03	NA	4	110.23	NA	4	23.57	Batch70
Sox2-SCR_ESC	Batch70_01_XY01_nonsinglet18	False	False	False	1.1	4	472.5	0	0	472.5	1.00746268656716	0	60	392.15	NA	4	108.52	NA	4	23.36	Batch70
Sox2-SCR_ESC	Batch70_01_XY01_nonsinglet19	False	False	False	1.1	4	566	0	0	566	0.970840480274443	0	1	120.58	NA	4	230.74	NA	4	12.67	Batch70
Sox2-SCR_ESC	Batch70_01_XY01_nonsinglet19	False	False	False	1.1	4	601.303994965244	61.0160366047788	6074.11783694817	600	1.02915951972556	0.678952341568369	2	119.77	111	3.96095333712787	228.98	227.558771236557	4	14.56	Batch70
Sox2-SCR_ESC	Batch70_01_XY01_nonsinglet19	False	False	False	1.1	4	631	0	0	631	1.08233276157804	0	3	120.33	NA	4	220.67	NA	4	13.26	Batch70
Sox2-SCR_ESC	Batch70_01_XY01_nonsinglet19	False	False	False	1.1	4	616.5	0	0	616.5	1.05746140651801	0	4	117.41	NA	4	220.61	NA	4	14.81	Batch70
Sox2-SCR_ESC	Batch70_01_XY01_nonsinglet19	False	False	False	1.1	4	592	0	0	592	1.01543739279588	0	5	118.86	NA	4	218.79	NA	4	15.34	Batch70
Sox2-SCR_ESC	Batch70_01_XY01_nonsinglet19	False	False	False	1.1	4	605.373897059695	110.237638206174	7778.07865324629	606	1.03945111492281	0.74732685697572	6	125.64	117	2.80739122134798	218.27	222.610531245605	4	14.89	Batch70
Sox2-SCR_ESC	Batch70_01_XY01_nonsinglet19	False	False	False	1.1	4	582.993328118195	83.0989562692677	6812.79725628746	610	1.04631217838765	0.717456616520264	7	130.62	131.826677817194	4	219.88	211.777053454756	3.26204841842193	13.97	Batch70
Sox2-SCR_ESC	Batch70_01_XY01_nonsinglet19	False	False	False	1.1	4	586	0	0	586	1.00514579759863	0	8	131.63	NA	4	224	NA	4	12.29	Batch70
Sox2-SCR_ESC	Batch70_01_XY01_nonsinglet19	False	False	False	1.1	4	594	0	0	594	1.0188679245283	0	9	131.44	NA	4	222.14	NA	4	13.27	Batch70
Sox2-SCR_ESC	Batch70_01_XY01_nonsinglet19	False	False	False	1.1	4	590.068298447972	74.8808863174477	6242.35400032715	590	1.01200686106346	0.718214454499717	10	133.74	128.934716433517	3.31694235911296	222.09	214.337708027547	3.99999999999998	13.04	Batch70
Sox2-SCR_ESC	Batch70_01_XY01_nonsinglet19	False	False	False	1.1	4	552.467654968511	96.0653773047351	6856.25215491293	560	0.960548885077187	0.725314694131873	11	133.84	125.684880942997	2.83975188006803	228.97	231.102001423409	4	12.53	Batch70
Sox2-SCR_ESC	Batch70_01_XY01_nonsinglet19	False	False	False	1.1	4	565.010116060042	64.9851450916264	4831.15648318293	575	0.986277873070326	0.585466215364765	12	129.45	125.347813750314	2.95799556779303	228.02	229.79708566958	4	12.54	Batch70
Sox2-SCR_ESC	Batch70_01_XY01_nonsinglet19	False	False	False	1.1	4	546	0	0	546	0.936535162950257	0	13	128.4	NA	4	228.97	NA	4	13.51	Batch70
Sox2-SCR_ESC	Batch70_01_XY01_nonsinglet19	False	False	False	1.1	4	609	0	0	609	1.04459691252144	0	14	123.85	NA	4	226.85	NA	4	13.68	Batch70
Sox2-SCR_ESC	Batch70_01_XY01_nonsinglet19	False	False	False	1.1	4	581	0	0	581	0.996569468267582	0	15	126.46	NA	4	227.32	NA	4	14.52	Batch70
Sox2-SCR_ESC	Batch70_01_XY01_nonsinglet19	False	False	False	1.1	4	585.5	0	0	585.5	1.00428816466552	0	16	125.35	NA	4	224.52	NA	4	15.04	Batch70
Sox2-SCR_ESC	Batch70_01_XY01_nonsinglet19	False	False	False	1.1	4	575	0	0	575	0.986277873070326	0	17	126.13	NA	4	224.28	NA	4	16.5	Batch70
Sox2-SCR_ESC	Batch70_01_XY01_nonsinglet19	False	False	False	1.1	4	591	0	0	591	1.01372212692967	0	18	123.15	NA	4	224.89	NA	4	16.02	Batch70
Sox2-SCR_ESC	Batch70_01_XY01_nonsinglet19	False	False	False	1.1	4	577	0	0	577	0.989708404802744	0	19	123.83	NA	4	227.04	NA	4	15.28	Batch70
Sox2-SCR_ESC	Batch70_01_XY01_nonsinglet19	False	False	False	1.1	4	578.079351548069	122.118137110132	12276.6437876422	599.5	1.02830188679245	0.90242334113042	20	121.98	113.426409269507	4	228.96	225.851925603899	3.99999999999999	13.62	Batch70
Sox2-SCR_ESC	Batch70_01_XY01_nonsinglet19	False	False	False	1.1	4	550.244308584595	69.7141167057639	4884.26038592977	555	0.951972555746141	0.524061769827018	21	123.17	116.65828297343	2.78765218977494	231.1	234.331447802436	4	14.14	Batch70
Sox2-SCR_ESC	Batch70_01_XY01_nonsinglet19	False	False	False	1.1	4	556	0	0	556	0.95368782161235	0	22	125.8	NA	4	230.26	NA	4	14.7	Batch70
Sox2-SCR_ESC	Batch70_01_XY01_nonsinglet19	False	False	False	1.1	4	542	0	0	542	0.92967409948542	0	23	125.14	NA	4	230.37	NA	4	16.16	Batch70
Sox2-SCR_ESC	Batch70_01_XY01_nonsinglet19	False	False	False	1.1	4	581	0	0	581	0.996569468267582	0	24	122.97	NA	4	234.42	NA	4	13.86	Batch70
Sox2-SCR_ESC	Batch70_01_XY01_nonsinglet19	False	False	False	1.1	4	574	0	0	574	0.984562607204117	0	25	122.32	NA	4	237.49	NA	4	14.01	Batch70
Sox2-SCR_ESC	Batch70_01_XY01_nonsinglet19	False	False	False	1.1	4	602	0	0	602	1.03259005145798	0	26	119.42	NA	4	235.02	NA	4	14.17	Batch70
Sox2-SCR_ESC	Batch70_01_XY01_nonsinglet19	False	False	False	1.1	4	596.5	0	0	596.5	1.02315608919382	0	27	123.66	NA	4	233.96	NA	4	14.92	Batch70
Sox2-SCR_ESC	Batch70_01_XY01_nonsinglet19	False	False	False	1.1	4	582.5	0	0	582.5	0.999142367066895	0	28	127.22	NA	4	229.48	NA	4	16.02	Batch70
Sox2-SCR_ESC	Batch70_01_XY01_nonsinglet19	False	False	False	1.1	4	590	0	0	590	1.01200686106346	0	29	124.83	NA	4	230.6	NA	4	15.8	Batch70
Sox2-SCR_ESC	Batch70_01_XY01_nonsinglet19	False	False	False	1.1	4	600	0	0	600	1.02915951972556	0	30	123.59	NA	4	230.82	NA	4	15.18	Batch70
Sox2-SCR_ESC	Batch70_01_XY01_nonsinglet19	False	False	False	1.1	4	595.898587889025	80.1363447358121	6036.05907739621	613	1.05145797598628	0.739281575763048	31	123.7	118.028370001214	2.99698424470242	230.68	234.035887077913	4	14.34	Batch70
Sox2-SCR_ESC	Batch70_01_XY01_nonsinglet19	False	False	False	1.1	4	596.618416560139	83.6998553772981	4092.03645650528	610	1.04631217838765	0.836897823806082	32	124.21	124.759439699689	2.55762370405992	231.54	224.954051951529	3.04227617817007	14.27	Batch70
Sox2-SCR_ESC	Batch70_01_XY01_nonsinglet19	False	False	False	1.1	4	550.537023877556	101.890630420169	7198.86588746476	600	1.02915951972556	0.670269560329102	33	125.2	124.577498589707	3.39457481421711	229.32	225.077995057036	3.31256910718748	14.01	Batch70
Sox2-SCR_ESC	Batch70_01_XY01_nonsinglet19	False	False	False	1.1	4	568.5	0	0	568.5	0.975128644939966	0	34	124.91	NA	4	230.33	NA	4	14.46	Batch70
Sox2-SCR_ESC	Batch70_01_XY01_nonsinglet19	False	False	False	1.1	4	564.355751372349	57.5	402.454375614741	575	0.986277873070326	0.112975870974312	35	125.17	125.47545802549	0.888009785452415	230.44	229.825930344144	1.2544448006403	15.52	Batch70
Sox2-SCR_ESC	Batch70_01_XY01_nonsinglet19	False	False	False	1.1	4	526.117244492975	107.645656431463	10696.9304974686	594	1.0188679245283	0.688463276912382	36	124.24	123.763617025107	3.95387714431862	229.78	230.726604801551	3.99999999999998	15.29	Batch70
Sox2-SCR_ESC	Batch70_01_XY01_nonsinglet19	False	False	False	1.1	4	611	0	0	611	1.04802744425386	0	37	127.52	NA	4	230.1	NA	4	13.86	Batch70
Sox2-SCR_ESC	Batch70_01_XY01_nonsinglet19	False	False	False	1.1	4	580	0	0	580	0.994854202401372	0	38	127.35	NA	4	231.68	NA	4	12.75	Batch70
Sox2-SCR_ESC	Batch70_01_XY01_nonsinglet19	False	False	False	1.1	4	570	0	0	570	0.97770154373928	0	39	121.21	NA	4	231.85	NA	4	12.71	Batch70
Sox2-SCR_ESC	Batch70_01_XY01_nonsinglet19	False	False	False	1.1	4	569	0	0	569	0.97598627787307	0	40	118.95	NA	4	235.45	NA	4	12.57	Batch70
Sox2-SCR_ESC	Batch70_01_XY01_nonsinglet19	False	False	False	1.1	4	577.653651366626	57.1	642.717470039406	571	0.979416809605489	0.209548788959287	41	117.91	119.295530499774	1.08401758918872	238.82	232.999870721068	1.65260158897982	11.81	Batch70
Sox2-SCR_ESC	Batch70_01_XY01_nonsinglet19	False	False	False	1.1	4	580	0	0	580	0.994854202401372	0	42	117.23	NA	4	239.92	NA	4	12.61	Batch70
Sox2-SCR_ESC	Batch70_01_XY01_nonsinglet19	False	False	False	1.1	4	579.613739721982	58.2000000000001	3461.18895960651	582	0.998284734133791	0.88695425760943	43	120.85	112.329918664469	2.91595558131655	235.1	238.39441242515	3.24595070047682	12.27	Batch70
Sox2-SCR_ESC	Batch70_01_XY01_nonsinglet19	False	False	False	1.1	4	572	0	0	572	0.981132075471698	0	44	122.74	NA	4	234.01	NA	4	11.98	Batch70
Sox2-SCR_ESC	Batch70_01_XY01_nonsinglet19	False	False	False	1.1	4	584.722995172501	99.7346908302599	8663.79098576712	595	1.02058319039451	0.825477946371618	45	123.72	117.102479708411	3.45638592378566	231.77	225.304480520959	3.99999999999999	12.14	Batch70
Sox2-SCR_ESC	Batch70_01_XY01_nonsinglet19	False	False	False	1.1	4	576.563967666322	91.1281751770243	8351.33875054352	584.5	1.00257289879931	0.73066675464439	46	122.14	117.168404279803	3.86145933442479	231.04	224.566832796912	3.77722155424895	11.89	Batch70
Sox2-SCR_ESC	Batch70_01_XY01_nonsinglet19	False	False	False	1.1	4	579	0	0	579	0.993138936535163	0	47	122.37	NA	4	231.36	NA	4	13.1	Batch70
Sox2-SCR_ESC	Batch70_01_XY01_nonsinglet19	False	False	False	1.1	4	591	0	0	591	1.01372212692967	0	48	120.4	NA	4	232.47	NA	4	13.38	Batch70
Sox2-SCR_ESC	Batch70_01_XY01_nonsinglet19	False	False	False	1.1	4	583.433114333591	63.5991396689549	2236.61143250244	570.5	0.978559176672384	0.763246645289239	49	123.08	121.191696965372	2.032889080454	227.5	221.801915793436	2.75325296159892	13.26	Batch70
Sox2-SCR_ESC	Batch70_01_XY01_nonsinglet19	False	False	False	1.1	4	600.231751681111	115.6835771168	3644.2580217228	578	0.991423670668954	0.771970460569615	50	123.24	120.316589307067	2.17660805717375	224.49	220.673885247085	2.30344408912554	12.91	Batch70
Sox2-SCR_ESC	Batch70_01_XY01_nonsinglet19	False	False	False	1.1	4	595.577757834499	84.4199212810007	5040.33666092398	586	1.00514579759863	0.793997659082903	51	121.34	117.726968280731	2.37560980822415	223.43	220.850468428549	4	13.7	Batch70
Sox2-SCR_ESC	Batch70_01_XY01_nonsinglet19	False	False	False	1.1	4	589	0	0	589	1.01029159519726	0	52	120.47	NA	4	224.62	NA	4	13.44	Batch70
Sox2-SCR_ESC	Batch70_01_XY01_nonsinglet19	False	False	False	1.1	4	560.5	0	0	560.5	0.961406518010292	0	53	121.56	NA	4	224	NA	4	12.54	Batch70
Sox2-SCR_ESC	Batch70_01_XY01_nonsinglet19	False	False	False	1.1	4	540.394496897517	158.918019649664	13313.6352479682	593	1.01715265866209	0.870036594686306	54	119.16	117.052414042593	3.33337379658655	228.35	222.531835302953	4	13.25	Batch70
Sox2-SCR_ESC	Batch70_01_XY01_nonsinglet19	False	False	False	1.1	4	589	0	0	589	1.01029159519726	0	55	116.54	NA	4	232.76	NA	4	15.01	Batch70
Sox2-SCR_ESC	Batch70_01_XY01_nonsinglet19	False	False	False	1.1	4	576	0	0	576	0.987993138936535	0	56	120.44	NA	4	226.99	NA	4	15.08	Batch70
Sox2-SCR_ESC	Batch70_01_XY01_nonsinglet19	False	False	False	1.1	4	571	0	0	571	0.979416809605489	0	57	119.65	NA	4	225.98	NA	4	14.45	Batch70
Sox2-SCR_ESC	Batch70_01_XY01_nonsinglet19	False	False	False	1.1	4	495.607375914202	103.306516599495	9072.72806691962	561	0.962264150943396	0.71054689004603	58	119.01	118.165964459512	3.49438444538502	221.43	222.4099634795	4	14.84	Batch70
Sox2-SCR_ESC	Batch70_01_XY01_nonsinglet19	False	False	False	1.1	4	513.271115511229	106.598733601638	8214.39527018071	579	0.993138936535163	0.75073902202725	59	116.54	117.856436975261	3.0660840703034	222.67	221.488257997916	4	14.8	Batch70
Sox2-SCR_ESC	Batch70_01_XY01_nonsinglet19	False	False	False	1.1	4	588	0	0	588	1.00857632933105	0	60	116.77	NA	4	222.97	NA	4	11.56	Batch70
Sox2-SCR_ESC	Batch70_01_XY01_nonsinglet20	False	False	False	1.1	4	535.786886430218	149.051995804436	8526.32722521031	540	0.964285714285714	0.920666757624803	1	170.52	169.99104108609	3.31332971688805	242.46	249	2.74776788473574	14.95	Batch70
Sox2-SCR_ESC	Batch70_01_XY01_nonsinglet20	False	False	False	1.1	4	557.354625746138	115.348967973587	10433.6943793647	576	1.02857142857143	0.848414007348942	2	165.73	169.974129085206	4	246.89	249.822675888983	3.59902534670775	15.7	Batch70
Sox2-SCR_ESC	Batch70_01_XY01_nonsinglet20	False	False	False	1.1	4	563.783003891935	117.702321373629	11306.7642557362	589	1.05178571428571	0.81640380808944	3	166.05	171.055157298212	4	247.95	249.68616895542	3.82220359095528	14.86	Batch70
Sox2-SCR_ESC	Batch70_01_XY01_nonsinglet20	False	False	False	1.1	4	586	0	0	586	1.04642857142857	0	4	163.99	NA	4	249.86	NA	4	15.62	Batch70
Sox2-SCR_ESC	Batch70_01_XY01_nonsinglet20	False	False	False	1.1	4	574.5	0	0	574.5	1.02589285714286	0	5	161.04	NA	4	249.29	NA	4	15.61	Batch70
Sox2-SCR_ESC	Batch70_01_XY01_nonsinglet20	False	False	False	1.1	4	548.061731328693	122.615261117274	10643.5129949968	609	1.0875	0.777834003981584	6	161.86	157.212743790119	4	246.72	249.851367941063	3.4538301358566	15.3	Batch70
Sox2-SCR_ESC	Batch70_01_XY01_nonsinglet20	False	False	False	1.1	4	564.285184674804	90.6652009902736	7160.47010742325	612	1.09285714285714	0.720988068656303	7	164.37	163.480015745022	4	250.3	251.110251805562	3.14239962689938	16.09	Batch70
Sox2-SCR_ESC	Batch70_01_XY01_nonsinglet20	False	False	False	1.1	4	584	0	0	584	1.04285714285714	0	8	161.13	NA	4	249.46	NA	4	14.85	Batch70
Sox2-SCR_ESC	Batch70_01_XY01_nonsinglet20	False	False	False	1.1	4	597	0	0	597	1.06607142857143	0	9	155.63	NA	4	253.95	NA	4	15.51	Batch70
Sox2-SCR_ESC	Batch70_01_XY01_nonsinglet20	False	False	False	1.1	4	628.151432743994	62.4000000000001	4508.8902709833	624	1.11428571428571	0.599919117081441	10	159.01	165.805629724878	4	256.07	258.133659019821	2.87505120443723	15.5	Batch70
Sox2-SCR_ESC	Batch70_01_XY01_nonsinglet20	False	False	False	1.1	4	596.734076664653	90.5846376812441	4614.51265007819	589	1.05178571428571	0.812760167563372	11	161.99	165.576942897431	2.60441552841708	253.6	256.396378020484	3.11301713859945	15.86	Batch70
Sox2-SCR_ESC	Batch70_01_XY01_nonsinglet20	False	False	False	1.1	4	572.912370606097	98.0437572786086	9856.42519739714	581	1.0375	0.71745811926858	12	160.43	163.622110747491	3.99999999991172	250.28	253.92288073135	3.99999999995525	16.08	Batch70
Sox2-SCR_ESC	Batch70_01_XY01_nonsinglet20	False	False	False	1.1	4	566.624040536067	77.148345833521	5441.22644638465	565.5	1.00982142857143	0.894524998299025	13	159.51	161.805133216738	3.99999999999822	248.8	253.46486656998	2.80627798155097	15.9	Batch70
Sox2-SCR_ESC	Batch70_01_XY01_nonsinglet20	False	False	False	1.1	4	550	0	0	550	0.982142857142857	0	14	156.64	NA	4	246.74	NA	4	16.01	Batch70
Sox2-SCR_ESC	Batch70_01_XY01_nonsinglet20	False	False	False	1.1	4	535.5	0	0	535.5	0.95625	0	15	157.98	NA	4	241.08	NA	4	15.67	Batch70
Sox2-SCR_ESC	Batch70_01_XY01_nonsinglet20	False	False	False	1.1	4	563.753999666465	88.9120362085936	7354.63547608304	556	0.992857142857143	0.8298016679979	16	155.42	161.305255790317	4	243.68	249.600320007275	3.29125175081427	15.67	Batch70
Sox2-SCR_ESC	Batch70_01_XY01_nonsinglet20	False	False	False	1.1	4	539	0	0	539	0.9625	0	17	153.45	NA	4	244.01	NA	4	15.52	Batch70
Sox2-SCR_ESC	Batch70_01_XY01_nonsinglet20	False	False	False	1.1	4	532	0	0	532	0.95	0	18	155.18	NA	4	241.34	NA	4	14.99	Batch70
Sox2-SCR_ESC	Batch70_01_XY01_nonsinglet20	False	False	False	1.1	4	522	0	0	522	0.932142857142857	0	19	154.28	NA	4	240.61	NA	4	15.08	Batch70
Sox2-SCR_ESC	Batch70_01_XY01_nonsinglet20	False	False	False	1.1	4	552	0	0	552	0.985714285714286	0	20	152.66	NA	4	241.79	NA	4	16.92	Batch70
Sox2-SCR_ESC	Batch70_01_XY01_nonsinglet20	False	False	False	1.1	4	529.822278866114	57.1248626016649	3482.48356074119	537	0.958928571428571	0.646109414360201	21	150.91	154.085497370901	4	244.12	242.135110179319	2.42562920873963	16.88	Batch70
Sox2-SCR_ESC	Batch70_01_XY01_nonsinglet20	False	False	False	1.1	4	528.871321169148	70.7390315578807	6081.95921803477	558	0.996428571428571	0.794747000519055	22	153.03	155.60694691617	3.87715897845681	242.4	242.345913140927	3.52932199895167	16.36	Batch70
Sox2-SCR_ESC	Batch70_01_XY01_nonsinglet20	False	False	False	1.1	4	524.5	0	0	524.5	0.936607142857143	0	23	154.16	NA	4	242.49	NA	4	16.26	Batch70
Sox2-SCR_ESC	Batch70_01_XY01_nonsinglet20	False	False	False	1.1	4	504.702719904131	129.856080033403	9583.90512940333	580	1.03571428571429	0.741165855798261	24	160.86	164.241492026721	4	243.08	242.218290019361	2.93657247982667	16.41	Batch70
Sox2-SCR_ESC	Batch70_01_XY01_nonsinglet20	False	False	False	1.1	4	535.415828241748	58.6765450364145	4131.04082924581	536	0.957142857142857	0.778457169098097	25	157.46	160.753983142923	4	241.81	247.401036648525	2.80127316216049	16.6	Batch70
Sox2-SCR_ESC	Batch70_01_XY01_nonsinglet20	False	False	False	1.1	4	516.516304260548	95.4591845365414	6757.42579491528	564.5	1.00803571428571	0.693770793072248	26	153.69	153.666819992236	4	240.8	240.986268163751	2.81659284928128	17.74	Batch70
Sox2-SCR_ESC	Batch70_01_XY01_nonsinglet20	False	False	False	1.1	4	501.143889041407	95.5597438698722	9606.70514360907	547	0.976785714285714	0.872891939029199	27	156.31	155.546483513328	3.999999999916	237.27	238.568037405422	3.99999999999915	18.62	Batch70
Sox2-SCR_ESC	Batch70_01_XY01_nonsinglet20	False	False	False	1.1	4	547.761104475643	105.965980430812	8696.88816812891	561	1.00178571428571	0.91498426533792	28	157.16	154.61571543911	3.48602952898359	239.02	246	3.7470273390096	17.87	Batch70
Sox2-SCR_ESC	Batch70_01_XY01_nonsinglet20	False	False	False	1.1	4	532.026282780579	117.252895584616	11602.2471370419	549	0.980357142857143	0.848612847577634	29	153.99	154.813733226437	3.93712354255043	239.82	245.31711163695	4	17.33	Batch70
Sox2-SCR_ESC	Batch70_01_XY01_nonsinglet20	False	False	False	1.1	4	553.5	0	0	553.5	0.988392857142857	0	30	154.89	NA	4	238.61	NA	4	16.81	Batch70
Sox2-SCR_ESC	Batch70_01_XY01_nonsinglet20	False	False	False	1.1	4	502.688189825601	136.535073409795	11042.4059858927	538	0.960714285714286	0.790629582655062	31	151.63	153.36752971891	3.21795516868085	236.99	238.75839945453	4	17.52	Batch70
Sox2-SCR_ESC	Batch70_01_XY01_nonsinglet20	False	False	False	1.1	4	532.436525172493	122.816527838613	8234.52419805182	570	1.01785714285714	0.936067841341327	32	151.8	148.17968817354	3.3568883490418	242.45	245.820888120455	3.17881531430583	17.89	Batch70
Sox2-SCR_ESC	Batch70_01_XY01_nonsinglet20	False	False	False	1.1	4	556.753821540778	81.7188729002576	8215.27020519727	584	1.04285714285714	0.638501171572008	33	152.49	147.336076466456	3.99999999999989	243.43	247.694320743615	3.99999999996419	20.06	Batch70
Sox2-SCR_ESC	Batch70_01_XY01_nonsinglet20	False	False	False	1.1	4	555.789736744967	55.75	2095.56613322431	557.5	0.995535714285714	0.807113258302379	34	150.5	145.389419142947	2.61496113616079	243.3	249.542584061874	2.28776683124491	19.96	Batch70
Sox2-SCR_ESC	Batch70_01_XY01_nonsinglet20	False	False	False	1.1	4	557	0	0	557	0.994642857142857	0	35	152.22	NA	4	238.21	NA	4	21.13	Batch70
Sox2-SCR_ESC	Batch70_01_XY01_nonsinglet20	False	False	False	1.1	4	511.41641840754	89.374919544008	8984.93931168123	556	0.992857142857143	0.791592370489824	36	154.59	149.883918654207	3.99999999999927	239.46	242.240508070909	3.99999999999758	21.18	Batch70
Sox2-SCR_ESC	Batch70_01_XY01_nonsinglet20	False	False	False	1.1	4	567	0	0	567	1.0125	0	37	153.45	NA	4	240.01	NA	4	19.79	Batch70
Sox2-SCR_ESC	Batch70_01_XY01_nonsinglet20	False	False	False	1.1	4	543.258150653014	92.7492885437642	8118.19776423945	563	1.00535714285714	0.858490852490996	38	150.39	147.865460709375	3.48264772380596	244.11	246.782772274695	4	18.17	Batch70
Sox2-SCR_ESC	Batch70_01_XY01_nonsinglet20	False	False	False	1.1	4	536.253469795633	83.3624558459288	6352.96543412531	547	0.976785714285714	0.865334094963688	39	147.71	146.935618459002	3.03226043402273	240.83	245.546956621371	3.99999999999994	18	Batch70
Sox2-SCR_ESC	Batch70_01_XY01_nonsinglet20	False	False	False	1.1	4	539.730693834858	75.2000628222974	6069.92503668132	551	0.983928571428571	0.753785049310652	40	146.22	147.300577118735	4	242.57	246.518769522978	3.21163092663701	17.5	Batch70
Sox2-SCR_ESC	Batch70_01_XY01_nonsinglet20	False	False	False	1.1	4	552	0	0	552	0.985714285714286	0	41	151.48	NA	4	241.79	NA	4	16.45	Batch70
Sox2-SCR_ESC	Batch70_01_XY01_nonsinglet20	False	False	False	1.1	4	542.875804287515	67.7779401308433	4550.70896420543	548	0.978571428571429	0.80355270000199	42	149.16	145.663249996272	4	241.33	248	2.6714755442224	17	Batch70
Sox2-SCR_ESC	Batch70_01_XY01_nonsinglet20	False	False	False	1.1	4	513.784839097287	66.2117446976923	4592.7689288274	547	0.976785714285714	0.683252545415453	43	150.59	148.961865191452	4	241.17	241.647222971571	2.75994273469444	17.93	Batch70
Sox2-SCR_ESC	Batch70_01_XY01_nonsinglet20	False	False	False	1.1	4	536	0	0	536	0.957142857142857	0	44	151.3	NA	4	239.22	NA	4	17.82	Batch70
Sox2-SCR_ESC	Batch70_01_XY01_nonsinglet20	False	False	False	1.1	4	563.054117012725	71.8977373500846	3739.16103192708	570	1.01785714285714	0.809018174890368	45	151.32	151.451336578155	3.19404087953377	240.44	241.382300575301	2.59142696852511	18.41	Batch70
Sox2-SCR_ESC	Batch70_01_XY01_nonsinglet20	False	False	False	1.1	4	544.017129225596	72.4170711748919	5744.78820789793	574.5	1.02589285714286	0.725208708984039	46	150.95	152.111061481317	4	242.37	241.964319648708	3.15641118094016	18.42	Batch70
Sox2-SCR_ESC	Batch70_01_XY01_nonsinglet20	False	False	False	1.1	4	566.353839209305	61.0347301329508	6135.87513082543	582	1.03928571428571	0.647112497792472	47	150.33	150.640632386079	3.99999999999967	242.07	246.404796956615	3.99999999999862	18.68	Batch70
Sox2-SCR_ESC	Batch70_01_XY01_nonsinglet20	False	False	False	1.1	4	579	0	0	579	1.03392857142857	0	48	150.4	NA	4	243.08	NA	4	18.8	Batch70
Sox2-SCR_ESC	Batch70_01_XY01_nonsinglet20	False	False	False	1.1	4	572	0	0	572	1.02142857142857	0	49	151.88	NA	4	242.41	NA	4	17.89	Batch70
Sox2-SCR_ESC	Batch70_01_XY01_nonsinglet20	False	False	False	1.1	4	513.463092167163	75.2566621354706	7565.61847034154	567	1.0125	0.773945772270823	50	150.41	150.750224441567	4	239.82	239.332776317177	4	17.77	Batch70
Sox2-SCR_ESC	Batch70_01_XY01_nonsinglet20	False	False	False	1.1	4	515.798325316954	101.974798987832	8908.92257515697	565	1.00892857142857	0.872964806698578	51	149.13	150.276002264264	4	239.3	239.802834082235	3.47610457971462	17.63	Batch70
Sox2-SCR_ESC	Batch70_01_XY01_nonsinglet20	False	False	False	1.1	4	526.637225723951	120.622126311282	11553.1827253188	585	1.04464285714286	0.698553585440431	52	149.75	150.660131364888	4	238.45	239.566244349125	3.81096683612791	16.91	Batch70
Sox2-SCR_ESC	Batch70_01_XY01_nonsinglet20	False	False	False	1.1	4	542.741957683414	90.953329049862	5644.85409344043	557.5	0.995535714285714	0.713772966072146	53	148.67	149.765330237201	2.46941810772845	240.73	241.67857310877	4	16.93	Batch70
Sox2-SCR_ESC	Batch70_01_XY01_nonsinglet20	False	False	False	1.1	4	534.440788102793	74.410394607082	7064.95900129779	580	1.03571428571429	0.762781109779488	54	143.42	142.910100034644	3.77777897663343	245.34	246.2999282171	4	18.98	Batch70
Sox2-SCR_ESC	Batch70_01_XY01_nonsinglet20	False	False	False	1.1	4	577	0	0	577	1.03035714285714	0	55	144.51	NA	4	245.95	NA	4	20.32	Batch70
Sox2-SCR_ESC	Batch70_01_XY01_nonsinglet20	False	False	False	1.1	4	511.344253155725	103.402078430624	6061.8933832072	556	0.992857142857143	0.877672995191299	56	148.55	150.328813467175	3.31362380868966	240.76	235.432341629224	2.81576445193475	20.19	Batch70
Sox2-SCR_ESC	Batch70_01_XY01_nonsinglet20	False	False	False	1.1	4	483.397255702026	72.8155994606105	6482.53027958747	540	0.964285714285714	0.77321913722646	57	145.21	143.863979941467	3.9999999999989	239.88	233.454326387183	3.5422616061846	20.81	Batch70
Sox2-SCR_ESC	Batch70_01_XY01_nonsinglet20	False	False	False	1.1	4	570.096368685033	75.8455959623971	3498.78438722196	545	0.973214285714286	0.836269668811732	58	150.77	154.272802759428	3.78778417709029	243	250	1.93830485989104	20.86	Batch70
Sox2-SCR_ESC	Batch70_01_XY01_nonsinglet20	False	False	False	1.1	4	519.267701958114	90.929100614651	8861.57764179328	551	0.983928571428571	0.845953433481225	59	152.33	154.305740273591	4	240.21	243.148838690378	3.87765046347878	18.82	Batch70
Sox2-SCR_ESC	Batch70_01_XY01_nonsinglet20	False	False	False	1.1	4	536.974632466096	55.8000000000001	5609.62310400001	558	0.996428571428571	0.417432792878039	60	149.27	153.720318058203	4	240.39	243.545033903013	4	20.45	Batch70
Sox2-SCR_ESC	Batch70_01_XY01_nonsinglet21	False	False	False	1.1	4	632.236961876188	134.671233384787	3939.34010922497	669	1.01517450682853	0.74703533550651	1	51.02	44.2506528039771	2.17938053643137	353.8	350.351608821708	2.13617127485361	11.5	Batch70
Sox2-SCR_ESC	Batch70_01_XY01_nonsinglet21	False	False	False	1.1	4	676	0	0	676	1.0257966616085	0	2	53	NA	4	350.04	NA	4	10.65	Batch70
Sox2-SCR_ESC	Batch70_01_XY01_nonsinglet21	False	False	False	1.1	4	685	0	0	685	1.03945371775417	0	3	52.73	NA	4	344.83	NA	4	12.55	Batch70
Sox2-SCR_ESC	Batch70_01_XY01_nonsinglet21	False	False	False	1.1	4	664	0	0	664	1.00758725341426	0	4	51.32	NA	4	343.68	NA	4	12.54	Batch70
Sox2-SCR_ESC	Batch70_01_XY01_nonsinglet21	False	False	False	1.1	4	654	0	0	654	0.992412746585736	0	5	53.18	NA	4	344.32	NA	4	12.6	Batch70
Sox2-SCR_ESC	Batch70_01_XY01_nonsinglet21	False	False	False	1.1	4	690	0	0	690	1.04704097116844	0	6	53.78	NA	4	346.13	NA	4	14.19	Batch70
Sox2-SCR_ESC	Batch70_01_XY01_nonsinglet21	False	False	False	1.1	4	679.5	0	0	679.5	1.03110773899848	0	7	57.24	NA	4	347.46	NA	4	14.88	Batch70
Sox2-SCR_ESC	Batch70_01_XY01_nonsinglet21	False	False	False	1.1	4	679	0	0	679	1.03034901365706	0	8	54.72	NA	4	352.64	NA	4	14.19	Batch70
Sox2-SCR_ESC	Batch70_01_XY01_nonsinglet21	False	False	False	1.1	4	667	0	0	667	1.01213960546282	0	9	53.24	NA	4	353.55	NA	4	13.7	Batch70
Sox2-SCR_ESC	Batch70_01_XY01_nonsinglet21	False	False	False	1.1	4	679.103938484547	66.9000000000001	267.37996028362	669	1.01517450682853	0.210428747984909	10	53.39	55.4647780071841	2.04903831041431	352.7	352.482669915112	0.310436770485658	13.11	Batch70
Sox2-SCR_ESC	Batch70_01_XY01_nonsinglet21	False	False	False	1.1	4	652.5	0	0	652.5	0.990136570561457	0	11	52.39	NA	4	351.88	NA	4	12.93	Batch70
Sox2-SCR_ESC	Batch70_01_XY01_nonsinglet21	False	False	False	1.1	4	675	0	0	675	1.02427921092564	0	12	54.17	NA	4	351.24	NA	4	12.38	Batch70
Sox2-SCR_ESC	Batch70_01_XY01_nonsinglet21	False	False	False	1.1	4	596.210586690633	150.089747389029	8245.75265008145	655	0.993930197268589	0.929636868863555	13	52.88	48.0866465638163	2.94647172060987	350.56	344.165188104652	2.96754625919221	11.67	Batch70
Sox2-SCR_ESC	Batch70_01_XY01_nonsinglet21	False	False	False	1.1	4	617.154683662774	152.93231657418	10264.3333797273	664	1.00758725341426	0.828283266424446	14	50.06	52.2446127902389	3.99999999999963	346.46	344.054071113512	2.67049635319383	12.08	Batch70
Sox2-SCR_ESC	Batch70_01_XY01_nonsinglet21	False	False	False	1.1	4	649.638056322665	172.080867770383	5048.98197828079	681	1.03338391502276	0.83430172673126	15	52.97	53.2858147707905	2.2260689153446	348.67	344.150485099069	2.09774708528114	12.6	Batch70
Sox2-SCR_ESC	Batch70_01_XY01_nonsinglet21	False	False	False	1.1	4	662	0	0	662	1.00455235204856	0	16	52.99	NA	4	348.5	NA	4	12.61	Batch70
Sox2-SCR_ESC	Batch70_01_XY01_nonsinglet21	False	False	False	1.1	4	637.434839892078	84.3468038335553	8228.0839811919	654	0.992412746585736	0.791601191706373	17	50.86	45.5302291802578	4	346.88	352.083250658777	3.88141958078326	11.47	Batch70
Sox2-SCR_ESC	Batch70_01_XY01_nonsinglet21	False	False	False	1.1	4	669	0	0	669	1.01517450682853	0	18	52.05	NA	4	343.73	NA	4	11.87	Batch70
Sox2-SCR_ESC	Batch70_01_XY01_nonsinglet21	False	False	False	1.1	4	650	0	0	650	0.986342943854325	0	19	51.72	NA	4	345.88	NA	4	11.42	Batch70
Sox2-SCR_ESC	Batch70_01_XY01_nonsinglet21	False	False	False	1.1	4	655	0	0	655	0.993930197268589	0	20	52.47	NA	4	349.52	NA	4	11.59	Batch70
Sox2-SCR_ESC	Batch70_01_XY01_nonsinglet21	False	False	False	1.1	4	643.702156896742	84.6020255082663	1076.72411159012	639	0.969650986342944	0.492070993118805	21	53.23	56.6982247430621	1.60607193125402	350.51	347.941523137899	1.26118612436592	12.25	Batch70
Sox2-SCR_ESC	Batch70_01_XY01_nonsinglet21	False	False	False	1.1	4	599.253947492602	107.023237985913	9904.17211723937	643.5	0.976479514415782	0.731689033371061	22	51.02	52.5430605004912	3.68214256735089	348.22	351.521243468297	4	12.1	Batch70
Sox2-SCR_ESC	Batch70_01_XY01_nonsinglet21	False	False	False	1.1	4	615	0	0	615	0.933232169954476	0	23	51.73	NA	4	348.38	NA	4	11.38	Batch70
Sox2-SCR_ESC	Batch70_01_XY01_nonsinglet21	False	False	False	1.1	4	644.747890006253	96.655687765576	2526.73964305642	628	0.952959028831563	0.667314063963419	24	55.13	60.3634279035562	2.15043020017931	347.47	352.576898992451	1.93476501925191	11.12	Batch70
Sox2-SCR_ESC	Batch70_01_XY01_nonsinglet21	False	False	False	1.1	4	602.817011345703	116.578208029764	6005.92186491096	628	0.952959028831563	0.86247026094854	25	54.9	57.594857417628	2.34245711166119	348.57	348.415984636332	3.50034743145495	10.65	Batch70
Sox2-SCR_ESC	Batch70_01_XY01_nonsinglet21	False	False	False	1.1	4	684	0	0	684	1.03793626707132	0	26	55.48	NA	4	349.37	NA	4	10.78	Batch70
Sox2-SCR_ESC	Batch70_01_XY01_nonsinglet21	False	False	False	1.1	4	681	0	0	681	1.03338391502276	0	27	56.74	NA	4	350.46	NA	4	11	Batch70
Sox2-SCR_ESC	Batch70_01_XY01_nonsinglet21	False	False	False	1.1	4	684.454895723838	77.5327437441724	3460.92899483473	689	1.04552352048558	0.743948049195732	28	59	56.4505720887925	3.02419674619734	353.56	352.93792965621	2.34918918522119	10.49	Batch70
Sox2-SCR_ESC	Batch70_01_XY01_nonsinglet21	False	False	False	1.1	4	661	0	0	661	1.00303490136571	0	29	54.51	NA	4	355.02	NA	4	11.09	Batch70
Sox2-SCR_ESC	Batch70_01_XY01_nonsinglet21	False	False	False	1.1	4	609.511056152885	102.804098180907	7176.70414011634	648	0.983308042488619	0.857879991499312	30	53.59	50.5202766731744	3.32647546084369	353.17	353.553428209169	3.34003324454773	10.77	Batch70
Sox2-SCR_ESC	Batch70_01_XY01_nonsinglet21	False	False	False	1.1	4	630.107992916188	109.882708868424	7940.54612512044	659	1	0.852559679912647	31	53.12	48.5210419503842	3.80324348350534	351.29	353.375216025956	3.02403897496266	10.62	Batch70
Sox2-SCR_ESC	Batch70_01_XY01_nonsinglet21	False	False	False	1.1	4	660.46425226905	83.7104654179699	4152.92036602406	675	1.02427921092564	0.783333083707658	32	54.3	48.9134357977101	3.14776557170709	353.25	353.208222164455	2.50837211579019	10.07	Batch70
Sox2-SCR_ESC	Batch70_01_XY01_nonsinglet21	False	False	False	1.1	4	689	0	0	689	1.04552352048558	0	33	52.68	NA	4	351.73	NA	4	11	Batch70
Sox2-SCR_ESC	Batch70_01_XY01_nonsinglet21	False	False	False	1.1	4	659	0	0	659	1	0	34	52.35	NA	4	349.8	NA	4	11.7	Batch70
Sox2-SCR_ESC	Batch70_01_XY01_nonsinglet21	False	False	False	1.1	4	665	0	0	665	1.00910470409712	0	35	51.86	NA	4	349.08	NA	4	11.07	Batch70
Sox2-SCR_ESC	Batch70_01_XY01_nonsinglet21	False	False	False	1.1	4	627.86261863135	93.5784146456819	8355.68611358937	663	1.00606980273141	0.741239044053093	36	55.91	54.248602703301	3.55276875605723	350.35	348.997735609831	4	12.04	Batch70
Sox2-SCR_ESC	Batch70_01_XY01_nonsinglet21	False	False	False	1.1	4	679.271145725572	106.723175644522	6569.3110393855	694	1.05311077389985	0.84582435429262	37	57.88	52.9298359621215	2.4491850093509	352.74	356.319528825121	4	11.99	Batch70
Sox2-SCR_ESC	Batch70_01_XY01_nonsinglet21	False	False	False	1.1	4	654.113028166146	111.171601795525	6909.41848700974	675	1.02427921092564	0.653087906708259	38	57.54	52.0087369998785	2.47290903699358	358.59	355.498226215245	4	12.14	Batch70
Sox2-SCR_ESC	Batch70_01_XY01_nonsinglet21	False	False	False	1.1	4	622.957871036175	149.476456881924	7343.49356344936	662	1.00455235204856	0.908188219894244	39	55	57.9049656693201	2.92442158264542	361.56	359.04473738666	2.67368624399573	11.9	Batch70
Sox2-SCR_ESC	Batch70_01_XY01_nonsinglet21	False	False	False	1.1	4	613.287844343645	128.491270171044	7345.8476129448	648	0.983308042488619	0.84919303246125	40	56.27	58.5826877059474	3.70182798290449	363.05	359.081395448419	2.45794724293036	10.76	Batch70
Sox2-SCR_ESC	Batch70_01_XY01_nonsinglet21	False	False	False	1.1	4	648	0	0	648	0.983308042488619	0	41	57.37	NA	4	363.32	NA	4	11.15	Batch70
Sox2-SCR_ESC	Batch70_01_XY01_nonsinglet21	False	False	False	1.1	4	654	0	0	654	0.992412746585736	0	42	57.49	NA	4	362.88	NA	4	11.6	Batch70
Sox2-SCR_ESC	Batch70_01_XY01_nonsinglet21	False	False	False	1.1	4	640	0	0	640	0.971168437025797	0	43	57.48	NA	4	363.31	NA	4	12.06	Batch70
Sox2-SCR_ESC	Batch70_01_XY01_nonsinglet21	False	False	False	1.1	4	594.323819195676	118.603061554369	7575.94861150549	626	0.949924127465857	0.883012488306873	44	56.72	50.9294397416785	3.49067396289349	363.28	356.736927448732	2.91240878381015	11.5	Batch70
Sox2-SCR_ESC	Batch70_01_XY01_nonsinglet21	False	False	False	1.1	4	649.958524784885	83.434874479945	6069.4007775246	669	1.01517450682853	0.811517048311418	45	56.01	59.1746765336323	3.99999999999812	365.46	367.852627105811	2.8944010442134	11.74	Batch70
Sox2-SCR_ESC	Batch70_01_XY01_nonsinglet21	False	False	False	1.1	4	674	0	0	674	1.02276176024279	0	46	58.2	NA	4	365.52	NA	4	11.37	Batch70
Sox2-SCR_ESC	Batch70_01_XY01_nonsinglet21	False	False	False	1.1	4	674.5	0	0	674.5	1.02352048558422	0	47	58.93	NA	4	363.98	NA	4	11.8	Batch70
Sox2-SCR_ESC	Batch70_01_XY01_nonsinglet21	False	False	False	1.1	4	666.11576550063	78.6804750736019	4191.05250960176	667	1.01213960546282	0.661588952731877	48	59.85	53.3503096957126	2.93769386844741	360.56	360.056502115693	2.88582565701855	12	Batch70
Sox2-SCR_ESC	Batch70_01_XY01_nonsinglet21	False	False	False	1.1	4	627.186851855075	64.2000000000001	4547.06946758243	642	0.974203338391502	0.561418243722592	49	61	61.5424318944382	3.31777273887814	363.08	358.943143859389	3.39758573998954	11.74	Batch70
Sox2-SCR_ESC	Batch70_01_XY01_nonsinglet21	False	False	False	1.1	4	636.924122313229	80.722108763185	4973.94905646951	638	0.968133535660091	0.672592845492577	50	61.27	62.5037350293393	2.45171137069592	364.73	358.954538651274	4	12.7	Batch70
Sox2-SCR_ESC	Batch70_01_XY01_nonsinglet21	False	False	False	1.1	4	602.73771370984	130.35264820434	3568.57132782394	617.5	0.937025796661608	0.745561974436664	51	63.91	56.9203296369253	1.88287567404871	367.65	371.721684978823	2.31405340210703	12.86	Batch70
Sox2-SCR_ESC	Batch70_01_XY01_nonsinglet21	False	False	False	1.1	4	624.558784669881	161.568717603157	6002.94981357744	633	0.960546282245827	0.69130209058943	52	62.05	56.7946882242603	2.04357089089932	372	371.350917153717	2.89359819754833	12.68	Batch70
Sox2-SCR_ESC	Batch70_01_XY01_nonsinglet21	False	False	False	1.1	4	621.935679503684	102.845102298061	8023.20780709804	643.5	0.976479514415782	0.795483395557194	53	63.68	68.7480062658902	4	370.83	368.59169158093	3.10402302102977	12.93	Batch70
Sox2-SCR_ESC	Batch70_01_XY01_nonsinglet21	False	False	False	1.1	4	611.627867624425	118.780244839932	9297.06896274718	647	0.981790591805766	0.850870944179385	54	60.36	63.2653273200801	3.11431360810478	370.71	372.099507791403	4	12.81	Batch70
Sox2-SCR_ESC	Batch70_01_XY01_nonsinglet21	False	False	False	1.1	4	600.011324412539	106.422262798766	10620.183906187	643	0.975720789074355	0.871071752393344	55	60.19	63.9448624372714	4	370.74	372.480968723181	3.97063581543337	12.96	Batch70
Sox2-SCR_ESC	Batch70_01_XY01_nonsinglet21	False	False	False	1.1	4	638	0	0	638	0.968133535660091	0	56	60.96	NA	4	369.86	NA	4	12.91	Batch70
Sox2-SCR_ESC	Batch70_01_XY01_nonsinglet21	False	False	False	1.1	4	661.24858970791	65.2000000000001	6096.1020722843	652	0.98937784522003	0.697722697070394	57	59.93	66	3.72019017604024	369.08	362.79471946759	4	12.02	Batch70
Sox2-SCR_ESC	Batch70_01_XY01_nonsinglet21	False	False	False	1.1	4	639.072559160639	74.3647872855901	5237.81359024853	645	0.978755690440061	0.469046471575116	58	59.94	65.9999999999962	4	367.67	364.598596999618	2.80248440976881	12.25	Batch70
Sox2-SCR_ESC	Batch70_01_XY01_nonsinglet21	False	False	False	1.1	4	649	0	0	649	0.984825493171472	0	59	61.64	NA	4	368.41	NA	4	12.19	Batch70
Sox2-SCR_ESC	Batch70_01_XY01_nonsinglet21	False	False	False	1.1	4	623.277235419097	102.930515677965	4826.4718659369	647	0.981790591805766	0.778593183801839	60	61.34	53.5347351385024	3.99999999999985	364.79	363.475141824344	1.86571858436046	11.64	Batch70
Sox2-SCR_ESC	Batch70_01_XY01_nonsinglet22	False	False	False	1.1	4	765.672123750034	115.528638850076	5571.26481656882	757	1.01338688085676	0.565192818717019	1	255.7	259.07811513705	3.08249965541663	354.51	350.90883227336	2.48989829204529	18.76	Batch70
Sox2-SCR_ESC	Batch70_01_XY01_nonsinglet22	False	False	False	1.1	4	740.740496956101	254.041238553362	12943.9845642815	772	1.0334672021419	0.887818366789604	2	259.8	261.366161614405	2.96216041858245	353.76	351.581855571279	2.73763591014242	19.24	Batch70
Sox2-SCR_ESC	Batch70_01_XY01_nonsinglet22	False	False	False	1.1	4	701.954240021168	259.293985586912	18869.9012283403	800	1.07095046854083	0.874761482880005	3	261.6	261.281105751551	3.10210203450271	354.75	352.67033620872	3.7337187744644	19.19	Batch70
Sox2-SCR_ESC	Batch70_01_XY01_nonsinglet22	False	False	False	1.1	4	738.191860866096	137.325557906383	13324.2681454988	803	1.07496653279786	0.552405495097832	4	262.64	262.80774657439	3.86057949078011	353.69	354.289358117511	4	20.19	Batch70
Sox2-SCR_ESC	Batch70_01_XY01_nonsinglet22	False	False	False	1.1	4	710.688836909548	242.015369294782	16096.8808485976	801	1.07228915662651	0.922686741372656	5	259.67	256.324396798078	3.06086325602739	349.06	346.779266280941	3.45840103876742	20.33	Batch70
Sox2-SCR_ESC	Batch70_01_XY01_nonsinglet22	False	False	False	1.1	4	894.635698666686	103.133162120225	4910.51872216858	899	1.20348058902276	0.821868128049453	6	260.99	264.89325787582	3.20818869145673	352.59	345.41163622278	2.36205296865299	20.46	Batch70
Sox2-SCR_ESC	Batch70_01_XY01_nonsinglet22	False	False	False	1.1	4	838.800143834073	138.244961904394	7811.28089952871	869	1.16331994645248	0.820126455108211	7	264.52	265.836361387137	3.40392883225498	352.61	346.24103095345	2.64187928435162	20.15	Batch70
Sox2-SCR_ESC	Batch70_01_XY01_nonsinglet22	False	False	False	1.1	4	821.34856197507	141.810704570344	10780.3587826677	835	1.11780455153949	0.839553015073531	8	262.11	264.22327363328	4	352.52	346.940342446966	3.02471672183545	20.38	Batch70
Sox2-SCR_ESC	Batch70_01_XY01_nonsinglet22	False	False	False	1.1	4	840.708950813599	211.980118931896	7322.60618117237	823	1.10174029451138	0.725801817968608	9	261.62	262.730817303025	2.90776325568667	351.04	349.36652321146	1.89074082071135	19.59	Batch70
Sox2-SCR_ESC	Batch70_01_XY01_nonsinglet22	False	False	False	1.1	4	777.362858286695	274.39825923066	12281.6655503015	809	1.08299866131191	0.911863497078643	10	263.16	262.317081821409	2.90192461835825	352.44	350.554365800822	2.45476705697393	19.72	Batch70
Sox2-SCR_ESC	Batch70_01_XY01_nonsinglet22	False	False	False	1.1	4	826	0	0	826	1.10575635876841	0	11	265.01	NA	4	353.08	NA	4	19.61	Batch70
Sox2-SCR_ESC	Batch70_01_XY01_nonsinglet22	False	False	False	1.1	4	799	0	0	799	1.06961178045515	0	12	263.82	NA	4	354.95	NA	4	19.15	Batch70
Sox2-SCR_ESC	Batch70_01_XY01_nonsinglet22	False	False	False	1.1	4	744	0	0	744	0.995983935742972	0	13	259.39	NA	4	352.14	NA	4	19.05	Batch70
Sox2-SCR_ESC	Batch70_01_XY01_nonsinglet22	False	False	False	1.1	4	712.655574374733	206.485527121461	11316.2456797814	815	1.09103078982597	0.846727069776505	14	260.38	255.378291423129	2.64273583630089	355.91	357.078027336109	3.30049816348025	18.84	Batch70
Sox2-SCR_ESC	Batch70_01_XY01_nonsinglet22	False	False	False	1.1	4	692.365511723421	219.427151583196	18579.5629093929	837.5	1.12115127175368	0.805820288260133	15	260.69	255.737353711152	3.55394114616605	356.99	356.912441493094	3.79188706633279	18.74	Batch70
Sox2-SCR_ESC	Batch70_01_XY01_nonsinglet22	False	False	False	1.1	4	792	0	0	792	1.06024096385542	0	16	260.2	NA	4	356.32	NA	4	19.17	Batch70
Sox2-SCR_ESC	Batch70_01_XY01_nonsinglet22	False	False	False	1.1	4	738.950900482609	165.649164080917	9691.64600812399	773.5	1.03547523427041	0.943039401999964	17	257.41	261.356521654033	3.56987406813309	357.29	352.719589844953	2.60841024133837	20.15	Batch70
Sox2-SCR_ESC	Batch70_01_XY01_nonsinglet22	False	False	False	1.1	4	779.5	0	0	779.5	1.04350736278447	0	18	256.88	NA	4	358.52	NA	4	20.08	Batch70
Sox2-SCR_ESC	Batch70_01_XY01_nonsinglet22	False	False	False	1.1	4	799	0	0	799	1.06961178045515	0	19	259.29	NA	4	357.06	NA	4	20.85	Batch70
Sox2-SCR_ESC	Batch70_01_XY01_nonsinglet22	False	False	False	1.1	4	684.679401926943	209.309627685914	15515.3034917421	806.5	1.07965194109772	0.854887699209319	20	257.33	256.328838135869	2.94938574654202	355.39	351.582720200541	4	20.94	Batch70
Sox2-SCR_ESC	Batch70_01_XY01_nonsinglet22	False	False	False	1.1	4	719.39328895608	170.761414189722	12527.2539990387	740.5	0.991298527443106	0.797465306661453	21	255.71	256.188114536022	3.04267083613237	355.75	351.836989731851	3.83735224869139	21.86	Batch70
Sox2-SCR_ESC	Batch70_01_XY01_nonsinglet22	False	False	False	1.1	4	711	0	0	711	0.951807228915663	0	22	252.35	NA	4	356.78	NA	4	22.01	Batch70
Sox2-SCR_ESC	Batch70_01_XY01_nonsinglet22	False	False	False	1.1	4	699.501233781326	138.014215078199	11465.1084334436	717	0.959839357429719	0.772014336587819	23	253.59	258.80814270736	4	357.96	359.052635922454	3.3053302163783	21.96	Batch70
Sox2-SCR_ESC	Batch70_01_XY01_nonsinglet22	False	False	False	1.1	4	791	0	0	791	1.05890227576975	0	24	258.97	NA	4	358.81	NA	4	22.65	Batch70
Sox2-SCR_ESC	Batch70_01_XY01_nonsinglet22	False	False	False	1.1	4	748.75376550207	103.262416009239	7658.20314343517	784	1.04953145917001	0.700045019057987	25	256.59	261.532603164445	2.950836233781	357.21	352.648696318282	4	23.05	Batch70
Sox2-SCR_ESC	Batch70_01_XY01_nonsinglet22	False	False	False	1.1	4	700.376794058072	160.462472978559	14248.8630758613	773	1.03480589022758	0.874681474239295	26	252.74	252.409206595381	3.53319200648371	355.78	355.605522755533	4	23.05	Batch70
Sox2-SCR_ESC	Batch70_01_XY01_nonsinglet22	False	False	False	1.1	4	757.635741127978	171.567909581299	7333.14442437997	756	1.01204819277108	0.740232034480626	27	254.22	255.401181246602	2.4635941905463	354.44	356.165804012719	2.7612485816987	23.72	Batch70
Sox2-SCR_ESC	Batch70_01_XY01_nonsinglet22	True	False	False	1.1	4	753.658293390007	250.931864680595	7262.34913414838	765.5	1.02476572958501	0.81091492095637	28	257.6	257.198352026442	2.16262723903931	355.67	357.099737793064	2.12990454071628	23.37	Batch70
Sox2-SCR_ESC	Batch70_01_XY01_nonsinglet22	False	False	False	1.1	4	747	0	0	747	1	0	29	256.35	NA	4	356.8	NA	4	23.13	Batch70
Sox2-SCR_ESC	Batch70_01_XY01_nonsinglet22	False	False	False	1.1	4	761.142645471672	158.142715157968	8721.94188775126	736.5	0.985943775100402	0.777141537029933	30	253.14	259.718227672357	2.82286627293511	358.99	362.390585872082	3.10952599219627	23.15	Batch70
Sox2-SCR_ESC	Batch70_01_XY01_nonsinglet22	False	False	False	1.1	4	681.694618995044	160.740731320251	10673.3520759143	715	0.957161981258367	0.889762484735321	31	251.71	254.555277201892	3.19835501812145	354.26	351.576444703441	3.30421824703733	22.54	Batch70
Sox2-SCR_ESC	Batch70_01_XY01_nonsinglet22	False	False	False	1.1	4	732.958491730911	111.386169287486	8035.77445667038	743	0.994645247657296	0.680321893597273	32	254	256.152008893578	2.8704962088232	356.56	352.666797751673	4	22.71	Batch70
Sox2-SCR_ESC	Batch70_01_XY01_nonsinglet22	False	False	False	1.1	4	723.003916856656	143.641907437462	9568.65257262367	718.5	0.961847389558233	0.846494562100485	33	250.33	256.857201186143	2.65051416604059	349.42	353.703304999187	4	21.86	Batch70
Sox2-SCR_ESC	Batch70_01_XY01_nonsinglet22	False	False	False	1.1	4	704.357387145696	156.59668320179	7459.25335543011	705	0.943775100401606	0.871650946980469	34	248.42	254.60545757294	2.36238225454887	348.43	343.809146597394	3.20909907891022	22.2	Batch70
Sox2-SCR_ESC	Batch70_01_XY01_nonsinglet22	False	False	False	1.1	4	707.695658189541	202.929048656341	13703.0792861308	716	0.958500669344043	0.897431831871196	35	248.38	254.551414043346	3.28481898967943	345.43	344.487934447359	3.27177181607296	22.78	Batch70
Sox2-SCR_ESC	Batch70_01_XY01_nonsinglet22	False	False	False	1.1	4	709.5	0	0	709.5	0.949799196787149	0	36	249.34	NA	4	345.8	NA	4	23.23	Batch70
Sox2-SCR_ESC	Batch70_01_XY01_nonsinglet22	False	False	False	1.1	4	756.432512715934	151.790494791008	11285.674031102	770	1.03078982597055	0.821217082654	37	252.39	253.227315337495	2.95830830482607	348	350.902381970637	4	23.6	Batch70
Sox2-SCR_ESC	Batch70_01_XY01_nonsinglet22	False	False	False	1.1	4	730.768266338306	126.081729088568	10783.5732043234	759	1.01606425702811	0.884175883397349	38	252.13	252.853493816124	3.53898211848951	348.54	351.534261097459	3.84638422622416	23.79	Batch70
Sox2-SCR_ESC	Batch70_01_XY01_nonsinglet22	False	False	False	1.1	4	707.075652636818	112.230845334035	7756.84528496699	746	0.998661311914324	0.629442530476757	39	250.09	243.245671881253	4	348.34	350.458730682018	2.75000448628807	24.41	Batch70
Sox2-SCR_ESC	Batch70_01_XY01_nonsinglet22	False	False	False	1.1	4	693.935386165858	82.7325940774016	5391.65901167492	728	0.974564926372155	0.56585857545158	40	250.78	251.671877327661	2.59302248877628	356.11	361.039115868903	3.99999999999278	25.08	Batch70
Sox2-SCR_ESC	Batch70_01_XY01_nonsinglet22	False	False	False	1.1	4	710	0	0	710	0.950468540829987	0	41	252.6	NA	4	349.06	NA	4	25.23	Batch70
Sox2-SCR_ESC	Batch70_01_XY01_nonsinglet22	False	False	False	1.1	4	699	0	0	699	0.93574297188755	0	42	253.01	NA	4	346.91	NA	4	24.32	Batch70
Sox2-SCR_ESC	Batch70_01_XY01_nonsinglet22	False	False	False	1.1	4	707	0	0	707	0.946452476572959	0	43	253.15	NA	4	346.52	NA	4	24.19	Batch70
Sox2-SCR_ESC	Batch70_01_XY01_nonsinglet22	False	False	False	1.1	4	698	0	0	698	0.934404283801874	0	44	254.31	NA	4	344.36	NA	4	23.79	Batch70
Sox2-SCR_ESC	Batch70_01_XY01_nonsinglet22	False	False	False	1.1	4	743.461543374615	160.439362309044	12143.1805281079	745	0.997322623828648	0.867935921240693	45	252.46	257.905204206351	3.01149420336999	343.53	347.258388939024	4	24.41	Batch70
Sox2-SCR_ESC	Batch70_01_XY01_nonsinglet22	False	False	False	1.1	4	745.392240349391	198.354706376255	10549.750090377	732	0.979919678714859	0.891283556096363	46	254.2	256.791434717274	2.6191685431419	342.12	346.378405130633	3.23189107157302	24.67	Batch70
Sox2-SCR_ESC	Batch70_01_XY01_nonsinglet22	False	False	False	1.1	4	727.08776765321	179.445649520104	13437.6122297018	759	1.01606425702811	0.902945595793525	47	253.5	256.244847266731	3.84462463159653	342.5	345.119773275782	3.09995739565135	27	Batch70
Sox2-SCR_ESC	Batch70_01_XY01_nonsinglet22	False	False	False	1.1	4	738.754423418817	87.4534301399725	6310.4688258697	754	1.00937081659973	0.693825485271844	48	255.5	253.679043554497	4	341.5	345.675375393266	2.87107993817211	27	Batch70
Sox2-SCR_ESC	Batch70_01_XY01_nonsinglet22	False	False	False	1.1	4	708	0	0	708	0.947791164658635	0	49	253.5	NA	4	339.5	NA	4	27	Batch70
Sox2-SCR_ESC	Batch70_01_XY01_nonsinglet22	False	False	False	1.1	4	742	0	0	742	0.99330655957162	0	50	252.5	NA	4	343.5	NA	4	27	Batch70
Sox2-SCR_ESC	Batch70_01_XY01_nonsinglet22	False	False	False	1.1	4	689	0	0	689	0.92235609103079	0	51	250.5	NA	4	340.5	NA	4	27	Batch70
Sox2-SCR_ESC	Batch70_01_XY01_nonsinglet22	False	False	False	1.1	4	707	0	0	707	0.946452476572959	0	52	250.5	NA	4	337.5	NA	4	27	Batch70
Sox2-SCR_ESC	Batch70_01_XY01_nonsinglet22	False	False	False	1.1	4	661	0	0	661	0.884872824631861	0	53	249.5	NA	4	334.5	NA	4	27	Batch70
Sox2-SCR_ESC	Batch70_01_XY01_nonsinglet22	False	False	False	1.1	4	647	0	0	647	0.866131191432396	0	54	249.5	NA	4	334.5	NA	4	NA	Batch70
Sox2-SCR_ESC	Batch70_01_XY01_nonsinglet22	False	False	False	1.1	4	652.5	0	0	652.5	0.873493975903614	0	55	249.5	NA	4	334.5	NA	4	NA	Batch70
Sox2-SCR_ESC	Batch70_01_XY01_nonsinglet22	False	False	False	1.1	4	659.5	0	0	659.5	0.882864792503347	0	56	249.5	NA	4	334.5	NA	4	NA	Batch70
Sox2-SCR_ESC	Batch70_01_XY01_nonsinglet22	False	False	False	1.1	4	685	0	0	685	0.917001338688086	0	57	249.5	NA	4	334.5	NA	4	NA	Batch70
Sox2-SCR_ESC	Batch70_01_XY01_nonsinglet22	False	False	False	1.1	4	654	0	0	654	0.875502008032129	0	58	249.5	NA	4	334.5	NA	4	NA	Batch70
Sox2-SCR_ESC	Batch70_01_XY01_nonsinglet22	False	False	False	1.1	4	671	0	0	671	0.898259705488621	0	59	249.5	NA	4	334.5	NA	4	NA	Batch70
Sox2-SCR_ESC	Batch70_01_XY01_nonsinglet22	False	False	False	1.1	4	627.672496346294	172.474622375122	11632.915227245	665	0.890227576974565	0.95237957650375	60	249.5	255.525881464685	2.68363759742134	334.5	330.803936962897	3.99999999999934	NA	Batch70
Sox2-SCR_ESC	Batch70_01_XY01_nonsinglet23	False	False	False	1.1	4	662.24320965311	153.496082155134	11812.7877150657	646.5	0.92754662840746	0.7905913564213	1	348.2	353.731503753998	3.06207350405024	349.39	345.268062385005	4	21.63	Batch70
Sox2-SCR_ESC	Batch70_01_XY01_nonsinglet23	False	False	False	1.1	4	684.687949769993	136.559487448436	11475.9712370402	686	0.984218077474892	0.723803533450929	2	351.5	354.192249575886	3.34370596658528	350.24	343.005660838119	3.99999999999716	20.94	Batch70
Sox2-SCR_ESC	Batch70_01_XY01_nonsinglet23	False	False	False	1.1	4	711.887282096587	125.770451482467	10055.6611837008	709	1.01721664275466	0.769467669718987	3	351.8	355.020666464199	3.18121131869058	349.33	342.335581458158	4	20.72	Batch70
Sox2-SCR_ESC	Batch70_01_XY01_nonsinglet23	False	False	False	1.1	4	725	0	0	725	1.04017216642755	0	4	352.13	NA	4	349.77	NA	4	21.34	Batch70
Sox2-SCR_ESC	Batch70_01_XY01_nonsinglet23	False	False	False	1.1	4	673.5	0	0	673.5	0.966284074605452	0	5	348.97	NA	4	349.74	NA	4	22.05	Batch70
Sox2-SCR_ESC	Batch70_01_XY01_nonsinglet23	False	False	False	1.1	4	761.107166359493	184.191722283437	17767.6549059244	785.5	1.12697274031564	0.673244181934251	6	353.44	359.113905276921	4	347.54	340.376981759473	3.83813732088948	22.56	Batch70
Sox2-SCR_ESC	Batch70_01_XY01_nonsinglet23	False	False	False	1.1	4	764.946689034066	103.007226643682	6526.44309176049	791	1.13486370157819	0.565925453030051	7	358.41	359.287418438948	2.52097981405474	347.56	348.127117381248	3.9999999997922	22.3	Batch70
Sox2-SCR_ESC	Batch70_01_XY01_nonsinglet23	False	False	False	1.1	4	675.705798826881	204.358131718371	15672.0612404919	776.5	1.11406025824964	0.80982241224913	8	355.78	357.307410915275	3.05136881601516	348.84	350.987455416624	4	22.82	Batch70
Sox2-SCR_ESC	Batch70_01_XY01_nonsinglet23	False	False	False	1.1	4	713.05843353007	190.635899939492	14236.5119320941	759	1.08895265423242	0.899457801553182	9	354.33	358.979761607353	3.8272245706878	348.52	352.607384417826	3.10552807553111	22.72	Batch70
Sox2-SCR_ESC	Batch70_01_XY01_nonsinglet23	False	False	False	1.1	4	771	0	0	771	1.10616929698709	0	10	353.94	NA	4	346.78	NA	4	22.14	Batch70
Sox2-SCR_ESC	Batch70_01_XY01_nonsinglet23	False	False	False	1.1	4	759	0	0	759	1.08895265423242	0	11	353.62	NA	4	345.29	NA	4	21.27	Batch70
Sox2-SCR_ESC	Batch70_01_XY01_nonsinglet23	False	False	False	1.1	4	765	0	0	765	1.09756097560976	0	12	351.18	NA	4	344.26	NA	4	21.42	Batch70
Sox2-SCR_ESC	Batch70_01_XY01_nonsinglet23	False	False	False	1.1	4	735	0	0	735	1.0545193687231	0	13	353.98	NA	4	343.11	NA	4	22.58	Batch70
Sox2-SCR_ESC	Batch70_01_XY01_nonsinglet23	False	False	False	1.1	4	749.899624396343	74.1660156696356	6335.04545555326	732.5	1.05093256814921	0.695829282534285	14	352.58	357.891013254896	3.39864101332671	345.21	337.449432933889	3.99999999999999	22.41	Batch70
Sox2-SCR_ESC	Batch70_01_XY01_nonsinglet23	False	False	False	1.1	4	739.734297320618	134.536875891235	11044.4838286682	755.5	1.08393113342898	0.844694687365548	15	355.05	356.848262325385	3.26636408851608	346.27	338.849568466263	3.99999999999998	23.51	Batch70
Sox2-SCR_ESC	Batch70_01_XY01_nonsinglet23	False	False	False	1.1	4	747.072067909044	106.044450129146	3800.74244524558	726	1.0416068866571	0.852139623875523	16	351.47	356.346674343957	2.29466926496064	344.94	339.083872951336	2.4858842124507	24.22	Batch70
Sox2-SCR_ESC	Batch70_01_XY01_nonsinglet23	False	False	False	1.1	4	736	0	0	736	1.05595408895265	0	17	351.56	NA	4	344.71	NA	4	23.39	Batch70
Sox2-SCR_ESC	Batch70_01_XY01_nonsinglet23	False	False	False	1.1	4	695.751628011489	75.9684690609222	6891.72802699648	690.5	0.990674318507891	0.752996947793676	18	345.93	350.166506112368	3.60956829186052	343.07	337.774595987471	4	23.51	Batch70
Sox2-SCR_ESC	Batch70_01_XY01_nonsinglet23	False	False	False	1.1	4	716	0	0	716	1.02725968436155	0	19	349.24	NA	4	344.02	NA	4	24.55	Batch70
Sox2-SCR_ESC	Batch70_01_XY01_nonsinglet23	False	False	False	1.1	4	733	0	0	733	1.05164992826399	0	20	346.29	NA	4	341.26	NA	4	24.49	Batch70
Sox2-SCR_ESC	Batch70_01_XY01_nonsinglet23	False	False	False	1.1	4	650.487536216749	136.569741511085	13729.4762928861	734	1.05308464849354	0.816378740896628	21	348.5	346.203345632301	3.99999999924634	339.5	339.515674914614	3.99999999999738	27	Batch70
Sox2-SCR_ESC	Batch70_01_XY01_nonsinglet23	False	False	False	1.1	4	736.5	0	0	736.5	1.05667144906743	0	22	347.5	NA	4	342.5	NA	4	27	Batch70
Sox2-SCR_ESC	Batch70_01_XY01_nonsinglet23	False	False	False	1.1	4	584.36079000505	218.305722958934	16233.3139221648	673	0.965566714490674	0.881299258110395	23	346.5	343.856088441586	2.9587111834978	345.5	338.289406085108	4	27	Batch70
Sox2-SCR_ESC	Batch70_01_XY01_nonsinglet23	False	False	False	1.1	4	716	0	0	716	1.02725968436155	0	24	353.5	NA	4	344.5	NA	4	27	Batch70
Sox2-SCR_ESC	Batch70_01_XY01_nonsinglet23	False	False	False	1.1	4	675.037019274944	69.8000000000001	6447.44800388407	698	1.00143472022956	0.637466239963549	25	349.5	350.141463080452	3.67530117082003	345.5	338.154123682061	4	27	Batch70
Sox2-SCR_ESC	Batch70_01_XY01_nonsinglet23	False	False	False	1.1	4	734.5	0	0	734.5	1.05380200860832	0	26	344.17	NA	4	344.56	NA	4	26.28	Batch70
Sox2-SCR_ESC	Batch70_01_XY01_nonsinglet23	False	False	False	1.1	4	660.421756457898	184.42220915998	14136.4560712674	729	1.04591104734577	0.839862018267217	27	346.48	345.351652762015	3.04991569642199	343.32	336.410461849038	4	24.44	Batch70
Sox2-SCR_ESC	Batch70_01_XY01_nonsinglet23	False	False	False	1.1	4	688.356565897835	71.7000000000001	5609.62562763658	717	1.0286944045911	0.439219992195153	28	346.39	348.343780803692	3.11297211174886	342.52	340.989119520954	4	24.76	Batch70
Sox2-SCR_ESC	Batch70_01_XY01_nonsinglet23	False	False	False	1.1	4	682	0	0	682	0.978479196556671	0	29	340.09	NA	4	338.95	NA	4	25.45	Batch70
Sox2-SCR_ESC	Batch70_01_XY01_nonsinglet23	False	False	False	1.1	4	681	0	0	681	0.977044476327116	0	30	338.75	NA	4	342.89	NA	4	24.75	Batch70
Sox2-SCR_ESC	Batch70_01_XY01_nonsinglet23	False	False	False	1.1	4	674	0	0	674	0.96700143472023	0	31	337.64	NA	4	343.94	NA	4	24.87	Batch70
Sox2-SCR_ESC	Batch70_01_XY01_nonsinglet23	False	False	False	1.1	4	670.145376408362	69.2312167711876	5337.07002847541	691	0.991391678622669	0.654196205184552	32	340.44	340.615895219179	4	343.53	341.635543775596	3.06733665010807	24.72	Batch70
Sox2-SCR_ESC	Batch70_01_XY01_nonsinglet23	False	False	False	1.1	4	674.5	0	0	674.5	0.967718794835007	0	33	337.5	NA	4	346.5	NA	4	27	Batch70
Sox2-SCR_ESC	Batch70_01_XY01_nonsinglet23	False	False	False	1.1	4	679.662886255473	137.445023225419	10097.2148112478	674.5	0.967718794835007	0.903426520453641	34	336.33	339.886584065928	2.92302872878383	341.71	335.30296991684	4	26.33	Batch70
Sox2-SCR_ESC	Batch70_01_XY01_nonsinglet23	False	False	False	1.1	4	690.016098323188	110.289437605344	8983.83337293464	682	0.978479196556671	0.880800202611526	35	334.5	339.303108609202	3.24106897265284	340.5	336.286331418563	4	27	Batch70
Sox2-SCR_ESC	Batch70_01_XY01_nonsinglet23	False	False	False	1.1	4	673	0	0	673	0.965566714490674	0	36	336.5	NA	4	343.5	NA	4	27	Batch70
Sox2-SCR_ESC	Batch70_01_XY01_nonsinglet23	False	False	False	1.1	4	690	0	0	690	0.989956958393113	0	37	338.31	NA	4	343.07	NA	4	24.76	Batch70
Sox2-SCR_ESC	Batch70_01_XY01_nonsinglet23	False	False	False	1.1	4	654.25436791533	79.2314997237556	4732.54940111069	690	0.989956958393113	0.655248465105028	38	341.26	338.849565617798	3.55484975347515	342.9	341.838758104872	2.67421627876143	25.22	Batch70
Sox2-SCR_ESC	Batch70_01_XY01_nonsinglet23	False	False	False	1.1	4	676.049849153524	111.818569923437	6506.37821016007	706.5	1.01362984218077	0.831675523917384	39	340.38	344.285428937159	2.61870225460188	341.96	336.291391734131	3.53638669168711	24.41	Batch70
Sox2-SCR_ESC	Batch70_01_XY01_nonsinglet23	False	False	False	1.1	4	681	0	0	681	0.977044476327116	0	40	342.14	NA	4	342.65	NA	4	24.93	Batch70
Sox2-SCR_ESC	Batch70_01_XY01_nonsinglet23	False	False	False	1.1	4	711.728961336665	85.8468142527709	2344.62588533779	707	1.01434720229555	0.87428106456028	41	342.46	348.538224180114	1.79454439515057	336.41	334.967800650019	2.42223159031976	24.31	Batch70
Sox2-SCR_ESC	Batch70_01_XY01_nonsinglet23	False	False	False	1.1	4	619.331893333501	131.113284049519	10100.3414554558	689.5	0.989239598278336	0.794710483795539	42	342.76	342.692272383142	3.06513683762058	335.53	328.594445057773	4	23.49	Batch70
Sox2-SCR_ESC	Batch70_01_XY01_nonsinglet23	False	False	False	1.1	4	683	0	0	683	0.979913916786227	0	43	342.93	NA	4	336.79	NA	4	23.89	Batch70
Sox2-SCR_ESC	Batch70_01_XY01_nonsinglet23	False	False	False	1.1	4	653	0	0	653	0.93687230989957	0	44	341.36	NA	4	339.52	NA	4	24.73	Batch70
Sox2-SCR_ESC	Batch70_01_XY01_nonsinglet23	False	False	False	1.1	4	695.1000098307	67.5004078444058	3516.22647833459	672	0.964131994261119	0.805037195817326	45	340.54	347	2.07267376458972	340.89	337.697388829376	4	24.15	Batch70
Sox2-SCR_ESC	Batch70_01_XY01_nonsinglet23	False	False	False	1.1	4	688.732074261657	68.5000000000001	5320.60690998627	685	0.982783357245337	0.700730643218527	46	343.38	348.267651479191	3.35251515595921	339.08	334.629277861534	3.68740084821019	24.79	Batch70
Sox2-SCR_ESC	Batch70_01_XY01_nonsinglet23	False	False	False	1.1	4	645.144907069432	94.3308895619584	9483.16733884647	687	0.985652797704448	0.810871268771156	47	342.38	342.977960610592	4	338.46	332.84173771223	3.99999999999999	26.32	Batch70
Sox2-SCR_ESC	Batch70_01_XY01_nonsinglet23	False	False	False	1.1	4	638.87707394864	154.969147162271	13798.6161713208	696	0.998565279770445	0.791152972748529	48	340.5	340.86932135669	3.70566267645617	338.5	334.158668094244	3.82423794588198	27	Batch70
Sox2-SCR_ESC	Batch70_01_XY01_nonsinglet23	False	False	False	1.1	4	637.758097322343	149.65533950977	14907.4742104434	726	1.0416068866571	0.865725254169529	49	343.5	341.760218031564	3.96344063203606	339.5	334.280751320842	4	27	Batch70
Sox2-SCR_ESC	Batch70_01_XY01_nonsinglet23	False	False	False	1.1	4	705.285369080822	93.7445320315772	8833.18681708938	693	0.994261119081779	0.788484411429643	50	340.42	346.255545700145	3.74914275583603	338.54	332.674060780129	4	25.22	Batch70
Sox2-SCR_ESC	Batch70_01_XY01_nonsinglet23	False	False	False	1.1	4	704.652017916375	67.2000000000001	414.800686478472	672	0.964131994261119	0.151040463327464	51	339.73	341.981368077248	1.06856140845134	334.86	329.241318168354	0.919371859327873	25.49	Batch70
Sox2-SCR_ESC	Batch70_01_XY01_nonsinglet23	False	False	False	1.1	4	670.094593695845	67.6	5694.78496777665	676	0.96987087517934	0.366689219993636	52	340.53	341.019369560098	3.35190067689163	335.19	328.799419265111	4	25.45	Batch70
Sox2-SCR_ESC	Batch70_01_XY01_nonsinglet23	False	False	False	1.1	4	660	0	0	660	0.946915351506456	0	53	339.21	NA	4	335.01	NA	4	25.14	Batch70
Sox2-SCR_ESC	Batch70_01_XY01_nonsinglet23	False	False	False	1.1	4	597.169867268725	162.415071308194	12117.6612875203	664	0.952654232424677	0.859655851242923	54	338.22	338.634152737859	2.96860892603149	333.08	330.459593370469	4	26.35	Batch70
Sox2-SCR_ESC	Batch70_01_XY01_nonsinglet23	False	False	False	1.1	4	648.624190701976	72.7053232214546	5470.56873875192	651	0.934002869440459	0.68258544046622	55	339.71	345.267945193233	2.99382752576053	335.3	334.592325375106	4	25.11	Batch70
Sox2-SCR_ESC	Batch70_01_XY01_nonsinglet23	False	False	False	1.1	4	649.5	0	0	649.5	0.931850789096126	0	56	340.79	NA	4	333.55	NA	4	25	Batch70
Sox2-SCR_ESC	Batch70_01_XY01_nonsinglet23	False	False	False	1.1	4	650.5	0	0	650.5	0.933285509325681	0	57	339.5	NA	4	331.5	NA	4	27	Batch70
Sox2-SCR_ESC	Batch70_01_XY01_nonsinglet23	False	False	False	1.1	4	649.5	0	0	649.5	0.931850789096126	0	58	340.5	NA	4	330.5	NA	4	27	Batch70
Sox2-SCR_ESC	Batch70_01_XY01_nonsinglet23	False	False	False	1.1	4	688	0	0	688	0.987087517934003	0	59	343.5	NA	4	339.5	NA	4	27	Batch70
Sox2-SCR_ESC	Batch70_01_XY01_nonsinglet23	False	False	False	1.1	4	647.673797330102	90.7619849891856	8130.73979236884	676	0.96987087517934	0.65163395256029	60	339.66	341.486159081616	3.5644012251927	335.95	335.08608737627	4	23.95	Batch70
Sox2-SCR_ESC	Batch70_01_XY01_nonsinglet24	False	False	False	1.1	4	641.5	0	0	641.5	0.989969135802469	0	1	427.43	NA	4	436.76	NA	4	12.32	Batch70
Sox2-SCR_ESC	Batch70_01_XY01_nonsinglet24	False	False	False	1.1	4	693	0	0	693	1.06944444444444	0	2	428.78	NA	4	439.98	NA	4	13.14	Batch70
Sox2-SCR_ESC	Batch70_01_XY01_nonsinglet24	False	False	False	1.1	4	653.47722787031	94.2146020109738	9459.92879211865	689	1.06327160493827	0.614899248357305	3	436.39	430.971251282709	4	436.39	435.294752172146	3.99512301742235	13.06	Batch70
Sox2-SCR_ESC	Batch70_01_XY01_nonsinglet24	False	False	False	1.1	4	637.63804117203	109.599875378108	8901.79841590312	680.5	1.05015432098765	0.744850498368151	4	436.65	431.607236382585	4	436.58	434.668483276425	3.2316788958525	11.28	Batch70
Sox2-SCR_ESC	Batch70_01_XY01_nonsinglet24	False	False	False	1.1	4	663	0	0	663	1.02314814814815	0	5	437.99	NA	4	435.3	NA	4	12.46	Batch70
Sox2-SCR_ESC	Batch70_01_XY01_nonsinglet24	False	False	False	1.1	4	718	0	0	718	1.10802469135802	0	6	436.58	NA	4	432.67	NA	4	11.95	Batch70
Sox2-SCR_ESC	Batch70_01_XY01_nonsinglet24	False	False	False	1.1	4	677.173622899068	69.5000000000002	3541.01689891112	695	1.07253086419753	0.800346213621065	7	443.71	444.403020256851	3.99999999999696	432.79	432.649033488258	2.02723316209342	11.49	Batch70
Sox2-SCR_ESC	Batch70_01_XY01_nonsinglet24	False	False	False	1.1	4	669.643092704937	85.5194825683892	3925.13598877887	697	1.07561728395062	0.900222007507935	8	442.47	440.39092648832	3.11386532352871	436	433.530356973718	2.34590443625271	11.56	Batch70
Sox2-SCR_ESC	Batch70_01_XY01_nonsinglet24	False	False	False	1.1	4	592.46741750109	156.784114852441	10716.6291444992	676	1.04320987654321	0.930774180789888	9	441.56	440.281549507901	3.99999999999999	437.1	433.40970475123	2.71967275495141	12.06	Batch70
Sox2-SCR_ESC	Batch70_01_XY01_nonsinglet24	False	False	False	1.1	4	619.898021142051	92.1784056342997	6439.26648141155	666	1.02777777777778	0.846316745579044	10	441.82	438.357315245871	4	435.39	435.475935083163	2.77950662358882	12.4	Batch70
Sox2-SCR_ESC	Batch70_01_XY01_nonsinglet24	False	False	False	1.1	4	624.906854788147	126.346601833438	12701.7350666817	660	1.01851851851852	0.792509175470654	11	444.42	446.542069676021	3.99999999979871	436.59	441.858321684109	3.99999999999864	11.41	Batch70
Sox2-SCR_ESC	Batch70_01_XY01_nonsinglet24	False	False	False	1.1	4	664	0	0	664	1.02469135802469	0	12	441.22	NA	4	434.86	NA	4	11.63	Batch70
Sox2-SCR_ESC	Batch70_01_XY01_nonsinglet24	False	False	False	1.1	4	632.060998165733	66.6	4437.1664787039	666	1.02777777777778	0.47750438780415	13	444.93	446.46646497274	4	434.16	433.288638369107	2.65089179769879	11.21	Batch70
Sox2-SCR_ESC	Batch70_01_XY01_nonsinglet24	False	False	False	1.1	4	670	0	0	670	1.03395061728395	0	14	446.46	NA	4	431.46	NA	4	10.79	Batch70
Sox2-SCR_ESC	Batch70_01_XY01_nonsinglet24	False	False	False	1.1	4	637.576316583248	115.049670063852	7924.01972178328	687	1.06018518518519	0.819924715953925	15	448.5	440.418427924236	3.17697673010034	434.5	430.975184807123	3.45037767287747	11	Batch70
Sox2-SCR_ESC	Batch70_01_XY01_nonsinglet24	False	False	False	1.1	4	628.003214996696	84.7201305681353	7001.21511170291	685	1.0570987654321	0.487946671656234	16	444.16	440.166399651768	4	437.78	432.349913457818	3.28811737657852	10.1	Batch70
Sox2-SCR_ESC	Batch70_01_XY01_nonsinglet24	False	False	False	1.1	4	691.166496034748	68.0000000000001	1354.24792962781	680	1.04938271604938	0.365994126635002	17	443.91	438.971320678981	1.92003025723216	433.29	439.291180127646	1.65082749435672	10.37	Batch70
Sox2-SCR_ESC	Batch70_01_XY01_nonsinglet24	False	False	False	1.1	4	645	0	0	645	0.99537037037037	0	18	445.63	NA	4	428.33	NA	4	10.71	Batch70
Sox2-SCR_ESC	Batch70_01_XY01_nonsinglet24	False	False	False	1.1	4	598.419174878525	86.5915344508018	8705.12315860671	654	1.00925925925926	0.844168387433618	19	441.89	441.833113813248	3.99999999987082	430.31	429.482123352767	3.99999999999927	12.01	Batch70
Sox2-SCR_ESC	Batch70_01_XY01_nonsinglet24	False	False	False	1.1	4	622	0	0	622	0.959876543209877	0	20	446.64	NA	4	427.95	NA	4	11.92	Batch70
Sox2-SCR_ESC	Batch70_01_XY01_nonsinglet24	False	False	False	1.1	4	591.353214480413	77.9227184017906	4320.21399588717	602	0.929012345679012	0.746973741552772	21	447.77	449.848066335753	3.8302381383499	428.69	434.194623937976	2.30375285702587	12.56	Batch70
Sox2-SCR_ESC	Batch70_01_XY01_nonsinglet24	False	False	False	1.1	4	619	0	0	619	0.955246913580247	0	22	444.16	NA	4	428.3	NA	4	11.45	Batch70
Sox2-SCR_ESC	Batch70_01_XY01_nonsinglet24	False	False	False	1.1	4	628.5	0	0	628.5	0.969907407407407	0	23	446.04	NA	4	428.7	NA	4	12.49	Batch70
Sox2-SCR_ESC	Batch70_01_XY01_nonsinglet24	False	False	False	1.1	4	620	0	0	620	0.95679012345679	0	24	447.45	NA	4	426.3	NA	4	12.92	Batch70
Sox2-SCR_ESC	Batch70_01_XY01_nonsinglet24	False	False	False	1.1	4	626.523258390988	76.3133032299743	5636.78095832799	621	0.958333333333333	0.833169610508392	25	444.91	439.424215967361	3.28355042767326	427.59	433.806345058924	3.58020351281283	12.88	Batch70
Sox2-SCR_ESC	Batch70_01_XY01_nonsinglet24	False	False	False	1.1	4	627	0	0	627	0.967592592592593	0	26	440.63	NA	4	425.75	NA	4	12.86	Batch70
Sox2-SCR_ESC	Batch70_01_XY01_nonsinglet24	False	False	False	1.1	4	599.350636710285	84.714969731418	5848.79435299313	635	0.979938271604938	0.60557465800647	27	441.41	437.036365374614	4	422.04	420.554167953169	2.74705085071255	13.88	Batch70
Sox2-SCR_ESC	Batch70_01_XY01_nonsinglet24	False	False	False	1.1	4	578.700827562704	135.442160431264	9894.77593434409	640	0.987654320987654	0.672075374702413	28	442.44	440.92267643018	4	422.97	421.612271579081	2.90678291364949	13.69	Batch70
Sox2-SCR_ESC	Batch70_01_XY01_nonsinglet24	False	False	False	1.1	4	555.803923433079	144.297484315627	11820.3749846552	651	1.00462962962963	0.812147849144015	29	441.26	441.458519644328	4	425.75	422.203605423677	3.25936502977377	11.61	Batch70
Sox2-SCR_ESC	Batch70_01_XY01_nonsinglet24	False	False	False	1.1	4	605.753672361722	77.9216244288177	6902.75688963493	627	0.967592592592593	0.818765809197265	30	444.18	443.95136333732	4	425.52	428.449100876121	3.52472377197998	12.98	Batch70
Sox2-SCR_ESC	Batch70_01_XY01_nonsinglet24	False	False	False	1.1	4	612.492686105583	95.6792232264415	9618.71650823812	668	1.03086419753086	0.723956696547218	31	444.25	443.340313978202	3.99999999982045	429.33	428.90595728301	3.9999999999997	13.55	Batch70
Sox2-SCR_ESC	Batch70_01_XY01_nonsinglet24	False	False	False	1.1	4	643	0	0	643	0.992283950617284	0	32	440.32	NA	4	429.85	NA	4	13.82	Batch70
Sox2-SCR_ESC	Batch70_01_XY01_nonsinglet24	False	False	False	1.1	4	662	0	0	662	1.02160493827161	0	33	439.32	NA	4	434.75	NA	4	15.03	Batch70
Sox2-SCR_ESC	Batch70_01_XY01_nonsinglet24	False	False	False	1.1	4	641	0	0	641	0.989197530864197	0	34	441.89	NA	4	434.54	NA	4	15.71	Batch70
Sox2-SCR_ESC	Batch70_01_XY01_nonsinglet24	False	False	False	1.1	4	645	0	0	645	0.99537037037037	0	35	440.77	NA	4	434.72	NA	4	15.25	Batch70
Sox2-SCR_ESC	Batch70_01_XY01_nonsinglet24	False	False	False	1.1	4	662	0	0	662	1.02160493827161	0	36	443.14	NA	4	435.41	NA	4	13.76	Batch70
Sox2-SCR_ESC	Batch70_01_XY01_nonsinglet24	False	False	False	1.1	4	666.64316552998	69.2500000000001	6814.34387018677	692.5	1.06867283950617	0.619386018702018	37	439.65	438.866150510691	3.99999999999864	433.19	435.397920842061	3.91529757017372	13.7	Batch70
Sox2-SCR_ESC	Batch70_01_XY01_nonsinglet24	False	False	False	1.1	4	691.5	0	0	691.5	1.06712962962963	0	38	441.33	NA	4	430.67	NA	4	14.04	Batch70
Sox2-SCR_ESC	Batch70_01_XY01_nonsinglet24	False	False	False	1.1	4	628.367802339822	85.4979485417356	7023.74263649255	676	1.04320987654321	0.616580572487215	39	446.19	440.552432724727	4	432.67	430.567271297826	3.26868750329429	14.36	Batch70
Sox2-SCR_ESC	Batch70_01_XY01_nonsinglet24	False	False	False	1.1	4	638	0	0	638	0.984567901234568	0	40	444.6	NA	4	428.66	NA	4	13.78	Batch70
Sox2-SCR_ESC	Batch70_01_XY01_nonsinglet24	False	False	False	1.1	4	629.442533659228	65.3000000000001	6064.89747252354	653	1.00771604938272	0.619580963290842	41	444.87	437.13039408822	4	432.01	434.376657078811	3.69547943115334	14.48	Batch70
Sox2-SCR_ESC	Batch70_01_XY01_nonsinglet24	False	False	False	1.1	4	644	0	0	644	0.993827160493827	0	42	445.12	NA	4	428.34	NA	4	15.41	Batch70
Sox2-SCR_ESC	Batch70_01_XY01_nonsinglet24	False	False	False	1.1	4	620	0	0	620	0.95679012345679	0	43	443.03	NA	4	429.51	NA	4	16.2	Batch70
Sox2-SCR_ESC	Batch70_01_XY01_nonsinglet24	False	False	False	1.1	4	632	0	0	632	0.975308641975309	0	44	443.1	NA	4	437.45	NA	4	15.78	Batch70
Sox2-SCR_ESC	Batch70_01_XY01_nonsinglet24	False	False	False	1.1	4	586.531465577915	136.63474103361	13736.0107537455	646.5	0.997685185185185	0.761757361255156	45	447.26	442.043728916517	3.99999999973184	433.75	435.204646582199	3.99999999999577	16.03	Batch70
Sox2-SCR_ESC	Batch70_01_XY01_nonsinglet24	False	False	False	1.1	4	618.5	0	0	618.5	0.954475308641975	0	46	442.07	NA	4	432.74	NA	4	17.35	Batch70
Sox2-SCR_ESC	Batch70_01_XY01_nonsinglet24	False	False	False	1.1	4	605	0	0	605	0.933641975308642	0	47	445.28	NA	4	433.3	NA	4	18.28	Batch70
Sox2-SCR_ESC	Batch70_01_XY01_nonsinglet24	False	False	False	1.1	4	656.002048096672	99.114833224831	8050.45881438508	666	1.02777777777778	0.580393155135433	48	446.8	444.942720350393	3.23178518043897	440.5	443.641277529793	4	18.56	Batch70
Sox2-SCR_ESC	Batch70_01_XY01_nonsinglet24	False	False	False	1.1	4	612.012010392351	129.331845948832	10391.2228958017	669	1.03240740740741	0.790113017244805	49	448.9	450.292636259759	3.99999999999995	441.13	439.363854082855	3.19684582212136	17.98	Batch70
Sox2-SCR_ESC	Batch70_01_XY01_nonsinglet24	False	False	False	1.1	4	645.224228759199	125.490171798413	5558.99597170596	665	1.02623456790123	0.87232055993306	50	446.89	449.895948363783	2.8580347831153	440.45	439.958541703852	2.46683234344901	16.8	Batch70
Sox2-SCR_ESC	Batch70_01_XY01_nonsinglet24	False	False	False	1.1	4	626.620559967246	103.479179743042	3270.64509152123	626	0.966049382716049	0.915562917454935	51	444.3	449.973334011458	2.38266188323081	436.83	440.753050255262	2.11124446356751	18.66	Batch70
Sox2-SCR_ESC	Batch70_01_XY01_nonsinglet24	False	False	False	1.1	4	658.998764170193	93.1479502159074	1248.42307922516	645	0.99537037037037	0.661855553335452	52	446.8	448.741827569042	1.42013721585906	435.68	441.379986268157	1.50203023968331	19.43	Batch70
Sox2-SCR_ESC	Batch70_01_XY01_nonsinglet24	False	False	False	1.1	4	607.704107324721	78.9411751028837	6355.84893182611	618	0.953703703703704	0.594526915198198	53	451.57	444.533083249687	4	432.43	434.024984920833	3.20354247374717	18.32	Batch70
Sox2-SCR_ESC	Batch70_01_XY01_nonsinglet24	False	False	False	1.1	4	604.600290251732	81.4980956580701	6330.51465748479	625	0.964506172839506	0.650400633755265	54	450.39	449.774503367838	4	432.08	437.791124181028	3.09066593196468	18	Batch70
Sox2-SCR_ESC	Batch70_01_XY01_nonsinglet24	False	False	False	1.1	4	641	0	0	641	0.989197530864197	0	55	448.5	NA	4	435.16	NA	4	17.23	Batch70
Sox2-SCR_ESC	Batch70_01_XY01_nonsinglet24	False	False	False	1.1	4	551.377728616923	140.415552279483	9423.10409506968	616	0.950617283950617	0.706957418069253	56	448.37	452.817088721408	4	432.5	429.863103242163	2.67017228224584	16.58	Batch70
Sox2-SCR_ESC	Batch70_01_XY01_nonsinglet24	False	False	False	1.1	4	562.166942733735	79.8593298431928	6834.4169244081	600	0.925925925925926	0.884387787661378	57	444.65	440.717294942038	3.99999999999999	431.97	433.775179455288	3.40515052397232	16.85	Batch70
Sox2-SCR_ESC	Batch70_01_XY01_nonsinglet24	False	False	False	1.1	4	570.196152071271	70.7633388305082	3034.56571543695	584	0.901234567901235	0.779517090778663	58	444.35	446.018218270378	2.81299172260717	434.28	435.771307556195	2.42627640619302	16.26	Batch70
Sox2-SCR_ESC	Batch70_01_XY01_nonsinglet24	False	False	False	1.1	4	564.214399491667	97.81457317898	6265.91802990684	607	0.936728395061728	0.835536959894111	59	445.75	444.546217135512	4	433.15	435.42301979725	2.54883458926626	16.59	Batch70
Sox2-SCR_ESC	Batch70_01_XY01_nonsinglet24	False	False	False	1.1	4	622	0	0	622	0.959876543209877	0	60	447.69	NA	4	436.71	NA	4	18.32	Batch70
Sox2-SCR_ESC	Batch70_01_XY01_nonsinglet25	False	False	False	1.1	4	529	0	0	529	0.963570127504554	0	1	143.29	NA	4	484.33	NA	4	17.13	Batch70
Sox2-SCR_ESC	Batch70_01_XY01_nonsinglet25	False	False	False	1.1	4	543	0	0	543	0.989071038251366	0	2	147.04	NA	4	484.97	NA	4	17.5	Batch70
Sox2-SCR_ESC	Batch70_01_XY01_nonsinglet25	False	False	False	1.1	4	564	0	0	564	1.02732240437158	0	3	150.33	NA	4	485.97	NA	4	17.51	Batch70
Sox2-SCR_ESC	Batch70_01_XY01_nonsinglet25	False	False	False	1.1	4	554.706465344463	55.7000000000001	1066.75529330978	557	1.01457194899818	0.565143044555498	4	149.89	153.49764535124	1.25788170898568	485.54	481.688931222728	2.42320584450549	16.94	Batch70
Sox2-SCR_ESC	Batch70_01_XY01_nonsinglet25	False	False	False	1.1	4	546	0	0	546	0.994535519125683	0	5	150.96	NA	4	484.83	NA	4	16.73	Batch70
Sox2-SCR_ESC	Batch70_01_XY01_nonsinglet25	False	False	False	1.1	4	582	0	0	582	1.06010928961749	0	6	152.8	NA	4	485.96	NA	4	16.41	Batch70
Sox2-SCR_ESC	Batch70_01_XY01_nonsinglet25	False	False	False	1.1	4	581.595882801131	131.185155969313	7451.8770303982	573	1.04371584699454	0.925062857969233	7	156.02	162.6772756992	3.10080616082398	486	492.982055562938	2.91559276513392	16.41	Batch70
Sox2-SCR_ESC	Batch70_01_XY01_nonsinglet25	False	False	False	1.1	4	568	0	0	568	1.03460837887067	0	8	153.21	NA	4	486.7	NA	4	16.58	Batch70
Sox2-SCR_ESC	Batch70_01_XY01_nonsinglet25	False	False	False	1.1	4	561	0	0	561	1.02185792349727	0	9	153.52	NA	4	486.57	NA	4	16.63	Batch70
Sox2-SCR_ESC	Batch70_01_XY01_nonsinglet25	False	False	False	1.1	4	550	0	0	550	1.00182149362477	0	10	152.35	NA	4	484.4	NA	4	16.26	Batch70
Sox2-SCR_ESC	Batch70_01_XY01_nonsinglet25	False	False	False	1.1	4	547	0	0	547	0.996357012750455	0	11	152.36	NA	4	487.6	NA	4	16.44	Batch70
Sox2-SCR_ESC	Batch70_01_XY01_nonsinglet25	False	False	False	1.1	4	532.632881118253	74.2726423979359	6855.43357219092	558	1.01639344262295	0.846350072569903	12	151.74	155.474869589673	3.67254020598851	488.73	492.131588519914	3.99999999999991	16.52	Batch70
Sox2-SCR_ESC	Batch70_01_XY01_nonsinglet25	False	False	False	1.1	4	541.825553005946	67.4779737633849	1523.998176738	554	1.00910746812386	0.743596965302741	13	152.29	155.512561319036	2.26452595320814	490.74	489.416981192014	1.5873241012387	15.67	Batch70
Sox2-SCR_ESC	Batch70_01_XY01_nonsinglet25	False	False	False	1.1	4	561	0	0	561	1.02185792349727	0	14	153.19	NA	4	491.38	NA	4	16.32	Batch70
Sox2-SCR_ESC	Batch70_01_XY01_nonsinglet25	False	False	False	1.1	4	573	0	0	573	1.04371584699454	0	15	153.94	NA	4	491.58	NA	4	16.68	Batch70
Sox2-SCR_ESC	Batch70_01_XY01_nonsinglet25	False	False	False	1.1	4	541.292789377657	56.6	5056.59578854645	566	1.03096539162113	0.501590547724141	16	154.5	153.506345157843	4	485.9	488	3.55469476473436	16.55	Batch70
Sox2-SCR_ESC	Batch70_01_XY01_nonsinglet25	False	False	False	1.1	4	510.859328470687	81.6814247849718	5673.98273271093	561	1.02185792349727	0.762281547298341	17	151.99	147.662803937981	2.81506054317747	488.88	482.475237377449	3.92733062366479	17.51	Batch70
Sox2-SCR_ESC	Batch70_01_XY01_nonsinglet25	False	False	False	1.1	4	549	0	0	549	1	0	18	152.35	NA	4	487.71	NA	4	17.69	Batch70
Sox2-SCR_ESC	Batch70_01_XY01_nonsinglet25	False	False	False	1.1	4	539	0	0	539	0.981785063752277	0	19	153.99	NA	4	487.89	NA	4	17.74	Batch70
Sox2-SCR_ESC	Batch70_01_XY01_nonsinglet25	False	False	False	1.1	4	554	0	0	554	1.00910746812386	0	20	153.77	NA	4	486.67	NA	4	17.96	Batch70
Sox2-SCR_ESC	Batch70_01_XY01_nonsinglet25	False	False	False	1.1	4	528.229809289122	66.6491700246398	1486.88891776038	532	0.969034608378871	0.759127229793468	21	153.84	152.949285718226	1.99605583773182	485.91	477.608762872147	1.77881831089652	18.43	Batch70
Sox2-SCR_ESC	Batch70_01_XY01_nonsinglet25	False	False	False	1.1	4	509.041524269215	100.117032311953	5449.97662529495	531	0.967213114754098	0.92915254998818	22	154.85	151.412153355149	2.94517864318122	480.38	478.650168409542	2.94168067760535	18.35	Batch70
Sox2-SCR_ESC	Batch70_01_XY01_nonsinglet25	False	False	False	1.1	4	489.876395861556	110.626457634133	7664.35345527296	534	0.972677595628415	0.934902631225466	23	156.05	151.460672769513	3.27967187593744	479.6	479.69320281984	3.3620689943128	19.15	Batch70
Sox2-SCR_ESC	Batch70_01_XY01_nonsinglet25	False	False	False	1.1	4	555	0	0	555	1.01092896174863	0	24	159.57	NA	4	483.39	NA	4	19.31	Batch70
Sox2-SCR_ESC	Batch70_01_XY01_nonsinglet25	False	False	False	1.1	4	534	0	0	534	0.972677595628415	0	25	156.42	NA	4	483.65	NA	4	18.27	Batch70
Sox2-SCR_ESC	Batch70_01_XY01_nonsinglet25	False	False	False	1.1	4	542	0	0	542	0.987249544626594	0	26	152.94	NA	4	483.48	NA	4	18.09	Batch70
Sox2-SCR_ESC	Batch70_01_XY01_nonsinglet25	False	False	False	1.1	4	553	0	0	553	1.00728597449909	0	27	155.59	NA	4	486.47	NA	4	18.07	Batch70
Sox2-SCR_ESC	Batch70_01_XY01_nonsinglet25	False	False	False	1.1	4	555	0	0	555	1.01092896174863	0	28	157.48	NA	4	485.11	NA	4	17.62	Batch70
Sox2-SCR_ESC	Batch70_01_XY01_nonsinglet25	False	False	False	1.1	4	554	0	0	554	1.00910746812386	0	29	153.96	NA	4	486.95	NA	4	18.02	Batch70
Sox2-SCR_ESC	Batch70_01_XY01_nonsinglet25	False	False	False	1.1	4	558	0	0	558	1.01639344262295	0	30	153.36	NA	4	487.49	NA	4	17.69	Batch70
Sox2-SCR_ESC	Batch70_01_XY01_nonsinglet25	False	False	False	1.1	4	553	0	0	553	1.00728597449909	0	31	153.41	NA	4	487.22	NA	4	18.86	Batch70
Sox2-SCR_ESC	Batch70_01_XY01_nonsinglet25	False	False	False	1.1	4	552	0	0	552	1.00546448087432	0	32	155.21	NA	4	482.15	NA	4	18.25	Batch70
Sox2-SCR_ESC	Batch70_01_XY01_nonsinglet25	False	False	False	1.1	4	520.742730228542	55.6362311351035	3913.90167279561	550	1.00182149362477	0.603840553035001	33	153.35	148.258944873239	2.79906326977907	481.99	480.86769212626	3.99999999999992	19.25	Batch70
Sox2-SCR_ESC	Batch70_01_XY01_nonsinglet25	False	False	False	1.1	4	532.593628092294	63.7201546557707	2999.30027705398	539	0.981785063752277	0.780084041798708	34	156.18	155.141862795099	2.71163788129629	484.63	487.457872951977	2.76268858063461	18.53	Batch70
Sox2-SCR_ESC	Batch70_01_XY01_nonsinglet25	False	False	False	1.1	4	556	0	0	556	1.01275045537341	0	35	157.61	NA	4	482.68	NA	4	18.37	Batch70
Sox2-SCR_ESC	Batch70_01_XY01_nonsinglet25	False	False	False	1.1	4	551	0	0	551	1.00364298724954	0	36	158.99	NA	4	479.57	NA	4	18.14	Batch70
Sox2-SCR_ESC	Batch70_01_XY01_nonsinglet25	False	False	False	1.1	4	571	0	0	571	1.04007285974499	0	37	159.24	NA	4	479.31	NA	4	17.95	Batch70
Sox2-SCR_ESC	Batch70_01_XY01_nonsinglet25	False	False	False	1.1	4	569	0	0	569	1.03642987249545	0	38	158.21	NA	4	477.07	NA	4	18.2	Batch70
Sox2-SCR_ESC	Batch70_01_XY01_nonsinglet25	False	False	False	1.1	4	573	0	0	573	1.04371584699454	0	39	159.66	NA	4	479.88	NA	4	18.47	Batch70
Sox2-SCR_ESC	Batch70_01_XY01_nonsinglet25	False	False	False	1.1	4	547	0	0	547	0.996357012750455	0	40	157.13	NA	4	480.03	NA	4	17.61	Batch70
Sox2-SCR_ESC	Batch70_01_XY01_nonsinglet25	False	False	False	1.1	4	533	0	0	533	0.970856102003643	0	41	156.54	NA	4	481.23	NA	4	17.41	Batch70
Sox2-SCR_ESC	Batch70_01_XY01_nonsinglet25	False	False	False	1.1	4	544	0	0	544	0.990892531876138	0	42	158.11	NA	4	485.56	NA	4	20.28	Batch70
Sox2-SCR_ESC	Batch70_01_XY01_nonsinglet25	False	False	False	1.1	4	526.520483376342	53.3000000000001	928.586159607032	533	0.970856102003643	0.417689818093237	43	157.94	159.014361615908	1.73536633216569	483.91	476.970182736968	1.59780703247978	19.57	Batch70
Sox2-SCR_ESC	Batch70_01_XY01_nonsinglet25	False	False	False	1.1	4	527.676125396588	84.6637031705747	2874.27957200648	527	0.959927140255009	0.885264059377393	44	159.52	161.976034623581	3.05030717162741	485.58	492	1.77136749275061	18.67	Batch70
Sox2-SCR_ESC	Batch70_01_XY01_nonsinglet25	False	False	False	1.1	4	554	0	0	554	1.00910746812386	0	45	158.65	NA	4	476.72	NA	4	17.95	Batch70
Sox2-SCR_ESC	Batch70_01_XY01_nonsinglet25	False	False	False	1.1	4	544	0	0	544	0.990892531876138	0	46	159.24	NA	4	476.21	NA	4	17.05	Batch70
Sox2-SCR_ESC	Batch70_01_XY01_nonsinglet25	False	False	False	1.1	4	548.5	0	0	548.5	0.999089253187614	0	47	159.05	NA	4	477.43	NA	4	16.99	Batch70
Sox2-SCR_ESC	Batch70_01_XY01_nonsinglet25	False	False	False	1.1	4	543	0	0	543	0.989071038251366	0	48	159.43	NA	4	468.66	NA	4	16.56	Batch70
Sox2-SCR_ESC	Batch70_01_XY01_nonsinglet25	False	False	False	1.1	4	533.300932786089	77.2079701136566	3969.38634904687	545	0.992714025500911	0.820570152721987	49	160.16	157.883294338586	2.04560484905211	470.76	476.999999999928	3.99999999941202	17.9	Batch70
Sox2-SCR_ESC	Batch70_01_XY01_nonsinglet25	False	False	False	1.1	4	541.13231022833	78.8838621035773	3118.64998902392	553	1.00728597449909	0.884662387682098	50	157.91	156.961025562532	1.959606882981	470.92	475.33836520174	3.21092390152608	17.98	Batch70
Sox2-SCR_ESC	Batch70_01_XY01_nonsinglet25	False	False	False	1.1	4	535	0	0	535	0.974499089253188	0	51	155.98	NA	4	474.77	NA	4	17.89	Batch70
Sox2-SCR_ESC	Batch70_01_XY01_nonsinglet25	False	False	False	1.1	4	547	0	0	547	0.996357012750455	0	52	153.43	NA	4	469.69	NA	4	18.38	Batch70
Sox2-SCR_ESC	Batch70_01_XY01_nonsinglet25	False	False	False	1.1	4	507.806360771712	53.4000005871747	3870.79515648012	534	0.972677595628415	0.779054925087259	53	155.08	156.04000370045	2.88416056384265	467.65	469.46682436973	4	18.81	Batch70
Sox2-SCR_ESC	Batch70_01_XY01_nonsinglet25	False	False	False	1.1	4	519.910201245623	54.5	4443.26371686143	545	0.992714025500911	0.559778405497044	54	154.61	155.968792461901	3.2438898225624	467.64	468.680982087162	4	18.89	Batch70
Sox2-SCR_ESC	Batch70_01_XY01_nonsinglet25	False	False	False	1.1	4	547	0	0	547	0.996357012750455	0	55	156.12	NA	4	468.03	NA	4	18.66	Batch70
Sox2-SCR_ESC	Batch70_01_XY01_nonsinglet25	False	False	False	1.1	4	537	0	0	537	0.978142076502732	0	56	155.99	NA	4	465.31	NA	4	19.05	Batch70
Sox2-SCR_ESC	Batch70_01_XY01_nonsinglet25	False	False	False	1.1	4	545	0	0	545	0.992714025500911	0	57	156.53	NA	4	468.48	NA	4	18.58	Batch70
Sox2-SCR_ESC	Batch70_01_XY01_nonsinglet25	False	False	False	1.1	4	536.594362707738	53.4000000021912	271.092944766327	534	0.972677595628415	0.160656579888137	58	158.33	158.723178963683	2.47971974424823	470.7	474.502181852171	0.325832842073241	18.98	Batch70
Sox2-SCR_ESC	Batch70_01_XY01_nonsinglet25	False	False	False	1.1	4	546	0	0	546	0.994535519125683	0	59	157.12	NA	4	473.97	NA	4	19.53	Batch70
Sox2-SCR_ESC	Batch70_01_XY01_nonsinglet25	False	False	False	1.1	4	553	0	0	553	1.00728597449909	0	60	156.23	NA	4	476.15	NA	4	19.29	Batch70
Sox2-SCR_ESC	Batch70_01_XY02_nonsinglet26	False	False	False	1.1	4	1121.26231489043	252.100604249036	13473.928157656	1058.5	0.953603603603604	0.799625204563641	1	191.78	186.088085424698	4	12.41	9.89332854100861	2.12657570464615	10.06	Batch70
Sox2-SCR_ESC	Batch70_01_XY02_nonsinglet26	False	False	False	1.1	4	1064	0	0	1064	0.958558558558559	0	2	192.51	NA	4	11.39	NA	4	10.52	Batch70
Sox2-SCR_ESC	Batch70_01_XY02_nonsinglet26	False	False	False	1.1	4	1061.52157761632	349.608683544064	30784.0125816046	1145.5	1.03198198198198	0.869904280604936	3	188.63	181.845545061435	3.5035113110406	7.16	10.4451893273379	4	10.84	Batch70
Sox2-SCR_ESC	Batch70_01_XY02_nonsinglet26	False	False	False	1.1	4	1170	0	0	1170	1.05405405405405	0	4	190.36	NA	4	8.78	NA	4	10.29	Batch70
Sox2-SCR_ESC	Batch70_01_XY02_nonsinglet26	False	False	False	1.1	4	1114.5	0	0	1114.5	1.00405405405405	0	5	190.42	NA	4	8.86	NA	4	10.45	Batch70
Sox2-SCR_ESC	Batch70_01_XY02_nonsinglet26	False	False	False	1.1	4	1209	0	0	1209	1.08918918918919	0	6	191.87	NA	4	12.86	NA	4	9.86	Batch70
Sox2-SCR_ESC	Batch70_01_XY02_nonsinglet26	False	False	False	1.1	4	1186.5	0	0	1186.5	1.06891891891892	0	7	192.63	NA	4	11.8	NA	4	9.74	Batch70
Sox2-SCR_ESC	Batch70_01_XY02_nonsinglet26	False	False	False	1.1	4	1085.1049919951	279.117117412714	19902.7709881608	1166	1.05045045045045	0.830964669479489	8	194.42	191.629522494964	4	12.29	10.9203616040901	2.83718452036757	10.01	Batch70
Sox2-SCR_ESC	Batch70_01_XY02_nonsinglet26	False	False	False	1.1	4	1132.94500027947	169.09980728725	10566.8560549179	1143	1.02972972972973	0.737675061771264	9	197.34	190.543817839592	4	11.74	11.2070282865185	2.48635527974495	10.23	Batch70
Sox2-SCR_ESC	Batch70_01_XY02_nonsinglet26	False	False	False	1.1	4	1130	0	0	1130	1.01801801801802	0	10	195.76	NA	4	10.24	NA	4	10.48	Batch70
Sox2-SCR_ESC	Batch70_01_XY02_nonsinglet26	False	False	False	1.1	4	1107	0	0	1107	0.997297297297297	0	11	197.58	NA	4	15.21	NA	4	10.76	Batch70
Sox2-SCR_ESC	Batch70_01_XY02_nonsinglet26	False	False	False	1.1	4	1070.15992013393	254.824730960184	22341.7192119685	1092.5	0.984234234234234	0.892821940060624	12	196.35	188	3.57996669269296	15.21	17.917887092643	3.89777286071081	10.16	Batch70
Sox2-SCR_ESC	Batch70_01_XY02_nonsinglet26	False	False	False	1.1	4	1108.43582626691	179.074385146498	14211.0730712532	1104.5	0.995045045045045	0.876431569173973	13	196.33	189.997890896552	3.99999999999992	14.33	12.212221286508	3.1575767166679	9.98	Batch70
Sox2-SCR_ESC	Batch70_01_XY02_nonsinglet26	False	False	False	1.1	4	1089.23356496376	267.628388211879	15477.1594948108	1112	1.0018018018018	0.89614228829148	14	194.37	189.713211087358	3.23773668728278	16.17	13.0747809514793	2.8427459642946	10.38	Batch70
Sox2-SCR_ESC	Batch70_01_XY02_nonsinglet26	False	False	False	1.1	4	1175.26449783217	210.995794590844	6647.58466052946	1163	1.04774774774775	0.890148337937859	15	192.18	189.396001910884	2.24633958353812	19.99	11.8662807696437	2.23221059990025	10.79	Batch70
Sox2-SCR_ESC	Batch70_01_XY02_nonsinglet26	False	False	False	1.1	4	1079.83790104497	131.08699743457	8015.34659962622	1136.5	1.02387387387387	0.619213550956947	16	193.13	195.037872526288	2.43289405969781	20.04	18.006639188588	4	10.22	Batch70
Sox2-SCR_ESC	Batch70_01_XY02_nonsinglet26	False	False	False	1.1	4	1068.53164717372	300.102373238616	20677.6981804662	1136.5	1.02387387387387	0.880471405578318	17	193.45	191.155227640813	4	13.65	10.6378680258559	2.7415316825255	9.99	Batch70
Sox2-SCR_ESC	Batch70_01_XY02_nonsinglet26	False	False	False	1.1	4	1051.87898048352	224.476458504443	12621.8126158696	1093	0.984684684684685	0.891955890031509	18	194.52	193.030416215179	4	13.09	10.4094866959184	2.23723411662107	10.58	Batch70
Sox2-SCR_ESC	Batch70_01_XY02_nonsinglet26	False	False	False	1.1	4	1041.21929506153	169.61471265221	10243.9495160422	1120	1.00900900900901	0.770201727801049	19	192.8	194.608916040754	4	12.29	10.7896914998135	2.40305890021045	10.94	Batch70
Sox2-SCR_ESC	Batch70_01_XY02_nonsinglet26	False	False	False	1.1	4	1067.14038309321	160.351713728948	10637.7656405577	1097	0.988288288288288	0.649683536769024	20	190.36	184.927245203434	3.51860245140147	12.45	10.377556445469	3.0007313115581	11.03	Batch70
Sox2-SCR_ESC	Batch70_01_XY02_nonsinglet26	False	False	False	1.1	4	1107.83100200399	170.522684694926	4203.35932296073	1072	0.965765765765766	0.767587395623651	21	189.38	182.856455884864	1.84997809848789	16.37	15.9566008834792	2.12064643701249	10.88	Batch70
Sox2-SCR_ESC	Batch70_01_XY02_nonsinglet26	False	False	False	1.1	4	1077.5	0	0	1077.5	0.970720720720721	0	22	191.75	NA	4	12.88	NA	4	10.95	Batch70
Sox2-SCR_ESC	Batch70_01_XY02_nonsinglet26	False	False	False	1.1	4	1046.48803270503	176.903199051775	17250.8414828584	1088	0.98018018018018	0.636559388628244	23	191.32	184.067289906046	3.88003019205972	13.86	15.2195468696236	3.99999999999239	11.07	Batch70
Sox2-SCR_ESC	Batch70_01_XY02_nonsinglet26	False	False	False	1.1	4	1075	0	0	1075	0.968468468468468	0	24	193	NA	4	14.81	NA	4	10.67	Batch70
Sox2-SCR_ESC	Batch70_01_XY02_nonsinglet26	False	False	False	1.1	4	1114	0	0	1114	1.0036036036036	0	25	195.31	NA	4	17.98	NA	4	10.8	Batch70
Sox2-SCR_ESC	Batch70_01_XY02_nonsinglet26	False	False	False	1.1	4	1126.40945495621	165.892098430074	7105.3219957655	1162	1.04684684684685	0.887742560952392	26	196.69	196.940073665071	3.31124348327639	16.44	13.6760930822465	2.05867336188912	10.13	Batch70
Sox2-SCR_ESC	Batch70_01_XY02_nonsinglet26	False	False	False	1.1	4	1062.52312232967	167.400311156687	9994.69712280867	1117	1.00630630630631	0.777605813473072	27	196.97	195.865159403926	4	17.66	12.9811311609435	2.37560310435294	9.29	Batch70
Sox2-SCR_ESC	Batch70_01_XY02_nonsinglet26	False	False	False	1.1	4	1132	0	0	1132	1.01981981981982	0	28	197.47	NA	4	25.54	NA	4	9.07	Batch70
Sox2-SCR_ESC	Batch70_01_XY02_nonsinglet26	False	False	False	1.1	4	1120	0	0	1120	1.00900900900901	0	29	197.44	NA	4	27.34	NA	4	9.27	Batch70
Sox2-SCR_ESC	Batch70_01_XY02_nonsinglet26	False	False	False	1.1	4	1141	0	0	1141	1.02792792792793	0	30	197.15	NA	4	30.24	NA	4	9.18	Batch70
Sox2-SCR_ESC	Batch70_01_XY02_nonsinglet26	False	False	False	1.1	4	1140.5	0	0	1140.5	1.02747747747748	0	31	198.04	NA	4	27.92	NA	4	9.79	Batch70
Sox2-SCR_ESC	Batch70_01_XY02_nonsinglet26	False	False	False	1.1	4	1107	0	0	1107	0.997297297297297	0	32	203.97	NA	4	23.06	NA	4	9.93	Batch70
Sox2-SCR_ESC	Batch70_01_XY02_nonsinglet26	False	False	False	1.1	4	1118	0	0	1118	1.00720720720721	0	33	204.11	NA	4	21.31	NA	4	11.06	Batch70
Sox2-SCR_ESC	Batch70_01_XY02_nonsinglet26	False	False	False	1.1	4	1158.29428315944	112.802296697717	527.864235652321	1128	1.01621621621622	0.213503642288192	34	202.14	197.503455345817	0.342028847394026	20.6	15.1234808153037	2.17751952448047	11.02	Batch70
Sox2-SCR_ESC	Batch70_01_XY02_nonsinglet26	False	False	False	1.1	4	1126	0	0	1126	1.01441441441441	0	35	202.06	NA	4	21.94	NA	4	9.75	Batch70
Sox2-SCR_ESC	Batch70_01_XY02_nonsinglet26	False	False	False	1.1	4	1129.59849216998	210.172951122463	12527.1357302984	1153	1.03873873873874	0.862205618262182	36	196.47	190.285893083042	2.87077028041503	26.6	27.922051036287	3.30443350898913	10.03	Batch70
Sox2-SCR_ESC	Batch70_01_XY02_nonsinglet26	False	False	False	1.1	4	1131.45919568222	219.252198551876	16431.1128428826	1164.5	1.0490990990991	0.899949477911637	37	196.83	189.456128309321	2.98183445319375	26.69	27.4072435026817	3.9999999999999	10.68	Batch70
Sox2-SCR_ESC	Batch70_01_XY02_nonsinglet26	False	False	False	1.1	4	1136.14185116778	186.745983843529	10481.0759826352	1138	1.02522522522523	0.79084359130027	38	195.26	188.189087842035	2.29165462047112	26.37	25.5671540740003	3.89785727058279	10.6	Batch70
Sox2-SCR_ESC	Batch70_01_XY02_nonsinglet26	False	False	False	1.1	4	1120.78405463365	196.039101588666	12206.8137497068	1115.5	1.00495495495496	0.811213186654285	39	195.32	187.606457600195	2.4775368445849	27.45	25.9806605061117	4	10.21	Batch70
Sox2-SCR_ESC	Batch70_01_XY02_nonsinglet26	False	False	False	1.1	4	1102	0	0	1102	0.992792792792793	0	40	203.42	NA	4	25.42	NA	4	10.57	Batch70
Sox2-SCR_ESC	Batch70_01_XY02_nonsinglet26	False	False	False	1.1	4	1116	0	0	1116	1.00540540540541	0	41	200.95	NA	4	26.66	NA	4	9.71	Batch70
Sox2-SCR_ESC	Batch70_01_XY02_nonsinglet26	False	False	False	1.1	4	1102.5	0	0	1102.5	0.993243243243243	0	42	200.42	NA	4	26.4	NA	4	10.16	Batch70
Sox2-SCR_ESC	Batch70_01_XY02_nonsinglet26	False	False	False	1.1	4	1089	0	0	1089	0.981081081081081	0	43	199.78	NA	4	28.34	NA	4	9.28	Batch70
Sox2-SCR_ESC	Batch70_01_XY02_nonsinglet26	False	False	False	1.1	4	1109.62661082019	137.524435726451	13825.4525450836	1113	1.0027027027027	0.72250867586784	44	199.36	192.409848906156	4	27.3	26.2000994761996	4	8.95	Batch70
Sox2-SCR_ESC	Batch70_01_XY02_nonsinglet26	False	False	False	1.1	4	1117	0	0	1117	1.00630630630631	0	45	199.48	NA	4	26.67	NA	4	9.21	Batch70
Sox2-SCR_ESC	Batch70_01_XY02_nonsinglet26	False	False	False	1.1	4	1135.49514080951	127.066034155884	5419.30400306417	1133	1.02072072072072	0.792453190032601	46	200	192	2.08808641374285	26.13	23.7838406816171	3.25076869968753	9.52	Batch70
Sox2-SCR_ESC	Batch70_01_XY02_nonsinglet26	False	False	False	1.1	4	1102.16188747681	221.847340762638	10116.4115938658	1122	1.01081081081081	0.928565042863197	47	200	192.318920289191	2.58536843168215	26.13	22.9918949428973	2.80718038242321	NA	Batch70
Sox2-SCR_ESC	Batch70_01_XY02_nonsinglet26	False	False	False	1.1	4	1089	0	0	1089	0.981081081081081	0	48	203.93	NA	4	29.32	NA	4	10.04	Batch70
Sox2-SCR_ESC	Batch70_01_XY02_nonsinglet26	False	False	False	1.1	4	1110	0	0	1110	1	0	49	203.93	NA	4	29.32	NA	4	NA	Batch70
Sox2-SCR_ESC	Batch70_01_XY02_nonsinglet26	False	False	False	1.1	4	1101	0	0	1101	0.991891891891892	0	50	203.93	NA	4	29.32	NA	4	NA	Batch70
Sox2-SCR_ESC	Batch70_01_XY02_nonsinglet26	False	False	False	1.1	4	1090	0	0	1090	0.981981981981982	0	51	203.93	NA	4	29.32	NA	4	NA	Batch70
Sox2-SCR_ESC	Batch70_01_XY02_nonsinglet26	False	False	False	1.1	4	1072.38210312813	106.9	2762.20674478409	1069	0.963063063063063	0.753259443919156	52	203.93	201.583648905349	2.12488576261361	29.32	35.6945563879611	1.9353672514796	NA	Batch70
Sox2-SCR_ESC	Batch70_01_XY02_nonsinglet26	False	False	False	1.1	4	1079.5	0	0	1079.5	0.972522522522522	0	53	203.93	NA	4	29.32	NA	4	NA	Batch70
Sox2-SCR_ESC	Batch70_01_XY02_nonsinglet26	False	False	False	1.1	4	1081	0	0	1081	0.973873873873874	0	54	203.93	NA	4	29.32	NA	4	NA	Batch70
Sox2-SCR_ESC	Batch70_01_XY02_nonsinglet26	False	False	False	1.1	4	1082	0	0	1082	0.974774774774775	0	55	203.93	NA	4	29.32	NA	4	NA	Batch70
Sox2-SCR_ESC	Batch70_01_XY02_nonsinglet26	False	False	False	1.1	4	1099	0	0	1099	0.99009009009009	0	56	203.93	NA	4	29.32	NA	4	NA	Batch70
Sox2-SCR_ESC	Batch70_01_XY02_nonsinglet26	False	False	False	1.1	4	1072	0	0	1072	0.965765765765766	0	57	203.93	NA	4	29.32	NA	4	NA	Batch70
Sox2-SCR_ESC	Batch70_01_XY02_nonsinglet26	False	False	False	1.1	4	1091	0	0	1091	0.982882882882883	0	58	203.93	NA	4	29.32	NA	4	NA	Batch70
Sox2-SCR_ESC	Batch70_01_XY02_nonsinglet26	False	False	False	1.1	4	1092	0	0	1092	0.983783783783784	0	59	203.93	NA	4	29.32	NA	4	NA	Batch70
Sox2-SCR_ESC	Batch70_01_XY02_nonsinglet26	False	False	False	1.1	4	1113	0	0	1113	1.0027027027027	0	60	203.93	NA	4	29.32	NA	4	NA	Batch70
Sox2-SCR_ESC	Batch70_01_XY02_nonsinglet27	False	False	False	1.1	4	971	0	0	971	0.958538993089832	0	1	249.29	NA	4	23.11	NA	4	5.6	Batch70
Sox2-SCR_ESC	Batch70_01_XY02_nonsinglet27	False	False	False	1.1	4	1008.17527778602	116.025762994648	10925.7857468026	1027	1.01382033563672	0.715525989003449	2	251.27	256.825074275501	4	23.09	24.1039614164992	3.74678483611431	6.25	Batch70
Sox2-SCR_ESC	Batch70_01_XY02_nonsinglet27	False	False	False	1.1	4	1072	0	0	1072	1.05824284304047	0	3	250.5	NA	4	22.08	NA	4	6.17	Batch70
Sox2-SCR_ESC	Batch70_01_XY02_nonsinglet27	False	False	False	1.1	4	1109	0	0	1109	1.09476801579467	0	4	248.39	NA	4	19.63	NA	4	5.44	Batch70
Sox2-SCR_ESC	Batch70_01_XY02_nonsinglet27	False	False	False	1.1	4	984.586725596214	121.170817263786	9678.18788778073	999	0.986179664363277	0.735153482046207	5	249.32	253.629734212052	3.17801921774315	23.58	21.1036579314364	4	6.62	Batch70
Sox2-SCR_ESC	Batch70_01_XY02_nonsinglet27	False	False	False	1.1	4	1036.72337527965	106.7	9118.77508352598	1067	1.0533070088845	0.37846091245558	6	255.14	254.119159674993	3.4004202327706	25.02	19.9146276374366	4	6.69	Batch70
Sox2-SCR_ESC	Batch70_01_XY02_nonsinglet27	False	False	False	1.1	4	1075.00869992983	108.100000174068	303.271696989481	1081	1.06712734452122	0.0673551935748012	7	253	253.49760924962	0.336214799895539	23.56	27.4215541467318	1.32803603214893	6.54	Batch70
Sox2-SCR_ESC	Batch70_01_XY02_nonsinglet27	False	False	False	1.1	4	1079.92575305952	107	637.427795677882	1070	1.05626850937808	0.120748068438478	8	254.4	256.01309482503	0.90834783651403	24.31	29.532422853862	1.0437957688379	6.39	Batch70
Sox2-SCR_ESC	Batch70_01_XY02_nonsinglet27	False	False	False	1.1	4	1030.316259985	132.281651922938	4928.62382228761	1036	1.02270483711747	0.855045497050086	9	260.56	266.627242976586	2.44372621363117	27.85	27.040308889074	2.42657664377384	7.2	Batch70
Sox2-SCR_ESC	Batch70_01_XY02_nonsinglet27	False	False	False	1.1	4	1015.47364705908	182.088483119496	4746.11432594879	997	0.984205330700888	0.675295488541328	10	261.72	268	1.92633402103644	31.75	26.4352129901843	2.15349873539161	7.72	Batch70
Sox2-SCR_ESC	Batch70_01_XY02_nonsinglet27	False	False	False	1.1	4	994.201279824181	104.42168884625	7689.89601882538	1002	0.989141164856861	0.816704474350056	11	260.36	261.111137883259	4	28.32	21.4618454697004	2.93015275503029	8.16	Batch70
Sox2-SCR_ESC	Batch70_01_XY02_nonsinglet27	False	False	False	1.1	4	1025.83547100725	101.5789806605	5608.59439188234	990	0.977295162882527	0.730226962239238	12	255.28	261.999999999983	2.19690202992527	26.05	18.2043037321137	4	8.79	Batch70
Sox2-SCR_ESC	Batch70_01_XY02_nonsinglet27	False	False	False	1.1	4	992	0	0	992	0.979269496544916	0	13	255.57	NA	4	28.59	NA	4	9.15	Batch70
Sox2-SCR_ESC	Batch70_01_XY02_nonsinglet27	False	False	False	1.1	4	903.151535903152	164.415495359877	12401.5282261198	986	0.973346495557749	0.642687844337629	14	254.78	254.59711542833	3.00118638746513	32.97	33.794931029348	4	8.88	Batch70
Sox2-SCR_ESC	Batch70_01_XY02_nonsinglet27	False	False	False	1.1	4	900.21516030856	157.60707419389	13905.2446683583	1013	1	0.729279857689129	15	257.76	255.029999256363	4	33.65	33.6230914405136	3.51045520086599	9.03	Batch70
Sox2-SCR_ESC	Batch70_01_XY02_nonsinglet27	False	False	False	1.1	4	1009	0	0	1009	0.996051332675222	0	16	255.83	NA	4	29.63	NA	4	9.31	Batch70
Sox2-SCR_ESC	Batch70_01_XY02_nonsinglet27	False	False	False	1.1	4	990	0	0	990	0.977295162882527	0	17	256	NA	4	30.74	NA	4	10.45	Batch70
Sox2-SCR_ESC	Batch70_01_XY02_nonsinglet27	False	False	False	1.1	4	1035	0	0	1035	1.02171767028628	0	18	256.25	NA	4	27.97	NA	4	9.9	Batch70
Sox2-SCR_ESC	Batch70_01_XY02_nonsinglet27	False	False	False	1.1	4	997	0	0	997	0.984205330700888	0	19	258.14	NA	4	32.78	NA	4	10.52	Batch70
Sox2-SCR_ESC	Batch70_01_XY02_nonsinglet27	False	False	False	1.1	4	991	0	0	991	0.978282329713722	0	20	258.92	NA	4	32.17	NA	4	10.09	Batch70
Sox2-SCR_ESC	Batch70_01_XY02_nonsinglet27	False	False	False	1.1	4	963	0	0	963	0.950641658440276	0	21	260.47	NA	4	35.6	NA	4	9.89	Batch70
Sox2-SCR_ESC	Batch70_01_XY02_nonsinglet27	False	False	False	1.1	4	856.44476114344	153.563969261793	12246.0661267646	945	0.932872655478776	0.677705351508768	22	259.27	257.794800046803	3.17298324135521	36.32	34.7331194699322	4	9.81	Batch70
Sox2-SCR_ESC	Batch70_01_XY02_nonsinglet27	False	False	False	1.1	4	933	0	0	933	0.921026653504442	0	23	259.74	NA	4	35.74	NA	4	10.64	Batch70
Sox2-SCR_ESC	Batch70_01_XY02_nonsinglet27	False	False	False	1.1	4	833.539462011277	213.479956619617	19336.555815017	930	0.918065153010859	0.889976695983504	24	261.43	265.950139231344	3.60398124550662	37.5	39.6925507541116	4	10.59	Batch70
Sox2-SCR_ESC	Batch70_01_XY02_nonsinglet27	False	False	False	1.1	4	978	0	0	978	0.965449160908193	0	25	262.3	NA	4	36.53	NA	4	10.77	Batch70
Sox2-SCR_ESC	Batch70_01_XY02_nonsinglet27	False	False	False	1.1	4	1038	0	0	1038	1.02467917077986	0	26	262.09	NA	4	37.26	NA	4	10.32	Batch70
Sox2-SCR_ESC	Batch70_01_XY02_nonsinglet27	False	False	False	1.1	4	956.655141067078	100.5	8011.82935110478	1005	0.992102665350444	0.578825266420026	27	260.61	262.566096391242	3.17194856091455	35.24	33.3719904133469	4	9.56	Batch70
Sox2-SCR_ESC	Batch70_01_XY02_nonsinglet27	False	False	False	1.1	4	1031	0	0	1031	1.0177690029615	0	28	261.09	NA	4	32.66	NA	4	8.8	Batch70
Sox2-SCR_ESC	Batch70_01_XY02_nonsinglet27	False	False	False	1.1	4	971.016017353218	102.15	7548.77481483691	1021.5	1.00839091806515	0.48668498631439	29	261.81	261.568805314432	2.94034713869284	34.24	31.3245888547984	4	9.62	Batch70
Sox2-SCR_ESC	Batch70_01_XY02_nonsinglet27	False	False	False	1.1	4	1006	0	0	1006	0.993089832181639	0	30	258.37	NA	4	34.3	NA	4	9.6	Batch70
Sox2-SCR_ESC	Batch70_01_XY02_nonsinglet27	False	False	False	1.1	4	991	0	0	991	0.978282329713722	0	31	259	NA	4	34.39	NA	4	9.43	Batch70
Sox2-SCR_ESC	Batch70_01_XY02_nonsinglet27	False	False	False	1.1	4	897.80650457741	97.8000000000002	9831.92006400001	978	0.965449160908193	0.532359117556148	32	259.67	259.974151150156	4	35.77	34.5623695830646	4	9.34	Batch70
Sox2-SCR_ESC	Batch70_01_XY02_nonsinglet27	False	False	False	1.1	4	1034	0	0	1034	1.02073050345508	0	33	260.93	NA	4	35.99	NA	4	8.52	Batch70
Sox2-SCR_ESC	Batch70_01_XY02_nonsinglet27	False	False	False	1.1	4	989.5	0	0	989.5	0.97680157946693	0	34	258.24	NA	4	32.52	NA	4	8.74	Batch70
Sox2-SCR_ESC	Batch70_01_XY02_nonsinglet27	False	False	False	1.1	4	990	0	0	990	0.977295162882527	0	35	259.28	NA	4	32.53	NA	4	9.01	Batch70
Sox2-SCR_ESC	Batch70_01_XY02_nonsinglet27	False	False	False	1.1	4	922.000378387396	157.587092927812	7019.52789079968	964.5	0.952122408687068	0.78645543389227	36	255.17	254.419635552586	2.51514595433767	32.2	29.8249329571951	2.8186721610568	8.75	Batch70
Sox2-SCR_ESC	Batch70_01_XY02_nonsinglet27	False	False	False	1.1	4	957.876756436926	133.191301630426	7948.32364099671	1031	1.0177690029615	0.784030217339481	37	256.13	255.056668249339	2.42613629361791	30.95	30.2549530680314	3.91475856637483	9.02	Batch70
Sox2-SCR_ESC	Batch70_01_XY02_nonsinglet27	False	False	False	1.1	4	1020	0	0	1020	1.00691016781836	0	38	255.16	NA	4	29.67	NA	4	9.66	Batch70
Sox2-SCR_ESC	Batch70_01_XY02_nonsinglet27	False	False	False	1.1	4	993.5	0	0	993.5	0.980750246791708	0	39	255.53	NA	4	31.55	NA	4	8.7	Batch70
Sox2-SCR_ESC	Batch70_01_XY02_nonsinglet27	False	False	False	1.1	4	1033.5	0	0	1033.5	1.02023692003949	0	40	257.59	NA	4	30.41	NA	4	8.46	Batch70
Sox2-SCR_ESC	Batch70_01_XY02_nonsinglet27	False	False	False	1.1	4	1005	0	0	1005	0.992102665350444	0	41	257.66	NA	4	30.47	NA	4	7.91	Batch70
Sox2-SCR_ESC	Batch70_01_XY02_nonsinglet27	False	False	False	1.1	4	975	0	0	975	0.96248766041461	0	42	254.37	NA	4	29.59	NA	4	8.09	Batch70
Sox2-SCR_ESC	Batch70_01_XY02_nonsinglet27	False	False	False	1.1	4	1001	0	0	1001	0.988153998025666	0	43	255.28	NA	4	28.63	NA	4	7.92	Batch70
Sox2-SCR_ESC	Batch70_01_XY02_nonsinglet27	False	False	False	1.1	4	944.670133607087	163.468810377861	16086.877163116	978	0.965449160908193	0.870088268689335	44	255.97	253.275540637777	4	29.26	21.1550093233389	3.91559126187993	7.64	Batch70
Sox2-SCR_ESC	Batch70_01_XY02_nonsinglet27	False	False	False	1.1	4	1017.26105718888	105.772241428767	7426.34337179946	1024	1.01085883514314	0.796779145745239	45	254.78	253.539544594514	3.13458576349664	27.1	21.4543957296737	3.56486969464141	8.09	Batch70
Sox2-SCR_ESC	Batch70_01_XY02_nonsinglet27	False	False	False	1.1	4	1014.935248817	153.200189269938	12869.7007989669	1032	1.0187561697927	0.640595479844653	46	254.06	255.333285414455	4	26.26	19.748803126791	3.34248645210034	8.06	Batch70
Sox2-SCR_ESC	Batch70_01_XY02_nonsinglet27	False	False	False	1.1	4	1036.6441359642	222.23545215199	10380.1223998794	1048	1.03455083909181	0.82992110518652	47	255.85	256.5851717257	2.98941738240482	28.55	20.8324699972703	2.48669818064928	7.92	Batch70
Sox2-SCR_ESC	Batch70_01_XY02_nonsinglet27	False	False	False	1.1	4	1047	0	0	1047	1.03356367226061	0	48	256.34	NA	4	28.72	NA	4	7.7	Batch70
Sox2-SCR_ESC	Batch70_01_XY02_nonsinglet27	False	False	False	1.1	4	1037	0	0	1037	1.02369200394867	0	49	254.61	NA	4	28.43	NA	4	7.68	Batch70
Sox2-SCR_ESC	Batch70_01_XY02_nonsinglet27	False	False	False	1.1	4	967.323255455031	175.12003087691	15217.0206350493	1014.5	1.00148075024679	0.763699171086068	50	252.92	256.424892327807	3.45743728849122	29.97	28.7896143080156	4	7.53	Batch70
Sox2-SCR_ESC	Batch70_01_XY02_nonsinglet27	False	False	False	1.1	4	1027	0	0	1027	1.01382033563672	0	51	253.88	NA	4	30.96	NA	4	7.52	Batch70
Sox2-SCR_ESC	Batch70_01_XY02_nonsinglet27	False	False	False	1.1	4	1027	0	0	1027	1.01382033563672	0	52	251.71	NA	4	30.21	NA	4	7.37	Batch70
Sox2-SCR_ESC	Batch70_01_XY02_nonsinglet27	False	False	False	1.1	4	1034	0	0	1034	1.02073050345508	0	53	252.67	NA	4	33.58	NA	4	8.17	Batch70
Sox2-SCR_ESC	Batch70_01_XY02_nonsinglet27	False	False	False	1.1	4	1022	0	0	1022	1.00888450148075	0	54	255.07	NA	4	33.79	NA	4	9.03	Batch70
Sox2-SCR_ESC	Batch70_01_XY02_nonsinglet27	False	False	False	1.1	4	1021	0	0	1021	1.00789733464956	0	55	254.59	NA	4	31.94	NA	4	9.79	Batch70
Sox2-SCR_ESC	Batch70_01_XY02_nonsinglet27	False	False	False	1.1	4	1044	0	0	1044	1.03060217176703	0	56	253.57	NA	4	30.5	NA	4	8.85	Batch70
Sox2-SCR_ESC	Batch70_01_XY02_nonsinglet27	False	False	False	1.1	4	1033.58334745378	102	1243.68066123907	1020	1.00691016781836	0.399036594915414	57	253.23	257.449979254321	1.66807166998039	30.68	32.569557930406	1.16336100233346	8.03	Batch70
Sox2-SCR_ESC	Batch70_01_XY02_nonsinglet27	False	False	False	1.1	4	931.999207426756	198.265524802375	11115.2035984763	1029	1.01579466929911	0.864864711115305	58	253.67	251.991992271214	2.73277289097848	32.33	35.4301568166447	3.265029998467	9.16	Batch70
Sox2-SCR_ESC	Batch70_01_XY02_nonsinglet27	False	False	False	1.1	4	1012	0	0	1012	0.999012833168806	0	59	253.67	NA	4	32.33	NA	4	NA	Batch70
Sox2-SCR_ESC	Batch70_01_XY02_nonsinglet27	False	False	False	1.1	4	1027	0	0	1027	1.01382033563672	0	60	253.67	NA	4	32.33	NA	4	NA	Batch70
Sox2-SCR_ESC	Batch70_01_XY02_nonsinglet28	False	False	False	1.1	4	836.5	0	0	836.5	0.916210295728368	0	1	493.8	NA	4	80.85	NA	4	17.73	Batch70
Sox2-SCR_ESC	Batch70_01_XY02_nonsinglet28	False	False	False	1.1	4	846.5	0	0	846.5	0.927163198247536	0	2	493.47	NA	4	80.64	NA	4	18.43	Batch70
Sox2-SCR_ESC	Batch70_01_XY02_nonsinglet28	False	False	False	1.1	4	873.5	0	0	873.5	0.956736035049288	0	3	490.91	NA	4	82.96	NA	4	17.59	Batch70
Sox2-SCR_ESC	Batch70_01_XY02_nonsinglet28	False	False	False	1.1	4	888.114219138975	90.7000000000001	879.518053309011	907	0.993428258488499	0.37947997971528	4	492.96	486.961810001926	1.04003730150846	82.64	84.5482645287535	1.48391509951977	16.75	Batch70
Sox2-SCR_ESC	Batch70_01_XY02_nonsinglet28	False	False	False	1.1	4	853	0	0	853	0.934282584884994	0	5	495.72	NA	4	81.11	NA	4	16.73	Batch70
Sox2-SCR_ESC	Batch70_01_XY02_nonsinglet28	False	False	False	1.1	4	903	0	0	903	0.989047097480832	0	6	498.45	NA	4	78.25	NA	4	17.09	Batch70
Sox2-SCR_ESC	Batch70_01_XY02_nonsinglet28	False	False	False	1.1	4	915.007978967671	91.2000000000001	1280.86877897084	912	0.998904709748083	0.410356720988669	7	498.03	490.80423484127	1.76142385941403	80.71	84.5755956982843	1.26901403481634	15.3	Batch70
Sox2-SCR_ESC	Batch70_01_XY02_nonsinglet28	False	False	False	1.1	4	911	0	0	911	0.997809419496167	0	8	496.41	NA	4	79.5	NA	4	16.25	Batch70
Sox2-SCR_ESC	Batch70_01_XY02_nonsinglet28	False	False	False	1.1	4	886	0	0	886	0.970427163198248	0	9	498.1	NA	4	82.31	NA	4	17.17	Batch70
Sox2-SCR_ESC	Batch70_01_XY02_nonsinglet28	False	False	False	1.1	4	892	0	0	892	0.976998904709748	0	10	494.6	NA	4	88.12	NA	4	16.9	Batch70
Sox2-SCR_ESC	Batch70_01_XY02_nonsinglet28	False	False	False	1.1	4	892	0	0	892	0.976998904709748	0	11	490.3	NA	4	88.44	NA	4	16.44	Batch70
Sox2-SCR_ESC	Batch70_01_XY02_nonsinglet28	False	False	False	1.1	4	890	0	0	890	0.974808324205915	0	12	493.4	NA	4	87.06	NA	4	14.25	Batch70
Sox2-SCR_ESC	Batch70_01_XY02_nonsinglet28	False	False	False	1.1	4	884	0	0	884	0.968236582694414	0	13	494.48	NA	4	82.65	NA	4	14.8	Batch70
Sox2-SCR_ESC	Batch70_01_XY02_nonsinglet28	False	False	False	1.1	4	879	0	0	879	0.96276013143483	0	14	491.94	NA	4	80.53	NA	4	16.07	Batch70
Sox2-SCR_ESC	Batch70_01_XY02_nonsinglet28	False	False	False	1.1	4	908	0	0	908	0.994523548740416	0	15	489.71	NA	4	81.48	NA	4	15.43	Batch70
Sox2-SCR_ESC	Batch70_01_XY02_nonsinglet28	False	False	False	1.1	4	890	0	0	890	0.974808324205915	0	16	491.21	NA	4	78.51	NA	4	15.08	Batch70
Sox2-SCR_ESC	Batch70_01_XY02_nonsinglet28	False	False	False	1.1	4	901.42658504844	128.491239569179	2420.55662050154	896	0.981380065717415	0.790613286331879	17	497.09	504	2.07835534058342	76.19	75.8333235205895	1.4425883605564	16.13	Batch70
Sox2-SCR_ESC	Batch70_01_XY02_nonsinglet28	False	False	False	1.1	4	898	0	0	898	0.983570646221249	0	18	494.4	NA	4	77.09	NA	4	17.38	Batch70
Sox2-SCR_ESC	Batch70_01_XY02_nonsinglet28	False	False	False	1.1	4	906	0	0	906	0.992332968236583	0	19	493.32	NA	4	77.31	NA	4	17.37	Batch70
Sox2-SCR_ESC	Batch70_01_XY02_nonsinglet28	False	False	False	1.1	4	884	0	0	884	0.968236582694414	0	20	494.35	NA	4	77.86	NA	4	16.48	Batch70
Sox2-SCR_ESC	Batch70_01_XY02_nonsinglet28	False	False	False	1.1	4	865	0	0	865	0.947426067907996	0	21	493.51	NA	4	74.03	NA	4	15.68	Batch70
Sox2-SCR_ESC	Batch70_01_XY02_nonsinglet28	False	False	False	1.1	4	870	0	0	870	0.952902519167579	0	22	491.38	NA	4	71.51	NA	4	15.58	Batch70
Sox2-SCR_ESC	Batch70_01_XY02_nonsinglet28	False	False	False	1.1	4	889	0	0	889	0.973713033953998	0	23	494.63	NA	4	74.92	NA	4	14.9	Batch70
Sox2-SCR_ESC	Batch70_01_XY02_nonsinglet28	False	False	False	1.1	4	875	0	0	875	0.958378970427163	0	24	494.88	NA	4	75.54	NA	4	15.03	Batch70
Sox2-SCR_ESC	Batch70_01_XY02_nonsinglet28	False	False	False	1.1	4	892	0	0	892	0.976998904709748	0	25	494.1	NA	4	74.7	NA	4	16.07	Batch70
Sox2-SCR_ESC	Batch70_01_XY02_nonsinglet28	False	False	False	1.1	4	931	0	0	931	1.0197152245345	0	26	495.73	NA	4	73.69	NA	4	14.75	Batch70
Sox2-SCR_ESC	Batch70_01_XY02_nonsinglet28	False	False	False	1.1	4	893	0	0	893	0.978094194961665	0	27	497.38	NA	4	73.54	NA	4	13.95	Batch70
Sox2-SCR_ESC	Batch70_01_XY02_nonsinglet28	False	False	False	1.1	4	929	0	0	929	1.01752464403067	0	28	497.54	NA	4	79.75	NA	4	12.74	Batch70
Sox2-SCR_ESC	Batch70_01_XY02_nonsinglet28	False	False	False	1.1	4	928	0	0	928	1.01642935377875	0	29	492.54	NA	4	77.75	NA	4	13.52	Batch70
Sox2-SCR_ESC	Batch70_01_XY02_nonsinglet28	False	False	False	1.1	4	933	0	0	933	1.02190580503834	0	30	493.4	NA	4	77.28	NA	4	14.11	Batch70
Sox2-SCR_ESC	Batch70_01_XY02_nonsinglet28	False	False	False	1.1	4	910.5	0	0	910.5	0.997261774370208	0	31	489.92	NA	4	73.17	NA	4	13.69	Batch70
Sox2-SCR_ESC	Batch70_01_XY02_nonsinglet28	False	False	False	1.1	4	907	0	0	907	0.993428258488499	0	32	493.18	NA	4	83.08	NA	4	13.18	Batch70
Sox2-SCR_ESC	Batch70_01_XY02_nonsinglet28	False	False	False	1.1	4	919.5	0	0	919.5	1.00711938663746	0	33	488.73	NA	4	81.99	NA	4	13.78	Batch70
Sox2-SCR_ESC	Batch70_01_XY02_nonsinglet28	False	False	False	1.1	4	906	0	0	906	0.992332968236583	0	34	489.8	NA	4	78.99	NA	4	14.53	Batch70
Sox2-SCR_ESC	Batch70_01_XY02_nonsinglet28	False	False	False	1.1	4	904	0	0	904	0.990142387732749	0	35	494.97	NA	4	79.54	NA	4	14.57	Batch70
Sox2-SCR_ESC	Batch70_01_XY02_nonsinglet28	False	False	False	1.1	4	906	0	0	906	0.992332968236583	0	36	494.4	NA	4	78.72	NA	4	15.26	Batch70
Sox2-SCR_ESC	Batch70_01_XY02_nonsinglet28	False	False	False	1.1	4	939	0	0	939	1.02847754654984	0	37	495.53	NA	4	74.32	NA	4	15.39	Batch70
Sox2-SCR_ESC	Batch70_01_XY02_nonsinglet28	False	False	False	1.1	4	951	0	0	951	1.04162102957284	0	38	489.56	NA	4	75.19	NA	4	16.12	Batch70
Sox2-SCR_ESC	Batch70_01_XY02_nonsinglet28	False	False	False	1.1	4	915	0	0	915	1.00219058050383	0	39	492.61	NA	4	74.34	NA	4	16.56	Batch70
Sox2-SCR_ESC	Batch70_01_XY02_nonsinglet28	False	False	False	1.1	4	929	0	0	929	1.01752464403067	0	40	494.36	NA	4	78.28	NA	4	16.65	Batch70
Sox2-SCR_ESC	Batch70_01_XY02_nonsinglet28	False	False	False	1.1	4	916	0	0	916	1.00328587075575	0	41	490.69	NA	4	80.67	NA	4	15.72	Batch70
Sox2-SCR_ESC	Batch70_01_XY02_nonsinglet28	False	False	False	1.1	4	903	0	0	903	0.989047097480832	0	42	493.29	NA	4	77.49	NA	4	16.59	Batch70
Sox2-SCR_ESC	Batch70_01_XY02_nonsinglet28	False	False	False	1.1	4	911	0	0	911	0.997809419496167	0	43	495.58	NA	4	77.27	NA	4	15.09	Batch70
Sox2-SCR_ESC	Batch70_01_XY02_nonsinglet28	False	False	False	1.1	4	930	0	0	930	1.01861993428258	0	44	499.26	NA	4	82.49	NA	4	16.11	Batch70
Sox2-SCR_ESC	Batch70_01_XY02_nonsinglet28	False	False	False	1.1	4	945.5	0	0	945.5	1.03559693318729	0	45	500.39	NA	4	84.13	NA	4	15.79	Batch70
Sox2-SCR_ESC	Batch70_01_XY02_nonsinglet28	False	False	False	1.1	4	945	0	0	945	1.03504928806134	0	46	501.88	NA	4	80.41	NA	4	15.62	Batch70
Sox2-SCR_ESC	Batch70_01_XY02_nonsinglet28	False	False	False	1.1	4	962	0	0	962	1.05366922234392	0	47	503.29	NA	4	88.05	NA	4	14.23	Batch70
Sox2-SCR_ESC	Batch70_01_XY02_nonsinglet28	False	False	False	1.1	4	952	0	0	952	1.04271631982475	0	48	504.09	NA	4	90.6	NA	4	15.14	Batch70
Sox2-SCR_ESC	Batch70_01_XY02_nonsinglet28	False	False	False	1.1	4	950	0	0	950	1.04052573932092	0	49	498.49	NA	4	90.33	NA	4	15	Batch70
Sox2-SCR_ESC	Batch70_01_XY02_nonsinglet28	False	False	False	1.1	4	946.057522958852	95.2000000000001	533.055259438212	952	1.04271631982475	0.270494141136557	50	502.22	497.466644175122	0.339429044047363	79.11	72.2497445551236	2.62546831712316	14.98	Batch70
Sox2-SCR_ESC	Batch70_01_XY02_nonsinglet28	False	False	False	1.1	4	936	0	0	936	1.02519167579409	0	51	504.54	NA	4	74.61	NA	4	16.85	Batch70
Sox2-SCR_ESC	Batch70_01_XY02_nonsinglet28	False	False	False	1.1	4	920	0	0	920	1.00766703176342	0	52	504.54	NA	4	74.61	NA	4	NA	Batch70
Sox2-SCR_ESC	Batch70_01_XY02_nonsinglet28	False	False	False	1.1	4	948.901545022286	94.4000000000001	600.900527460152	944	1.03395399780942	0.165860468221937	53	504.54	506.701510528278	1.04867526791205	74.61	71.4333797083275	0.966073265168924	NA	Batch70
Sox2-SCR_ESC	Batch70_01_XY02_nonsinglet28	False	False	False	1.1	4	937	0	0	937	1.026286966046	0	54	504.54	NA	4	74.61	NA	4	NA	Batch70
Sox2-SCR_ESC	Batch70_01_XY02_nonsinglet28	False	False	False	1.1	4	949	0	0	949	1.039430449069	0	55	504.54	NA	4	74.61	NA	4	NA	Batch70
Sox2-SCR_ESC	Batch70_01_XY02_nonsinglet28	False	False	False	1.1	4	973	0	0	973	1.06571741511501	0	56	504.54	NA	4	74.61	NA	4	NA	Batch70
Sox2-SCR_ESC	Batch70_01_XY02_nonsinglet28	False	False	False	1.1	4	941	0	0	941	1.03066812705367	0	57	504.54	NA	4	74.61	NA	4	NA	Batch70
Sox2-SCR_ESC	Batch70_01_XY02_nonsinglet28	False	False	False	1.1	4	935	0	0	935	1.02409638554217	0	58	504.54	NA	4	74.61	NA	4	NA	Batch70
Sox2-SCR_ESC	Batch70_01_XY02_nonsinglet28	False	False	False	1.1	4	902.894329608507	92.7000000000001	2530.44418247179	927	1.01533406352683	0.512928033181508	59	504.54	505.313758388248	2.45331341673551	74.61	74.6963143249237	1.77086107674562	NA	Batch70
Sox2-SCR_ESC	Batch70_01_XY02_nonsinglet28	False	False	False	1.1	4	920.298494458666	94	1157.41716581868	940	1.02957283680175	0.472199644856983	60	504.54	495.784000986802	1.30353335908443	74.61	74.5474472105238	1.50335108109034	NA	Batch70
Sox2-SCR_ESC	Batch70_01_XY02_nonsinglet29	False	False	False	1.1	4	1081	0	0	1081	0.984517304189435	0	1	189.83	NA	4	228.17	NA	4	24.76	Batch70
Sox2-SCR_ESC	Batch70_01_XY02_nonsinglet29	False	False	False	1.1	4	1083.2622482121	171.978503482533	8066.85319547248	1086	0.989071038251366	0.882012784851199	2	195.23	199.483603415466	2.19670387163002	229.64	221.670246315032	3.39843502505042	25.1	Batch70
Sox2-SCR_ESC	Batch70_01_XY02_nonsinglet29	False	False	False	1.1	4	1099	0	0	1099	1.00091074681239	0	3	194.5	NA	4	228.5	NA	4	27	Batch70
Sox2-SCR_ESC	Batch70_01_XY02_nonsinglet29	False	False	False	1.1	4	1134	0	0	1134	1.0327868852459	0	4	191.78	NA	4	230.83	NA	4	24.01	Batch70
Sox2-SCR_ESC	Batch70_01_XY02_nonsinglet29	False	False	False	1.1	4	1059	0	0	1059	0.96448087431694	0	5	189.78	NA	4	230.95	NA	4	23.12	Batch70
Sox2-SCR_ESC	Batch70_01_XY02_nonsinglet29	False	False	False	1.1	4	1114.75868129564	163.430211519076	7677.90284747213	1134	1.0327868852459	0.847575945878903	6	193.84	199.90079918009	2.58087287206202	228.44	225.712811176694	2.89710446483988	23.49	Batch70
Sox2-SCR_ESC	Batch70_01_XY02_nonsinglet29	False	False	False	1.1	4	1140.9501208075	143.914722357671	11129.4859859367	1155.5	1.0523679417122	0.890728870218925	7	194.64	186.274930450558	3.07702050193424	226.43	230.920116291575	4	23	Batch70
Sox2-SCR_ESC	Batch70_01_XY02_nonsinglet29	False	False	False	1.1	4	1158.5	0	0	1158.5	1.05510018214936	0	8	197.78	NA	4	224.9	NA	4	23.04	Batch70
Sox2-SCR_ESC	Batch70_01_XY02_nonsinglet29	False	False	False	1.1	4	1115	0	0	1115	1.01548269581056	0	9	197.76	NA	4	226.17	NA	4	23.2	Batch70
Sox2-SCR_ESC	Batch70_01_XY02_nonsinglet29	False	False	False	1.1	4	1093	0	0	1093	0.995446265938069	0	10	197.85	NA	4	225.43	NA	4	24.17	Batch70
Sox2-SCR_ESC	Batch70_01_XY02_nonsinglet29	False	False	False	1.1	4	1079.45332521893	110.05	1960.83801244456	1100.5	1.00227686703097	0.588220842897473	11	194.92	186.919491412446	2.07001314427598	226.71	230.258746115853	1.36993217504918	23.78	Batch70
Sox2-SCR_ESC	Batch70_01_XY02_nonsinglet29	False	False	False	1.1	4	1099	0	0	1099	1.00091074681239	0	12	196.23	NA	4	230.51	NA	4	24.09	Batch70
Sox2-SCR_ESC	Batch70_01_XY02_nonsinglet29	False	False	False	1.1	4	1126	0	0	1126	1.02550091074681	0	13	197.19	NA	4	232.69	NA	4	24.27	Batch70
Sox2-SCR_ESC	Batch70_01_XY02_nonsinglet29	False	False	False	1.1	4	1050.36256309526	133.562314273461	5266.46146303084	1088	0.990892531876138	0.717033515279617	14	195.46	189.681892195984	2.29379551260589	229.89	234.934769449098	2.73590349809951	26.35	Batch70
Sox2-SCR_ESC	Batch70_01_XY02_nonsinglet29	False	False	False	1.1	4	1119	0	0	1119	1.01912568306011	0	15	195.45	NA	4	229.99	NA	4	24.36	Batch70
Sox2-SCR_ESC	Batch70_01_XY02_nonsinglet29	False	False	False	1.1	4	1106	0	0	1106	1.00728597449909	0	16	199.44	NA	4	231.64	NA	4	24.22	Batch70
Sox2-SCR_ESC	Batch70_01_XY02_nonsinglet29	False	False	False	1.1	4	1103.20434842154	109.400000513682	991.327899412705	1094	0.996357012750455	0.216028810043028	17	199.32	196.391872041568	3.99999999982868	230.98	226.511621680084	0.360545859115861	23.46	Batch70
Sox2-SCR_ESC	Batch70_01_XY02_nonsinglet29	False	False	False	1.1	4	1101	0	0	1101	1.00273224043716	0	18	200.14	NA	4	228.59	NA	4	24.32	Batch70
Sox2-SCR_ESC	Batch70_01_XY02_nonsinglet29	False	False	False	1.1	4	1094	0	0	1094	0.996357012750455	0	19	199.36	NA	4	226.95	NA	4	24.39	Batch70
Sox2-SCR_ESC	Batch70_01_XY02_nonsinglet29	False	False	False	1.1	4	1098	0	0	1098	1	0	20	200.39	NA	4	226.83	NA	4	25.79	Batch70
Sox2-SCR_ESC	Batch70_01_XY02_nonsinglet29	False	False	False	1.1	4	1078.4216754189	109.45	2029.50254715674	1094.5	0.996812386156648	0.397272964752903	21	202.5	207.932360339246	1.72819708048564	224.5	226.668921992298	1.70765866499636	27	Batch70
Sox2-SCR_ESC	Batch70_01_XY02_nonsinglet29	False	False	False	1.1	4	1122	0	0	1122	1.02185792349727	0	22	200.5	NA	4	224.5	NA	4	27	Batch70
Sox2-SCR_ESC	Batch70_01_XY02_nonsinglet29	False	False	False	1.1	4	1133	0	0	1133	1.03187613843352	0	23	200.5	NA	4	223.5	NA	4	27	Batch70
Sox2-SCR_ESC	Batch70_01_XY02_nonsinglet29	False	False	False	1.1	4	1087	0	0	1087	0.989981785063752	0	24	197.63	NA	4	225.27	NA	4	26.28	Batch70
Sox2-SCR_ESC	Batch70_01_XY02_nonsinglet29	False	False	False	1.1	4	1087	0	0	1087	0.989981785063752	0	25	197.28	NA	4	227.03	NA	4	24.26	Batch70
Sox2-SCR_ESC	Batch70_01_XY02_nonsinglet29	False	False	False	1.1	4	1103	0	0	1103	1.00455373406193	0	26	198.67	NA	4	226.46	NA	4	24.42	Batch70
Sox2-SCR_ESC	Batch70_01_XY02_nonsinglet29	False	False	False	1.1	4	1055	0	0	1055	0.960837887067395	0	27	199.33	NA	4	226.41	NA	4	23.48	Batch70
Sox2-SCR_ESC	Batch70_01_XY02_nonsinglet29	False	False	False	1.1	4	1077.13563802848	107.7	2616.69979603816	1077	0.980874316939891	0.482022937594768	28	199.06	200.517238645607	1.39855688895243	226.72	224.339093488171	2.76489446381674	23.93	Batch70
Sox2-SCR_ESC	Batch70_01_XY02_nonsinglet29	False	False	False	1.1	4	1085	0	0	1085	0.98816029143898	0	29	203.59	NA	4	228.57	NA	4	23.15	Batch70
Sox2-SCR_ESC	Batch70_01_XY02_nonsinglet29	False	False	False	1.1	4	1055.34598288901	154.129203861498	5998.2905455573	1091	0.993624772313297	0.798065965416968	30	203.3	208.206350233403	2.40261664422643	228.12	223.232737388677	2.5779742810574	24.11	Batch70
Sox2-SCR_ESC	Batch70_01_XY02_nonsinglet29	False	False	False	1.1	4	1029.964390275	106.1	10666.326368	1061	0.966302367941712	0.559197658604283	31	199.46	194.617714862912	4	227.32	234	4	24.04	Batch70
Sox2-SCR_ESC	Batch70_01_XY02_nonsinglet29	False	False	False	1.1	4	1079.03909956794	202.954290257237	10500.9658282589	1079.5	0.983151183970856	0.942653696329085	32	201.5	207.506104706647	2.38335640967325	224.5	217.600043477474	3.45511506613967	27	Batch70
Sox2-SCR_ESC	Batch70_01_XY02_nonsinglet29	False	False	False	1.1	4	1116.33039581109	198.169003327569	7738.56170499227	1109	1.01001821493625	0.865967563785597	33	201.04	207.894504328531	2.23609221004566	219.01	217.079988683411	2.77942727217444	25.01	Batch70
Sox2-SCR_ESC	Batch70_01_XY02_nonsinglet29	False	False	False	1.1	4	1073	0	0	1073	0.977231329690346	0	34	200.27	NA	4	222.16	NA	4	22.66	Batch70
Sox2-SCR_ESC	Batch70_01_XY02_nonsinglet29	True	False	False	1.1	4	1055.2655218777	152.346877884565	2323.63991842293	1065	0.969945355191257	0.758454474201973	35	199.43	201.51526633486	1.52293205402484	219.31	219.436106349448	1.59395200788368	22.96	Batch70
Sox2-SCR_ESC	Batch70_01_XY02_nonsinglet29	False	False	False	1.1	4	1013.52163396358	114.262065193401	6625.35698129034	1057.5	0.963114754098361	0.839565746595469	36	197.76	201.978821434766	2.39057659246828	216.42	219.446364097183	3.86033549328402	23.76	Batch70
Sox2-SCR_ESC	Batch70_01_XY02_nonsinglet29	False	False	False	1.1	4	1101.62081578368	135.271721136826	6059.85715836964	1119	1.01912568306011	0.786484604158877	37	199.48	203.568501693178	1.9517663899179	213.2	212.507784855012	3.65298622724394	23.81	Batch70
Sox2-SCR_ESC	Batch70_01_XY02_nonsinglet29	False	False	False	1.1	4	1119	0	0	1119	1.01912568306011	0	38	201.61	NA	4	212.18	NA	4	23.57	Batch70
Sox2-SCR_ESC	Batch70_01_XY02_nonsinglet29	False	False	False	1.1	4	1085.96177249131	139.806094748004	7106.87650131732	1101	1.00273224043716	0.853874762859551	39	202.58	207.319896345661	2.4869364446484	209.27	206.546251784949	3.25318286238266	22.82	Batch70
Sox2-SCR_ESC	Batch70_01_XY02_nonsinglet29	False	False	False	1.1	4	1099.13904123687	108.6	2365.71402403548	1086	0.989071038251366	0.610979542839068	40	204.53	202.421680617725	2.26977774614766	211.28	206.008417021668	1.52745907798075	23.24	Batch70
Sox2-SCR_ESC	Batch70_01_XY02_nonsinglet29	False	False	False	1.1	4	1076	0	0	1076	0.979963570127505	0	41	201.56	NA	4	211.72	NA	4	23.87	Batch70
Sox2-SCR_ESC	Batch70_01_XY02_nonsinglet29	False	False	False	1.1	4	1053	0	0	1053	0.959016393442623	0	42	204.56	NA	4	209.32	NA	4	24.55	Batch70
Sox2-SCR_ESC	Batch70_01_XY02_nonsinglet29	False	False	False	1.1	4	1040.29967546371	218.11060256862	17530.4107995917	1061	0.966302367941712	0.832700288372907	43	208.16	211.214569770474	3.1979805852933	206.42	201.317715483926	4	24.25	Batch70
Sox2-SCR_ESC	Batch70_01_XY02_nonsinglet29	False	False	False	1.1	4	1078.40502974575	108.6	1453.85637631691	1086	0.989071038251366	0.205784602750237	44	208.5	209.108075446839	1.47853334363205	204.5	201.492008221005	1.44105665580681	27	Batch70
Sox2-SCR_ESC	Batch70_01_XY02_nonsinglet29	False	False	False	1.1	4	1095.55022547792	112.7	2586.95700254424	1127	1.0264116575592	0.558584546480071	45	210.94	206.444719772161	1.84949197148634	203.55	203.755088356978	1.97530126764662	25.3	Batch70
Sox2-SCR_ESC	Batch70_01_XY02_nonsinglet29	False	False	False	1.1	4	1116	0	0	1116	1.01639344262295	0	46	208.94	NA	4	207.92	NA	4	23.47	Batch70
Sox2-SCR_ESC	Batch70_01_XY02_nonsinglet29	False	False	False	1.1	4	1125	0	0	1125	1.02459016393443	0	47	206.33	NA	4	208.02	NA	4	23.23	Batch70
Sox2-SCR_ESC	Batch70_01_XY02_nonsinglet29	False	False	False	1.1	4	1119	0	0	1119	1.01912568306011	0	48	204.54	NA	4	209.94	NA	4	23.88	Batch70
Sox2-SCR_ESC	Batch70_01_XY02_nonsinglet29	False	False	False	1.1	4	1115	0	0	1115	1.01548269581056	0	49	202.68	NA	4	209.91	NA	4	22.88	Batch70
Sox2-SCR_ESC	Batch70_01_XY02_nonsinglet29	False	False	False	1.1	4	1102	0	0	1102	1.00364298724954	0	50	200.76	NA	4	210.71	NA	4	22.79	Batch70
Sox2-SCR_ESC	Batch70_01_XY02_nonsinglet29	False	False	False	1.1	4	1070	0	0	1070	0.974499089253188	0	51	200.01	NA	4	213.7	NA	4	23.15	Batch70
Sox2-SCR_ESC	Batch70_01_XY02_nonsinglet29	False	False	False	1.1	4	1062	0	0	1062	0.967213114754098	0	52	198.58	NA	4	211.6	NA	4	23.51	Batch70
Sox2-SCR_ESC	Batch70_01_XY02_nonsinglet29	False	False	False	1.1	4	1103	0	0	1103	1.00455373406193	0	53	198.68	NA	4	211.29	NA	4	23.67	Batch70
Sox2-SCR_ESC	Batch70_01_XY02_nonsinglet29	False	False	False	1.1	4	1085.5	0	0	1085.5	0.988615664845173	0	54	200.29	NA	4	213.06	NA	4	24.08	Batch70
Sox2-SCR_ESC	Batch70_01_XY02_nonsinglet29	False	False	False	1.1	4	1106	0	0	1106	1.00728597449909	0	55	197.54	NA	4	212.89	NA	4	24.06	Batch70
Sox2-SCR_ESC	Batch70_01_XY02_nonsinglet29	False	False	False	1.1	4	1089.2194585452	111.8	3021.00739692608	1118	1.01821493624772	0.604292171735438	56	195.76	192.214064372501	2.29063755296727	210.91	206.414953164171	1.87747476006717	24.34	Batch70
Sox2-SCR_ESC	Batch70_01_XY02_nonsinglet29	False	False	False	1.1	4	1077.25071102013	201.519533524321	15365.8362877149	1097	0.999089253187614	0.862298374203683	57	197.62	202.122270502533	3.03388810854898	210.11	202.265374996086	4	24.14	Batch70
Sox2-SCR_ESC	Batch70_01_XY02_nonsinglet29	False	False	False	1.1	4	1058.4479520052	155.576312540459	11553.2192641223	1095	0.997267759562842	0.840451433772639	58	197.34	192.08339634425	4	211.25	203.724600285963	2.95474529125382	23.66	Batch70
Sox2-SCR_ESC	Batch70_01_XY02_nonsinglet29	False	False	False	1.1	4	1020.46454265879	248.466371540026	21815.2437247281	1078	0.981785063752277	0.887628959878872	59	196.74	190.577372712167	4	211.66	205.535549113099	3.49343734597129	24.66	Batch70
Sox2-SCR_ESC	Batch70_01_XY02_nonsinglet29	False	False	False	1.1	4	1094	0	0	1094	0.996357012750455	0	60	198.4	NA	4	211.96	NA	4	24.5	Batch70
Sox2-SCR_ESC	Batch70_01_XY02_nonsinglet30	False	False	False	1.1	4	859	0	0	859	0.912858660998937	0	1	365.25	NA	4	254.93	NA	4	11.49	Batch70
Sox2-SCR_ESC	Batch70_01_XY02_nonsinglet30	False	False	False	1.1	4	868	0	0	868	0.922422954303932	0	2	366.7	NA	4	255.42	NA	4	10.57	Batch70
Sox2-SCR_ESC	Batch70_01_XY02_nonsinglet30	False	False	False	1.1	4	892.398953540128	91.8000000000001	7177.41886123025	918	0.975557917109458	0.524304478707512	3	369.91	372.813746554892	4	249.29	248.732492423223	3.11090047735421	9.62	Batch70
Sox2-SCR_ESC	Batch70_01_XY02_nonsinglet30	True	False	False	1.1	4	975.746622483547	228.143932882563	2329.96843070639	968	1.02869287991498	0.783847175190979	4	375.3	369.805439489734	1.31983266566463	252.61	257.931898784626	1.23152359898516	7.81	Batch70
Sox2-SCR_ESC	Batch70_01_XY02_nonsinglet30	False	False	False	1.1	4	896	0	0	896	0.952178533475027	0	5	372.04	NA	4	250.17	NA	4	8.76	Batch70
Sox2-SCR_ESC	Batch70_01_XY02_nonsinglet30	False	False	False	1.1	4	932	0	0	932	0.990435706695005	0	6	379.86	NA	4	250.15	NA	4	9.78	Batch70
Sox2-SCR_ESC	Batch70_01_XY02_nonsinglet30	False	False	False	1.1	4	963	0	0	963	1.02337938363443	0	7	382	NA	4	245.71	NA	4	10.75	Batch70
Sox2-SCR_ESC	Batch70_01_XY02_nonsinglet30	False	False	False	1.1	4	933.138631400703	134.095101194936	6360.56536939022	947	1.00637619553666	0.853207441631707	8	384.5	380.559230805259	3.09416080172855	249.2	246.832267197142	2.43983482817747	9.05	Batch70
Sox2-SCR_ESC	Batch70_01_XY02_nonsinglet30	False	False	False	1.1	4	918.5	0	0	918.5	0.976089266737513	0	9	380.02	NA	4	253.1	NA	4	8.65	Batch70
Sox2-SCR_ESC	Batch70_01_XY02_nonsinglet30	False	False	False	1.1	4	908.5	0	0	908.5	0.965462274176408	0	10	378.67	NA	4	257.97	NA	4	9.33	Batch70
Sox2-SCR_ESC	Batch70_01_XY02_nonsinglet30	False	False	False	1.1	4	908	0	0	908	0.964930924548353	0	11	377.97	NA	4	255.61	NA	4	10.29	Batch70
Sox2-SCR_ESC	Batch70_01_XY02_nonsinglet30	False	False	False	1.1	4	908	0	0	908	0.964930924548353	0	12	370.61	NA	4	255.47	NA	4	9.75	Batch70
Sox2-SCR_ESC	Batch70_01_XY02_nonsinglet30	False	False	False	1.1	4	908	0	0	908	0.964930924548353	0	13	368.69	NA	4	255.99	NA	4	10.82	Batch70
Sox2-SCR_ESC	Batch70_01_XY02_nonsinglet30	False	False	False	1.1	4	909	0	0	909	0.965993623804463	0	14	371.19	NA	4	256.29	NA	4	10.02	Batch70
Sox2-SCR_ESC	Batch70_01_XY02_nonsinglet30	False	False	False	1.1	4	927	0	0	927	0.985122210414453	0	15	365.49	NA	4	258.33	NA	4	10.08	Batch70
Sox2-SCR_ESC	Batch70_01_XY02_nonsinglet30	False	False	False	1.1	4	926.5	0	0	926.5	0.984590860786397	0	16	367.96	NA	4	257.48	NA	4	9.63	Batch70
Sox2-SCR_ESC	Batch70_01_XY02_nonsinglet30	False	False	False	1.1	4	944	0	0	944	1.00318809776833	0	17	366.73	NA	4	256.69	NA	4	8.93	Batch70
Sox2-SCR_ESC	Batch70_01_XY02_nonsinglet30	False	False	False	1.1	4	901.247285714903	140.683899999526	12709.9192807109	940	0.99893730074389	0.744230406083646	18	363.54	363.619110586214	3.59466895013879	258.06	262.841075922637	3.99999999999999	8.85	Batch70
Sox2-SCR_ESC	Batch70_01_XY02_nonsinglet30	False	False	False	1.1	4	932.45122220713	103.074709098816	5221.49843344272	927	0.985122210414453	0.820417153624794	19	359.45	364.268398096552	2.30303175753679	256.28	259.021350200269	3.50077022094283	8	Batch70
Sox2-SCR_ESC	Batch70_01_XY02_nonsinglet30	False	False	False	1.1	4	941	0	0	941	1	0	20	361.36	NA	4	257.62	NA	4	8.67	Batch70
Sox2-SCR_ESC	Batch70_01_XY02_nonsinglet30	False	False	False	1.1	4	943.555280804278	103.346135290645	3053.12981074893	932	0.990435706695005	0.810637767351009	21	362.35	362.895995981871	2.19616758019738	258.74	254.972013433391	2.14094766648462	8.12	Batch70
Sox2-SCR_ESC	Batch70_01_XY02_nonsinglet30	False	False	False	1.1	4	895.861361236855	92.0185738009818	3494.02740857881	919	0.976620616365569	0.832905207895388	22	356.37	355.917621847824	3.0226923760546	261.05	258.866912296705	1.99929719859561	9.49	Batch70
Sox2-SCR_ESC	Batch70_01_XY02_nonsinglet30	False	False	False	1.1	4	911	0	0	911	0.968119022316684	0	23	360.63	NA	4	259.47	NA	4	9.82	Batch70
Sox2-SCR_ESC	Batch70_01_XY02_nonsinglet30	False	False	False	1.1	4	886	0	0	886	0.941551540913921	0	24	356.7	NA	4	258.55	NA	4	9.35	Batch70
Sox2-SCR_ESC	Batch70_01_XY02_nonsinglet30	False	False	False	1.1	4	888.839887361209	141.099154618652	8678.74574031304	928	0.986184909670563	0.821038078666328	25	357.13	353.637592707989	2.44733296745745	252.83	247.94538688895	4	8.22	Batch70
Sox2-SCR_ESC	Batch70_01_XY02_nonsinglet30	False	False	False	1.1	4	970	0	0	970	1.03081827842721	0	26	358.2	NA	4	255.01	NA	4	8.31	Batch70
Sox2-SCR_ESC	Batch70_01_XY02_nonsinglet30	False	False	False	1.1	4	947	0	0	947	1.00637619553666	0	27	357.83	NA	4	252.37	NA	4	9.87	Batch70
Sox2-SCR_ESC	Batch70_01_XY02_nonsinglet30	False	False	False	1.1	4	949	0	0	949	1.00850159404888	0	28	358.01	NA	4	252.02	NA	4	8.79	Batch70
Sox2-SCR_ESC	Batch70_01_XY02_nonsinglet30	False	False	False	1.1	4	938	0	0	938	0.996811902231668	0	29	359.43	NA	4	253.07	NA	4	9.95	Batch70
Sox2-SCR_ESC	Batch70_01_XY02_nonsinglet30	False	False	False	1.1	4	921	0	0	921	0.97874601487779	0	30	356.88	NA	4	253.53	NA	4	9.18	Batch70
Sox2-SCR_ESC	Batch70_01_XY02_nonsinglet30	False	False	False	1.1	4	910	0	0	910	0.967056323060574	0	31	358.21	NA	4	252.2	NA	4	9.89	Batch70
Sox2-SCR_ESC	Batch70_01_XY02_nonsinglet30	False	False	False	1.1	4	915.907813109137	130.333085771217	7171.37644052281	932.5	0.990967056323061	0.76974247498492	32	369.7	366.785612149229	2.70366044605315	249.46	250.379952262146	3.23903912068721	8.21	Batch70
Sox2-SCR_ESC	Batch70_01_XY02_nonsinglet30	False	False	False	1.1	4	934.673390878958	119.432490172036	8588.54949847195	953	1.01275239107333	0.831924776516594	33	372.47	367.193111561811	3.72933862851477	249.67	250.399123191662	3.06892315792952	8.48	Batch70
Sox2-SCR_ESC	Batch70_01_XY02_nonsinglet30	False	False	False	1.1	4	936.5	0	0	936.5	0.995217853347503	0	34	370.81	NA	4	247.79	NA	4	8.53	Batch70
Sox2-SCR_ESC	Batch70_01_XY02_nonsinglet30	False	False	False	1.1	4	932.5	0	0	932.5	0.990967056323061	0	35	374.22	NA	4	248.97	NA	4	8.56	Batch70
Sox2-SCR_ESC	Batch70_01_XY02_nonsinglet30	False	False	False	1.1	4	949	0	0	949	1.00850159404888	0	36	371.38	NA	4	249.78	NA	4	8.18	Batch70
Sox2-SCR_ESC	Batch70_01_XY02_nonsinglet30	False	False	False	1.1	4	975	0	0	975	1.03613177470776	0	37	378.03	NA	4	250.33	NA	4	8.48	Batch70
Sox2-SCR_ESC	Batch70_01_XY02_nonsinglet30	False	False	False	1.1	4	966	0	0	966	1.02656748140276	0	38	376.25	NA	4	246.6	NA	4	10.05	Batch70
Sox2-SCR_ESC	Batch70_01_XY02_nonsinglet30	False	False	False	1.1	4	942	0	0	942	1.00106269925611	0	39	375.12	NA	4	247.39	NA	4	10.16	Batch70
Sox2-SCR_ESC	Batch70_01_XY02_nonsinglet30	False	False	False	1.1	4	967	0	0	967	1.02763018065887	0	40	375.45	NA	4	247.39	NA	4	10.5	Batch70
Sox2-SCR_ESC	Batch70_01_XY02_nonsinglet30	False	False	False	1.1	4	963	0	0	963	1.02337938363443	0	41	378.74	NA	4	246.8	NA	4	11.8	Batch70
Sox2-SCR_ESC	Batch70_01_XY02_nonsinglet30	False	False	False	1.1	4	893.54270221806	160.481837052264	15138.6217394909	942	1.00106269925611	0.71556797432004	42	381.06	381.671889327243	4	246.42	241.643158715495	3.75336636347382	11.7	Batch70
Sox2-SCR_ESC	Batch70_01_XY02_nonsinglet30	False	False	False	1.1	4	909.411737448055	128.02674974872	7721.3623891201	921	0.97874601487779	0.757125671051907	43	385.3	383.104296494155	4	242.25	241.364024181114	2.39968216026467	11.97	Batch70
Sox2-SCR_ESC	Batch70_01_XY02_nonsinglet30	False	False	False	1.1	4	925	0	0	925	0.982996811902232	0	44	388.69	NA	4	242.51	NA	4	9.28	Batch70
Sox2-SCR_ESC	Batch70_01_XY02_nonsinglet30	False	False	False	1.1	4	939	0	0	939	0.997874601487779	0	45	389.85	NA	4	243.54	NA	4	7.63	Batch70
Sox2-SCR_ESC	Batch70_01_XY02_nonsinglet30	False	False	False	1.1	4	967	0	0	967	1.02763018065887	0	46	390.69	NA	4	243.25	NA	4	7.51	Batch70
Sox2-SCR_ESC	Batch70_01_XY02_nonsinglet30	False	False	False	1.1	4	993	0	0	993	1.05526036131775	0	47	392.49	NA	4	245.22	NA	4	7.08	Batch70
Sox2-SCR_ESC	Batch70_01_XY02_nonsinglet30	False	False	False	1.1	4	972	0	0	972	1.03294367693943	0	48	391.53	NA	4	242.77	NA	4	8.59	Batch70
Sox2-SCR_ESC	Batch70_01_XY02_nonsinglet30	False	False	False	1.1	4	930.402868924565	129.944781664897	7404.13689778213	969	1.02975557917109	0.777023499350794	49	392.05	395.836401628404	3.19127036897223	240.55	242.519079575158	2.84166249190534	7.2	Batch70
Sox2-SCR_ESC	Batch70_01_XY02_nonsinglet30	False	False	False	1.1	4	968	0	0	968	1.02869287991498	0	50	388.68	NA	4	239.68	NA	4	7.88	Batch70
Sox2-SCR_ESC	Batch70_01_XY02_nonsinglet30	False	False	False	1.1	4	934.788895496619	95.4000000000001	2000.69556183443	954	1.01381509032944	0.832478335668386	51	384.74	377.618917409554	1.77953802955738	242.68	247.819728362239	1.87562433588439	7.53	Batch70
Sox2-SCR_ESC	Batch70_01_XY02_nonsinglet30	False	False	False	1.1	4	941	0	0	941	1	0	52	385.52	NA	4	247.33	NA	4	7.23	Batch70
Sox2-SCR_ESC	Batch70_01_XY02_nonsinglet30	False	False	False	1.1	4	955	0	0	955	1.01487778958555	0	53	389.42	NA	4	246.61	NA	4	6.78	Batch70
Sox2-SCR_ESC	Batch70_01_XY02_nonsinglet30	False	False	False	1.1	4	951	0	0	951	1.01062699256111	0	54	390.28	NA	4	244.16	NA	4	6.94	Batch70
Sox2-SCR_ESC	Batch70_01_XY02_nonsinglet30	False	False	False	1.1	4	956	0	0	956	1.01594048884166	0	55	388.37	NA	4	245.55	NA	4	7.11	Batch70
Sox2-SCR_ESC	Batch70_01_XY02_nonsinglet30	False	False	False	1.1	4	925.518168567123	97.6000000000002	9811.81388800001	976	1.03719447396387	0.678377345185739	56	387	384.235632516492	4	245.08	241.701872439178	4	7.89	Batch70
Sox2-SCR_ESC	Batch70_01_XY02_nonsinglet30	False	False	False	1.1	4	953	0	0	953	1.01275239107333	0	57	388.24	NA	4	242.87	NA	4	7.25	Batch70
Sox2-SCR_ESC	Batch70_01_XY02_nonsinglet30	False	False	False	1.1	4	948.232451407678	97	6891.94536512288	970	1.03081827842721	0.652778937196979	58	389.46	386.422113318215	3.99941171815113	243.3	235.981742705925	2.82744701662088	9.07	Batch70
Sox2-SCR_ESC	Batch70_01_XY02_nonsinglet30	False	False	False	1.1	4	963	0	0	963	1.02337938363443	0	59	392.97	NA	4	245.77	NA	4	7.66	Batch70
Sox2-SCR_ESC	Batch70_01_XY02_nonsinglet30	False	False	False	1.1	4	993	0	0	993	1.05526036131775	0	60	389.16	NA	4	246.19	NA	4	6.89	Batch70
Sox2-SCR_ESC	Batch70_01_XY02_nonsinglet31	False	False	False	1.1	4	1438.1937147085	674.135579598134	42541.3048155323	1527.5	1.05782548476454	0.924647932822242	1	71.11	70.3911530899467	2.98802775984913	315.17	313.444435431502	3.36123926278054	21.04	Batch70
Sox2-SCR_ESC	Batch70_01_XY02_nonsinglet31	False	False	False	1.1	4	1384.39240198301	658.218300278478	62894.0444229476	1578	1.09279778393352	0.820908699812595	2	69.38	73.5483300056452	4	314.3	314.184669385323	3.80189464184022	22.01	Batch70
Sox2-SCR_ESC	Batch70_01_XY02_nonsinglet31	True	False	False	1.1	4	1563.03010446602	694.630402459957	29473.4129505958	1609.5	1.11461218836565	0.842877077726413	3	72.16	75.7683335199056	2.22263557365437	312.24	312.949531733234	3.03828758451466	22.8	Batch70
Sox2-SCR_ESC	Batch70_01_XY02_nonsinglet31	False	False	False	1.1	4	1692	0	0	1692	1.17174515235457	0	4	78.19	NA	4	306.42	NA	4	21.55	Batch70
Sox2-SCR_ESC	Batch70_01_XY02_nonsinglet31	False	False	False	1.1	4	1535	0	0	1535	1.06301939058172	0	5	78.81	NA	4	306.4	NA	4	22.75	Batch70
Sox2-SCR_ESC	Batch70_01_XY02_nonsinglet31	False	False	False	1.1	4	1581	0	0	1581	1.09487534626039	0	6	78.03	NA	4	304.57	NA	4	22.77	Batch70
Sox2-SCR_ESC	Batch70_01_XY02_nonsinglet31	False	False	False	1.1	4	1568.6110722245	250.981866407431	13330.7404023627	1582.5	1.09591412742382	0.894877277918372	7	78.5	79.4610566778268	2.33604265437407	301.6	301.553961676919	3.61869230346716	21.88	Batch70
Sox2-SCR_ESC	Batch70_01_XY02_nonsinglet31	False	False	False	1.1	4	1570.5	0	0	1570.5	1.08760387811634	0	8	80.16	NA	4	300.43	NA	4	23.01	Batch70
Sox2-SCR_ESC	Batch70_01_XY02_nonsinglet31	False	False	False	1.1	4	1459.88690753071	242.732953272495	23524.9942259612	1566.5	1.08483379501385	0.796831552103195	9	83.77	82.59470381526	3.85621547189723	299.9	294.802774794454	4	24.27	Batch70
Sox2-SCR_ESC	Batch70_01_XY02_nonsinglet31	False	False	False	1.1	4	1619.606133275	158.25	4259.2774976772	1582.5	1.09591412742382	0.534819132191321	10	80.6	81.4683228474708	1.80537270320857	297.6	297.439636059217	2.37271646463151	24.05	Batch70
Sox2-SCR_ESC	Batch70_01_XY02_nonsinglet31	False	False	False	1.1	4	1542.76147862985	224.587784801785	7277.09486347745	1522.5	1.05436288088643	0.606277084690137	11	79.69	81.5896983407439	2.05793311658029	295.26	298.12680524406	2.50588506267164	23.84	Batch70
Sox2-SCR_ESC	Batch70_01_XY02_nonsinglet31	False	False	False	1.1	4	1510.54613810519	324.239713328854	17833.9577381896	1489	1.03116343490305	0.768849625804829	12	82.93	77.6392609600163	2.51329189081139	296	290.216638347497	3.48304507551759	23.49	Batch70
Sox2-SCR_ESC	Batch70_01_XY02_nonsinglet31	False	False	False	1.1	4	1524.61365300768	251.796669264754	16249.4156023195	1505.5	1.04259002770083	0.644068599123514	13	82.35	79.0843075649563	4	297.15	290.782685151034	2.56772359962665	24.08	Batch70
Sox2-SCR_ESC	Batch70_01_XY02_nonsinglet31	False	False	False	1.1	4	1479.41103850057	198.47466233276	17042.6986399345	1503	1.04085872576177	0.352714667459572	14	86.7	83.1447263676027	4	292.9	291.902854061891	3.41659735225648	24.04	Batch70
Sox2-SCR_ESC	Batch70_01_XY02_nonsinglet31	False	False	False	1.1	4	1554.5	0	0	1554.5	1.07652354570637	0	15	87.66	NA	4	293.89	NA	4	24.24	Batch70
Sox2-SCR_ESC	Batch70_01_XY02_nonsinglet31	False	False	False	1.1	4	1498.67976180048	220.382166118564	5637.18175120412	1498	1.03739612188366	0.601051265077829	16	90.89	91.3464595753809	1.73301517632726	292.3	288.519678992739	2.34911199524028	23.98	Batch70
Sox2-SCR_ESC	Batch70_01_XY02_nonsinglet31	False	False	False	1.1	4	1390.72175015472	346.429345303539	13640.1887350872	1490	1.03185595567867	0.759553170454473	17	88.42	91.3413738187645	2.67932737569689	293	288.567118053553	2.33883951935591	24.62	Batch70
Sox2-SCR_ESC	Batch70_01_XY02_nonsinglet31	False	False	False	1.1	4	1463.79795513698	144.4	2272.2657247871	1444	1	0.423791597891716	18	91.4	87.6971379157109	1.43992973359517	288.56	280.600613632116	1.73928648815406	24.49	Batch70
Sox2-SCR_ESC	Batch70_01_XY02_nonsinglet31	False	False	False	1.1	4	1468	0	0	1468	1.01662049861496	0	19	87.44	NA	4	288.88	NA	4	22.92	Batch70
Sox2-SCR_ESC	Batch70_01_XY02_nonsinglet31	False	False	False	1.1	4	1425.77033508791	222.430181111769	10393.724658677	1466	1.01523545706371	0.77470790094373	20	89.3	94.9152138741128	2.9399953723388	282.96	280.951364780086	2.52959703699851	21.87	Batch70
Sox2-SCR_ESC	Batch70_01_XY02_nonsinglet31	False	False	False	1.1	4	1413.67082768605	199.442206203185	16618.7171530517	1436.5	0.994806094182826	0.831938844176564	21	92.95	98.0762342165797	3.3154381753029	284.24	284.290708685885	3.99999999999995	21.91	Batch70
Sox2-SCR_ESC	Batch70_01_XY02_nonsinglet31	False	False	False	1.1	4	1421	0	0	1421	0.984072022160665	0	22	89.95	NA	4	286.27	NA	4	22.44	Batch70
Sox2-SCR_ESC	Batch70_01_XY02_nonsinglet31	False	False	False	1.1	4	1368.20794400389	138.7	3443.36957089443	1387	0.960526315789474	0.768848220230593	23	91.23	93.8457282191828	1.72944945289169	287.53	286.426270062612	2.28465065344319	22.12	Batch70
Sox2-SCR_ESC	Batch70_01_XY02_nonsinglet31	False	False	False	1.1	4	1393.8542153571	248.796337938032	7280.6832174382	1412	0.977839335180055	0.879280247189881	24	89.7	93.1829872724511	1.95608704679266	290.15	285.951505778887	2.38100590763932	22.1	Batch70
Sox2-SCR_ESC	Batch70_01_XY02_nonsinglet31	False	False	False	1.1	4	1470.66569333631	203.015654555472	12344.0004720897	1474	1.0207756232687	0.921935543703772	25	94.7	93.2237658675268	2.41928431134892	289.86	284.865194298963	4	23.19	Batch70
Sox2-SCR_ESC	Batch70_01_XY02_nonsinglet31	False	False	False	1.1	4	1417.7915315309	174.844835423021	12283.172101221	1468	1.01662049861496	0.799431541143282	26	94.93	90.1886385110815	3.63822550465188	306.54	310.548174845516	3.07318434845139	4.2	Batch70
Sox2-SCR_ESC	Batch70_01_XY02_nonsinglet31	False	False	False	1.1	4	1387.71474985293	144.5	14362.13697821	1445	1.00069252077562	0.493711480420257	27	90.99	92.0751713317745	4	289.68	284.293026561653	3.95468343284362	23.23	Batch70
Sox2-SCR_ESC	Batch70_01_XY02_nonsinglet31	False	False	False	1.1	4	1467	0	0	1467	1.01592797783934	0	28	88.48	NA	4	290.25	NA	4	22.74	Batch70
Sox2-SCR_ESC	Batch70_01_XY02_nonsinglet31	False	False	False	1.1	4	1379.48602747512	208.014693053037	3241.80095779347	1427	0.988227146814404	0.430590107574175	29	92.59	97.2562970794403	2.05865457180538	287.67	281.40464112473	1.20483992760523	23.44	Batch70
Sox2-SCR_ESC	Batch70_01_XY02_nonsinglet31	False	False	False	1.1	4	1451	0	0	1451	1.00484764542936	0	30	88.33	NA	4	284.89	NA	4	22.09	Batch70
Sox2-SCR_ESC	Batch70_01_XY02_nonsinglet31	False	False	False	1.1	4	1398	0	0	1398	0.96814404432133	0	31	87.37	NA	4	284.6	NA	4	22.1	Batch70
Sox2-SCR_ESC	Batch70_01_XY02_nonsinglet31	False	False	False	1.1	4	1416.62738601606	142.05	2662.92251710445	1420.5	0.983725761772853	0.62637351479902	32	85.41	83.15387133422	1.66025409646108	285.69	284.149500350162	1.79706269957253	21.16	Batch70
Sox2-SCR_ESC	Batch70_01_XY02_nonsinglet31	True	False	False	1.1	4	1453.19003701654	473.226606691019	6307.79448803327	1452.5	1.0058864265928	0.818399121726754	33	84.86	91	1.30658708498733	290.16	286.305656277683	1.62364290197888	21.11	Batch70
Sox2-SCR_ESC	Batch70_01_XY02_nonsinglet31	False	False	False	1.1	4	1457	0	0	1457	1.0090027700831	0	34	84.2	NA	4	292.94	NA	4	21.78	Batch70
Sox2-SCR_ESC	Batch70_01_XY02_nonsinglet31	False	False	False	1.1	4	1426.45791954532	187.312031337148	15180.4498001281	1454	1.00692520775623	0.808095787772304	35	85.95	85.2177263657096	3.22462690670221	292.49	286.152417261023	3.99999999999997	22.9	Batch70
Sox2-SCR_ESC	Batch70_01_XY02_nonsinglet31	False	False	False	1.1	4	1398.27645727526	157.729566474405	15319.8727198877	1440	0.997229916897507	0.737795352383438	36	81.28	84.7104617336012	3.86458224811311	291.41	284.551131086423	4	22.97	Batch70
Sox2-SCR_ESC	Batch70_01_XY02_nonsinglet31	False	False	False	1.1	4	1483	0	0	1483	1.02700831024931	0	37	86.92	NA	4	288.62	NA	4	22.24	Batch70
Sox2-SCR_ESC	Batch70_01_XY02_nonsinglet31	False	False	False	1.1	4	1474	0	0	1474	1.0207756232687	0	38	88.6	NA	4	283.66	NA	4	22.62	Batch70
Sox2-SCR_ESC	Batch70_01_XY02_nonsinglet31	False	False	False	1.1	4	1399.09545511113	140.4	8539.97814188265	1404	0.972299168975069	0.532633647885285	39	87.94	81.4644883626525	2.42019388039234	284.33	284.227225718399	4	23.67	Batch70
Sox2-SCR_ESC	Batch70_01_XY02_nonsinglet31	False	False	False	1.1	4	1493.84234721663	142.8	1527.81752426912	1428	0.988919667590028	0.260555279560234	40	83.52	80.0328478269096	1.71239946539599	285.91	283.58459422094	0.994394456581013	23.81	Batch70
Sox2-SCR_ESC	Batch70_01_XY02_nonsinglet31	False	False	False	1.1	4	1411.5	0	0	1411.5	0.977493074792244	0	41	81.42	NA	4	287.06	NA	4	23.8	Batch70
Sox2-SCR_ESC	Batch70_01_XY02_nonsinglet31	False	False	False	1.1	4	1395.84781039179	279.90459598331	8258.75879367061	1390	0.962603878116344	0.832973208516044	42	87.57	79	2.12690390532136	286.36	283.072248209947	2.20788974579472	24.36	Batch70
Sox2-SCR_ESC	Batch70_01_XY02_nonsinglet31	False	False	False	1.1	4	1421.5	0	0	1421.5	0.984418282548476	0	43	89.64	NA	4	285.32	NA	4	25.17	Batch70
Sox2-SCR_ESC	Batch70_01_XY02_nonsinglet31	False	False	False	1.1	4	1401	0	0	1401	0.970221606648199	0	44	93.06	NA	4	285.98	NA	4	25.18	Batch70
Sox2-SCR_ESC	Batch70_01_XY02_nonsinglet31	False	False	False	1.1	4	1409	0	0	1409	0.975761772853186	0	45	95.58	NA	4	287.74	NA	4	24.13	Batch70
Sox2-SCR_ESC	Batch70_01_XY02_nonsinglet31	False	False	False	1.1	4	1306.70904444126	244.857780645735	20917.5747949733	1397.5	0.967797783933518	0.824487001477391	46	94.2	88.3542985689022	4	283.17	284.581986234545	3.39905294140302	23.42	Batch70
Sox2-SCR_ESC	Batch70_01_XY02_nonsinglet31	False	False	False	1.1	4	1400	0	0	1400	0.969529085872576	0	47	90.56	NA	4	285.77	NA	4	23.96	Batch70
Sox2-SCR_ESC	Batch70_01_XY02_nonsinglet31	False	False	False	1.1	4	1331.41302466882	373.802752666496	11552.7922970522	1370	0.948753462603878	0.915062322841555	48	89.44	92.8758365951098	2.38961287716364	284.69	282.602044751027	2.05843623757921	23.99	Batch70
Sox2-SCR_ESC	Batch70_01_XY02_nonsinglet31	True	False	False	1.1	4	1340.69950708764	412.601162484213	10459.9350854185	1367	0.946675900277008	0.948320979997837	49	86.98	93	2.09410787111776	284.16	282.790621520919	1.92672614813389	24.57	Batch70
Sox2-SCR_ESC	Batch70_01_XY02_nonsinglet31	False	False	False	1.1	4	1367	0	0	1367	0.946675900277008	0	50	86.52	NA	4	283.24	NA	4	24.54	Batch70
Sox2-SCR_ESC	Batch70_01_XY02_nonsinglet31	False	False	False	1.1	4	1357	0	0	1357	0.939750692520776	0	51	89.44	NA	4	281.38	NA	4	24.67	Batch70
Sox2-SCR_ESC	Batch70_01_XY02_nonsinglet31	False	False	False	1.1	4	1288.78219130401	236.500771189242	18934.9421067897	1373	0.950831024930748	0.809175404543158	52	90.2	95.5288626323179	3.18560502337164	279.06	281.270147044986	4	23.73	Batch70
Sox2-SCR_ESC	Batch70_01_XY02_nonsinglet31	False	False	False	1.1	4	1384	0	0	1384	0.958448753462604	0	53	91.7	NA	4	278.99	NA	4	22.61	Batch70
Sox2-SCR_ESC	Batch70_01_XY02_nonsinglet31	False	False	False	1.1	4	1386	0	0	1386	0.95983379501385	0	54	88.62	NA	4	286.13	NA	4	23.35	Batch70
Sox2-SCR_ESC	Batch70_01_XY02_nonsinglet31	False	False	False	1.1	4	1332.85307640967	169.601779757243	12573.3875102308	1416	0.980609418282548	0.74001318057495	55	85.87	82.9981286407065	3.40999363373233	286.91	285.813195552484	3.46010139547396	24.32	Batch70
Sox2-SCR_ESC	Batch70_01_XY02_nonsinglet31	False	False	False	1.1	4	1436	0	0	1436	0.994459833795014	0	56	85.5	NA	4	291.5	NA	4	27	Batch70
Sox2-SCR_ESC	Batch70_01_XY02_nonsinglet31	False	False	False	1.1	4	1329.20963542813	154.179182967779	7152.95276160078	1370.5	0.94909972299169	0.682740691955725	57	84.9	79.3827604929964	3.29363852553539	292.51	292.836305835471	2.24183776890103	26.5	Batch70
Sox2-SCR_ESC	Batch70_01_XY02_nonsinglet31	False	False	False	1.1	4	1393	0	0	1393	0.964681440443213	0	58	83.41	NA	4	288.37	NA	4	23.79	Batch70
Sox2-SCR_ESC	Batch70_01_XY02_nonsinglet31	False	False	False	1.1	4	1390	0	0	1390	0.962603878116344	0	59	82.43	NA	4	290.88	NA	4	23.3	Batch70
Sox2-SCR_ESC	Batch70_01_XY02_nonsinglet31	False	False	False	1.1	4	1415	0	0	1415	0.979916897506925	0	60	82.47	NA	4	290.59	NA	4	23.53	Batch70
Sox2-SCR_ESC	Batch70_01_XY02_nonsinglet32	False	False	False	1.1	4	1025	0	0	1025	0.87532023911187	0	1	22.35	NA	4	403.23	NA	4	7.84	Batch70
Sox2-SCR_ESC	Batch70_01_XY02_nonsinglet32	False	False	False	1.1	4	1039	0	0	1039	0.887275832621691	0	2	21.62	NA	4	402.07	NA	4	8.15	Batch70
Sox2-SCR_ESC	Batch70_01_XY02_nonsinglet32	False	False	False	1.1	4	1066.5	0	0	1066.5	0.910760034158839	0	3	21.45	NA	4	398.66	NA	4	9.22	Batch70
Sox2-SCR_ESC	Batch70_01_XY02_nonsinglet32	False	False	False	1.1	4	1176	0	0	1176	1.00426985482494	0	4	22.1	NA	4	400.77	NA	4	9.07	Batch70
Sox2-SCR_ESC	Batch70_01_XY02_nonsinglet32	False	False	False	1.1	4	1070	0	0	1070	0.913748932536294	0	5	23.7	NA	4	398.26	NA	4	9.13	Batch70
Sox2-SCR_ESC	Batch70_01_XY02_nonsinglet32	False	False	False	1.1	4	1134	0	0	1134	0.968403074295474	0	6	28.49	NA	4	396.74	NA	4	10.22	Batch70
Sox2-SCR_ESC	Batch70_01_XY02_nonsinglet32	False	False	False	1.1	4	1169	0	0	1169	0.998292058070026	0	7	31.81	NA	4	395	NA	4	9.97	Batch70
Sox2-SCR_ESC	Batch70_01_XY02_nonsinglet32	False	False	False	1.1	4	1183.96942685168	187.279186711977	9230.66547038554	1174	1.00256191289496	0.88271304168021	8	34.57	38.4694441134111	2.50219601393219	396.23	399.594845937806	3.13503697843609	9.09	Batch70
Sox2-SCR_ESC	Batch70_01_XY02_nonsinglet32	False	False	False	1.1	4	1149.42970470871	174.437574236239	10633.9126613491	1164.5	0.994449188727583	0.826936771231784	9	37.78	39.4916902757524	3.07616790471894	397.51	399.519964975673	3.15401324102092	9.31	Batch70
Sox2-SCR_ESC	Batch70_01_XY02_nonsinglet32	False	False	False	1.1	4	1164	0	0	1164	0.99402220324509	0	10	34.59	NA	4	398.39	NA	4	9.01	Batch70
Sox2-SCR_ESC	Batch70_01_XY02_nonsinglet32	True	False	False	1.1	4	1218.3423970145	226.281252302917	5337.07640316866	1151	0.982920580700256	0.9018483822586	11	35.81	39.5924402433542	1.95216019684828	398.31	404.552322300041	1.92291413262977	9.17	Batch70
Sox2-SCR_ESC	Batch70_01_XY02_nonsinglet32	False	False	False	1.1	4	1177	0	0	1177	1.00512382578992	0	12	36.47	NA	4	398.27	NA	4	9.2	Batch70
Sox2-SCR_ESC	Batch70_01_XY02_nonsinglet32	False	False	False	1.1	4	1149	0	0	1149	0.981212638770282	0	13	33.51	NA	4	397.24	NA	4	9.26	Batch70
Sox2-SCR_ESC	Batch70_01_XY02_nonsinglet32	False	False	False	1.1	4	1156.5	0	0	1156.5	0.987617421007686	0	14	31.17	NA	4	397.98	NA	4	9.27	Batch70
Sox2-SCR_ESC	Batch70_01_XY02_nonsinglet32	False	False	False	1.1	4	1148.50852742365	248.107076849292	23812.7100203266	1192	1.01793339026473	0.901699189727624	15	32.34	33.321439652393	3.99009836660594	398.52	402.551579392094	3.82830532538305	8.67	Batch70
Sox2-SCR_ESC	Batch70_01_XY02_nonsinglet32	False	False	False	1.1	4	1100.58706318948	159.467853708717	16031.4436650478	1164	0.99402220324509	0.783932722146657	16	32.87	35.2828482198028	3.9999999999998	399.12	401.832325953897	4	8.24	Batch70
Sox2-SCR_ESC	Batch70_01_XY02_nonsinglet32	False	False	False	1.1	4	1026.96089537243	238.660842723259	23992.7845405106	1120.5	0.956874466268147	0.749551685640961	17	27.48	24.1103463381954	3.99999999999998	399.21	403.078185730477	4	7.94	Batch70
Sox2-SCR_ESC	Batch70_01_XY02_nonsinglet32	False	False	False	1.1	4	1002.23103921937	250.066618749396	25139.4172415013	1055	0.900939368061486	0.859123814949127	18	24.82	24.4764926536249	4	398.27	404.047138828975	4	8.64	Batch70
Sox2-SCR_ESC	Batch70_01_XY02_nonsinglet32	False	False	False	1.1	4	1103.5	0	0	1103.5	0.942356959863365	0	19	29.46	NA	4	397.75	NA	4	9.38	Batch70
Sox2-SCR_ESC	Batch70_01_XY02_nonsinglet32	False	False	False	1.1	4	1145.5	0	0	1145.5	0.978223740392827	0	20	32.78	NA	4	398.43	NA	4	9.38	Batch70
Sox2-SCR_ESC	Batch70_01_XY02_nonsinglet32	False	False	False	1.1	4	1152.3598561552	180.199779592598	6981.37430824783	1161	0.991460290350128	0.820444400647787	21	36.44	40.5152072023084	2.39720595841108	401.06	403.241440069636	2.57218272995464	9.04	Batch70
Sox2-SCR_ESC	Batch70_01_XY02_nonsinglet32	False	False	False	1.1	4	1023.39296111605	285.580195035259	28709.6283174646	1122	0.958155422715628	0.802028046237781	22	36.56	40.3402944377405	4	401.24	401.818165464519	3.99999999999978	9.16	Batch70
Sox2-SCR_ESC	Batch70_01_XY02_nonsinglet32	False	False	False	1.1	4	1141	0	0	1141	0.974380871050384	0	23	36.13	NA	4	401.94	NA	4	8.84	Batch70
Sox2-SCR_ESC	Batch70_01_XY02_nonsinglet32	False	False	False	1.1	4	1122.5	0	0	1122.5	0.958582408198121	0	24	34.32	NA	4	404.56	NA	4	8.85	Batch70
Sox2-SCR_ESC	Batch70_01_XY02_nonsinglet32	False	False	False	1.1	4	1156.8730828981	140.298875152742	14104.3693499058	1210	1.0333048676345	0.813571321433782	25	37.76	43.3062981811656	3.99999999086537	407.62	408.89928518157	4	7.74	Batch70
Sox2-SCR_ESC	Batch70_01_XY02_nonsinglet32	False	False	False	1.1	4	1221.67660444106	172.748186215104	13665.508042063	1258	1.07429547395389	0.605882956439106	26	34.81	35.1979453649734	3.72043011182568	409.12	415.152057322557	3.38407230450499	7.52	Batch70
Sox2-SCR_ESC	Batch70_01_XY02_nonsinglet32	False	False	False	1.1	4	1121.30735782314	171.388807803944	14101.726215831	1179	1.0068317677199	0.867150963644539	27	31.94	30.0933576251638	4	409.67	414.797819134246	3.27378630767473	7.27	Batch70
Sox2-SCR_ESC	Batch70_01_XY02_nonsinglet32	False	False	False	1.1	4	1086.57001607516	290.294148829368	20873.1633146295	1223.5	1.04483347566183	0.922252121796004	28	34.09	38.5879313352057	2.86095150291231	406.66	401.124005070152	4	7.9	Batch70
Sox2-SCR_ESC	Batch70_01_XY02_nonsinglet32	False	False	False	1.1	4	1038.55243758237	287.152200448077	27332.1750188768	1198.5	1.02348420153715	0.814878331061369	29	37.33	40.8444630415659	3.78723759321099	405.45	400.095816213571	4	8.59	Batch70
Sox2-SCR_ESC	Batch70_01_XY02_nonsinglet32	False	False	False	1.1	4	1150	0	0	1150	0.982066609735269	0	30	35.63	NA	4	405.5	NA	4	8.43	Batch70
Sox2-SCR_ESC	Batch70_01_XY02_nonsinglet32	False	False	False	1.1	4	1156.5	0	0	1156.5	0.987617421007686	0	31	36.88	NA	4	408.02	NA	4	9.21	Batch70
Sox2-SCR_ESC	Batch70_01_XY02_nonsinglet32	False	False	False	1.1	4	1167	0	0	1167	0.996584116140051	0	32	35.6	NA	4	409.71	NA	4	8.58	Batch70
Sox2-SCR_ESC	Batch70_01_XY02_nonsinglet32	False	False	False	1.1	4	1217	0	0	1217	1.03928266438941	0	33	36.93	NA	4	411.71	NA	4	8.2	Batch70
Sox2-SCR_ESC	Batch70_01_XY02_nonsinglet32	False	False	False	1.1	4	1197.5	0	0	1197.5	1.02263023057216	0	34	38.43	NA	4	411.52	NA	4	7.98	Batch70
Sox2-SCR_ESC	Batch70_01_XY02_nonsinglet32	False	False	False	1.1	4	1139.17222083907	189.602865951071	15193.3450126319	1172.5	1.00128095644748	0.813548886489922	35	38.78	42.5296294393142	3.18837216833656	409.22	410.35643579082	4	8.08	Batch70
Sox2-SCR_ESC	Batch70_01_XY02_nonsinglet32	False	False	False	1.1	4	1129.13700700163	169.127598690192	12662.7177375441	1160.5	0.991033304867635	0.808146329863282	36	38.14	42.2243063350834	2.97901678791142	410.54	412.089093802029	4	7.59	Batch70
Sox2-SCR_ESC	Batch70_01_XY02_nonsinglet32	False	False	False	1.1	4	1190.6750496463	150.4428622238	10973.075140862	1199	1.02391118701964	0.903074576224903	37	36.5	42.6527075699859	2.90213274147794	408.5	413.192909704468	4	7	Batch70
Sox2-SCR_ESC	Batch70_01_XY02_nonsinglet32	False	False	False	1.1	4	1208.59436655817	189.738250584908	7973.04412587677	1201	1.02561912894962	0.909722073245785	38	36.04	42.039306851449	2.62949812524111	408.13	412.649935003642	2.54341312809302	7.04	Batch70
Sox2-SCR_ESC	Batch70_01_XY02_nonsinglet32	False	False	False	1.1	4	1097.78344791335	184.378175529194	18535.700238741	1179.5	1.00725875320239	0.788972734702642	39	32.01	37.6911016861727	3.99999999999928	408.63	406.350735458282	4	6.48	Batch70
Sox2-SCR_ESC	Batch70_01_XY02_nonsinglet32	False	False	False	1.1	4	1115.69956744069	174.154079435062	14532.4479867175	1179.5	1.00725875320239	0.748141294224264	40	29	32.5977052689886	3.32021060524213	408.56	408.671927728783	4	6.4	Batch70
Sox2-SCR_ESC	Batch70_01_XY02_nonsinglet32	False	False	False	1.1	4	1160.5	0	0	1160.5	0.991033304867635	0	41	25.1	NA	4	406.27	NA	4	7.46	Batch70
Sox2-SCR_ESC	Batch70_01_XY02_nonsinglet32	False	False	False	1.1	4	1197	0	0	1197	1.02220324508967	0	42	29.51	NA	4	410.5	NA	4	7.46	Batch70
Sox2-SCR_ESC	Batch70_01_XY02_nonsinglet32	False	False	False	1.1	4	1153.279121871	120.7	12134.077216	1207	1.03074295473954	0.699965347576689	43	31.43	37.0017672710136	3.99999999999998	410.79	408.438376315388	4	7.58	Batch70
Sox2-SCR_ESC	Batch70_01_XY02_nonsinglet32	False	False	False	1.1	4	1144.40775482304	115.6	2792.8437492764	1156	0.987190435525192	0.497270199929017	44	28.72	31.1562406507748	1.75499381671628	408.71	408.222719855939	2.19095628652742	7.77	Batch70
Sox2-SCR_ESC	Batch70_01_XY02_nonsinglet32	False	False	False	1.1	4	1200.5	0	0	1200.5	1.02519214346712	0	45	29.43	NA	4	407.96	NA	4	8.76	Batch70
Sox2-SCR_ESC	Batch70_01_XY02_nonsinglet32	False	False	False	1.1	4	1164.95894272831	158.661850385335	8117.69863893407	1174	1.00256191289496	0.770165598127345	46	28.28	34.1437591509267	2.10054242325868	404.69	401.883940663831	3.8765862498199	8.62	Batch70
Sox2-SCR_ESC	Batch70_01_XY02_nonsinglet32	False	False	False	1.1	4	1185	0	0	1185	1.01195559350982	0	47	29.97	NA	4	405.01	NA	4	8.62	Batch70
Sox2-SCR_ESC	Batch70_01_XY02_nonsinglet32	False	False	False	1.1	4	1168	0	0	1168	0.997438087105038	0	48	31.34	NA	4	408.19	NA	4	8.83	Batch70
Sox2-SCR_ESC	Batch70_01_XY02_nonsinglet32	False	False	False	1.1	4	1127	0	0	1127	0.962425277540564	0	49	27.65	NA	4	407.18	NA	4	8.38	Batch70
Sox2-SCR_ESC	Batch70_01_XY02_nonsinglet32	False	False	False	1.1	4	1110.72181082035	180.409293815936	10966.1972756243	1168	0.997438087105038	0.868379451721964	50	32.22	27.861015570125	2.41856439409789	409.71	415.423314834322	4	7.34	Batch70
Sox2-SCR_ESC	Batch70_01_XY02_nonsinglet32	False	False	False	1.1	4	1145.29054330255	200.005963701151	9733.44028136744	1189.5	1.01579846285226	0.850875851684587	51	33.45	26.3522269508092	2.88066314862253	410.12	415.781557526076	2.68875632342308	7.45	Batch70
Sox2-SCR_ESC	Batch70_01_XY02_nonsinglet32	False	False	False	1.1	4	1166.5	0	0	1166.5	0.996157130657558	0	52	31.17	NA	4	408.74	NA	4	8.11	Batch70
Sox2-SCR_ESC	Batch70_01_XY02_nonsinglet32	False	False	False	1.1	4	1202	0	0	1202	1.0264730999146	0	53	32.42	NA	4	407.27	NA	4	9.19	Batch70
Sox2-SCR_ESC	Batch70_01_XY02_nonsinglet32	False	False	False	1.1	4	1223	0	0	1223	1.04440649017933	0	54	32.66	NA	4	411.46	NA	4	9.25	Batch70
Sox2-SCR_ESC	Batch70_01_XY02_nonsinglet32	False	False	False	1.1	4	1226.01039883906	121.4	5341.31103396952	1214	1.03672075149445	0.695837004165534	55	32.47	37.0904326019914	2.68353379262104	414.03	419.340586345858	2.60941173784793	9.32	Batch70
Sox2-SCR_ESC	Batch70_01_XY02_nonsinglet32	False	False	False	1.1	4	1133.82168764331	121.7	11017.8095874565	1217	1.03928266438941	0.529899324250083	56	31.46	31.4859513030285	3.60217818208943	416	415.232184085683	4	9.72	Batch70
Sox2-SCR_ESC	Batch70_01_XY02_nonsinglet32	False	False	False	1.1	4	1192.68535096339	136.852092110567	4277.49157555901	1208	1.03159692570453	0.581544392148605	57	31.97	29.4127527718207	1.84965889759914	416.23	417.857094526633	2.68946919574119	9.41	Batch70
Sox2-SCR_ESC	Batch70_01_XY02_nonsinglet32	False	False	False	1.1	4	1231	0	0	1231	1.05123825789923	0	58	31.01	NA	4	417.21	NA	4	9.59	Batch70
Sox2-SCR_ESC	Batch70_01_XY02_nonsinglet32	False	False	False	1.1	4	1242.5	0	0	1242.5	1.06105892399658	0	59	30.58	NA	4	417.1	NA	4	9.35	Batch70
Sox2-SCR_ESC	Batch70_01_XY02_nonsinglet32	False	False	False	1.1	4	1233	0	0	1233	1.05294619982921	0	60	27	NA	4	416.19	NA	4	9.08	Batch70
Sox2-SCR_ESC	Batch70_01_XY02_nonsinglet33	True	False	False	1.1	4	1058.64547793763	192.784798237067	3659.61152941644	1084	0.977457168620379	0.858001580834685	1	205.22	203.708704528409	1.74892287877196	418.37	419.964355505698	1.7274760751712	25.34	Batch70
Sox2-SCR_ESC	Batch70_01_XY02_nonsinglet33	False	False	False	1.1	4	1026.88861892977	149.026899590095	14178.4484065951	1100	0.991884580703336	0.771744554293811	2	209.77	204.749725098919	4	419.92	418.352579188003	3.78551130959358	24.16	Batch70
Sox2-SCR_ESC	Batch70_01_XY02_nonsinglet33	False	False	False	1.1	4	1165	0	0	1165	1.05049594229035	0	3	208.35	NA	4	416.54	NA	4	24.2	Batch70
Sox2-SCR_ESC	Batch70_01_XY02_nonsinglet33	False	False	False	1.1	4	1233.35257959058	141.648523888755	4859.32152683452	1216.5	1.09693417493237	0.545100896265002	4	210.62	204.994550142653	1.36497309164849	413.4	412.619309222372	4	22.9	Batch70
Sox2-SCR_ESC	Batch70_01_XY02_nonsinglet33	False	False	False	1.1	4	1099.05620016857	199.49039457686	5652.54783935276	1110.5	1.00135256988278	0.841558121691302	5	210.85	214.977281400735	1.58865660853985	416.65	422.478396375627	2.83865571200513	23.69	Batch70
Sox2-SCR_ESC	Batch70_01_XY02_nonsinglet33	False	False	False	1.1	4	1119.23861405705	118.055533579037	8576.0604314892	1157	1.04328223624887	0.730286997435383	6	211.08	216.269247786283	3.32957847874417	417.36	422.750168243204	3.47242382164403	23.7	Batch70
Sox2-SCR_ESC	Batch70_01_XY02_nonsinglet33	False	False	False	1.1	4	1150.5	0	0	1150.5	1.03742110009017	0	7	210.48	NA	4	419.62	NA	4	23.16	Batch70
Sox2-SCR_ESC	Batch70_01_XY02_nonsinglet33	False	False	False	1.1	4	1117.12992176125	113.9	3535.89150756168	1139	1.02705139765555	0.844206731365558	8	214.58	219.225908253542	2.69347197124336	417.64	419.708471271567	1.834354396034	23.77	Batch70
Sox2-SCR_ESC	Batch70_01_XY02_nonsinglet33	False	False	False	1.1	4	1124.5	0	0	1124.5	1.01397655545537	0	9	216.46	NA	4	414.71	NA	4	24.02	Batch70
Sox2-SCR_ESC	Batch70_01_XY02_nonsinglet33	False	False	False	1.1	4	1057.88089828475	218.101322852394	11488.1427228088	1108	0.999098286744815	0.848730338601376	10	216.28	217.121352594302	2.60061941273721	416.97	419.042608315255	3.22355601357267	23.54	Batch70
Sox2-SCR_ESC	Batch70_01_XY02_nonsinglet33	False	False	False	1.1	4	1060.9134459947	257.950973522281	12680.1062513416	1090	0.982867448151488	0.891432642705781	11	212.23	216.952646951611	2.68418939824252	415.54	419.255975830667	2.91469464587302	23.22	Batch70
Sox2-SCR_ESC	Batch70_01_XY02_nonsinglet33	False	False	False	1.1	4	1086.80077948141	154.150404329896	8722.97790179591	1101	0.992786293958521	0.828734275783241	12	214.68	217.516813720095	2.85769454010964	416.59	420.925863852989	3.15155432349532	22.33	Batch70
Sox2-SCR_ESC	Batch70_01_XY02_nonsinglet33	False	False	False	1.1	4	1099	0	0	1099	0.990982867448151	0	13	218.09	NA	4	417.16	NA	4	23.37	Batch70
Sox2-SCR_ESC	Batch70_01_XY02_nonsinglet33	False	False	False	1.1	4	1098	0	0	1098	0.990081154192967	0	14	219.12	NA	4	419.1	NA	4	23.75	Batch70
Sox2-SCR_ESC	Batch70_01_XY02_nonsinglet33	False	False	False	1.1	4	1127	0	0	1127	1.01623083859333	0	15	215.78	NA	4	417.67	NA	4	23.84	Batch70
Sox2-SCR_ESC	Batch70_01_XY02_nonsinglet33	False	False	False	1.1	4	1113	0	0	1113	1.00360685302074	0	16	219.86	NA	4	418.14	NA	4	22.55	Batch70
Sox2-SCR_ESC	Batch70_01_XY02_nonsinglet33	False	False	False	1.1	4	1111.46523520584	110.7	1272.5622810682	1107	0.99819657348963	0.305369193112889	17	216.45	221.347441922824	1.68921891374361	418.67	415.168696094857	1.0830935976991	22.32	Batch70
Sox2-SCR_ESC	Batch70_01_XY02_nonsinglet33	False	False	False	1.1	4	1107	0	0	1107	0.99819657348963	0	18	215.03	NA	4	420.57	NA	4	22.57	Batch70
Sox2-SCR_ESC	Batch70_01_XY02_nonsinglet33	False	False	False	1.1	4	1126	0	0	1126	1.01532912533814	0	19	213.36	NA	4	420.03	NA	4	23	Batch70
Sox2-SCR_ESC	Batch70_01_XY02_nonsinglet33	False	False	False	1.1	4	1114.45268029076	135.053084719873	5822.58911995885	1130	1.01893597835888	0.827308329318052	20	219.45	214.403659764404	2.23959356776159	422.56	425.95004289245	3.06381771707898	23.06	Batch70
Sox2-SCR_ESC	Batch70_01_XY02_nonsinglet33	False	False	False	1.1	4	1101.63181399706	151.893241833245	8678.71834489583	1100	0.991884580703336	0.842620493772639	21	220.26	214.192947022634	3.07357254816524	422.73	425.18242941326	2.95865395409795	22.14	Batch70
Sox2-SCR_ESC	Batch70_01_XY02_nonsinglet33	False	False	False	1.1	4	1091	0	0	1091	0.983769161406673	0	22	218.38	NA	4	423.07	NA	4	22.42	Batch70
Sox2-SCR_ESC	Batch70_01_XY02_nonsinglet33	False	False	False	1.1	4	1087.5	0	0	1087.5	0.980613165013526	0	23	222.15	NA	4	424.98	NA	4	23.64	Batch70
Sox2-SCR_ESC	Batch70_01_XY02_nonsinglet33	False	False	False	1.1	4	1067	0	0	1067	0.962128043282236	0	24	222.7	NA	4	423.26	NA	4	23.9	Batch70
Sox2-SCR_ESC	Batch70_01_XY02_nonsinglet33	False	False	False	1.1	4	1105	0	0	1105	0.996393146979261	0	25	223.93	NA	4	425.05	NA	4	23.39	Batch70
Sox2-SCR_ESC	Batch70_01_XY02_nonsinglet33	False	False	False	1.1	4	1183	0	0	1183	1.06672678088368	0	26	222.36	NA	4	425.07	NA	4	22.79	Batch70
Sox2-SCR_ESC	Batch70_01_XY02_nonsinglet33	False	False	False	1.1	4	1106.00183325444	129.502580173904	7100.80877327507	1123.5	1.01307484220018	0.692864158788922	27	220.96	214.558693835937	2.45699483851557	422.15	421.610681893735	3.55177666976887	22.86	Batch70
Sox2-SCR_ESC	Batch70_01_XY02_nonsinglet33	False	False	False	1.1	4	1111	0	0	1111	1.00180342651037	0	28	220.97	NA	4	422.81	NA	4	23.88	Batch70
Sox2-SCR_ESC	Batch70_01_XY02_nonsinglet33	False	False	False	1.1	4	1066.30233049202	158.970589852546	11695.7919588329	1110	1.00090171325518	0.75559774422005	29	218.24	216.292080166314	2.92734127369782	425.77	420.903001707257	3.99999999999992	23.19	Batch70
Sox2-SCR_ESC	Batch70_01_XY02_nonsinglet33	False	False	False	1.1	4	1126.69957056354	177.4794399853	8285.55558901595	1140	1.02795311091073	0.842091548441926	30	218.19	214.630097029749	2.81557741235281	422.49	420.062572540915	2.63892235236041	23.77	Batch70
Sox2-SCR_ESC	Batch70_01_XY02_nonsinglet33	False	False	False	1.1	4	1109.41610068487	238.079204122427	5174.73203695901	1127	1.01623083859333	0.840697112115015	31	222.03	224.736603615794	2.01237892334219	423.02	416.295619186369	1.71900500818248	22.87	Batch70
Sox2-SCR_ESC	Batch70_01_XY02_nonsinglet33	False	False	False	1.1	4	1059.83413969042	124.434526970075	2251.3399589794	1090	0.982867448151488	0.695783494604144	32	223.27	224.102573170958	1.80011959369843	427.3	429.219372189507	1.59962918032885	23.2	Batch70
Sox2-SCR_ESC	Batch70_01_XY02_nonsinglet33	False	False	False	1.1	4	1110.38691713683	110.45	603.309541637433	1104.5	0.995942290351668	0.346152851534696	33	223.05	222.377338148696	0.883201067326855	430.44	427.145387777469	0.984317909287748	22.94	Batch70
Sox2-SCR_ESC	Batch70_01_XY02_nonsinglet33	False	False	False	1.1	4	1103.5	0	0	1103.5	0.995040577096483	0	34	223.31	NA	4	430.54	NA	4	23.01	Batch70
Sox2-SCR_ESC	Batch70_01_XY02_nonsinglet33	False	False	False	1.1	4	1094	0	0	1094	0.986474301172227	0	35	224.91	NA	4	429.15	NA	4	22.88	Batch70
Sox2-SCR_ESC	Batch70_01_XY02_nonsinglet33	False	False	False	1.1	4	1081	0	0	1081	0.974752028854824	0	36	221.63	NA	4	429.36	NA	4	23	Batch70
Sox2-SCR_ESC	Batch70_01_XY02_nonsinglet33	False	False	False	1.1	4	1145	0	0	1145	1.03246167718665	0	37	220.48	NA	4	424.51	NA	4	23.53	Batch70
Sox2-SCR_ESC	Batch70_01_XY02_nonsinglet33	False	False	False	1.1	4	1075.50755952646	199.100753793925	16335.8290364397	1154	1.04057709648332	0.818417725901582	38	221.15	218.443039725213	3.99999999999972	424.62	423.622410421467	3.26459102637517	24.97	Batch70
Sox2-SCR_ESC	Batch70_01_XY02_nonsinglet33	False	False	False	1.1	4	1106.82148003359	153.617819614666	5799.36350698291	1103	0.994589720468891	0.587651202077943	39	223.33	218.265353930475	2.03595578945801	422.5	424.399381214535	2.95114732199279	24.1	Batch70
Sox2-SCR_ESC	Batch70_01_XY02_nonsinglet33	False	False	False	1.1	4	1099.5	0	0	1099.5	0.991433724075744	0	40	219.9	NA	4	423.71	NA	4	24.04	Batch70
Sox2-SCR_ESC	Batch70_01_XY02_nonsinglet33	False	False	False	1.1	4	1042.72038728753	249.946537476544	11984.3240348239	1099	0.990982867448151	0.862423214791768	41	216.82	215.217870392903	2.16912353455727	423.57	423.557699995435	3.51805504499005	23.39	Batch70
Sox2-SCR_ESC	Batch70_01_XY02_nonsinglet33	False	False	False	1.1	4	1057.43842101923	149.937275438266	5067.5519093251	1102	0.993688007213706	0.771478951478642	42	219.65	215.720609912277	2.013780795795	425.28	421.859342598182	2.67114149978345	22.8	Batch70
Sox2-SCR_ESC	Batch70_01_XY02_nonsinglet33	False	False	False	1.1	4	1062.21005638032	245.261469977677	15922.0349751589	1083	0.976555455365194	0.944180220679977	43	219.94	225.840066508063	2.58303180586098	427.25	425.442902837418	4	23.07	Batch70
Sox2-SCR_ESC	Batch70_01_XY02_nonsinglet33	False	False	False	1.1	4	1085	0	0	1085	0.978358881875564	0	44	218.42	NA	4	426.52	NA	4	22.89	Batch70
Sox2-SCR_ESC	Batch70_01_XY02_nonsinglet33	False	False	False	1.1	4	1110	0	0	1110	1.00090171325518	0	45	218.46	NA	4	425.13	NA	4	23.01	Batch70
Sox2-SCR_ESC	Batch70_01_XY02_nonsinglet33	False	False	False	1.1	4	1103	0	0	1103	0.994589720468891	0	46	218.5	NA	4	426.35	NA	4	22.03	Batch70
Sox2-SCR_ESC	Batch70_01_XY02_nonsinglet33	False	False	False	1.1	4	1106.5	0	0	1106.5	0.997745716862038	0	47	220.28	NA	4	424.26	NA	4	22.56	Batch70
Sox2-SCR_ESC	Batch70_01_XY02_nonsinglet33	False	False	False	1.1	4	1102	0	0	1102	0.993688007213706	0	48	221.22	NA	4	426.33	NA	4	22.27	Batch70
Sox2-SCR_ESC	Batch70_01_XY02_nonsinglet33	False	False	False	1.1	4	1124	0	0	1124	1.01352569882777	0	49	218.94	NA	4	427.46	NA	4	23.09	Batch70
Sox2-SCR_ESC	Batch70_01_XY02_nonsinglet33	False	False	False	1.1	4	1130	0	0	1130	1.01893597835888	0	50	219.66	NA	4	425.55	NA	4	22.88	Batch70
Sox2-SCR_ESC	Batch70_01_XY02_nonsinglet33	False	False	False	1.1	4	1117	0	0	1117	1.00721370604148	0	51	227.3	NA	4	422.37	NA	4	23.59	Batch70
Sox2-SCR_ESC	Batch70_01_XY02_nonsinglet33	False	False	False	1.1	4	1089	0	0	1089	0.981965734896303	0	52	223.69	NA	4	425.02	NA	4	22.67	Batch70
Sox2-SCR_ESC	Batch70_01_XY02_nonsinglet33	False	False	False	1.1	4	1097	0	0	1097	0.989179440937782	0	53	222.83	NA	4	425.74	NA	4	22.99	Batch70
Sox2-SCR_ESC	Batch70_01_XY02_nonsinglet33	False	False	False	1.1	4	1094	0	0	1094	0.986474301172227	0	54	219.49	NA	4	423.96	NA	4	22	Batch70
Sox2-SCR_ESC	Batch70_01_XY02_nonsinglet33	False	False	False	1.1	4	1100	0	0	1100	0.991884580703336	0	55	220.1	NA	4	422.61	NA	4	21.81	Batch70
Sox2-SCR_ESC	Batch70_01_XY02_nonsinglet33	False	False	False	1.1	4	1103	0	0	1103	0.994589720468891	0	56	217.96	NA	4	423.37	NA	4	22.87	Batch70
Sox2-SCR_ESC	Batch70_01_XY02_nonsinglet33	False	False	False	1.1	4	1059	0	0	1059	0.954914337240757	0	57	215.16	NA	4	425.34	NA	4	22.56	Batch70
Sox2-SCR_ESC	Batch70_01_XY02_nonsinglet33	False	False	False	1.1	4	1086.5	0	0	1086.5	0.979711451758341	0	58	214.59	NA	4	430.24	NA	4	22.5	Batch70
Sox2-SCR_ESC	Batch70_01_XY02_nonsinglet33	False	False	False	1.1	4	1101	0	0	1101	0.992786293958521	0	59	211.55	NA	4	430.87	NA	4	21.74	Batch70
Sox2-SCR_ESC	Batch70_01_XY02_nonsinglet33	False	False	False	1.1	4	1084.99897095235	111.972929507391	4831.77020236984	1110	1.00090171325518	0.530440617817572	60	209	207.083464501478	1.71693454061074	429.51	431.907199854176	4	23.42	Batch70
Sox2-SCR_ESC	Batch70_01_XY02_nonsinglet34	False	False	False	1.1	4	2127.19987185174	595.691735672524	46181.6458012744	2087	1.10015814443859	0.791191242364509	1	471.27	465.086884991934	4	337.13	335.982476164697	3.08466736130304	18.57	Batch70
Sox2-SCR_ESC	Batch70_01_XY02_nonsinglet34	False	False	False	1.1	4	2145	0	0	2145	1.13073273589879	0	2	471.64	NA	4	337.97	NA	4	17.91	Batch70
Sox2-SCR_ESC	Batch70_01_XY02_nonsinglet34	False	False	False	1.1	4	2580.861428907	895.395629936388	43425.889028687	2179.5	1.14891934633632	0.797447976218678	3	471.86	463	2.22206437451179	336.01	341.868481565731	3.47374240072913	18.41	Batch70
Sox2-SCR_ESC	Batch70_01_XY02_nonsinglet34	False	False	False	1.1	4	2157.5	0	0	2157.5	1.13732208750659	0	4	473.33	NA	4	333.29	NA	4	17.5	Batch70
Sox2-SCR_ESC	Batch70_01_XY02_nonsinglet34	False	False	False	1.1	4	2152.97128549249	812.657011785672	65520.1701261538	2025.5	1.0677385345282	0.863406059062719	5	472.55	464.978440304152	3.2079547720043	331.43	335.59326250037	4	17.61	Batch70
Sox2-SCR_ESC	Batch70_01_XY02_nonsinglet34	False	False	False	1.1	4	2105	0	0	2105	1.10964681075382	0	6	473.54	NA	4	331.07	NA	4	17.89	Batch70
Sox2-SCR_ESC	Batch70_01_XY02_nonsinglet34	False	False	False	1.1	4	2157.5	0	0	2157.5	1.13732208750659	0	7	472.77	NA	4	332.09	NA	4	18.09	Batch70
Sox2-SCR_ESC	Batch70_01_XY02_nonsinglet34	False	False	False	1.1	4	2089.33240332972	534.003724583055	41555.2386522928	2096	1.1049024775962	0.842356600724935	8	475.66	467.798788958759	3.09629264965154	333.34	333.968095816815	3.99999999999998	16.93	Batch70
Sox2-SCR_ESC	Batch70_01_XY02_nonsinglet34	True	False	False	1.1	4	2105.57104837825	802.224865298353	32338.5584525626	2110	1.11228255139694	0.927719703692394	9	476.38	468.344816235563	2.25973090869302	336	332.195513872019	2.83914981703842	17.38	Batch70
Sox2-SCR_ESC	Batch70_01_XY02_nonsinglet34	False	False	False	1.1	4	2031	0	0	2031	1.07063784923564	0	10	474.07	NA	4	335.47	NA	4	17.31	Batch70
Sox2-SCR_ESC	Batch70_01_XY02_nonsinglet34	False	False	False	1.1	4	2037.97338203391	904.916951357713	53696.2976974027	2071	1.0917237743806	0.866893829686398	11	470.85	463.678743690051	3.17787714096933	334.73	336.100722242435	2.97179614017222	17.34	Batch70
Sox2-SCR_ESC	Batch70_01_XY02_nonsinglet34	False	False	False	1.1	4	1900.29999977132	1332.60761174621	88426.5736199813	2007	1.05798629414866	0.920840662539688	12	471.65	463.336691849472	3.22448466711771	333.9	336.544472380563	3.27522160310208	17.18	Batch70
Sox2-SCR_ESC	Batch70_01_XY02_nonsinglet34	False	False	False	1.1	4	1946	0	0	1946	1.02583025830258	0	13	473.61	NA	4	336.4	NA	4	17.43	Batch70
Sox2-SCR_ESC	Batch70_01_XY02_nonsinglet34	False	False	False	1.1	4	1985.96780719276	608.675038232828	61190.6372269593	1939	1.02214022140221	0.604739513068208	14	473.07	465.910260922166	3.9999999999996	336.28	339.2841835956	3.99999999995983	18.3	Batch70
Sox2-SCR_ESC	Batch70_01_XY02_nonsinglet34	False	False	False	1.1	4	1923.22480513557	648.129824012265	65157.0615592297	2005	1.05693199789141	0.803223422627555	15	473.35	465.241601719397	3.99999999999912	335.21	339.033502448769	3.99999999981865	17.13	Batch70
Sox2-SCR_ESC	Batch70_01_XY02_nonsinglet34	False	False	False	1.1	4	1953.5	0	0	1953.5	1.02978386926726	0	16	473.57	NA	4	336.1	NA	4	17.09	Batch70
Sox2-SCR_ESC	Batch70_01_XY02_nonsinglet34	False	False	False	1.1	4	1981	0	0	1981	1.04428044280443	0	17	471.76	NA	4	332.86	NA	4	17.17	Batch70
Sox2-SCR_ESC	Batch70_01_XY02_nonsinglet34	False	False	False	1.1	4	1984.5	0	0	1984.5	1.04612546125461	0	18	472.45	NA	4	333.82	NA	4	17.82	Batch70
Sox2-SCR_ESC	Batch70_01_XY02_nonsinglet34	False	False	False	1.1	4	1930	0	0	1930	1.0173958882446	0	19	473.1	NA	4	332.9	NA	4	17.22	Batch70
Sox2-SCR_ESC	Batch70_01_XY02_nonsinglet34	False	False	False	1.1	4	1881.5	0	0	1881.5	0.991829204006326	0	20	474.02	NA	4	334.99	NA	4	17.26	Batch70
Sox2-SCR_ESC	Batch70_01_XY02_nonsinglet34	False	False	False	1.1	4	1755.37017868591	262.022864864578	23311.7208339212	1823	0.960991038481813	0.590622480062696	21	475.13	472.089936643205	4	340.42	336.91887175231	3.5399379539533	16.64	Batch70
Sox2-SCR_ESC	Batch70_01_XY02_nonsinglet34	False	False	False	1.1	4	1889	0	0	1889	0.995782814971007	0	22	473.3	NA	4	343.89	NA	4	16.62	Batch70
Sox2-SCR_ESC	Batch70_01_XY02_nonsinglet34	False	False	False	1.1	4	1882.5	0	0	1882.5	0.99235635213495	0	23	473.62	NA	4	348.12	NA	4	17.1	Batch70
Sox2-SCR_ESC	Batch70_01_XY02_nonsinglet34	False	False	False	1.1	4	1875	0	0	1875	0.988402741170269	0	24	470.38	NA	4	346.92	NA	4	17.74	Batch70
Sox2-SCR_ESC	Batch70_01_XY02_nonsinglet34	False	False	False	1.1	4	1844.5	0	0	1844.5	0.972324723247233	0	25	473.07	NA	4	345	NA	4	18.23	Batch70
Sox2-SCR_ESC	Batch70_01_XY02_nonsinglet34	True	False	False	1.1	4	2075.16615123608	913.541763901197	16414.1635204713	2063	1.08750658935161	0.926799593315765	26	472.26	474.869397053384	1.52670736580264	347.29	340.7575680562	1.87307447932989	18.22	Batch70
Sox2-SCR_ESC	Batch70_01_XY02_nonsinglet34	False	False	False	1.1	4	2004	0	0	2004	1.05640484976278	0	27	473.83	NA	4	349.38	NA	4	17.41	Batch70
Sox2-SCR_ESC	Batch70_01_XY02_nonsinglet34	False	False	False	1.1	4	2022	0	0	2022	1.06589351607802	0	28	471.22	NA	4	351.6	NA	4	17.51	Batch70
Sox2-SCR_ESC	Batch70_01_XY02_nonsinglet34	False	False	False	1.1	4	1945	0	0	1945	1.02530311017396	0	29	472.52	NA	4	349.55	NA	4	17.44	Batch70
Sox2-SCR_ESC	Batch70_01_XY02_nonsinglet34	False	False	False	1.1	4	1969.76350743066	382.231186527587	30625.5510017533	1978.5	1.04296257248287	0.685268730656932	30	471.78	463	3.18799990405865	347.74	347.101042540303	4	16.94	Batch70
Sox2-SCR_ESC	Batch70_01_XY02_nonsinglet34	False	False	False	1.1	4	2050.3423470551	191.6	3255.46923774975	1916	1.01001581444386	0.314409603943439	31	473.6	467.956288831612	1.73265335814973	345.52	347.41124420009	1.56072686126789	16.26	Batch70
Sox2-SCR_ESC	Batch70_01_XY02_nonsinglet34	False	False	False	1.1	4	1770.89567428974	603.070188993801	60627.1768006634	1875.5	0.988666315234581	0.81535058760519	32	475.31	467.458322897177	3.99999999996026	346.26	348.287304756269	3.99999999999687	16.42	Batch70
Sox2-SCR_ESC	Batch70_01_XY02_nonsinglet34	False	False	False	1.1	4	1847	0	0	1847	0.973642593568793	0	33	475.97	NA	4	352.7	NA	4	16.03	Batch70
Sox2-SCR_ESC	Batch70_01_XY02_nonsinglet34	False	False	False	1.1	4	1829	0	0	1829	0.964153927253558	0	34	476.9	NA	4	357.62	NA	4	16.58	Batch70
Sox2-SCR_ESC	Batch70_01_XY02_nonsinglet34	False	False	False	1.1	4	1823	0	0	1823	0.960991038481813	0	35	478.8	NA	4	356.78	NA	4	16.6	Batch70
Sox2-SCR_ESC	Batch70_01_XY02_nonsinglet34	False	False	False	1.1	4	1793.86101950155	182.2	5900.91089032562	1822	0.960463890353189	0.510978122024359	36	476.16	476.075026163622	3.14027358720999	355.52	350.109242210855	1.64143502386796	17.04	Batch70
Sox2-SCR_ESC	Batch70_01_XY02_nonsinglet34	False	False	False	1.1	4	1894.5	0	0	1894.5	0.99868212967844	0	37	476.3	NA	4	354.31	NA	4	17.02	Batch70
Sox2-SCR_ESC	Batch70_01_XY02_nonsinglet34	False	False	False	1.1	4	1912	0	0	1912	1.00790722192936	0	38	476.88	NA	4	359.09	NA	4	17.37	Batch70
Sox2-SCR_ESC	Batch70_01_XY02_nonsinglet34	False	False	False	1.1	4	1811.5	0	0	1811.5	0.954928835002636	0	39	479.13	NA	4	354.06	NA	4	16.75	Batch70
Sox2-SCR_ESC	Batch70_01_XY02_nonsinglet34	False	False	False	1.1	4	1831	0	0	1831	0.965208223510806	0	40	479.64	NA	4	347.84	NA	4	17.11	Batch70
Sox2-SCR_ESC	Batch70_01_XY02_nonsinglet34	False	False	False	1.1	4	1651.14551592717	269.499073421821	26641.7207740837	1797	0.947285187137586	0.727976947773447	41	477.33	476.134806443155	3.93337635761275	348.18	344.694222505021	4	16.58	Batch70
Sox2-SCR_ESC	Batch70_01_XY02_nonsinglet34	False	False	False	1.1	4	1688	0	0	1688	0.889826041117554	0	42	478.02	NA	4	347.26	NA	4	16.32	Batch70
Sox2-SCR_ESC	Batch70_01_XY02_nonsinglet34	False	False	False	1.1	4	1699.5	0	0	1699.5	0.895888244596732	0	43	479.38	NA	4	345.31	NA	4	16.42	Batch70
Sox2-SCR_ESC	Batch70_01_XY02_nonsinglet34	False	False	False	1.1	4	1713	0	0	1713	0.903004744333158	0	44	479.23	NA	4	344.38	NA	4	16.24	Batch70
Sox2-SCR_ESC	Batch70_01_XY02_nonsinglet34	False	False	False	1.1	4	1768	0	0	1768	0.931997891407485	0	45	478.5	NA	4	342.5	NA	4	17.11	Batch70
Sox2-SCR_ESC	Batch70_01_XY02_nonsinglet34	False	False	False	1.1	4	1756.5	0	0	1756.5	0.925935687928308	0	46	478.58	NA	4	337.77	NA	4	16.7	Batch70
Sox2-SCR_ESC	Batch70_01_XY02_nonsinglet34	False	False	False	1.1	4	1705	0	0	1705	0.898787559304164	0	47	479.48	NA	4	336.04	NA	4	17.08	Batch70
Sox2-SCR_ESC	Batch70_01_XY02_nonsinglet34	False	False	False	1.1	4	1690.5	0	0	1690.5	0.891143911439114	0	48	476.9	NA	4	334.22	NA	4	17.63	Batch70
Sox2-SCR_ESC	Batch70_01_XY02_nonsinglet34	False	False	False	1.1	4	1764	0	0	1764	0.929889298892989	0	49	478.89	NA	4	343.64	NA	4	16.54	Batch70
Sox2-SCR_ESC	Batch70_01_XY02_nonsinglet34	False	False	False	1.1	4	1797	0	0	1797	0.947285187137586	0	50	481.25	NA	4	342.11	NA	4	16.53	Batch70
Sox2-SCR_ESC	Batch70_01_XY02_nonsinglet34	False	False	False	1.1	4	1767	0	0	1767	0.931470743278861	0	51	483.9	NA	4	345.14	NA	4	16.29	Batch70
Sox2-SCR_ESC	Batch70_01_XY02_nonsinglet34	False	False	False	1.1	4	1795.5	0	0	1795.5	0.946494464944649	0	52	481.52	NA	4	349.47	NA	4	16.17	Batch70
Sox2-SCR_ESC	Batch70_01_XY02_nonsinglet34	False	False	False	1.1	4	1766.66304152333	301.258067878493	22467.9831653857	1759	0.927253558249868	0.876404190021874	53	481.17	473	2.96746708535206	347.47	345.329361430738	4	16.93	Batch70
Sox2-SCR_ESC	Batch70_01_XY02_nonsinglet34	False	False	False	1.1	4	1717	0	0	1717	0.905113336847654	0	54	481.05	NA	4	349.5	NA	4	16.55	Batch70
Sox2-SCR_ESC	Batch70_01_XY02_nonsinglet34	False	False	False	1.1	4	1590.70803174709	602.439223399045	60563.7452748226	1697.5	0.894833948339483	0.908498611570309	55	481.32	473	4	350.84	352.627237535497	4	17.28	Batch70
Sox2-SCR_ESC	Batch70_01_XY02_nonsinglet34	False	False	False	1.1	4	1722	0	0	1722	0.907749077490775	0	56	482.5	NA	4	346.74	NA	4	17.82	Batch70
Sox2-SCR_ESC	Batch70_01_XY02_nonsinglet34	False	False	False	1.1	4	1709	0	0	1709	0.900896151818661	0	57	483.36	NA	4	340.89	NA	4	17.09	Batch70
Sox2-SCR_ESC	Batch70_01_XY02_nonsinglet34	False	False	False	1.1	4	1724.69642168586	746.202223776293	57639.1912243021	1789	0.943068002108593	0.966464163690592	58	481.36	473	3.07341952873246	342.44	343.261882317465	3.99999999999961	18.21	Batch70
Sox2-SCR_ESC	Batch70_01_XY02_nonsinglet34	False	False	False	1.1	4	1759	0	0	1759	0.927253558249868	0	59	482.29	NA	4	340.01	NA	4	18.48	Batch70
Sox2-SCR_ESC	Batch70_01_XY02_nonsinglet34	False	False	False	1.1	4	1713.5	0	0	1713.5	0.90326831839747	0	60	484.09	NA	4	343.42	NA	4	17.57	Batch70
Sox2-SCR_ESC	Batch70_01_XY02_singlet01	False	False	False	1.1	4	1358.5	0	0	1358.5	1.10627035830619	0	1	81.94	NA	4	49.19	NA	4	15.62	Batch70
Sox2-SCR_ESC	Batch70_01_XY02_singlet01	False	False	False	1.1	4	1428	0	0	1428	1.1628664495114	0	2	82.83	NA	4	48.79	NA	4	16.93	Batch70
Sox2-SCR_ESC	Batch70_01_XY02_singlet01	False	False	False	1.1	4	1500.13111464128	272.580340566677	27402.741507866	1475	1.20114006514658	0.784851084030473	3	83.54	90	3.99999999999975	45.4	51.1159656656817	4	17.43	Batch70
Sox2-SCR_ESC	Batch70_01_XY02_singlet01	False	False	False	1.1	4	1492.34321980006	242.422836309124	22494.7222693165	1469.5	1.19666123778502	0.82811314662741	4	81.98	87.0101085353109	4	44.74	47.4045230338506	3.69205034596924	18.51	Batch70
Sox2-SCR_ESC	Batch70_01_XY02_singlet01	False	False	False	1.1	4	1332.68921865393	278.653615679671	28013.2931994403	1327.5	1.08102605863192	0.808934646140107	5	81.14	87.7283399544576	3.99999999999736	44.79	47.4507821520514	3.99999999999995	19.1	Batch70
Sox2-SCR_ESC	Batch70_01_XY02_singlet01	False	False	False	1.1	4	1371.5	0	0	1371.5	1.11685667752443	0	6	79.35	NA	4	41.37	NA	4	19.99	Batch70
Sox2-SCR_ESC	Batch70_01_XY02_singlet01	False	False	False	1.1	4	1393	0	0	1393	1.13436482084691	0	7	79.94	NA	4	40.82	NA	4	20.58	Batch70
Sox2-SCR_ESC	Batch70_01_XY02_singlet01	False	False	False	1.1	4	1317.98269574178	302.708622163404	20869.08148209	1345.5	1.09568403908795	0.866281063392783	8	81.57	85.0296746675721	3.27955526655197	41.81	43.7669467703766	3.34567759446263	19.8	Batch70
Sox2-SCR_ESC	Batch70_01_XY02_singlet01	False	False	False	1.1	4	1317	0	0	1317	1.07247557003257	0	9	85.79	NA	4	42.41	NA	4	21.27	Batch70
Sox2-SCR_ESC	Batch70_01_XY02_singlet01	False	False	False	1.1	4	1160.9219696784	386.072808875919	31100.7363822682	1343	1.09364820846906	0.87864836084583	10	86.99	88.7449487690189	4	44.1	43.8472146419412	3.20525040626329	21.89	Batch70
Sox2-SCR_ESC	Batch70_01_XY02_singlet01	False	False	False	1.1	4	1288.5	0	0	1288.5	1.0492671009772	0	11	85.56	NA	4	42.89	NA	4	22.19	Batch70
Sox2-SCR_ESC	Batch70_01_XY02_singlet01	False	False	False	1.1	4	1273.65743414179	261.567236073398	21407.8813548945	1206.5	0.982491856677524	0.55830604983525	12	92.57	91.3961136806311	3.25649827919974	42.93	48.4193361821634	4	24.91	Batch70
Sox2-SCR_ESC	Batch70_01_XY02_singlet01	False	False	False	1.1	4	1203.32033396354	268.440203602677	19811.2272771721	1299	1.05781758957655	0.782367579168249	13	95.5	90.8235899048389	4	50.5	50.1099549756815	2.93646161308561	27	Batch70
Sox2-SCR_ESC	Batch70_01_XY02_singlet01	False	False	False	1.1	4	1281	0	0	1281	1.04315960912052	0	14	93.5	NA	4	51.5	NA	4	27	Batch70
Sox2-SCR_ESC	Batch70_01_XY02_singlet01	False	False	False	1.1	4	1169.57493781756	218.267618018325	20619.6889960448	1282	1.04397394136808	0.736782936527951	15	97.5	93.4159234596814	3.75883540409071	50.5	49.9047473044523	4	27	Batch70
Sox2-SCR_ESC	Batch70_01_XY02_singlet01	False	False	False	1.1	4	1206.75200150297	120.55	11485.4959220985	1205.5	0.981677524429967	0.426828334808949	16	100.5	95.289119864032	3.79090625028661	52.5	58.0454667272078	4	27	Batch70
Sox2-SCR_ESC	Batch70_01_XY02_singlet01	False	False	False	1.1	4	1211.11794285846	147.541531097074	11437.2756448007	1198.5	0.975977198697068	0.534283068814355	17	101.5	94.8417512642372	3.08438661030122	53.5	56.7992584218673	4	27	Batch70
Sox2-SCR_ESC	Batch70_01_XY02_singlet01	False	False	False	1.1	4	1134	0	0	1134	0.923452768729642	0	18	104.5	NA	4	52.5	NA	4	27	Batch70
Sox2-SCR_ESC	Batch70_01_XY02_singlet01	False	False	False	1.1	4	1124.38401961969	176.962971404623	14266.0363247971	1171.5	0.953990228013029	0.759729102105376	19	100.5	93.7313201114642	3.20760905405466	52.5	48.7875906717288	4	27	Batch70
Sox2-SCR_ESC	Batch70_01_XY02_singlet01	False	False	False	1.1	4	1171.20860813245	138.022003238856	13875.4734448202	1201	0.978013029315961	0.673288307210685	20	96.5	88	3.99999999995823	56.5	60.8057694441171	4	27	Batch70
Sox2-SCR_ESC	Batch70_01_XY02_singlet01	False	False	False	1.1	4	1147.5	0	0	1147.5	0.934446254071661	0	21	97.5	NA	4	57.5	NA	4	27	Batch70
Sox2-SCR_ESC	Batch70_01_XY02_singlet01	False	False	False	1.1	4	1171	0	0	1171	0.953583061889251	0	22	97.59	NA	4	60.11	NA	4	24.26	Batch70
Sox2-SCR_ESC	Batch70_01_XY02_singlet01	False	False	False	1.1	4	1152	0	0	1152	0.938110749185668	0	23	98.5	NA	4	61.5	NA	4	27	Batch70
Sox2-SCR_ESC	Batch70_01_XY02_singlet01	False	False	False	1.1	4	1185.5	0	0	1185.5	0.965390879478827	0	24	97.57	NA	4	64.04	NA	4	24.95	Batch70
Sox2-SCR_ESC	Batch70_01_XY02_singlet01	False	False	False	1.1	4	1254	0	0	1254	1.02117263843648	0	25	101.3	NA	4	66.39	NA	4	24.41	Batch70
Sox2-SCR_ESC	Batch70_01_XY02_singlet01	False	False	False	1.1	4	1213.72407903289	221.854233171328	18929.4982515233	1266	1.03094462540717	0.82522154614409	26	102.35	100.825319030364	3.39493833254166	62.64	68.4610880803873	4	24.8	Batch70
Sox2-SCR_ESC	Batch70_01_XY02_singlet01	False	False	False	1.1	4	1205	0	0	1205	0.981270358306189	0	27	102.17	NA	4	64.67	NA	4	25.15	Batch70
Sox2-SCR_ESC	Batch70_01_XY02_singlet01	False	False	False	1.1	4	1203.6931889644	159.525298358107	13627.5939335923	1213	0.987785016286645	0.795574733753262	28	101.98	94.6703043701668	3.72336125269409	66.16	73	3.65153058188532	24.7	Batch70
Sox2-SCR_ESC	Batch70_01_XY02_singlet01	False	False	False	1.1	4	1182.06049230597	181.509361133563	18247.2958029934	1238	1.00814332247557	0.657759684809588	29	103.35	95.3756750802074	3.99999999999967	68.35	72.9780119753597	4	25.02	Batch70
Sox2-SCR_ESC	Batch70_01_XY02_singlet01	False	False	False	1.1	4	1230	0	0	1230	1.00162866449511	0	30	103.99	NA	4	70.35	NA	4	25.26	Batch70
Sox2-SCR_ESC	Batch70_01_XY02_singlet01	False	False	False	1.1	4	1194	0	0	1194	0.972312703583062	0	31	104.53	NA	4	68.59	NA	4	25.18	Batch70
Sox2-SCR_ESC	Batch70_01_XY02_singlet01	False	False	False	1.1	4	1236.67395872714	183.168097649027	9785.23406111109	1200	0.977198697068404	0.645152185675999	32	108.36	101.281680845509	2.31887502071499	73.06	75.1055894322354	3.66660848905656	24.26	Batch70
Sox2-SCR_ESC	Batch70_01_XY02_singlet01	False	False	False	1.1	4	1238.66718024835	217.898456204284	4437.11663290574	1219	0.992671009771987	0.704871686557693	33	109.1	106.765095012495	1.9234937273022	73.85	70.3005311144215	1.68490886545557	24.36	Batch70
Sox2-SCR_ESC	Batch70_01_XY02_singlet01	False	False	False	1.1	4	1232	0	0	1232	1.00325732899023	0	34	105.22	NA	4	73.97	NA	4	25.42	Batch70
Sox2-SCR_ESC	Batch70_01_XY02_singlet01	False	False	False	1.1	4	1129.96361306339	118.75	3578.83966320385	1187.5	0.967019543973941	0.483441706176441	35	106.59	108.044469460918	3.28670479109392	70.6	66.2432236328628	1.45938011409048	25.87	Batch70
Sox2-SCR_ESC	Batch70_01_XY02_singlet01	False	False	False	1.1	4	1213.5	0	0	1213.5	0.988192182410424	0	36	103.5	NA	4	66.5	NA	4	27	Batch70
Sox2-SCR_ESC	Batch70_01_XY02_singlet01	False	False	False	1.1	4	1223.35785771963	255.211581720618	20779.3290427719	1251.5	1.01913680781759	0.747772030129384	37	101.5	95.9767652731864	3.23960192403075	64.5	69.7655456146187	4	27	Batch70
Sox2-SCR_ESC	Batch70_01_XY02_singlet01	False	False	False	1.1	4	1222.53787901597	280.770590983693	18482.1055932551	1241	1.01058631921824	0.857851290275809	38	99.32	95.4833652656334	2.71745035050136	65.92	68.6406644138683	3.85530473325314	25.24	Batch70
Sox2-SCR_ESC	Batch70_01_XY02_singlet01	False	False	False	1.1	4	1216.5	0	0	1216.5	0.990635179153095	0	39	99.5	NA	4	67.5	NA	4	27	Batch70
Sox2-SCR_ESC	Batch70_01_XY02_singlet01	False	False	False	1.1	4	1221.87750450764	121.2	1407.21328220947	1212	0.986970684039088	0.276866656696377	40	97.69	96.0200808043335	1.46548779742948	63.6	59.7094366732972	1.26094341413388	26.41	Batch70
Sox2-SCR_ESC	Batch70_01_XY02_singlet01	False	False	False	1.1	4	1161.4924267507	212.161047178392	16243.2620779752	1188.5	0.967833876221498	0.847621609723459	41	93.5	86.8851889989548	3.04626799977118	62.5	60.1330350950274	4	27	Batch70
Sox2-SCR_ESC	Batch70_01_XY02_singlet01	False	False	False	1.1	4	1201.56573886242	115.6	3161.34463158872	1156	0.941368078175896	0.410312475909549	42	93.3	88.0454405706559	1.72036113521193	62.78	62.8634498075184	2.52996716222585	25.75	Batch70
Sox2-SCR_ESC	Batch70_01_XY02_singlet01	False	False	False	1.1	4	1130.04352024649	167.179736152623	16806.7259935908	1192	0.970684039087948	0.518859630342752	43	92	86.9640835736039	4	65.02	61.6021007013163	3.99999999999995	24.51	Batch70
Sox2-SCR_ESC	Batch70_01_XY02_singlet01	False	False	False	1.1	4	1208.16788334223	120.8	2888.78426661357	1208	0.98371335504886	0.497129379531755	44	90.31	86.3736787711848	2.822860619185	65.18	62.8283656854829	1.34827735137748	23.65	Batch70
Sox2-SCR_ESC	Batch70_01_XY02_singlet01	False	False	False	1.1	4	1206.69867845319	124.45	9702.08218990111	1244.5	1.01343648208469	0.504567009126649	45	89.73	86.5535965404992	3.12131337788583	64.55	61.7256527137382	3.97514681475598	23.03	Batch70
Sox2-SCR_ESC	Batch70_01_XY02_singlet01	False	False	False	1.1	4	1189.51906636181	153.673385266377	11039.1116804974	1251	1.01872964169381	0.488799461349253	46	88.26	89.4286703104028	4	63.75	67.0045593469366	2.85822211872446	23.05	Batch70
Sox2-SCR_ESC	Batch70_01_XY02_singlet01	False	False	False	1.1	4	1228	0	0	1228	1	0	47	88.64	NA	4	59.93	NA	4	23.03	Batch70
Sox2-SCR_ESC	Batch70_01_XY02_singlet01	False	False	False	1.1	4	1120.36567140824	160.016025859245	10577.7393530097	1195	0.973127035830619	0.778453978809837	48	89.84	85.6007974414712	4	60.41	57.3207291729495	2.63020675229496	24.03	Batch70
Sox2-SCR_ESC	Batch70_01_XY02_singlet01	False	False	False	1.1	4	1223	0	0	1223	0.995928338762215	0	49	87.91	NA	4	60.39	NA	4	23.51	Batch70
Sox2-SCR_ESC	Batch70_01_XY02_singlet01	False	False	False	1.1	4	1227	0	0	1227	0.999185667752443	0	50	84.6	NA	4	58.84	NA	4	22.69	Batch70
Sox2-SCR_ESC	Batch70_01_XY02_singlet01	False	False	False	1.1	4	1127.8795292249	331.838586760091	28563.9222106443	1201.5	0.978420195439739	0.840763419733203	51	88	84.4623808672772	3.99999999999991	62.66	66.9823904082947	3.42492813917682	22.57	Batch70
Sox2-SCR_ESC	Batch70_01_XY02_singlet01	False	False	False	1.1	4	1121.56367077435	199.507348844258	20056.64934578	1218	0.99185667752443	0.565738963721029	52	86.36	83.9899712832552	3.99999999999995	64.09	68.4146358866395	4	22.22	Batch70
Sox2-SCR_ESC	Batch70_01_XY02_singlet01	False	False	False	1.1	4	1237.5	0	0	1237.5	1.00773615635179	0	53	83.66	NA	4	60.58	NA	4	22.31	Batch70
Sox2-SCR_ESC	Batch70_01_XY02_singlet01	False	False	False	1.1	4	1224	0	0	1224	0.996742671009772	0	54	81.79	NA	4	61.72	NA	4	24.08	Batch70
Sox2-SCR_ESC	Batch70_01_XY02_singlet01	False	False	False	1.1	4	1209	0	0	1209	0.984527687296417	0	55	81.11	NA	4	61.92	NA	4	24.36	Batch70
Sox2-SCR_ESC	Batch70_01_XY02_singlet01	False	False	False	1.1	4	1150.28763625847	193.478476447245	9006.44822920955	1221	0.994299674267101	0.769723086651502	56	79.66	83.2862472996104	3.00622391910733	59.49	65.6538270703821	2.46445033602051	23.27	Batch70
Sox2-SCR_ESC	Batch70_01_XY02_singlet01	False	False	False	1.1	4	1116.56726531607	176.248853301184	10715.6722741205	1172	0.954397394136808	0.835263313866717	57	79.19	83.7806831028651	3.29193054685905	61.39	65.7706261066036	2.9394288829414	21.99	Batch70
Sox2-SCR_ESC	Batch70_01_XY02_singlet01	False	False	False	1.1	4	1202	0	0	1202	0.978827361563518	0	58	78.85	NA	4	62.7	NA	4	21.52	Batch70
Sox2-SCR_ESC	Batch70_01_XY02_singlet01	False	False	False	1.1	4	1113.50032527254	172.524136607526	13433.3805432941	1188	0.96742671009772	0.713008287264954	59	83.16	75.5411678259507	3.09810378394612	65.72	59.5476863136527	4	22.77	Batch70
Sox2-SCR_ESC	Batch70_01_XY02_singlet01	False	False	False	1.1	4	1129.73066646863	198.638421087812	18525.1019596071	1203.5	0.980048859934853	0.694332559066469	60	81.6	76.4898772584848	3.99999999999935	66.72	60.3401913044772	3.7107172197398	21.97	Batch70
Sox2-SCR_ESC	Batch70_01_XY02_singlet02	False	False	False	1.1	4	1411.60013018142	189.566347278981	6504.53864217773	1416	1.05908750934929	0.783639553702819	1	126.5	123.387783976944	2.57975488779225	362.5	364.643205244382	2.11688522035023	27	Batch70
Sox2-SCR_ESC	Batch70_01_XY02_singlet02	False	False	False	1.1	4	1372.15659365182	245.468327564356	17057.7938188691	1470.5	1.09985041136874	0.706798952344331	2	124.54	122.441030752321	4	362.67	364.361771367705	2.76495396022755	26	Batch70
Sox2-SCR_ESC	Batch70_01_XY02_singlet02	False	False	False	1.1	4	1466.5	0	0	1466.5	1.09685863874346	0	3	125.99	NA	4	365.07	NA	4	24	Batch70
Sox2-SCR_ESC	Batch70_01_XY02_singlet02	False	False	False	1.1	4	1515.63022844746	161.904282191401	10965.3521073515	1613	1.20643231114435	0.545871791060444	4	124.2	121.56187581678	2.69478892324701	359.39	356.979813799569	3.99999999914209	3.93	Batch70
Sox2-SCR_ESC	Batch70_01_XY02_singlet02	False	False	False	1.1	4	1473	0	0	1473	1.10172026925954	0	5	126.5	NA	4	361.5	NA	4	27	Batch70
Sox2-SCR_ESC	Batch70_01_XY02_singlet02	False	False	False	1.1	4	1482.65242208724	173.890772722277	7940.72535098569	1545	1.15557217651458	0.74310262172381	6	128.5	133.485182461587	1.81695488934142	358.5	355.908885071385	4	27	Batch70
Sox2-SCR_ESC	Batch70_01_XY02_singlet02	False	False	False	1.1	4	1495.63668944361	237.741239074843	16741.0629879255	1535.5	1.14846671652954	0.756815371268137	7	127.5	119.735977090035	2.80181215935995	358.5	358.324218949718	4	27	Batch70
Sox2-SCR_ESC	Batch70_01_XY02_singlet02	False	False	False	1.1	4	1538	0	0	1538	1.15033657442034	0	8	131.25	NA	4	357.09	NA	4	24.01	Batch70
Sox2-SCR_ESC	Batch70_01_XY02_singlet02	False	False	False	1.1	4	1496	0	0	1496	1.1189229618549	0	9	133.2	NA	4	357.16	NA	4	23.83	Batch70
Sox2-SCR_ESC	Batch70_01_XY02_singlet02	False	False	False	1.1	4	1406.5	0	0	1406.5	1.05198204936425	0	10	129.69	NA	4	358.55	NA	4	23.19	Batch70
Sox2-SCR_ESC	Batch70_01_XY02_singlet02	False	False	False	1.1	4	1464.5	0	0	1464.5	1.09536275243082	0	11	128.4	NA	4	355.38	NA	4	24	Batch70
Sox2-SCR_ESC	Batch70_01_XY02_singlet02	False	False	False	1.1	4	1437.5	0	0	1437.5	1.07516828721017	0	12	133.07	NA	4	354.75	NA	4	23.9	Batch70
Sox2-SCR_ESC	Batch70_01_XY02_singlet02	False	False	False	1.1	4	1488.5	0	0	1488.5	1.1133133881825	0	13	131.14	NA	4	354.81	NA	4	22.76	Batch70
Sox2-SCR_ESC	Batch70_01_XY02_singlet02	False	False	False	1.1	4	1434.5	0	0	1434.5	1.07292445774121	0	14	130.9	NA	4	354.41	NA	4	23	Batch70
Sox2-SCR_ESC	Batch70_01_XY02_singlet02	False	False	False	1.1	4	1421.5	0	0	1421.5	1.06320119670905	0	15	132.07	NA	4	355.71	NA	4	22.68	Batch70
Sox2-SCR_ESC	Batch70_01_XY02_singlet02	False	False	False	1.1	4	1392	0	0	1392	1.04113687359761	0	16	136.44	NA	4	355.83	NA	4	22.57	Batch70
Sox2-SCR_ESC	Batch70_01_XY02_singlet02	False	False	False	1.1	4	1386.55483830655	183.383382741494	11083.2499628077	1404	1.05011219147345	0.692470110428521	17	131.32	132.739073904998	4	356.59	349.393357675773	2.40473738771079	21.8	Batch70
Sox2-SCR_ESC	Batch70_01_XY02_singlet02	False	False	False	1.1	4	1348.05701200534	160.430629241282	11776.1134920089	1374.5	1.028047868362	0.807655309583009	18	130.66	130.943075345411	4	356.89	348.567758037363	2.92062099460211	21.05	Batch70
Sox2-SCR_ESC	Batch70_01_XY02_singlet02	False	False	False	1.1	4	1307.29495502922	249.150959973538	22448.8246428205	1357	1.0149588631264	0.88280474767638	19	130.87	130.319220996706	3.79754477057413	354.12	346.305347685214	3.77614479241047	21.76	Batch70
Sox2-SCR_ESC	Batch70_01_XY02_singlet02	False	False	False	1.1	4	1349.5	0	0	1349.5	1.009349289454	0	20	129.51	NA	4	354.07	NA	4	21.73	Batch70
Sox2-SCR_ESC	Batch70_01_XY02_singlet02	False	False	False	1.1	4	1279	0	0	1279	0.956619296933433	0	21	128.78	NA	4	356.22	NA	4	20.62	Batch70
Sox2-SCR_ESC	Batch70_01_XY02_singlet02	False	False	False	1.1	4	1299	0	0	1299	0.971578160059835	0	22	119.6	NA	4	356.84	NA	4	20.5	Batch70
Sox2-SCR_ESC	Batch70_01_XY02_singlet02	False	False	False	1.1	4	1299	0	0	1299	0.971578160059835	0	23	121.61	NA	4	356.67	NA	4	20.7	Batch70
Sox2-SCR_ESC	Batch70_01_XY02_singlet02	False	False	False	1.1	4	1300.5	0	0	1300.5	0.972700074794316	0	24	118.5	NA	4	358.45	NA	4	21.56	Batch70
Sox2-SCR_ESC	Batch70_01_XY02_singlet02	False	False	False	1.1	4	1293.34522951578	154.984911387718	4786.46152577376	1320	0.987284966342558	0.668563163756534	25	115.51	108.874215807405	2.40867649631898	360.25	362.370232546613	2.0406436713136	20.6	Batch70
Sox2-SCR_ESC	Batch70_01_XY02_singlet02	False	False	False	1.1	4	1350	0	0	1350	1.00972326103216	0	26	118.02	NA	4	357.7	NA	4	20.45	Batch70
Sox2-SCR_ESC	Batch70_01_XY02_singlet02	False	False	False	1.1	4	1331	0	0	1331	0.995512341062079	0	27	118.97	NA	4	356.71	NA	4	21.13	Batch70
Sox2-SCR_ESC	Batch70_01_XY02_singlet02	False	False	False	1.1	4	1417	0	0	1417	1.05983545250561	0	28	118.41	NA	4	354.98	NA	4	21.15	Batch70
Sox2-SCR_ESC	Batch70_01_XY02_singlet02	False	False	False	1.1	4	1390.5	0	0	1390.5	1.04001495886313	0	29	118.39	NA	4	355.82	NA	4	21.23	Batch70
Sox2-SCR_ESC	Batch70_01_XY02_singlet02	False	False	False	1.1	4	1333	0	0	1333	0.99700822737472	0	30	115.84	NA	4	356.84	NA	4	21.49	Batch70
Sox2-SCR_ESC	Batch70_01_XY02_singlet02	False	False	False	1.1	4	1272.89107514324	201.711560439378	17293.2452619877	1253.5	0.93754674644727	0.711878301171523	31	113.4	107.325804710574	3.41119242784793	359.61	351.487724903039	4	22.16	Batch70
Sox2-SCR_ESC	Batch70_01_XY02_singlet02	False	False	False	1.1	4	1264	0	0	1264	0.945400149588631	0	32	112.98	NA	4	360.46	NA	4	22.11	Batch70
Sox2-SCR_ESC	Batch70_01_XY02_singlet02	False	False	False	1.1	4	1290.5	0	0	1290.5	0.965220643231114	0	33	109.84	NA	4	361.51	NA	4	21.31	Batch70
Sox2-SCR_ESC	Batch70_01_XY02_singlet02	False	False	False	1.1	4	1235	0	0	1235	0.923709798055348	0	34	109.64	NA	4	364.46	NA	4	21.67	Batch70
Sox2-SCR_ESC	Batch70_01_XY02_singlet02	False	False	False	1.1	4	1291	0	0	1291	0.965594614809274	0	35	108.63	NA	4	361.34	NA	4	20.93	Batch70
Sox2-SCR_ESC	Batch70_01_XY02_singlet02	False	False	False	1.1	4	1267	0	0	1267	0.947643979057592	0	36	106.23	NA	4	364.01	NA	4	20.88	Batch70
Sox2-SCR_ESC	Batch70_01_XY02_singlet02	False	False	False	1.1	4	1347.5	0	0	1347.5	1.00785340314136	0	37	106.45	NA	4	362.03	NA	4	21.08	Batch70
Sox2-SCR_ESC	Batch70_01_XY02_singlet02	False	False	False	1.1	4	1373	0	0	1373	1.02692595362752	0	38	106.01	NA	4	360.5	NA	4	22.47	Batch70
Sox2-SCR_ESC	Batch70_01_XY02_singlet02	False	False	False	1.1	4	1354	0	0	1354	1.01271503365744	0	39	105.18	NA	4	358.58	NA	4	22.17	Batch70
Sox2-SCR_ESC	Batch70_01_XY02_singlet02	False	False	False	1.1	4	1352	0	0	1352	1.0112191473448	0	40	104.69	NA	4	359.21	NA	4	21.9	Batch70
Sox2-SCR_ESC	Batch70_01_XY02_singlet02	False	False	False	1.1	4	1143.05543628014	319.467141686507	29814.9675199572	1336	0.99925205684368	0.632399618569893	41	103	97.0356515656204	4	362.39	362.569142376972	3.7133736524333	21.02	Batch70
Sox2-SCR_ESC	Batch70_01_XY02_singlet02	False	False	False	1.1	4	1283	0	0	1283	0.959611069558714	0	42	103.45	NA	4	363.42	NA	4	21.78	Batch70
Sox2-SCR_ESC	Batch70_01_XY02_singlet02	False	False	False	1.1	4	1073.04805539528	400.797404354828	31369.8729142762	1288.5	0.963724756918474	0.815135235533549	43	104.69	106.254121830424	4	363.55	362.212356888634	3.11421337897649	20.95	Batch70
Sox2-SCR_ESC	Batch70_01_XY02_singlet02	False	False	False	1.1	4	1118.6934353944	257.983021520556	18722.5891060792	1241	0.928197456993268	0.712053298541762	44	106.68	107.36685809616	4	363.25	360.886588885567	2.88758839929976	21.74	Batch70
Sox2-SCR_ESC	Batch70_01_XY02_singlet02	False	False	False	1.1	4	1253.67684753346	212.055552641899	12220.9800656454	1293	0.967090501121915	0.790897653206925	45	105.52	97.5091684129226	3.09332627706509	361.21	362.162923434476	2.96518063025053	21.11	Batch70
Sox2-SCR_ESC	Batch70_01_XY02_singlet02	False	False	False	1.1	4	1271	0	0	1271	0.950635751682872	0	46	107.15	NA	4	360.47	NA	4	22.03	Batch70
Sox2-SCR_ESC	Batch70_01_XY02_singlet02	False	False	False	1.1	4	1309.8624700326	129.4	1524.48327120011	1294	0.967838444278235	0.304637460025539	47	105.5	99.3483372747546	1.66715724872863	361.03	361.92469824224	1.12468866998082	21.58	Batch70
Sox2-SCR_ESC	Batch70_01_XY02_singlet02	False	False	False	1.1	4	1296	0	0	1296	0.969334330590875	0	48	106.39	NA	4	358.77	NA	4	21.81	Batch70
Sox2-SCR_ESC	Batch70_01_XY02_singlet02	False	False	False	1.1	4	1345	0	0	1345	1.00598354525056	0	49	108.72	NA	4	356.03	NA	4	22.65	Batch70
Sox2-SCR_ESC	Batch70_01_XY02_singlet02	False	False	False	1.1	4	1310	0	0	1310	0.979805534779357	0	50	113.27	NA	4	354.75	NA	4	22.91	Batch70
Sox2-SCR_ESC	Batch70_01_XY02_singlet02	False	False	False	1.1	4	1312.28684206978	139.53242651361	6572.03328741098	1299	0.971578160059835	0.832401170818999	51	114.04	106	2.73750976563797	356.33	355.23378282056	2.73835298024684	23.07	Batch70
Sox2-SCR_ESC	Batch70_01_XY02_singlet02	False	False	False	1.1	4	1307	0	0	1307	0.977561705310396	0	52	112.91	NA	4	354.02	NA	4	23.41	Batch70
Sox2-SCR_ESC	Batch70_01_XY02_singlet02	False	False	False	1.1	4	1322	0	0	1322	0.988780852655198	0	53	111.56	NA	4	352.11	NA	4	23	Batch70
Sox2-SCR_ESC	Batch70_01_XY02_singlet02	False	False	False	1.1	4	1247.38350403958	134.528011580085	2692.33033838008	1205	0.901271503365744	0.34647277910107	54	110.15	102.015581819027	1.76319162687434	357.04	358.561599314409	1.80649434202708	22.76	Batch70
Sox2-SCR_ESC	Batch70_01_XY02_singlet02	False	False	False	1.1	4	1196.5	0	0	1196.5	0.894913986537023	0	55	109.97	NA	4	359.51	NA	4	23.29	Batch70
Sox2-SCR_ESC	Batch70_01_XY02_singlet02	False	False	False	1.1	4	1270	0	0	1270	0.949887808526552	0	56	109.25	NA	4	357.84	NA	4	23.36	Batch70
Sox2-SCR_ESC	Batch70_01_XY02_singlet02	False	False	False	1.1	4	1297.312570922	161.784641156187	14046.7480575199	1288.5	0.963724756918474	0.749889312588753	57	106.39	99.6096011561307	3.454609875332	357.88	351.24176190503	4	23.56	Batch70
Sox2-SCR_ESC	Batch70_01_XY02_singlet02	False	False	False	1.1	4	1372	0	0	1372	1.0261780104712	0	58	108.43	NA	4	352.43	NA	4	23.43	Batch70
Sox2-SCR_ESC	Batch70_01_XY02_singlet02	False	False	False	1.1	4	1390.16052348553	127.8	4806.86627420935	1278	0.955871353777113	0.523486356488149	59	110.99	104.969651430195	1.61501381631883	355.82	349.220238416853	3.70659762345035	24.46	Batch70
Sox2-SCR_ESC	Batch70_01_XY02_singlet02	False	False	False	1.1	4	1279	0	0	1279	0.956619296933433	0	60	108.93	NA	4	355.2	NA	4	24.03	Batch70
Sox2-SCR_ESC	Batch70_01_XY02_singlet03	False	False	False	1.1	4	1047	0	0	1047	0.924911660777385	0	1	278.28	NA	4	396.98	NA	4	9.7	Batch70
Sox2-SCR_ESC	Batch70_01_XY02_singlet03	False	False	False	1.1	4	1131.489758821	207.013084457924	14144.4064504479	1063.5	0.939487632508834	0.876302283755818	2	279.47	283.933886949371	4	396.78	388	2.71861330776866	9.27	Batch70
Sox2-SCR_ESC	Batch70_01_XY02_singlet03	False	False	False	1.1	4	1143.45842163796	183.654452772587	17427.6527415594	1155.5	1.02075971731449	0.602306499780343	3	281.37	280.816528453607	4	395.85	388.476335147954	3.77570402089086	9.27	Batch70
Sox2-SCR_ESC	Batch70_01_XY02_singlet03	False	False	False	1.1	4	1205.49134596389	177.548042414304	17849.0609461838	1284	1.13427561837456	0.480593435872801	4	282.27	280.578985182352	3.99999999999922	393.53	388.035109228485	4	9.19	Batch70
Sox2-SCR_ESC	Batch70_01_XY02_singlet03	False	False	False	1.1	4	1208.10546521609	160.84448560576	7598.99831930465	1179.5	1.04196113074205	0.775217741916804	5	283.54	288.463467248282	4	395.78	390.739829616729	1.87979581964248	9.34	Batch70
Sox2-SCR_ESC	Batch70_01_XY02_singlet03	False	False	False	1.1	4	1211.33306892435	271.676071854937	22497.2016559961	1158	1.02296819787986	0.885762024247674	6	285.19	289.887791780693	4	397.97	390.571308980398	3.29486495552951	10.5	Batch70
Sox2-SCR_ESC	Batch70_01_XY02_singlet03	False	False	False	1.1	4	1245.67787320363	238.605368598349	22105.9266430595	1247	1.10159010600707	0.893017129847318	7	287.05	291.713363516326	4	395.72	390.551308051083	3.68628594705687	10.37	Batch70
Sox2-SCR_ESC	Batch70_01_XY02_singlet03	False	False	False	1.1	4	1182	0	0	1182	1.04416961130742	0	8	290.05	NA	4	397.68	NA	4	10.21	Batch70
Sox2-SCR_ESC	Batch70_01_XY02_singlet03	False	False	False	1.1	4	1133	0	0	1133	1.00088339222615	0	9	297.05	NA	4	398.38	NA	4	10.49	Batch70
Sox2-SCR_ESC	Batch70_01_XY02_singlet03	False	False	False	1.1	4	1154	0	0	1154	1.01943462897526	0	10	294.12	NA	4	397.59	NA	4	9.51	Batch70
Sox2-SCR_ESC	Batch70_01_XY02_singlet03	False	False	False	1.1	4	1131	0	0	1131	0.999116607773852	0	11	292.42	NA	4	398.94	NA	4	9.54	Batch70
Sox2-SCR_ESC	Batch70_01_XY02_singlet03	False	False	False	1.1	4	1106.41037946723	113.817382237689	11442.1615956512	1072	0.946996466431095	0.483606088351075	12	293.84	298.401035154097	4	399.36	394.133246916529	4	9.59	Batch70
Sox2-SCR_ESC	Batch70_01_XY02_singlet03	False	False	False	1.1	4	1052.20060735236	182.754582620453	16504.3665301604	1104	0.975265017667845	0.751407897414463	13	295.91	300.461435719497	3.59328025723807	396.61	395.740276515012	4	10.58	Batch70
Sox2-SCR_ESC	Batch70_01_XY02_singlet03	False	False	False	1.1	4	1076.8137307469	250.147546339473	15157.475526895	1070	0.945229681978799	0.763906948205989	14	294.09	300.3591220531	2.7885210976215	397.02	397.164833173825	3.45841568510276	8.79	Batch70
Sox2-SCR_ESC	Batch70_01_XY02_singlet03	False	False	False	1.1	4	998.012398754815	341.507254498198	32580.0742692469	1122	0.991166077738516	0.850072917037258	15	296.55	300.714145880301	4	398.19	395.883468969674	3.79588147672958	8.99	Batch70
Sox2-SCR_ESC	Batch70_01_XY02_singlet03	False	False	False	1.1	4	1180.5	0	0	1180.5	1.0428445229682	0	16	300.62	NA	4	398.72	NA	4	8.26	Batch70
Sox2-SCR_ESC	Batch70_01_XY02_singlet03	False	False	False	1.1	4	1199.26398140758	155.251658883321	13028.7285876612	1194	1.0547703180212	0.669265689713404	17	299.38	304.875790951499	3.52392331594991	397.74	396.391720184183	3.79018001193758	7.84	Batch70
Sox2-SCR_ESC	Batch70_01_XY02_singlet03	False	False	False	1.1	4	1170.5	0	0	1170.5	1.03401060070671	0	18	299.11	NA	4	397.86	NA	4	8.5	Batch70
Sox2-SCR_ESC	Batch70_01_XY02_singlet03	False	False	False	1.1	4	1184	0	0	1184	1.04593639575972	0	19	298.76	NA	4	394.48	NA	4	7.36	Batch70
Sox2-SCR_ESC	Batch70_01_XY02_singlet03	False	False	False	1.1	4	1181.71752370802	211.68993667691	16793.1654591224	1155	1.02031802120141	0.679097061697891	20	297.41	298.086301735194	3.15640600644913	394.15	387.552737961919	4	7.02	Batch70
Sox2-SCR_ESC	Batch70_01_XY02_singlet03	False	False	False	1.1	4	1082.85538957974	360.213003441006	26942.3556116978	1175	1.03798586572438	0.773972560697933	21	300.53	303.451012095768	4	393.13	392.083553049105	2.97602575081179	9.25	Batch70
Sox2-SCR_ESC	Batch70_01_XY02_singlet03	False	False	False	1.1	4	1012.51521168764	325.298547889334	32702.5492820288	1156.5	1.02164310954064	0.678721231481536	22	299.47	302.885293028956	3.99999999999999	391.93	389.826588522985	3.99999999999903	9.09	Batch70
Sox2-SCR_ESC	Batch70_01_XY02_singlet03	False	False	False	1.1	4	1072.11144765351	223.396253682254	22458.2219713788	1145.5	1.011925795053	0.752800599553678	23	300.33	301.831824284961	3.99999999999975	391.49	388.75100072029	4	9.97	Batch70
Sox2-SCR_ESC	Batch70_01_XY02_singlet03	False	False	False	1.1	4	1079	0	0	1079	0.953180212014134	0	24	299.44	NA	4	394.77	NA	4	9.47	Batch70
Sox2-SCR_ESC	Batch70_01_XY02_singlet03	False	False	False	1.1	4	1134	0	0	1134	1.0017667844523	0	25	302.75	NA	4	395.88	NA	4	9.21	Batch70
Sox2-SCR_ESC	Batch70_01_XY02_singlet03	False	False	False	1.1	4	1113.79003200984	301.261633809116	24955.9208082734	1121	0.990282685512368	0.831119974519538	26	303.83	308.543680175705	4	397.19	389.784020907731	3.29602334415666	9.03	Batch70
Sox2-SCR_ESC	Batch70_01_XY02_singlet03	False	False	False	1.1	4	1154.56744634229	285.946705266001	11574.0646154776	1133	1.00088339222615	0.883547415335672	27	303.6	306.26676976087	2.71728496255768	395.1	388.128997198792	2.37075196275431	9.94	Batch70
Sox2-SCR_ESC	Batch70_01_XY02_singlet03	False	False	False	1.1	4	1189	0	0	1189	1.05035335689046	0	28	301.28	NA	4	394.97	NA	4	10.89	Batch70
Sox2-SCR_ESC	Batch70_01_XY02_singlet03	False	False	False	1.1	4	1181.92094716065	116.2	6638.48604967496	1162	1.02650176678445	0.715998240347125	29	299.98	303.698943969078	3.02061702601537	395.77	387.157171972716	3.0101473226822	10.69	Batch70
Sox2-SCR_ESC	Batch70_01_XY02_singlet03	False	False	False	1.1	4	1116.86990450191	251.032468153992	13598.6128693572	1160	1.02473498233216	0.875274695795931	30	296.03	291.225899176786	2.98465671530262	395.39	387.338637234563	2.8886227369772	9.6	Batch70
Sox2-SCR_ESC	Batch70_01_XY02_singlet03	False	False	False	1.1	4	1139	0	0	1139	1.00618374558304	0	31	297.05	NA	4	395.82	NA	4	10.53	Batch70
Sox2-SCR_ESC	Batch70_01_XY02_singlet03	False	False	False	1.1	4	1157	0	0	1157	1.02208480565371	0	32	298.42	NA	4	396.67	NA	4	9.75	Batch70
Sox2-SCR_ESC	Batch70_01_XY02_singlet03	False	False	False	1.1	4	1186	0	0	1186	1.04770318021201	0	33	295.38	NA	4	396.23	NA	4	10.34	Batch70
Sox2-SCR_ESC	Batch70_01_XY02_singlet03	False	False	False	1.1	4	1159	0	0	1159	1.02385159010601	0	34	294.45	NA	4	398.96	NA	4	9.38	Batch70
Sox2-SCR_ESC	Batch70_01_XY02_singlet03	False	False	False	1.1	4	1165.86338993336	112.6	1969.99362108079	1126	0.99469964664311	0.438672702011832	35	296.2	301.835235748638	1.8496458569188	399.85	394.823844945761	1.50542229597437	9.49	Batch70
Sox2-SCR_ESC	Batch70_01_XY02_singlet03	False	False	False	1.1	4	1126.1344070724	180.286426543969	3839.51083026182	1097	0.969081272084806	0.691047538854361	36	294.63	300.574024746295	1.68207411362044	399.68	394.250811214211	2.01506118487026	9.8	Batch70
Sox2-SCR_ESC	Batch70_01_XY02_singlet03	False	False	False	1.1	4	1191.00880055073	182.641492439101	6608.74875167992	1150	1.01590106007067	0.515363222828144	37	295.86	300.435656184058	2.10601514136252	398.64	394.509852072316	2.73450551310199	9.55	Batch70
Sox2-SCR_ESC	Batch70_01_XY02_singlet03	False	False	False	1.1	4	1223.39861262063	156.044313657328	6527.95958532855	1198	1.0583038869258	0.834774460614993	38	296.18	297.592567375539	2.85021167494111	397.59	392.482134500375	2.33600029595131	9.34	Batch70
Sox2-SCR_ESC	Batch70_01_XY02_singlet03	False	False	False	1.1	4	1168.72361453347	179.072903039425	8863.51572796523	1136	1.00353356890459	0.774083343560048	39	298.38	299.548920155612	4	398.41	390.985919316912	1.96941232995034	9.84	Batch70
Sox2-SCR_ESC	Batch70_01_XY02_singlet03	False	False	False	1.1	4	1132.5	0	0	1132.5	1.00044169611307	0	40	296.17	NA	4	398.78	NA	4	9.9	Batch70
Sox2-SCR_ESC	Batch70_01_XY02_singlet03	False	False	False	1.1	4	1187.62565710201	113.25	1883.05353636768	1132.5	1.00044169611307	0.534913807502963	41	293.97	298.695107636717	1.8542014449425	399.46	395.650795093696	1.4272105259983	9.93	Batch70
Sox2-SCR_ESC	Batch70_01_XY02_singlet03	False	False	False	1.1	4	1109.04383832113	176.676773809169	12080.2286614273	1092.5	0.965106007067138	0.757632158063531	42	293.36	298.650152646396	4	400.54	396.347357525668	2.72054680373419	10	Batch70
Sox2-SCR_ESC	Batch70_01_XY02_singlet03	False	False	False	1.1	4	1096.83021345864	172.603194474789	17255.4419844275	1079.5	0.953621908127208	0.701643054947876	43	294.29	298.92414755497	3.99999999999984	401.89	396.310859152057	3.9777525773882	8.91	Batch70
Sox2-SCR_ESC	Batch70_01_XY02_singlet03	False	False	False	1.1	4	1058.5	0	0	1058.5	0.935070671378092	0	44	295.78	NA	4	402.98	NA	4	8.22	Batch70
Sox2-SCR_ESC	Batch70_01_XY02_singlet03	False	False	False	1.1	4	1041.5	0	0	1041.5	0.920053003533569	0	45	296.39	NA	4	402.86	NA	4	8.64	Batch70
Sox2-SCR_ESC	Batch70_01_XY02_singlet03	False	False	False	1.1	4	1083.33636221866	261.032558708656	22239.1889829963	1055	0.931978798586572	0.919810164482864	46	296.28	301.050751858136	4	401.45	393.128262101012	3.38988349210098	9.35	Batch70
Sox2-SCR_ESC	Batch70_01_XY02_singlet03	False	False	False	1.1	4	1181.86691701896	149.73509232347	11552.6156095667	1173	1.03621908127208	0.868570083873604	47	300.12	297.698480305997	3.06985056812637	399.79	393.929124220845	4	8.66	Batch70
Sox2-SCR_ESC	Batch70_01_XY02_singlet03	False	False	False	1.1	4	1149.5	0	0	1149.5	1.0154593639576	0	48	301.44	NA	4	401.79	NA	4	10.12	Batch70
Sox2-SCR_ESC	Batch70_01_XY02_singlet03	False	False	False	1.1	4	1237	0	0	1237	1.09275618374558	0	49	300.04	NA	4	399.99	NA	4	9.92	Batch70
Sox2-SCR_ESC	Batch70_01_XY02_singlet03	False	False	False	1.1	4	1173.8311320399	128.921542051831	10255.0308204557	1184	1.04593639575972	0.79257563531465	50	301.49	302.248295758002	3.25034753450176	399.53	395.325894631965	3.89495260725488	9.77	Batch70
Sox2-SCR_ESC	Batch70_01_XY02_singlet03	False	False	False	1.1	4	1118.34331916982	210.061987804597	20453.2482145716	1194	1.0547703180212	0.809826205663407	51	303.48	301.731676024194	3.87414012791886	398.1	394.807662756154	3.99999999999994	10.22	Batch70
Sox2-SCR_ESC	Batch70_01_XY02_singlet03	False	False	False	1.1	4	1122.5	0	0	1122.5	0.99160777385159	0	52	301.75	NA	4	399.47	NA	4	10.27	Batch70
Sox2-SCR_ESC	Batch70_01_XY02_singlet03	False	False	False	1.1	4	1160.5	0	0	1160.5	1.02517667844523	0	53	302.65	NA	4	399.85	NA	4	10.72	Batch70
Sox2-SCR_ESC	Batch70_01_XY02_singlet03	False	False	False	1.1	4	1062	0	0	1062	0.938162544169611	0	54	300.71	NA	4	401.04	NA	4	10.15	Batch70
Sox2-SCR_ESC	Batch70_01_XY02_singlet03	False	False	False	1.1	4	1110	0	0	1110	0.980565371024735	0	55	300.79	NA	4	400.43	NA	4	10.6	Batch70
Sox2-SCR_ESC	Batch70_01_XY02_singlet03	False	False	False	1.1	4	1084	0	0	1084	0.957597173144876	0	56	300.65	NA	4	402.49	NA	4	10.03	Batch70
Sox2-SCR_ESC	Batch70_01_XY02_singlet03	False	False	False	1.1	4	1088	0	0	1088	0.96113074204947	0	57	297.33	NA	4	400.53	NA	4	9.69	Batch70
Sox2-SCR_ESC	Batch70_01_XY02_singlet03	False	False	False	1.1	4	1093	0	0	1093	0.965547703180212	0	58	296.72	NA	4	401.71	NA	4	9.52	Batch70
Sox2-SCR_ESC	Batch70_01_XY02_singlet03	False	False	False	1.1	4	1102	0	0	1102	0.973498233215548	0	59	297.19	NA	4	402.42	NA	4	10.5	Batch70
Sox2-SCR_ESC	Batch70_01_XY02_singlet03	False	False	False	1.1	4	1057.5654188732	162.520419226331	2356.26685571626	1113	0.98321554770318	0.544397221278048	60	297.49	292.313433996882	1.64379431944339	402.35	405.914366771847	1.403749335103	9.64	Batch70
Sox2-SCR_ESC	Batch70_01_XY03_nonsinglet36	False	False	False	1.1	4	130.98464710707	14.9247555431024	1489.34697304736	135	0.9375	0.67927060438666	1	37.16	30.2694543479205	4	106.57	105.466199042779	3.97053627229574	17.82	Batch70
Sox2-SCR_ESC	Batch70_01_XY03_nonsinglet36	False	False	False	1.1	4	136.5	0	0	136.5	0.947916666666667	0	2	35.6	NA	4	105.53	NA	4	17.31	Batch70
Sox2-SCR_ESC	Batch70_01_XY03_nonsinglet36	False	False	False	1.1	4	134	0	0	134	0.930555555555556	0	3	35	NA	4	104.73	NA	4	16.75	Batch70
Sox2-SCR_ESC	Batch70_01_XY03_nonsinglet36	False	False	False	1.1	4	134	0	0	134	0.930555555555556	0	4	34.22	NA	4	107.76	NA	4	17.03	Batch70
Sox2-SCR_ESC	Batch70_01_XY03_nonsinglet36	False	False	False	1.1	4	135	0	0	135	0.9375	0	5	33.51	NA	4	107.59	NA	4	16.18	Batch70
Sox2-SCR_ESC	Batch70_01_XY03_nonsinglet36	False	False	False	1.1	4	140.48323823874	14	238.980774392134	140	0.972222222222222	0.448076824016452	6	32.95	27.2002709694875	1.63411725694272	105.45	105.338656520114	1.66254041150329	16.37	Batch70
Sox2-SCR_ESC	Batch70_01_XY03_nonsinglet36	False	False	False	1.1	4	140	0	0	140	0.972222222222222	0	7	32.57	NA	4	102.54	NA	4	16.21	Batch70
Sox2-SCR_ESC	Batch70_01_XY03_nonsinglet36	False	False	False	1.1	4	138.5	0	0	138.5	0.961805555555556	0	8	32.14	NA	4	105.77	NA	4	15.9	Batch70
Sox2-SCR_ESC	Batch70_01_XY03_nonsinglet36	False	False	False	1.1	4	144	0	0	144	1	0	9	30.88	NA	4	104.9	NA	4	16.76	Batch70
Sox2-SCR_ESC	Batch70_01_XY03_nonsinglet36	False	False	False	1.1	4	144.686158316735	16.0802275525157	400.914263621931	144	1	0.825229155816891	10	28.8	26.7281273975926	2.32483463460657	107.48	112.763948627948	1.70682010179292	16.98	Batch70
Sox2-SCR_ESC	Batch70_01_XY03_nonsinglet36	False	False	False	1.1	4	136.112135328595	14.3	1321.13982894135	143	0.993055555555556	0.706738080545054	11	29.31	29.1872521220099	4	104.36	103.470744360598	3.675980977199	17.16	Batch70
Sox2-SCR_ESC	Batch70_01_XY03_nonsinglet36	False	False	False	1.1	4	139	0	0	139	0.965277777777778	0	12	29.93	NA	4	104.29	NA	4	17.3	Batch70
Sox2-SCR_ESC	Batch70_01_XY03_nonsinglet36	False	False	False	1.1	4	145	0	0	145	1.00694444444444	0	13	30.59	NA	4	106.81	NA	4	18.27	Batch70
Sox2-SCR_ESC	Batch70_01_XY03_nonsinglet36	False	False	False	1.1	4	138	0	0	138	0.958333333333333	0	14	33.83	NA	4	102.48	NA	4	18.56	Batch70
Sox2-SCR_ESC	Batch70_01_XY03_nonsinglet36	False	False	False	1.1	4	138.110739480538	14.2	802.305536000843	142	0.986111111111111	0.64864458155399	15	33.43	33.2909764420361	3.99999999999998	100.25	105.905422376074	2.24808098205107	18.39	Batch70
Sox2-SCR_ESC	Batch70_01_XY03_nonsinglet36	False	False	False	1.1	4	136	0	0	136	0.944444444444444	0	16	36.63	NA	4	98.16	NA	4	17.96	Batch70
Sox2-SCR_ESC	Batch70_01_XY03_nonsinglet36	False	False	False	1.1	4	136	0	0	136	0.944444444444444	0	17	39.27	NA	4	98.67	NA	4	18.6	Batch70
Sox2-SCR_ESC	Batch70_01_XY03_nonsinglet36	False	False	False	1.1	4	137	0	0	137	0.951388888888889	0	18	36.6	NA	4	99.31	NA	4	19.14	Batch70
Sox2-SCR_ESC	Batch70_01_XY03_nonsinglet36	False	False	False	1.1	4	138	0	0	138	0.958333333333333	0	19	34.72	NA	4	94.62	NA	4	19.17	Batch70
Sox2-SCR_ESC	Batch70_01_XY03_nonsinglet36	False	False	False	1.1	4	133.780754299221	13.5	120.10176960298	135	0.9375	0.184703928053273	20	35.87	34.2408845596106	1.01485771961111	94.83	94.4378404713573	1.39518236071403	20.22	Batch70
Sox2-SCR_ESC	Batch70_01_XY03_nonsinglet36	False	False	False	1.1	4	142	0	0	142	0.986111111111111	0	21	31.95	NA	4	93.51	NA	4	20.03	Batch70
Sox2-SCR_ESC	Batch70_01_XY03_nonsinglet36	False	False	False	1.1	4	140.474225766432	14.2	157.048023832872	142	0.986111111111111	0.199318785447712	22	32.96	30.4860747822494	1.15634327926118	93.7	92.3544537828817	1.52222149226313	19.7	Batch70
Sox2-SCR_ESC	Batch70_01_XY03_nonsinglet36	False	False	False	1.1	4	146.396937673196	14.5000069522318	47.1667211316006	145	1.00694444444444	0.151968714476628	23	32.39	31.5490143190946	1.68484899076083	91.99	84.501784199544	0.307274833866182	19.89	Batch70
Sox2-SCR_ESC	Batch70_01_XY03_nonsinglet36	False	False	False	1.1	4	143	0	0	143	0.993055555555556	0	24	30.18	NA	4	91.04	NA	4	19.49	Batch70
Sox2-SCR_ESC	Batch70_01_XY03_nonsinglet36	False	False	False	1.1	4	143	0	0	143	0.993055555555556	0	25	32.27	NA	4	89.05	NA	4	19.52	Batch70
Sox2-SCR_ESC	Batch70_01_XY03_nonsinglet36	False	False	False	1.1	4	149	0	0	149	1.03472222222222	0	26	33.22	NA	4	90.23	NA	4	18.59	Batch70
Sox2-SCR_ESC	Batch70_01_XY03_nonsinglet36	False	False	False	1.1	4	157	0	0	157	1.09027777777778	0	27	32.97	NA	4	87.94	NA	4	17.91	Batch70
Sox2-SCR_ESC	Batch70_01_XY03_nonsinglet36	False	False	False	1.1	4	153	0	0	153	1.0625	0	28	36.75	NA	4	86.01	NA	4	17.87	Batch70
Sox2-SCR_ESC	Batch70_01_XY03_nonsinglet36	False	False	False	1.1	4	153	0	0	153	1.0625	0	29	40.03	NA	4	81.51	NA	4	18.86	Batch70
Sox2-SCR_ESC	Batch70_01_XY03_nonsinglet36	False	False	False	1.1	4	155	0	0	155	1.07638888888889	0	30	39.55	NA	4	80.87	NA	4	17.86	Batch70
Sox2-SCR_ESC	Batch70_01_XY03_nonsinglet36	False	False	False	1.1	4	150	0	0	150	1.04166666666667	0	31	39.94	NA	4	83.4	NA	4	17.47	Batch70
Sox2-SCR_ESC	Batch70_01_XY03_nonsinglet36	False	False	False	1.1	4	149	0	0	149	1.03472222222222	0	32	39.74	NA	4	82.98	NA	4	17.86	Batch70
Sox2-SCR_ESC	Batch70_01_XY03_nonsinglet36	False	False	False	1.1	4	150	0	0	150	1.04166666666667	0	33	40.38	NA	4	83.48	NA	4	18.19	Batch70
Sox2-SCR_ESC	Batch70_01_XY03_nonsinglet36	False	False	False	1.1	4	153	0	0	153	1.0625	0	34	42.43	NA	4	82.01	NA	4	17.27	Batch70
Sox2-SCR_ESC	Batch70_01_XY03_nonsinglet36	False	False	False	1.1	4	148	0	0	148	1.02777777777778	0	35	43.71	NA	4	80.63	NA	4	16.96	Batch70
Sox2-SCR_ESC	Batch70_01_XY03_nonsinglet36	False	False	False	1.1	4	155	0	0	155	1.07638888888889	0	36	40.53	NA	4	82.47	NA	4	16.96	Batch70
Sox2-SCR_ESC	Batch70_01_XY03_nonsinglet36	False	False	False	1.1	4	151	0	0	151	1.04861111111111	0	37	39.66	NA	4	82.51	NA	4	16.3	Batch70
Sox2-SCR_ESC	Batch70_01_XY03_nonsinglet36	False	False	False	1.1	4	147.582737287578	16.6311126825973	608.224836698322	147	1.02083333333333	0.862436190850901	38	41.04	39.2555805479438	2.26784826493736	84.23	90.4397442383581	2.56654775244301	15.82	Batch70
Sox2-SCR_ESC	Batch70_01_XY03_nonsinglet36	False	False	False	1.1	4	143	0	0	143	0.993055555555556	0	39	41.19	NA	4	84.19	NA	4	15.82	Batch70
Sox2-SCR_ESC	Batch70_01_XY03_nonsinglet36	False	False	False	1.1	4	147	0	0	147	1.02083333333333	0	40	39.76	NA	4	85.45	NA	4	16.02	Batch70
Sox2-SCR_ESC	Batch70_01_XY03_nonsinglet36	False	False	False	1.1	4	147	0	0	147	1.02083333333333	0	41	39.36	NA	4	82.74	NA	4	16.56	Batch70
Sox2-SCR_ESC	Batch70_01_XY03_nonsinglet36	False	False	False	1.1	4	144	0	0	144	1	0	42	42.44	NA	4	80.28	NA	4	16.95	Batch70
Sox2-SCR_ESC	Batch70_01_XY03_nonsinglet36	False	False	False	1.1	4	143	0	0	143	0.993055555555556	0	43	44	NA	4	80.21	NA	4	16.77	Batch70
Sox2-SCR_ESC	Batch70_01_XY03_nonsinglet36	False	False	False	1.1	4	148	0	0	148	1.02777777777778	0	44	41.43	NA	4	81.55	NA	4	16.96	Batch70
Sox2-SCR_ESC	Batch70_01_XY03_nonsinglet36	False	False	False	1.1	4	144	0	0	144	1	0	45	42.44	NA	4	82.75	NA	4	16.96	Batch70
Sox2-SCR_ESC	Batch70_01_XY03_nonsinglet36	False	False	False	1.1	4	144	0	0	144	1	0	46	42.72	NA	4	83.37	NA	4	16.39	Batch70
Sox2-SCR_ESC	Batch70_01_XY03_nonsinglet36	False	False	False	1.1	4	148	0	0	148	1.02777777777778	0	47	40.25	NA	4	83.13	NA	4	17.08	Batch70
Sox2-SCR_ESC	Batch70_01_XY03_nonsinglet36	False	False	False	1.1	4	146	0	0	146	1.01388888888889	0	48	40.77	NA	4	82.43	NA	4	16.4	Batch70
Sox2-SCR_ESC	Batch70_01_XY03_nonsinglet36	False	False	False	1.1	4	141	0	0	141	0.979166666666667	0	49	40.83	NA	4	81.49	NA	4	15.45	Batch70
Sox2-SCR_ESC	Batch70_01_XY03_nonsinglet36	False	False	False	1.1	4	146	0	0	146	1.01388888888889	0	50	41.88	NA	4	77.91	NA	4	14.49	Batch70
Sox2-SCR_ESC	Batch70_01_XY03_nonsinglet36	False	False	False	1.1	4	146	0	0	146	1.01388888888889	0	51	40.7	NA	4	81.62	NA	4	14.17	Batch70
Sox2-SCR_ESC	Batch70_01_XY03_nonsinglet36	False	False	False	1.1	4	142	0	0	142	0.986111111111111	0	52	40.71	NA	4	82.71	NA	4	13.52	Batch70
Sox2-SCR_ESC	Batch70_01_XY03_nonsinglet36	False	False	False	1.1	4	147	0	0	147	1.02083333333333	0	53	41.56	NA	4	81.45	NA	4	13.48	Batch70
Sox2-SCR_ESC	Batch70_01_XY03_nonsinglet36	False	False	False	1.1	4	145	0	0	145	1.00694444444444	0	54	39.66	NA	4	84.76	NA	4	13.17	Batch70
Sox2-SCR_ESC	Batch70_01_XY03_nonsinglet36	False	False	False	1.1	4	141	0	0	141	0.979166666666667	0	55	40.21	NA	4	85.22	NA	4	13.1	Batch70
Sox2-SCR_ESC	Batch70_01_XY03_nonsinglet36	False	False	False	1.1	4	144	0	0	144	1	0	56	41.89	NA	4	84.91	NA	4	12.31	Batch70
Sox2-SCR_ESC	Batch70_01_XY03_nonsinglet36	False	False	False	1.1	4	146	0	0	146	1.01388888888889	0	57	42.44	NA	4	87.5	NA	4	12.61	Batch70
Sox2-SCR_ESC	Batch70_01_XY03_nonsinglet36	False	False	False	1.1	4	141	0	0	141	0.979166666666667	0	58	43.35	NA	4	85.68	NA	4	12.59	Batch70
Sox2-SCR_ESC	Batch70_01_XY03_nonsinglet36	False	False	False	1.1	4	137	0	0	137	0.951388888888889	0	59	41.25	NA	4	85.84	NA	4	12.57	Batch70
Sox2-SCR_ESC	Batch70_01_XY03_nonsinglet36	False	False	False	1.1	4	149.858972633391	14.6	302.687444582632	146	1.01388888888889	0.523142914895383	60	40.65	39.5624567523288	1.72609418026503	83.7	76.5629129675784	1.91160237440421	12	Batch70
Sox2-SCR_ESC	Batch70_01_XY03_nonsinglet37	False	False	False	1.1	4	146.156113786567	20.1019894515715	302.569827851833	146	0.993197278911565	0.749417192177674	1	65.5	67.4034076473488	1.46610814634637	131.5	129.341368405036	1.63395867706379	24	Batch70
Sox2-SCR_ESC	Batch70_01_XY03_nonsinglet37	False	False	False	1.1	4	147	0	0	147	1	0	2	64.57	NA	4	133.26	NA	4	22.21	Batch70
Sox2-SCR_ESC	Batch70_01_XY03_nonsinglet37	False	False	False	1.1	4	145	0	0	145	0.986394557823129	0	3	62.62	NA	4	131.93	NA	4	22.16	Batch70
Sox2-SCR_ESC	Batch70_01_XY03_nonsinglet37	False	False	False	1.1	4	137.447996827502	17.4005482938007	913.320097277257	140	0.952380952380952	0.764751093159584	4	61.62	61.1924893806056	2.77700284420599	130.23	131.357858824738	3.00818301636933	23.64	Batch70
Sox2-SCR_ESC	Batch70_01_XY03_nonsinglet37	False	False	False	1.1	4	136.504691102918	17.3095362798232	1302.17042789186	132	0.897959183673469	0.787988826679774	5	61.64	67.2241021484235	3.99999999999949	122.29	128.570374128058	2.99324938650673	22.06	Batch70
Sox2-SCR_ESC	Batch70_01_XY03_nonsinglet37	False	False	False	1.1	4	141	0	0	141	0.959183673469388	0	6	60.81	NA	4	129.22	NA	4	21.55	Batch70
Sox2-SCR_ESC	Batch70_01_XY03_nonsinglet37	False	False	False	1.1	4	138	0	0	138	0.938775510204082	0	7	59.7	NA	4	124.2	NA	4	20.92	Batch70
Sox2-SCR_ESC	Batch70_01_XY03_nonsinglet37	False	False	False	1.1	4	142	0	0	142	0.965986394557823	0	8	57.97	NA	4	127.19	NA	4	20.1	Batch70
Sox2-SCR_ESC	Batch70_01_XY03_nonsinglet37	False	False	False	1.1	4	145.254163334792	14.55	229.071274418479	145.5	0.989795918367347	0.470286734590623	9	56.47	58.8603737848692	1.60367008994243	125.71	131.789757511736	1.56247511025633	21.28	Batch70
Sox2-SCR_ESC	Batch70_01_XY03_nonsinglet37	False	False	False	1.1	4	148	0	0	148	1.00680272108844	0	10	52.79	NA	4	128.98	NA	4	21.05	Batch70
Sox2-SCR_ESC	Batch70_01_XY03_nonsinglet37	False	False	False	1.1	4	146.076670199674	14.7	1435.07015051733	147	1	0.597369868400085	11	51.6	54.8664224187517	4	129.7	127.27471740123	3.88433165065633	20.28	Batch70
Sox2-SCR_ESC	Batch70_01_XY03_nonsinglet37	False	False	False	1.1	4	145	0	0	145	0.986394557823129	0	12	52.74	NA	4	129.68	NA	4	21.28	Batch70
Sox2-SCR_ESC	Batch70_01_XY03_nonsinglet37	False	False	False	1.1	4	146.289239329111	18.0807960317155	1113.15114618294	150	1.02040816326531	0.591128632916818	13	55.9	55.844211711749	2.44961085585503	129.33	130.125368236604	4	20.08	Batch70
Sox2-SCR_ESC	Batch70_01_XY03_nonsinglet37	False	False	False	1.1	4	138	0	0	138	0.938775510204082	0	14	58.59	NA	4	125.33	NA	4	19.76	Batch70
Sox2-SCR_ESC	Batch70_01_XY03_nonsinglet37	False	False	False	1.1	4	143	0	0	143	0.972789115646258	0	15	56.38	NA	4	121.94	NA	4	19.6	Batch70
Sox2-SCR_ESC	Batch70_01_XY03_nonsinglet37	False	False	False	1.1	4	131.5558616272	31.1059444664479	1465.16739910063	141	0.959183673469388	0.812527275666547	16	56.18	51.1477620404935	3.16360250380177	129.23	135.478087043091	2.36964038264215	17.12	Batch70
Sox2-SCR_ESC	Batch70_01_XY03_nonsinglet37	False	False	False	1.1	4	150	0	0	150	1.02040816326531	0	17	61.85	NA	4	137.16	NA	4	14.86	Batch70
Sox2-SCR_ESC	Batch70_01_XY03_nonsinglet37	False	False	False	1.1	4	150	0	0	150	1.02040816326531	0	18	62.83	NA	4	138.81	NA	4	13.05	Batch70
Sox2-SCR_ESC	Batch70_01_XY03_nonsinglet37	False	False	False	1.1	4	146.368881288979	19.8883438415866	1364.13185531431	148	1.00680272108844	0.895235592421535	19	56.83	60.6740978702771	4	134.64	132.145235122113	2.72909238842867	14.05	Batch70
Sox2-SCR_ESC	Batch70_01_XY03_nonsinglet37	False	False	False	1.1	4	129.050675562608	21.486277137867	1948.75772813613	142	0.965986394557823	0.65402072912377	20	55.37	52.3883706441174	3.60875322080859	134.61	138.932506526548	4	14.47	Batch70
Sox2-SCR_ESC	Batch70_01_XY03_nonsinglet37	False	False	False	1.1	4	142.655192484747	20.1214453134755	1290.98746357026	145	0.986394557823129	0.871324534123263	21	55.49	61.9999999999999	3.99999999999999	130.13	129.400450539157	2.5528386088399	16.01	Batch70
Sox2-SCR_ESC	Batch70_01_XY03_nonsinglet37	False	False	False	1.1	4	140.91536168776	22.9009017817087	1407.36629501906	143	0.972789115646258	0.8562746476297	22	55.14	57.9461086878208	3.99999999999986	126.32	127.960360238073	2.44520383874088	16.81	Batch70
Sox2-SCR_ESC	Batch70_01_XY03_nonsinglet37	False	False	False	1.1	4	145.955861495378	23.6210203548644	1331.71632181301	149	1.01360544217687	0.760030962095946	23	54.01	56.6069585078407	3.44520576312951	127.42	128.240274954871	2.60446426005839	16.72	Batch70
Sox2-SCR_ESC	Batch70_01_XY03_nonsinglet37	False	False	False	1.1	4	142.328110307231	24.4242083634972	2129.20192122072	147	1	0.90086143334561	24	50.39	56.2672838296005	3.9999999999999	128.02	130.249649471928	3.46862108889813	16.66	Batch70
Sox2-SCR_ESC	Batch70_01_XY03_nonsinglet37	False	False	False	1.1	4	140.188576566186	30.0096751247272	3016.89904878866	148	1.00680272108844	0.807710087540893	25	52.63	58.3798810859217	3.99999999998108	126.85	121.857661059995	4	18.17	Batch70
Sox2-SCR_ESC	Batch70_01_XY03_nonsinglet37	False	False	False	1.1	4	158.477207332575	16.6528374332818	725.025380722615	157	1.06802721088435	0.771779763355486	26	55.84	59.6858001203615	3.2362604067444	125.63	124.916523073933	2.1411249196544	17.12	Batch70
Sox2-SCR_ESC	Batch70_01_XY03_nonsinglet37	False	False	False	1.1	4	151.077267869859	26.8645912972001	1652.43212709404	160	1.08843537414966	0.87909179356738	27	54.3	52.4973305976991	2.88496769156452	125.66	123.469835565948	3.39330531072157	18.32	Batch70
Sox2-SCR_ESC	Batch70_01_XY03_nonsinglet37	False	False	False	1.1	4	151.628763682909	25.1490122475458	1290.88672728233	159	1.08163265306122	0.877383358246446	28	54.69	52.7248831658896	2.51553871192402	124.44	122.100457433513	3.24755635723867	18.62	Batch70
Sox2-SCR_ESC	Batch70_01_XY03_nonsinglet37	False	False	False	1.1	4	148.379437491898	15.3477090478459	914.433851727025	151	1.02721088435374	0.755451991696034	29	55.89	54.0753382013662	4	121.19	120.206542709259	2.37065985074515	18.26	Batch70
Sox2-SCR_ESC	Batch70_01_XY03_nonsinglet37	False	False	False	1.1	4	155	0	0	155	1.05442176870748	0	30	54.37	NA	4	122.08	NA	4	18.91	Batch70
Sox2-SCR_ESC	Batch70_01_XY03_nonsinglet37	False	False	False	1.1	4	150.755082446166	20.4016109904875	1119.31811678591	150	1.02040816326531	0.795084036842759	31	53.99	58.4379711035231	4	121.75	127.143041675568	2.1829791007023	19.22	Batch70
Sox2-SCR_ESC	Batch70_01_XY03_nonsinglet37	False	False	False	1.1	4	153	0	0	153	1.04081632653061	0	32	55.98	NA	4	120.28	NA	4	20.08	Batch70
Sox2-SCR_ESC	Batch70_01_XY03_nonsinglet37	False	False	False	1.1	4	152.868074247064	23.2345012641096	1263.90005504917	152	1.03401360544218	0.902342577254614	33	54.3	60.5723522503955	2.53829276677379	122.13	127.375012699698	3.41081500123171	19.12	Batch70
Sox2-SCR_ESC	Batch70_01_XY03_nonsinglet37	False	False	False	1.1	4	151.046966470737	35.5987504080336	1835.41777130584	153	1.04081632653061	0.936299345762012	34	54.11	59.6265179546853	2.5343671526594	124.23	128.874900467379	3.23780840531631	18.51	Batch70
Sox2-SCR_ESC	Batch70_01_XY03_nonsinglet37	False	False	False	1.1	4	138.738006949168	17.7683582908691	1360.36567872416	143	0.972789115646258	0.767233920265074	35	50.8	55.7666265727756	3.04627334606075	120.98	118.210145036923	4	19.62	Batch70
Sox2-SCR_ESC	Batch70_01_XY03_nonsinglet37	False	False	False	1.1	4	147.082217683187	15.5	1558.22863999998	155	1.05442176870748	0.565169618035013	36	53.48	56.7446039063734	4	119.33	119.131119252328	3.99999999999995	22.29	Batch70
Sox2-SCR_ESC	Batch70_01_XY03_nonsinglet37	False	False	False	1.1	4	145.839040525672	15.4	1548.17555107108	154	1.04761904761905	0.528677764709255	37	54.5	54.6030075874423	4	117.54	120.157732584074	3.99999999759997	21.1	Batch70
Sox2-SCR_ESC	Batch70_01_XY03_nonsinglet37	False	False	False	1.1	4	143.201917867155	21.0301889994078	1380.18098891677	150	1.02040816326531	0.795415264523579	38	55.37	51.8029999188828	2.61127957879491	118.28	124.999999999992	3.99999999998908	22.29	Batch70
Sox2-SCR_ESC	Batch70_01_XY03_nonsinglet37	False	False	False	1.1	4	146	0	0	146	0.993197278911565	0	39	57.45	NA	4	118.78	NA	4	21.25	Batch70
Sox2-SCR_ESC	Batch70_01_XY03_nonsinglet37	False	False	False	1.1	4	147	0	0	147	1	0	40	54.78	NA	4	118.54	NA	4	21.44	Batch70
Sox2-SCR_ESC	Batch70_01_XY03_nonsinglet37	False	False	False	1.1	4	143	0	0	143	0.972789115646258	0	41	53.63	NA	4	114.29	NA	4	21.25	Batch70
Sox2-SCR_ESC	Batch70_01_XY03_nonsinglet37	False	False	False	1.1	4	143	0	0	143	0.972789115646258	0	42	54.79	NA	4	121.24	NA	4	19.67	Batch70
Sox2-SCR_ESC	Batch70_01_XY03_nonsinglet37	False	False	False	1.1	4	144.364563308258	14.3	55.5419567255898	143	0.972789115646258	0.267652439694565	43	50.81	50.9478527147624	0.747479289038016	121.84	122.290985742173	0.827001834457147	21.55	Batch70
Sox2-SCR_ESC	Batch70_01_XY03_nonsinglet37	False	False	False	1.1	4	148	0	0	148	1.00680272108844	0	44	51.64	NA	4	121.42	NA	4	20.87	Batch70
Sox2-SCR_ESC	Batch70_01_XY03_nonsinglet37	False	False	False	1.1	4	144.721337856938	14.7	978.704175793347	147	1	0.604744769245691	45	51.03	56.8306833725983	2.64907719339934	123.24	121.914000224309	4	21.55	Batch70
Sox2-SCR_ESC	Batch70_01_XY03_nonsinglet37	False	False	False	1.1	4	148	0	0	148	1.00680272108844	0	46	53.66	NA	4	125.03	NA	4	21.37	Batch70
Sox2-SCR_ESC	Batch70_01_XY03_nonsinglet37	False	False	False	1.1	4	145.025022557762	22.3470362080464	2005.93553279563	153	1.04081632653061	0.82684388632849	47	52.04	57.1442014347514	3.57155667377322	127.72	127.836917367174	3.99999999999391	20.75	Batch70
Sox2-SCR_ESC	Batch70_01_XY03_nonsinglet37	False	False	False	1.1	4	152	0	0	152	1.03401360544218	0	48	54.12	NA	4	127.16	NA	4	22.19	Batch70
Sox2-SCR_ESC	Batch70_01_XY03_nonsinglet37	False	False	False	1.1	4	149	0	0	149	1.01360544217687	0	49	50.11	NA	4	124.11	NA	4	22.51	Batch70
Sox2-SCR_ESC	Batch70_01_XY03_nonsinglet37	False	False	False	1.1	4	152	0	0	152	1.03401360544218	0	50	52.03	NA	4	123.23	NA	4	22.4	Batch70
Sox2-SCR_ESC	Batch70_01_XY03_nonsinglet37	False	False	False	1.1	4	145	0	0	145	0.986394557823129	0	51	52.44	NA	4	121.9	NA	4	21.22	Batch70
Sox2-SCR_ESC	Batch70_01_XY03_nonsinglet37	False	False	False	1.1	4	141.237548062994	22.8826426750494	1614.19621864301	148	1.00680272108844	0.882650543164895	52	59.69	59.6707439409936	2.8137534503438	123.71	125.043485042674	3.99010757515013	22.52	Batch70
Sox2-SCR_ESC	Batch70_01_XY03_nonsinglet37	False	False	False	1.1	4	144.584733026629	14.9	1259.33321477365	149	1.01360544217687	0.558693275912915	53	61.45	65.8733091279755	4	122.78	125.396930246645	3.36290730581209	22.26	Batch70
Sox2-SCR_ESC	Batch70_01_XY03_nonsinglet37	False	False	False	1.1	4	144.897092985537	20.5832543173929	530.072310762973	148	1.00680272108844	0.699991122231304	54	58.24	54.8672675235767	2.2005838003365	121.1	116.518635797311	1.86253166774675	23.44	Batch70
Sox2-SCR_ESC	Batch70_01_XY03_nonsinglet37	False	False	False	1.1	4	140.216133954256	29.0050589798493	1829.96638431068	145	0.986394557823129	0.850251589457663	55	57.18	57.8197341955512	3.57034187379279	124.08	127.185084123299	2.81241919982145	24.03	Batch70
Sox2-SCR_ESC	Batch70_01_XY03_nonsinglet37	False	False	False	1.1	4	144.919125034442	20.788018895402	1462.90773751831	150	1.02040816326531	0.845833986334907	56	54.28	57.1665097719141	4	127.42	127.906612700428	2.80004068145386	23.16	Batch70
Sox2-SCR_ESC	Batch70_01_XY03_nonsinglet37	False	False	False	1.1	4	144.883850265362	14.8	332.007800646658	148	1.00680272108844	0.516327181641417	57	54.42	53.4270118583829	2.16629729986825	124.46	126.385675456615	1.6481206937958	23.97	Batch70
Sox2-SCR_ESC	Batch70_01_XY03_nonsinglet37	False	False	False	1.1	4	136.51159605433	19.454341155542	1470.83722338067	146	0.993197278911565	0.85068872959407	58	51.91	51.878975740519	3.52687249280685	126.41	123.685996365845	3.41176275929931	23.19	Batch70
Sox2-SCR_ESC	Batch70_01_XY03_nonsinglet37	False	False	False	1.1	4	133.083531323462	19.90695128205	1747.05305597099	143	0.972789115646258	0.784346217186976	59	50.59	52.8088769391934	3.49190039980015	125.82	123.298858385112	4	24.09	Batch70
Sox2-SCR_ESC	Batch70_01_XY03_nonsinglet37	False	False	False	1.1	4	143.547523772097	24.0717131834288	1869.53601647021	152	1.03401360544218	0.774991402060335	60	50.42	52.7809421106071	3.34077718382686	123.54	123.334340966295	3.69998380932288	24.72	Batch70
Sox2-SCR_ESC	Batch70_01_XY03_nonsinglet38	False	False	False	1.1	4	231	0	0	231	1.18461538461538	0	1	333.7	NA	4	51.45	NA	4	16.79	Batch70
Sox2-SCR_ESC	Batch70_01_XY03_nonsinglet38	False	False	False	1.1	4	222	0	0	222	1.13846153846154	0	2	335.01	NA	4	53.22	NA	4	16.9	Batch70
Sox2-SCR_ESC	Batch70_01_XY03_nonsinglet38	False	False	False	1.1	4	211.057810108075	95.0658016053049	8109.87831860514	225	1.15384615384615	0.930391592757404	3	329.92	328.140149517526	3.99999999999999	51.42	44.2484933121546	3.39430239559285	17.66	Batch70
Sox2-SCR_ESC	Batch70_01_XY03_nonsinglet38	False	False	False	1.1	4	231.054840731377	45.8423794887358	996.262412426878	217	1.11282051282051	0.605433864194733	4	327.12	327.757704461447	2.00676220969641	48.57	43.1061746796198	1.72357893552934	16.99	Batch70
Sox2-SCR_ESC	Batch70_01_XY03_nonsinglet38	False	False	False	1.1	4	201.289502410967	56.8789595262706	3514.06656579226	200	1.02564102564103	0.937310126249308	5	326.84	320.386089597987	3.99999999991139	50.56	42.0000000000056	2.45820924545384	17.25	Batch70
Sox2-SCR_ESC	Batch70_01_XY03_nonsinglet38	False	False	False	1.1	4	209.01570830335	62.518365431077	2302.31804279573	206	1.05641025641026	0.833899610892205	6	332.85	333.68248006733	2.93470693847692	52.74	44	1.99716277158338	16.97	Batch70
Sox2-SCR_ESC	Batch70_01_XY03_nonsinglet38	False	False	False	1.1	4	210.842415216869	40.6601439163847	1341.98775163288	208	1.06666666666667	0.868073107247694	7	334.58	333.203891972245	2.43903595627862	53.2	45	2.15368377511441	16.2	Batch70
Sox2-SCR_ESC	Batch70_01_XY03_nonsinglet38	False	False	False	1.1	4	218	0	0	218	1.11794871794872	0	8	331.75	NA	4	51.46	NA	4	15.31	Batch70
Sox2-SCR_ESC	Batch70_01_XY03_nonsinglet38	False	False	False	1.1	4	219	0	0	219	1.12307692307692	0	9	331.63	NA	4	50.5	NA	4	15.38	Batch70
Sox2-SCR_ESC	Batch70_01_XY03_nonsinglet38	False	False	False	1.1	4	212	0	0	212	1.08717948717949	0	10	329.99	NA	4	51.74	NA	4	15.68	Batch70
Sox2-SCR_ESC	Batch70_01_XY03_nonsinglet38	False	False	False	1.1	4	200.864452453701	50.368171433627	3717.99814156365	201	1.03076923076923	0.92881393963043	11	326.8	319.974747341211	4	54.74	46.7069897509098	2.93706454698304	16.19	Batch70
Sox2-SCR_ESC	Batch70_01_XY03_nonsinglet38	False	False	False	1.1	4	183.513914809309	64.9086023103111	4597.35603108153	190	0.974358974358974	0.944510334083833	12	324.32	319.462695025337	3.5136020002804	55.61	48.1377794540898	3.20829144514928	16.18	Batch70
Sox2-SCR_ESC	Batch70_01_XY03_nonsinglet38	True	False	False	1.1	4	214.048472725984	37.8308972752614	765.419013634185	205	1.05128205128205	0.752517323978481	13	325.75	318.592262011622	1.90942958979884	54.88	49.2308830037593	1.68643440739099	16.7	Batch70
Sox2-SCR_ESC	Batch70_01_XY03_nonsinglet38	False	False	False	1.1	4	195.887409415022	39.1208790281426	1687.02962179781	188	0.964102564102564	0.810896229705752	14	329.87	327.509831040864	3.03314727934956	55.44	47	2.26277360134788	16.65	Batch70
Sox2-SCR_ESC	Batch70_01_XY03_nonsinglet38	False	False	False	1.1	4	210	0	0	210	1.07692307692308	0	15	328.54	NA	4	52.5	NA	4	15.73	Batch70
Sox2-SCR_ESC	Batch70_01_XY03_nonsinglet38	False	False	False	1.1	4	200	0	0	200	1.02564102564103	0	16	331.14	NA	4	53.86	NA	4	15.4	Batch70
Sox2-SCR_ESC	Batch70_01_XY03_nonsinglet38	False	False	False	1.1	4	199	0	0	199	1.02051282051282	0	17	330.85	NA	4	54.02	NA	4	15.46	Batch70
Sox2-SCR_ESC	Batch70_01_XY03_nonsinglet38	False	False	False	1.1	4	182.417641983977	68.7014803116791	4248.85156599743	193	0.98974358974359	0.846445723305633	18	328.51	322.803197732073	3.13710193102753	52.16	46.8743616838658	3.13759824019315	16.25	Batch70
Sox2-SCR_ESC	Batch70_01_XY03_nonsinglet38	False	False	False	1.1	4	199.843113009146	31.9766702814938	812.010422741566	195	1	0.740912160159988	19	325.57	323.623353479662	1.65676340944249	51.9	45.9520406752858	2.43943004825346	16.29	Batch70
Sox2-SCR_ESC	Batch70_01_XY03_nonsinglet38	False	False	False	1.1	4	187	0	0	187	0.958974358974359	0	20	325.34	NA	4	51.04	NA	4	15.9	Batch70
Sox2-SCR_ESC	Batch70_01_XY03_nonsinglet38	False	False	False	1.1	4	198.5	0	0	198.5	1.01794871794872	0	21	328.31	NA	4	51.33	NA	4	15.15	Batch70
Sox2-SCR_ESC	Batch70_01_XY03_nonsinglet38	True	False	False	1.1	4	201.574396364798	68.6030947203305	2277.74880280128	199	1.02051282051282	0.872440431411324	22	330.01	322.143379086681	2.1916273368407	53.18	47.9362659333736	2.41110380957885	16.56	Batch70
Sox2-SCR_ESC	Batch70_01_XY03_nonsinglet38	False	False	False	1.1	4	192.404939830008	57.6657308350932	3832.3677964493	194	0.994871794871795	0.942065048649251	23	327.72	321.145647050237	3.94312786350222	56.81	48.8018651261417	2.68243384433727	14.71	Batch70
Sox2-SCR_ESC	Batch70_01_XY03_nonsinglet38	False	False	False	1.1	4	190	0	0	190	0.974358974358974	0	24	326.25	NA	4	56.41	NA	4	14.69	Batch70
Sox2-SCR_ESC	Batch70_01_XY03_nonsinglet38	False	False	False	1.1	4	188	0	0	188	0.964102564102564	0	25	328.79	NA	4	55.24	NA	4	14.25	Batch70
Sox2-SCR_ESC	Batch70_01_XY03_nonsinglet38	False	False	False	1.1	4	198	0	0	198	1.01538461538462	0	26	330.1	NA	4	54.21	NA	4	14.21	Batch70
Sox2-SCR_ESC	Batch70_01_XY03_nonsinglet38	False	False	False	1.1	4	202.511999366545	52.9461104844247	3965.46032355131	203	1.04102564102564	0.85267455671951	27	328.88	322.855248131199	3.2374178082673	54.19	47.9466214598829	3.68197889206881	14.77	Batch70
Sox2-SCR_ESC	Batch70_01_XY03_nonsinglet38	False	False	False	1.1	4	209.211609216552	44.1120507921277	2551.34734358249	204	1.04615384615385	0.651862642303308	28	326.67	321.09158032837	4	55.44	48.4661678334717	2.30129792748214	15.48	Batch70
Sox2-SCR_ESC	Batch70_01_XY03_nonsinglet38	False	False	False	1.1	4	199	0	0	199	1.02051282051282	0	29	324.1	NA	4	54.4	NA	4	15.31	Batch70
Sox2-SCR_ESC	Batch70_01_XY03_nonsinglet38	False	False	False	1.1	4	206	0	0	206	1.05641025641026	0	30	323.03	NA	4	54.94	NA	4	15.42	Batch70
Sox2-SCR_ESC	Batch70_01_XY03_nonsinglet38	False	False	False	1.1	4	195	0	0	195	1	0	31	324.61	NA	4	55.74	NA	4	15.9	Batch70
Sox2-SCR_ESC	Batch70_01_XY03_nonsinglet38	False	False	False	1.1	4	196.700545251186	29.1491583385271	2348.15451769425	194	0.994871794871795	0.726658984357601	32	326.42	320.505289031178	4	53.75	45.4556117835285	3.20524447020682	14.12	Batch70
Sox2-SCR_ESC	Batch70_01_XY03_nonsinglet38	False	False	False	1.1	4	192	0	0	192	0.984615384615385	0	33	328.02	NA	4	54.69	NA	4	13.76	Batch70
Sox2-SCR_ESC	Batch70_01_XY03_nonsinglet38	False	False	False	1.1	4	199	0	0	199	1.02051282051282	0	34	328.76	NA	4	52.5	NA	4	13.46	Batch70
Sox2-SCR_ESC	Batch70_01_XY03_nonsinglet38	False	False	False	1.1	4	182.317972095347	19.1	1830.59583065237	191	0.979487179487179	0.585397088044867	35	326.1	324.816235642058	3.99999999999996	56.27	53	3.81346363014914	13.61	Batch70
Sox2-SCR_ESC	Batch70_01_XY03_nonsinglet38	False	False	False	1.1	4	198.972609497578	28.2413806392563	2350.93449903292	201	1.03076923076923	0.693518897676546	36	325.5	323.943088993398	3.99999999999982	58.22	51.1748901393993	3.31218901111708	13.51	Batch70
Sox2-SCR_ESC	Batch70_01_XY03_nonsinglet38	False	False	False	1.1	4	198.750835501124	19.9	1814.93809012673	199	1.02051282051282	0.626795119859527	37	327.3	326.079916983609	3.73333009168319	55.37	50.4782200185646	3.88805899924187	13.95	Batch70
Sox2-SCR_ESC	Batch70_01_XY03_nonsinglet38	False	False	False	1.1	4	198	0	0	198	1.01538461538462	0	38	330	NA	4	51.99	NA	4	14.48	Batch70
Sox2-SCR_ESC	Batch70_01_XY03_nonsinglet38	False	False	False	1.1	4	190	0	0	190	0.974358974358974	0	39	328.28	NA	4	49.91	NA	4	14.6	Batch70
Sox2-SCR_ESC	Batch70_01_XY03_nonsinglet38	False	False	False	1.1	4	192	0	0	192	0.984615384615385	0	40	323.43	NA	4	49.4	NA	4	14.4	Batch70
Sox2-SCR_ESC	Batch70_01_XY03_nonsinglet38	True	False	False	1.1	4	197.500899531182	51.5987923742429	1248.68979492333	196	1.00512820512821	0.83936688882905	41	322.16	320.815120684914	2.12270052048169	50.4	45.8466695515838	1.81445748681912	13.88	Batch70
Sox2-SCR_ESC	Batch70_01_XY03_nonsinglet38	False	False	False	1.1	4	180.086360263087	57.4000437500353	3243.15432315436	190	0.974358974358974	0.909934587533654	42	320.41	320.331092184385	3.42473506023716	53.62	45.6792465731974	2.62572300974721	15.05	Batch70
Sox2-SCR_ESC	Batch70_01_XY03_nonsinglet38	False	False	False	1.1	4	184	0	0	184	0.943589743589744	0	43	322.09	NA	4	52.48	NA	4	15.2	Batch70
Sox2-SCR_ESC	Batch70_01_XY03_nonsinglet38	False	False	False	1.1	4	201.505363590141	33.0470405070043	911.418307744331	190	0.974358974358974	0.787690546284649	44	319.62	321.568039534984	2.71707689020324	51.57	46.0390050986421	1.61548803246128	15.21	Batch70
Sox2-SCR_ESC	Batch70_01_XY03_nonsinglet38	False	False	False	1.1	4	193.159639850345	44.1436241184553	4122.32172878296	189	0.969230769230769	0.835046255684531	45	318.37	321.039715218792	4	52.03	44.1347658777229	3.71564663882476	14.96	Batch70
Sox2-SCR_ESC	Batch70_01_XY03_nonsinglet38	False	False	False	1.1	4	188	0	0	188	0.964102564102564	0	46	322.33	NA	4	52.53	NA	4	14.94	Batch70
Sox2-SCR_ESC	Batch70_01_XY03_nonsinglet38	False	False	False	1.1	4	191	0	0	191	0.979487179487179	0	47	321.52	NA	4	54.07	NA	4	14.13	Batch70
Sox2-SCR_ESC	Batch70_01_XY03_nonsinglet38	False	False	False	1.1	4	189.669209725351	20.5489558919521	1036.39960120387	188	0.964102564102564	0.791217390718935	48	324.17	326.113355575568	2.71750960246998	54.44	47.6205790868923	2.95383946331032	14.44	Batch70
Sox2-SCR_ESC	Batch70_01_XY03_nonsinglet38	False	False	False	1.1	4	180.589928135387	35.5847221032571	2509.81444145592	184	0.943589743589744	0.89048117399227	49	324.47	326.580543597109	3.3016280881156	54.91	46.8557839246401	3.39993319110382	14.71	Batch70
Sox2-SCR_ESC	Batch70_01_XY03_nonsinglet38	False	False	False	1.1	4	186.5	0	0	186.5	0.956410256410256	0	50	325.98	NA	4	55.41	NA	4	14.77	Batch70
Sox2-SCR_ESC	Batch70_01_XY03_nonsinglet38	False	False	False	1.1	4	182	0	0	182	0.933333333333333	0	51	324.54	NA	4	56.53	NA	4	14.94	Batch70
Sox2-SCR_ESC	Batch70_01_XY03_nonsinglet38	False	False	False	1.1	4	180	0	0	180	0.923076923076923	0	52	326.2	NA	4	54.72	NA	4	13.9	Batch70
Sox2-SCR_ESC	Batch70_01_XY03_nonsinglet38	False	False	False	1.1	4	185	0	0	185	0.948717948717949	0	53	324.35	NA	4	54.86	NA	4	13.48	Batch70
Sox2-SCR_ESC	Batch70_01_XY03_nonsinglet38	False	False	False	1.1	4	187.074797285606	31.1275537570371	2227.73456793901	185	0.948717948717949	0.848514367394865	54	322.38	320.632758098596	4	54.22	46.0965788332313	2.84759983575684	13.8	Batch70
Sox2-SCR_ESC	Batch70_01_XY03_nonsinglet38	False	False	False	1.1	4	174.630713812597	22.3899544515507	1655.77642976785	181	0.928205128205128	0.802211574932665	55	320.71	317.646737556072	3.078460272052	52.75	45.6575366596194	3.82327406765221	13.27	Batch70
Sox2-SCR_ESC	Batch70_01_XY03_nonsinglet38	False	False	False	1.1	4	190.923120130003	18.2	291.101236338858	182	0.933333333333333	0.372159176775992	56	326.71	318.158720195822	1.40603951448952	47.75	42.4916966642199	1.81048793239935	13.12	Batch70
Sox2-SCR_ESC	Batch70_01_XY03_nonsinglet38	False	False	False	1.1	4	181	0	0	181	0.928205128205128	0	57	328.26	NA	4	47.3	NA	4	13.35	Batch70
Sox2-SCR_ESC	Batch70_01_XY03_nonsinglet38	False	False	False	1.1	4	177.058069679674	21.5987742373275	943.91969946551	178	0.912820512820513	0.896545858670551	58	326.28	326.172361873782	2.72952918925896	50.2	42.3092124515536	2.54823044634613	12.85	Batch70
Sox2-SCR_ESC	Batch70_01_XY03_nonsinglet38	False	False	False	1.1	4	178	0	0	178	0.912820512820513	0	59	326.29	NA	4	49.54	NA	4	12.32	Batch70
Sox2-SCR_ESC	Batch70_01_XY03_nonsinglet38	False	False	False	1.1	4	188.226667365815	33.4346005559382	2478.92599401998	195	1	0.754390725410847	60	323.32	320.156685514654	2.95004016943103	47.75	40.6606688783819	4	12.85	Batch70
Sox2-SCR_ESC	Batch70_01_XY03_nonsinglet39	False	False	False	1.1	4	217.5	0	0	217.5	1.17567567567568	0	1	359.63	NA	4	187.85	NA	4	23.49	Batch70
Sox2-SCR_ESC	Batch70_01_XY03_nonsinglet39	False	False	False	1.1	4	200.008764620064	26.0404589913416	2617.87025800282	207	1.11891891891892	0.77211708962145	2	353.97	354.534442913194	3.99999999999898	189.56	185.454343159093	4	25.04	Batch70
Sox2-SCR_ESC	Batch70_01_XY03_nonsinglet39	False	False	False	1.1	4	155.783030175578	53.1654704902193	4413.96589805572	168	0.908108108108108	0.674011985587389	3	353.5	350.974042053558	4	209.5	204.943729250474	3.30338976697537	27	Batch70
Sox2-SCR_ESC	Batch70_01_XY03_nonsinglet39	False	False	False	1.1	4	153	0	0	153	0.827027027027027	0	4	353.5	NA	4	210.5	NA	4	27	Batch70
Sox2-SCR_ESC	Batch70_01_XY03_nonsinglet39	False	False	False	1.1	4	191.339079070195	45.86081660753	1350.35021663798	196	1.05945945945946	0.860436205073829	5	355.9	356.029176319146	2.2004792040123	186.59	190.728786154815	2.12964818628848	24.36	Batch70
Sox2-SCR_ESC	Batch70_01_XY03_nonsinglet39	True	False	False	1.1	4	198.347318002069	31.4245708909411	756.638860429353	199	1.07567567567568	0.870679795615205	6	363.77	365.776683305017	2.14699935059964	189.02	183.153666088181	1.78487526862053	24.27	Batch70
Sox2-SCR_ESC	Batch70_01_XY03_nonsinglet39	False	False	False	1.1	4	187.546798469412	27.3408127657546	1012.90384556495	189	1.02162162162162	0.833239971428482	7	366.75	372.454848982918	2.52912885605925	190.03	192.372810243994	2.331343896263	23.93	Batch70
Sox2-SCR_ESC	Batch70_01_XY03_nonsinglet39	False	False	False	1.1	4	174.707458779672	29.9022456949211	1983.21256215613	185	1	0.826674399046861	8	367.37	372.59743533522	3.9999999999997	190.09	192.75733174191	2.63891843022207	24.14	Batch70
Sox2-SCR_ESC	Batch70_01_XY03_nonsinglet39	False	False	False	1.1	4	187.998477466222	30.7277710854086	1674.91506888934	196	1.05945945945946	0.6996514165168	9	367.64	367.2484117358	4	192.76	192.621034005511	2.16881365146037	23.91	Batch70
Sox2-SCR_ESC	Batch70_01_XY03_nonsinglet39	False	False	False	1.1	4	184.830241563738	25.354380660232	1866.86323710578	193	1.04324324324324	0.576765606607785	10	365.95	367.220225869874	4	192.57	191.040439743735	2.9296787723859	24.37	Batch70
Sox2-SCR_ESC	Batch70_01_XY03_nonsinglet39	False	False	False	1.1	4	195.734727487674	19.8080385696535	642.596597079198	191	1.03243243243243	0.652572295468451	11	364.84	366.168355410499	2.21437664305255	192.24	185.095651985233	2.3316639330589	24.16	Batch70
Sox2-SCR_ESC	Batch70_01_XY03_nonsinglet39	False	False	False	1.1	4	193	0	0	193	1.04324324324324	0	12	362.39	NA	4	194.93	NA	4	24.02	Batch70
Sox2-SCR_ESC	Batch70_01_XY03_nonsinglet39	False	False	False	1.1	4	189.98953225495	28.4490008273787	2492.31050841759	196	1.05945945945946	0.705173233891196	13	361.16	357.189629742404	4	200.55	194.777167112496	3.48574519882991	23.16	Batch70
Sox2-SCR_ESC	Batch70_01_XY03_nonsinglet39	False	False	False	1.1	4	188.182840430117	26.3812754799491	734.226004319937	191	1.03243243243243	0.680506024781556	14	361.98	362.903406309792	2.20864777128523	201.76	204.187262855262	2.00552467700993	22.73	Batch70
Sox2-SCR_ESC	Batch70_01_XY03_nonsinglet39	False	False	False	1.1	4	180.563894017368	40.9788725650003	2506.82853375528	190	1.02702702702703	0.795873892427866	15	364.11	363.451620927229	3.18533466242562	205.91	203.670298411001	3.05653979573377	22.86	Batch70
Sox2-SCR_ESC	Batch70_01_XY03_nonsinglet39	False	False	False	1.1	4	165.192296700871	50.17457195597	4994.87215610398	185	1	0.908438647849816	16	362.9	365.192258904365	3.9609668515318	204.18	203.509810522458	3.99999999999905	23.67	Batch70
Sox2-SCR_ESC	Batch70_01_XY03_nonsinglet39	False	False	False	1.1	4	171.870401157529	44.9804907181943	3925.07249972601	185	1	0.905406302631505	17	363.19	365.231927351208	3.47203425312037	203.99	203.332945925884	4	23.89	Batch70
Sox2-SCR_ESC	Batch70_01_XY03_nonsinglet39	False	False	False	1.1	4	175.524104361639	45.7336012638157	3602.77731722295	188	1.01621621621622	0.927851573364376	18	363.96	364.1877525515	4	202.05	203.628052119421	3.13445851288984	23.48	Batch70
Sox2-SCR_ESC	Batch70_01_XY03_nonsinglet39	False	False	False	1.1	4	175.581729320623	41.8562458211649	3205.62693785947	190	1.02702702702703	0.853637162096889	19	359.27	361.401276970807	3.27665727189093	201.82	203.524544212243	3.71999354759501	22.85	Batch70
Sox2-SCR_ESC	Batch70_01_XY03_nonsinglet39	False	False	False	1.1	4	181.813754507131	34.6213174591087	1667.48017774208	186	1.00540540540541	0.769686146793402	20	361.63	360.394843207405	2.61478323523859	203.82	203.587362564367	2.93158098677901	22.67	Batch70
Sox2-SCR_ESC	Batch70_01_XY03_nonsinglet39	False	False	False	1.1	4	183.863081501498	27.1453865534814	2174.41331029642	193	1.04324324324324	0.660612141604554	21	359.23	358.995830935637	3.18717987574589	204.67	202.748747481549	4	22.55	Batch70
Sox2-SCR_ESC	Batch70_01_XY03_nonsinglet39	False	False	False	1.1	4	180.129666831389	34.6209478549394	2466.27860561061	190	1.02702702702703	0.660420929294444	22	359.65	360.958254539633	4	205.29	200.242980918041	2.83441663929501	23.52	Batch70
Sox2-SCR_ESC	Batch70_01_XY03_nonsinglet39	False	False	False	1.1	4	177.835690439611	44.0565492479124	2787.74219755831	190	1.02702702702703	0.858727530216385	23	360.5	356.279463336771	2.72032000162535	206.51	206.357368666281	3.7020530246705	24.25	Batch70
Sox2-SCR_ESC	Batch70_01_XY03_nonsinglet39	False	False	False	1.1	4	171.687809626163	47.4893358925963	3820.73811632633	184	0.994594594594595	0.75028555345962	24	357.49	356.630907271533	3.9540832716781	208.82	206.359385561753	3.23836548447531	24.65	Batch70
Sox2-SCR_ESC	Batch70_01_XY03_nonsinglet39	False	False	False	1.1	4	165.890881184462	33.4486426433091	2577.94254548092	176.5	0.954054054054054	0.74336382040276	25	356.5	359.78826375622	4	210.5	206.991035109839	3.06658666283456	27	Batch70
Sox2-SCR_ESC	Batch70_01_XY03_nonsinglet39	False	False	False	1.1	4	182.418382985183	24.9935926390015	2203.07893366192	186	1.00540540540541	0.815298762978754	26	356.5	362.262598060414	3.98150293463733	207.5	205.246807347483	3.52350448663694	27	Batch70
Sox2-SCR_ESC	Batch70_01_XY03_nonsinglet39	False	False	False	1.1	4	189	0	0	189	1.02162162162162	0	27	355.05	NA	4	207.4	NA	4	24.49	Batch70
Sox2-SCR_ESC	Batch70_01_XY03_nonsinglet39	False	False	False	1.1	4	202	0	0	202	1.09189189189189	0	28	356.5	NA	4	203.5	NA	4	27	Batch70
Sox2-SCR_ESC	Batch70_01_XY03_nonsinglet39	False	False	False	1.1	4	191.576351423159	19.5	1386.06900222151	195	1.05405405405405	0.429082546863586	29	354.5	358.239485218926	4	202.5	201.988835404656	2.82820409618955	27	Batch70
Sox2-SCR_ESC	Batch70_01_XY03_nonsinglet39	False	False	False	1.1	4	191	0	0	191	1.03243243243243	0	30	350.5	NA	4	203.5	NA	4	27	Batch70
Sox2-SCR_ESC	Batch70_01_XY03_nonsinglet39	False	False	False	1.1	4	181.025730985009	18.8907627952028	1217.72251970593	184	0.994594594594595	0.620883334239441	31	352.5	347.349666926639	4	203.5	198.143090629568	2.56483451896749	27	Batch70
Sox2-SCR_ESC	Batch70_01_XY03_nonsinglet39	False	False	False	1.1	4	175.674179757716	28.2145095385588	2430.91612184954	182	0.983783783783784	0.550204045769167	32	352.5	345.581930368822	3.42813547139311	208.5	200	3.99999999999999	27	Batch70
Sox2-SCR_ESC	Batch70_01_XY03_nonsinglet39	False	False	False	1.1	4	184.958643844484	39.258269220788	3537.67268561604	198	1.07027027027027	0.436063198809684	33	352.5	347.904715419693	3.58547754212487	209.5	209.188240708392	4	27	Batch70
Sox2-SCR_ESC	Batch70_01_XY03_nonsinglet39	False	False	False	1.1	4	196.040939699317	29.6063000426123	2472.77205000819	203	1.0972972972973	0.665258888012919	34	353.5	348.66752437001	3.72538354173012	208.5	209.56057552457	3.56820217789811	27	Batch70
Sox2-SCR_ESC	Batch70_01_XY03_nonsinglet39	False	False	False	1.1	4	189	0	0	189	1.02162162162162	0	35	357.5	NA	4	206.5	NA	4	27	Batch70
Sox2-SCR_ESC	Batch70_01_XY03_nonsinglet39	False	False	False	1.1	4	179.654269838359	34.2505968832539	2047.53199101815	187	1.01081081081081	0.833086489189168	36	356.5	352.01898892372	3.65521277256776	207.5	200.031806879276	2.60297734060785	27	Batch70
Sox2-SCR_ESC	Batch70_01_XY03_nonsinglet39	False	False	False	1.1	4	179.887339026568	22.6893063609569	2142.67412138145	183	0.989189189189189	0.61273196161358	37	356.5	357.547860154984	3.75746905252341	204.5	196.877023144886	4	27	Batch70
Sox2-SCR_ESC	Batch70_01_XY03_nonsinglet39	False	False	False	1.1	4	179	0	0	179	0.967567567567568	0	38	356.5	NA	4	203.5	NA	4	27	Batch70
Sox2-SCR_ESC	Batch70_01_XY03_nonsinglet39	False	False	False	1.1	4	165.791038975217	37.353101640744	3057.84617515889	180	0.972972972972973	0.899661452960823	39	360.98	356.779577803858	3.25723784430239	206.33	209.959864128301	4	26.15	Batch70
Sox2-SCR_ESC	Batch70_01_XY03_nonsinglet39	False	False	False	1.1	4	190.279556583593	19.0182053596173	336.623972975918	189	1.02162162162162	0.431268338322818	40	359.99	362.116189127969	1.9521832078908	205.72	201.966196472913	1.44303024751328	24.89	Batch70
Sox2-SCR_ESC	Batch70_01_XY03_nonsinglet39	False	False	False	1.1	4	184.263996481079	18.8	1093.96394297885	188	1.01621621621622	0.667969308585744	41	361.7	360.380966960629	2.67924716505854	204.18	203.682668722869	3.45662985992415	24.51	Batch70
Sox2-SCR_ESC	Batch70_01_XY03_nonsinglet39	False	False	False	1.1	4	179.628092825684	28.5486012978884	928.188263369919	182	0.983783783783784	0.815377954765351	42	362.74	360.127742300465	2.03873749371604	205.5	203.821619922383	2.53810991543324	24.08	Batch70
Sox2-SCR_ESC	Batch70_01_XY03_nonsinglet39	False	False	False	1.1	4	187.699652146416	24.5478803982482	674.848914099573	185	1	0.701310345358935	43	362.15	360.069490050876	1.73764711239556	206.9	202.861830665975	2.51797532687909	23.75	Batch70
Sox2-SCR_ESC	Batch70_01_XY03_nonsinglet39	False	False	False	1.1	4	189.776201341527	20.1354060915314	1211.25605187604	190	1.02702702702703	0.607575807397437	44	361.58	361.830442627007	2.3935145628793	207.57	214	4	23.75	Batch70
Sox2-SCR_ESC	Batch70_01_XY03_nonsinglet39	False	False	False	1.1	4	185	0	0	185	1	0	45	364.5	NA	4	204.5	NA	4	27	Batch70
Sox2-SCR_ESC	Batch70_01_XY03_nonsinglet39	False	False	False	1.1	4	165.351072862156	37.0008290236379	2283.10753008665	178	0.962162162162162	0.931812759652315	46	370.94	365.69402619394	2.45513523302027	199.7	200.883125107181	4	23.71	Batch70
Sox2-SCR_ESC	Batch70_01_XY03_nonsinglet39	False	False	False	1.1	4	173.217431088912	46.3541446932727	3323.3439061493	188	1.01621621621622	0.868788603780763	47	370.76	364.303429160447	3.32846171589171	201.63	200.169177341504	3.42818022652148	24.13	Batch70
Sox2-SCR_ESC	Batch70_01_XY03_nonsinglet39	False	False	False	1.1	4	185.222218558605	40.3828039612184	1591.54865698553	185	1	0.852316215437226	48	368.5	363.360286190658	2.64465047808906	203.5	199.060814199448	2.37178689578713	27	Batch70
Sox2-SCR_ESC	Batch70_01_XY03_nonsinglet39	False	False	False	1.1	4	178	0	0	178	0.962162162162162	0	49	362.2	NA	4	208.1	NA	4	24.5	Batch70
Sox2-SCR_ESC	Batch70_01_XY03_nonsinglet39	False	False	False	1.1	4	179	0	0	179	0.967567567567568	0	50	360.83	NA	4	212.56	NA	4	24.4	Batch70
Sox2-SCR_ESC	Batch70_01_XY03_nonsinglet39	False	False	False	1.1	4	179.195101830838	17.7	67.120826358554	177	0.956756756756757	0.149454169924425	51	358.5	362.495561021652	0.378547283099937	212.5	212.952828116957	1.59435266947616	27	Batch70
Sox2-SCR_ESC	Batch70_01_XY03_nonsinglet39	False	False	False	1.1	4	174	0	0	174	0.940540540540541	0	52	361.5	NA	4	211.5	NA	4	27	Batch70
Sox2-SCR_ESC	Batch70_01_XY03_nonsinglet39	False	False	False	1.1	4	171.46075049308	20.9976295514605	1725.83055801989	175	0.945945945945946	0.722991675909447	53	362.5	364.309656602648	3.27030600742981	212.5	210.342947026879	3.99999999999989	27	Batch70
Sox2-SCR_ESC	Batch70_01_XY03_nonsinglet39	False	False	False	1.1	4	167.382228470229	21.8673879123521	1692.67298179132	167	0.902702702702703	0.621364247559563	54	362.5	365.392170457205	3.07990031457241	211.5	209.116644938332	4	27	Batch70
Sox2-SCR_ESC	Batch70_01_XY03_nonsinglet39	False	False	False	1.1	4	172	0	0	172	0.92972972972973	0	55	365.5	NA	4	209.5	NA	4	27	Batch70
Sox2-SCR_ESC	Batch70_01_XY03_nonsinglet39	False	False	False	1.1	4	175.804710475941	22.5405468644567	699.731471023302	178	0.962162162162162	0.816824243333549	56	365.5	358.357436177348	2.15206525851693	207.5	200.514701501651	2.29578926377522	27	Batch70
Sox2-SCR_ESC	Batch70_01_XY03_nonsinglet39	False	False	False	1.1	4	178	0	0	178	0.962162162162162	0	57	363.5	NA	4	206.5	NA	4	27	Batch70
Sox2-SCR_ESC	Batch70_01_XY03_nonsinglet39	False	False	False	1.1	4	174	0	0	174	0.940540540540541	0	58	362.5	NA	4	206.5	NA	4	27	Batch70
Sox2-SCR_ESC	Batch70_01_XY03_nonsinglet39	False	False	False	1.1	4	168	0	0	168	0.908108108108108	0	59	363.5	NA	4	203.5	NA	4	27	Batch70
Sox2-SCR_ESC	Batch70_01_XY03_nonsinglet39	False	False	False	1.1	4	168	0	0	168	0.908108108108108	0	60	364.5	NA	4	202.5	NA	4	27	Batch70
Sox2-SCR_ESC	Batch70_01_XY03_nonsinglet40	False	False	False	1.1	4	279.143817354489	117.000121793818	8480.94589687296	316	1.44292237442922	0.85939199191242	1	250.5	248.513566221417	2.88415426625801	176.5	173.607734105805	4	27	Batch70
Sox2-SCR_ESC	Batch70_01_XY03_nonsinglet40	False	False	False	1.1	4	287.855799827809	85.5894309926074	6360.1802815377	311	1.42009132420091	0.645328401829512	2	245.5	249.22266263181	4	176.5	174.589246534656	2.95671724311664	27	Batch70
Sox2-SCR_ESC	Batch70_01_XY03_nonsinglet40	False	False	False	1.1	4	281.690199349013	41.2790261093674	3289.37101052684	293.5	1.34018264840183	0.577371461547154	3	246.78	246.394367764086	4	175.19	176.916416302515	3.17061803250876	25.31	Batch70
Sox2-SCR_ESC	Batch70_01_XY03_nonsinglet40	False	False	False	1.1	4	260.260416831858	51.9191553403513	4229.88685991118	274	1.25114155251142	0.917319651442824	4	245.11	241.438341352864	3.83267603220466	176.15	180.267109443633	3.38313649717532	25.35	Batch70
Sox2-SCR_ESC	Batch70_01_XY03_nonsinglet40	False	False	False	1.1	4	220.996961471811	80.0530388667783	7730.9720677575	271	1.23744292237443	0.900554035840171	5	246.13	247.645465852671	4	175.13	170.620072686514	3.84252576854341	25.52	Batch70
Sox2-SCR_ESC	Batch70_01_XY03_nonsinglet40	True	False	False	1.1	4	278.794797792694	27.9	751.236139009801	279	1.27397260273973	0.786773382257677	6	248.14	246.846964442842	1.93284144727905	180.04	183.670965615955	2.21715745961713	25.25	Batch70
Sox2-SCR_ESC	Batch70_01_XY03_nonsinglet40	False	False	False	1.1	4	271.5	0	0	271.5	1.23972602739726	0	7	246.5	NA	4	181.5	NA	4	26	Batch70
Sox2-SCR_ESC	Batch70_01_XY03_nonsinglet40	False	False	False	1.1	4	247	0	0	247	1.12785388127854	0	8	249.5	NA	4	178.5	NA	4	27	Batch70
Sox2-SCR_ESC	Batch70_01_XY03_nonsinglet40	False	False	False	1.1	4	221.299452556485	51.6803555183365	3908.12232212477	237	1.08219178082192	0.689749874775933	9	253.5	247.791385591323	4	172.5	175.327882356694	3.00886819040973	27	Batch70
Sox2-SCR_ESC	Batch70_01_XY03_nonsinglet40	False	False	False	1.1	4	222.921129814825	64.2883144543345	6251.33364927318	252	1.15068493150685	0.685797852465171	10	249.5	247.409875998211	3.86902153224102	172.5	175.244179596347	3.99999999999998	27	Batch70
Sox2-SCR_ESC	Batch70_01_XY03_nonsinglet40	False	False	False	1.1	4	203.161031724075	103.898511110835	8923.65443107586	240	1.0958904109589	0.821355058024315	11	250.17	248.736154349435	3.41738514246879	174.74	174.743502997753	4	26.47	Batch70
Sox2-SCR_ESC	Batch70_01_XY03_nonsinglet40	False	False	False	1.1	4	216.557350347168	70.9454831030539	5113.48405911299	232	1.05936073059361	0.79485632641822	12	250.32	248.023831196855	2.86782511437909	171.73	177.473550513155	3.99999999542574	24.62	Batch70
Sox2-SCR_ESC	Batch70_01_XY03_nonsinglet40	True	False	False	1.1	4	232.455046838041	58.1982760765146	1403.01635212587	224.5	1.02511415525114	0.84930589931888	13	251.26	248.736398586125	2.04036746761545	171.92	177.518389596021	1.88046268755892	23.64	Batch70
Sox2-SCR_ESC	Batch70_01_XY03_nonsinglet40	False	False	False	1.1	4	221.855260331454	29.3645860112564	2091.86076514939	221	1.00913242009132	0.583938712768204	14	250.75	242.229200632532	4	173.18	176.223616019273	2.83445390750663	23.17	Batch70
Sox2-SCR_ESC	Batch70_01_XY03_nonsinglet40	False	False	False	1.1	4	222.578944248998	35.7403204075198	1850.39498839568	230	1.05022831050228	0.739562985705704	15	245.55	244.286556406613	4	173.61	174.563388061175	2.05999662615632	23.19	Batch70
Sox2-SCR_ESC	Batch70_01_XY03_nonsinglet40	False	False	False	1.1	4	212.533015304733	33.1717445913489	2728.22028511031	224	1.02283105022831	0.727304568756317	16	246.74	242.830682543569	4	174.11	174.233303104098	3.27243951388162	24.06	Batch70
Sox2-SCR_ESC	Batch70_01_XY03_nonsinglet40	False	False	False	1.1	4	191.61873641949	55.4117639793939	5570.59339508993	218	0.995433789954338	0.747233075696885	17	249.74	242.775060637551	3.9999999999993	171.69	169.319309802362	3.99999999992111	24.57	Batch70
Sox2-SCR_ESC	Batch70_01_XY03_nonsinglet40	False	False	False	1.1	4	212.266243754118	25.621080798129	2435.8267845477	222	1.01369863013699	0.455649652854965	18	246.92	244.489637693096	4	176.02	172.844455200465	3.7827658772996	24.78	Batch70
Sox2-SCR_ESC	Batch70_01_XY03_nonsinglet40	False	False	False	1.1	4	206.283054026744	31.972018908794	1310.32753563634	215.5	0.984018264840183	0.694405632693092	19	244.79	247.040186280348	2.23903624235362	176.25	174.828503411649	2.913192488397	26.47	Batch70
Sox2-SCR_ESC	Batch70_01_XY03_nonsinglet40	False	False	False	1.1	4	204.47053592025	47.8942405775945	2287.802421851	217	0.990867579908676	0.898786819678949	20	242.45	246.670059826286	2.41722814653042	172.88	174.371339456966	3.14512622508066	25	Batch70
Sox2-SCR_ESC	Batch70_01_XY03_nonsinglet40	False	False	False	1.1	4	219.69360412581	33.3953263035695	3077.36802042228	232	1.05936073059361	0.70165096301354	21	241.54	237.47136028322	3.99999999999929	172.63	165.84509950276	3.66652163696086	24.41	Batch70
Sox2-SCR_ESC	Batch70_01_XY03_nonsinglet40	False	False	False	1.1	4	199.882475491026	61.099559158133	6142.39244977917	235	1.07305936073059	0.831952031831802	22	241.57	239.873330036865	4	167.51	164.99696757883	4	24.2	Batch70
Sox2-SCR_ESC	Batch70_01_XY03_nonsinglet40	False	False	False	1.1	4	210.811797536058	50.1627908596585	3752.6488388978	229	1.04566210045662	0.881017298134307	23	237.48	234.86896735073	3.72687837672542	166.89	163.865352669498	3.19471053400303	23.99	Batch70
Sox2-SCR_ESC	Batch70_01_XY03_nonsinglet40	False	False	False	1.1	4	208.514160461568	41.5091892028077	3190.25834930309	216	0.986301369863014	0.825556737503072	24	238.51	235.512562707187	3.99999999999999	164.75	166.108786240911	3.0580325986708	23.77	Batch70
Sox2-SCR_ESC	Batch70_01_XY03_nonsinglet40	False	False	False	1.1	4	211	0	0	211	0.963470319634703	0	25	236.7	NA	4	164.8	NA	4	24.39	Batch70
Sox2-SCR_ESC	Batch70_01_XY03_nonsinglet40	False	False	False	1.1	4	211.196336591825	83.2693935711976	5474.42833666867	224.5	1.02511415525114	0.929086185689207	26	232.8	230.918878087351	2.61585628571773	165.05	168.914494783352	4	25.22	Batch70
Sox2-SCR_ESC	Batch70_01_XY03_nonsinglet40	False	False	False	1.1	4	203.531414060552	90.0793028431275	6218.67908180967	211	0.963470319634703	0.927584303461099	27	230.96	231.251668894986	2.74684172758485	164.72	167.585154731979	4	25.95	Batch70
Sox2-SCR_ESC	Batch70_01_XY03_nonsinglet40	False	False	False	1.1	4	216.092369802333	49.4181788279439	4637.76973767783	229	1.04566210045662	0.689448031232559	28	232.01	232.483226156554	3.99999999999467	168.02	166.110203984723	3.73407428019288	26.25	Batch70
Sox2-SCR_ESC	Batch70_01_XY03_nonsinglet40	False	False	False	1.1	4	229.872084822202	23.9477949453236	314.388870038546	223	1.01826484018265	0.64902929973449	29	231.5	233.237360117566	1.39161375212663	167.5	166.890981270836	1.50142422433615	27	Batch70
Sox2-SCR_ESC	Batch70_01_XY03_nonsinglet40	False	False	False	1.1	4	228.990461419748	23.2	1191.79906870083	232	1.05936073059361	0.652816026620615	30	234.5	232.604170849202	2.04397492642924	167.5	168.368660763643	4	27	Batch70
Sox2-SCR_ESC	Batch70_01_XY03_nonsinglet40	False	False	False	1.1	4	212.985538235527	28.7747903480147	1716.95506989474	223	1.01826484018265	0.604361707088626	31	233.17	231.071693969945	2.37414516274597	166.7	172.401449500551	4	26.19	Batch70
Sox2-SCR_ESC	Batch70_01_XY03_nonsinglet40	False	False	False	1.1	4	216.986382197545	28.6779422938565	1918.7820607937	224	1.02283105022831	0.792771585370392	32	233.5	230.065893658296	2.66218462005504	166.5	171.893201366539	4	27	Batch70
Sox2-SCR_ESC	Batch70_01_XY03_nonsinglet40	False	False	False	1.1	4	227.696760325187	28.1360904409324	1661.29440157021	234	1.06849315068493	0.607347224906045	33	235.5	232.436675773504	2.34932639120472	167.5	168.95642976136	4	27	Batch70
Sox2-SCR_ESC	Batch70_01_XY03_nonsinglet40	False	False	False	1.1	4	238.326760359655	70.183397058091	3025.64288867919	250	1.14155251141553	0.903856016785909	34	235.1	241.355783354355	2.8526842079411	166.71	161.691062052946	2.40519383989908	26.14	Batch70
Sox2-SCR_ESC	Batch70_01_XY03_nonsinglet40	False	False	False	1.1	4	201.648818046955	69.2755019627705	5478.84700126961	232	1.05936073059361	0.865309386000557	35	237.43	240.510879135368	3.70871992926976	166.33	163.663726721085	3.39395400079307	26.37	Batch70
Sox2-SCR_ESC	Batch70_01_XY03_nonsinglet40	False	False	False	1.1	4	230	0	0	230	1.05022831050228	0	36	235.5	NA	4	164.5	NA	4	27	Batch70
Sox2-SCR_ESC	Batch70_01_XY03_nonsinglet40	False	False	False	1.1	4	220.783821038241	29.3198531860718	1002.25532552383	221	1.00913242009132	0.832391729045198	37	234.5	236.130812276325	2.37075685682574	160.5	165.121080188434	2.29482759935573	27	Batch70
Sox2-SCR_ESC	Batch70_01_XY03_nonsinglet40	False	False	False	1.1	4	213.199753234539	39.5516533729926	2808.36689275999	215	0.981735159817352	0.797658515294216	38	236.5	239.948210864899	2.97576325751117	159.5	161.474620577241	3.79761840024969	27	Batch70
Sox2-SCR_ESC	Batch70_01_XY03_nonsinglet40	False	False	False	1.1	4	200.04408962804	33.6302474788693	1833.53900893308	198	0.904109589041096	0.790386237744957	39	235.5	239.245499639319	2.50158435759174	154.5	159.092603945633	3.46868958848221	27	Batch70
Sox2-SCR_ESC	Batch70_01_XY03_nonsinglet40	False	False	False	1.1	4	188.557197847263	36.8289152611684	2787.64632749757	199	0.908675799086758	0.89566807954766	40	232.82	237.318778529225	3.01168296851387	154.73	154.194016082709	3.99999999999986	26.13	Batch70
Sox2-SCR_ESC	Batch70_01_XY03_nonsinglet40	False	False	False	1.1	4	185.247716734345	53.2612854057258	4985.42770414108	211	0.963470319634703	0.8646133259964	41	233.5	236.917838101823	3.72435685085699	155.5	154.284347285964	4	27	Batch70
Sox2-SCR_ESC	Batch70_01_XY03_nonsinglet40	False	False	False	1.1	4	193.922062375022	44.4082389923897	3287.29104272284	190	0.867579908675799	0.837010385620094	42	229.33	235.999999999311	3.99999999999518	153.43	155.271567997957	2.94533780567292	24.58	Batch70
Sox2-SCR_ESC	Batch70_01_XY03_nonsinglet40	False	False	False	1.1	4	185.025444671368	39.1255846207386	2782.55128575732	191	0.872146118721461	0.87700660602784	43	228.98	231.899452104132	4	153.92	154.728846775546	2.82971596394815	25.39	Batch70
Sox2-SCR_ESC	Batch70_01_XY03_nonsinglet40	False	False	False	1.1	4	187.286632183865	44.85885972705	3920.63690290999	205	0.936073059360731	0.912238738649073	44	229.74	230.137360509441	4	155.31	155.664684371875	3.47751410771787	24.9	Batch70
Sox2-SCR_ESC	Batch70_01_XY03_nonsinglet40	True	False	False	1.1	4	216.477826838994	77.7309965198063	1843.11681586538	214	0.977168949771689	0.912563428183673	45	232.18	233.874445716726	1.84251917561005	158.35	162.812710910563	2.04817522297365	24.85	Batch70
Sox2-SCR_ESC	Batch70_01_XY03_nonsinglet40	False	False	False	1.1	4	212.376126571519	21.4122096080271	954.144971661135	201	0.917808219178082	0.596150354266298	46	232.71	234.649660062275	3.66099361363863	158.25	161.842952405219	1.93719976182686	25.63	Batch70
Sox2-SCR_ESC	Batch70_01_XY03_nonsinglet40	False	False	False	1.1	4	215.647610689577	33.168486642383	1339.8882585071	210	0.958904109589041	0.777814189713766	47	236.83	229.617837350703	2.41447294570545	158.17	160.758625845922	2.66281552105786	24.08	Batch70
Sox2-SCR_ESC	Batch70_01_XY03_nonsinglet40	False	False	False	1.1	4	199	0	0	199	0.908675799086758	0	48	234.7	NA	4	158.85	NA	4	24.04	Batch70
Sox2-SCR_ESC	Batch70_01_XY03_nonsinglet40	False	False	False	1.1	4	181.195568901995	64.7224827269479	5569.28460519894	196	0.894977168949772	0.909992737188153	49	231.67	229.335739390859	3.8006432941909	159.35	163.870964926709	3.60335981578956	24.77	Batch70
Sox2-SCR_ESC	Batch70_01_XY03_nonsinglet40	False	False	False	1.1	4	199	0	0	199	0.908675799086758	0	50	231.88	NA	4	158.19	NA	4	23.98	Batch70
Sox2-SCR_ESC	Batch70_01_XY03_nonsinglet40	False	False	False	1.1	4	201	0	0	201	0.917808219178082	0	51	234.57	NA	4	158.94	NA	4	24.26	Batch70
Sox2-SCR_ESC	Batch70_01_XY03_nonsinglet40	False	False	False	1.1	4	191.116408978896	45.3566911624035	2746.43085401794	191	0.872146118721461	0.941516896785887	52	238.72	230.189735871708	3.70169235321826	159.7	166	2.60343945011724	24.06	Batch70
Sox2-SCR_ESC	Batch70_01_XY03_nonsinglet40	False	False	False	1.1	4	180.910140799894	43.016662299001	1924.03608531422	195	0.89041095890411	0.880694729207338	53	239.88	232.599630274348	2.45740742697624	158.21	155.442884186963	2.8968088251055	23.58	Batch70
Sox2-SCR_ESC	Batch70_01_XY03_nonsinglet40	False	False	False	1.1	4	184.295978666621	47.1757831794453	1623.59424131528	191	0.872146118721461	0.841115363624246	54	239.45	232.611072362232	2.25451651409592	155.65	154.548581292503	2.42954787375078	23.97	Batch70
Sox2-SCR_ESC	Batch70_01_XY03_nonsinglet40	False	False	False	1.1	4	190.58542579554	30.0106722163759	1414.98654949191	190	0.867579908675799	0.853470832793854	55	241.62	239.393794412787	3.88968229495927	154.46	161	1.92922533523016	24.25	Batch70
Sox2-SCR_ESC	Batch70_01_XY03_nonsinglet40	False	False	False	1.1	4	172.693304074299	40.0198682687306	3384.94865699586	193	0.881278538812785	0.722003527974586	56	241.48	236.75755130986	4	154.16	154.944637391295	3.36540191925966	24.88	Batch70
Sox2-SCR_ESC	Batch70_01_XY03_nonsinglet40	False	False	False	1.1	4	182.060831476292	30.1626091132882	2047.22577718568	186	0.849315068493151	0.656236292493973	57	242.47	234.856364549847	4	153.63	156.040606632878	2.70058183672241	25.16	Batch70
Sox2-SCR_ESC	Batch70_01_XY03_nonsinglet40	False	False	False	1.1	4	193.366058851821	21.4213930199846	497.115186323033	187	0.853881278538813	0.600136539387144	58	239.99	238.354246318898	1.80443934679599	157.75	163.715715736295	2.04685713499988	24.62	Batch70
Sox2-SCR_ESC	Batch70_01_XY03_nonsinglet40	False	False	False	1.1	4	189	0	0	189	0.863013698630137	0	59	238.44	NA	4	158.52	NA	4	24.96	Batch70
Sox2-SCR_ESC	Batch70_01_XY03_nonsinglet40	False	False	False	1.1	4	185.750168953029	23.5093997284493	1573.9819585272	196	0.894977168949772	0.700514959876313	60	238.4	236.904201617507	4	156.76	158.401487724128	2.66390490107153	24.49	Batch70
Sox2-SCR_ESC	Batch70_01_XY03_nonsinglet41	False	False	False	1.1	4	247	0	0	247	1.25380710659898	0	1	364.42	NA	4	295.93	NA	4	12.92	Batch70
Sox2-SCR_ESC	Batch70_01_XY03_nonsinglet41	False	False	False	1.1	4	209.881511986682	51.3870050388434	3857.67967504342	241	1.22335025380711	0.638889205501626	2	364.37	361.537308908275	2.98698721243769	301.11	305.937116730302	4	11.95	Batch70
Sox2-SCR_ESC	Batch70_01_XY03_nonsinglet41	False	False	False	1.1	4	240.489309235019	91.3565010463266	8023.49636096146	236	1.19796954314721	0.76615419706598	3	364.12	367.399111440131	4	299.43	291.287100915327	3.49449730101396	11.64	Batch70
Sox2-SCR_ESC	Batch70_01_XY03_nonsinglet41	False	False	False	1.1	4	194.31967371076	129.947454988065	13063.7320027817	215	1.09137055837563	0.804160122597782	4	361.4	365.675902417429	3.99999999971886	298.3	291.305169194229	3.99999999999672	12.29	Batch70
Sox2-SCR_ESC	Batch70_01_XY03_nonsinglet41	False	False	False	1.1	4	190.126849757748	137.152330618149	12225.266831326	206	1.04568527918782	0.921494477387615	5	358.75	363.406220289848	3.63788474027178	295.91	287.528100793819	3.89965977122421	12.09	Batch70
Sox2-SCR_ESC	Batch70_01_XY03_nonsinglet41	False	False	False	1.1	4	212	0	0	212	1.0761421319797	0	6	359.78	NA	4	293.16	NA	4	13.01	Batch70
Sox2-SCR_ESC	Batch70_01_XY03_nonsinglet41	False	False	False	1.1	4	214	0	0	214	1.08629441624365	0	7	357.55	NA	4	292.77	NA	4	13.61	Batch70
Sox2-SCR_ESC	Batch70_01_XY03_nonsinglet41	False	False	False	1.1	4	171.13060014891	70.2150370873268	6604.43837582801	202	1.0253807106599	0.817431314819701	8	356.75	355.304466823819	3.74253844088619	292.06	288.488371028047	4	12.65	Batch70
Sox2-SCR_ESC	Batch70_01_XY03_nonsinglet41	False	False	False	1.1	4	204	0	0	204	1.03553299492386	0	9	356.37	NA	4	292.02	NA	4	12.06	Batch70
Sox2-SCR_ESC	Batch70_01_XY03_nonsinglet41	False	False	False	1.1	4	198.711155020537	72.6563843442919	7304.21025574986	207	1.0507614213198	0.949934774079229	10	356.34	362.89412647322	3.99999999999999	294.85	287.38773107031	4	12.49	Batch70
Sox2-SCR_ESC	Batch70_01_XY03_nonsinglet41	False	False	False	1.1	4	192.451338440577	71.5647065785973	6277.23987851656	198	1.00507614213198	0.895780713107456	11	355.76	361.81081148984	3.49003945963073	294.25	287.329123960946	4	13.06	Batch70
Sox2-SCR_ESC	Batch70_01_XY03_nonsinglet41	False	False	False	1.1	4	193	0	0	193	0.979695431472081	0	12	357.99	NA	4	294.23	NA	4	12.53	Batch70
Sox2-SCR_ESC	Batch70_01_XY03_nonsinglet41	False	False	False	1.1	4	200	0	0	200	1.01522842639594	0	13	358.96	NA	4	293.54	NA	4	12.23	Batch70
Sox2-SCR_ESC	Batch70_01_XY03_nonsinglet41	False	False	False	1.1	4	204	0	0	204	1.03553299492386	0	14	361.87	NA	4	294.93	NA	4	12.09	Batch70
Sox2-SCR_ESC	Batch70_01_XY03_nonsinglet41	False	False	False	1.1	4	204	0	0	204	1.03553299492386	0	15	359.17	NA	4	294.46	NA	4	13.07	Batch70
Sox2-SCR_ESC	Batch70_01_XY03_nonsinglet41	False	False	False	1.1	4	199.5	0	0	199.5	1.01269035532995	0	16	361.68	NA	4	292.45	NA	4	12.96	Batch70
Sox2-SCR_ESC	Batch70_01_XY03_nonsinglet41	False	False	False	1.1	4	197.434785500805	121.602042270702	9510.72077192077	207	1.0507614213198	0.890435684041306	17	364.63	369.700236134947	3.60112707404598	293.97	288.756645777699	3.45664368450487	13.98	Batch70
Sox2-SCR_ESC	Batch70_01_XY03_nonsinglet41	False	False	False	1.1	4	203	0	0	203	1.03045685279188	0	18	362.02	NA	4	294.09	NA	4	14.68	Batch70
Sox2-SCR_ESC	Batch70_01_XY03_nonsinglet41	False	False	False	1.1	4	188.400754999054	86.7222109274871	6902.38198032303	196	0.99492385786802	0.948892290444609	19	359.7	365.23002022217	3.16686212053608	293.58	289.312217307754	4	14.93	Batch70
Sox2-SCR_ESC	Batch70_01_XY03_nonsinglet41	False	False	False	1.1	4	187.306109219444	61.0256139462635	4903.95074126555	195	0.989847715736041	0.936327413504666	20	359.8	365.976273170425	3.61778060255659	294.51	288.646510295393	3.53518555867373	14.18	Batch70
Sox2-SCR_ESC	Batch70_01_XY03_nonsinglet41	False	False	False	1.1	4	198	0	0	198	1.00507614213198	0	21	360.02	NA	4	294.57	NA	4	14.23	Batch70
Sox2-SCR_ESC	Batch70_01_XY03_nonsinglet41	False	False	False	1.1	4	191	0	0	191	0.969543147208122	0	22	359	NA	4	294.79	NA	4	12.9	Batch70
Sox2-SCR_ESC	Batch70_01_XY03_nonsinglet41	False	False	False	1.1	4	192	0	0	192	0.974619289340102	0	23	358.49	NA	4	296.53	NA	4	13.69	Batch70
Sox2-SCR_ESC	Batch70_01_XY03_nonsinglet41	False	False	False	1.1	4	195	0	0	195	0.989847715736041	0	24	357.18	NA	4	297.22	NA	4	12.78	Batch70
Sox2-SCR_ESC	Batch70_01_XY03_nonsinglet41	False	False	False	1.1	4	195	0	0	195	0.989847715736041	0	25	357.89	NA	4	295.71	NA	4	13.5	Batch70
Sox2-SCR_ESC	Batch70_01_XY03_nonsinglet41	False	False	False	1.1	4	204	0	0	204	1.03553299492386	0	26	358	NA	4	293.81	NA	4	14.08	Batch70
Sox2-SCR_ESC	Batch70_01_XY03_nonsinglet41	False	False	False	1.1	4	201	0	0	201	1.02030456852792	0	27	354.46	NA	4	298.54	NA	4	14.58	Batch70
Sox2-SCR_ESC	Batch70_01_XY03_nonsinglet41	False	False	False	1.1	4	202	0	0	202	1.0253807106599	0	28	351.3	NA	4	295.08	NA	4	15	Batch70
Sox2-SCR_ESC	Batch70_01_XY03_nonsinglet41	False	False	False	1.1	4	202	0	0	202	1.0253807106599	0	29	351.68	NA	4	297.82	NA	4	13.47	Batch70
Sox2-SCR_ESC	Batch70_01_XY03_nonsinglet41	False	False	False	1.1	4	207.5	0	0	207.5	1.05329949238579	0	30	354.38	NA	4	299.95	NA	4	12.16	Batch70
Sox2-SCR_ESC	Batch70_01_XY03_nonsinglet41	False	False	False	1.1	4	198	0	0	198	1.00507614213198	0	31	354.55	NA	4	298.97	NA	4	13.35	Batch70
Sox2-SCR_ESC	Batch70_01_XY03_nonsinglet41	False	False	False	1.1	4	192	0	0	192	0.974619289340102	0	32	354.46	NA	4	299.05	NA	4	13.05	Batch70
Sox2-SCR_ESC	Batch70_01_XY03_nonsinglet41	False	False	False	1.1	4	199	0	0	199	1.01015228426396	0	33	356.79	NA	4	300.47	NA	4	12.4	Batch70
Sox2-SCR_ESC	Batch70_01_XY03_nonsinglet41	False	False	False	1.1	4	200	0	0	200	1.01522842639594	0	34	358.66	NA	4	300.51	NA	4	13.41	Batch70
Sox2-SCR_ESC	Batch70_01_XY03_nonsinglet41	False	False	False	1.1	4	176.796928945552	29.4563286796891	2477.98871026537	188.5	0.956852791878173	0.805706179652703	35	356.71	357.951366219319	3.38778391348123	302.76	306.179095823553	3.95207796192868	14.16	Batch70
Sox2-SCR_ESC	Batch70_01_XY03_nonsinglet41	False	False	False	1.1	4	181.498273229456	32.2090739467787	3238.00654726984	195	0.989847715736041	0.785448945554236	36	355.46	357.092402263462	3.99999999927807	302.13	306.371155442609	3.99999999999939	14.07	Batch70
Sox2-SCR_ESC	Batch70_01_XY03_nonsinglet41	False	False	False	1.1	4	189	0	0	189	0.959390862944162	0	37	354.7	NA	4	302.74	NA	4	14.5	Batch70
Sox2-SCR_ESC	Batch70_01_XY03_nonsinglet41	False	False	False	1.1	4	185	0	0	185	0.939086294416244	0	38	356.88	NA	4	303.23	NA	4	16.1	Batch70
Sox2-SCR_ESC	Batch70_01_XY03_nonsinglet41	False	False	False	1.1	4	189.745134604464	104.503377015655	7310.70117619428	190	0.964467005076142	0.889614054932327	39	359.39	365.743413373077	3.99999999999997	304.91	296	2.78348711228946	16.34	Batch70
Sox2-SCR_ESC	Batch70_01_XY03_nonsinglet41	False	False	False	1.1	4	193	0	0	193	0.979695431472081	0	40	359.56	NA	4	308.15	NA	4	16.27	Batch70
Sox2-SCR_ESC	Batch70_01_XY03_nonsinglet41	False	False	False	1.1	4	204.442709394405	74.5142128477643	5145.00816111462	198	1.00507614213198	0.771624119617483	41	358.43	362.731127236238	4	304.12	296.286243346199	2.7473086725717	16.29	Batch70
Sox2-SCR_ESC	Batch70_01_XY03_nonsinglet41	False	False	False	1.1	4	192	0	0	192	0.974619289340102	0	42	359.61	NA	4	307.04	NA	4	16.92	Batch70
Sox2-SCR_ESC	Batch70_01_XY03_nonsinglet41	False	False	False	1.1	4	193	0	0	193	0.979695431472081	0	43	359.71	NA	4	309.73	NA	4	16.59	Batch70
Sox2-SCR_ESC	Batch70_01_XY03_nonsinglet41	False	False	False	1.1	4	186.09086927821	54.1267342159217	2457.39466959775	198	1.00507614213198	0.93170559479665	44	359.91	357.992045073388	2.67561415231427	309.15	301	2.70059899435555	16.5	Batch70
Sox2-SCR_ESC	Batch70_01_XY03_nonsinglet41	False	False	False	1.1	4	198	0	0	198	1.00507614213198	0	45	360.61	NA	4	309.15	NA	4	16.34	Batch70
Sox2-SCR_ESC	Batch70_01_XY03_nonsinglet41	False	False	False	1.1	4	181.423927336229	27.1990876919244	2439.49880411903	191	0.969543147208122	0.793756169517148	46	358.49	363.898640717774	3.56867320043988	306.27	306.814405213792	4	16.6	Batch70
Sox2-SCR_ESC	Batch70_01_XY03_nonsinglet41	False	False	False	1.1	4	194	0	0	194	0.984771573604061	0	47	358.17	NA	4	307.27	NA	4	16.47	Batch70
Sox2-SCR_ESC	Batch70_01_XY03_nonsinglet41	False	False	False	1.1	4	190	0	0	190	0.964467005076142	0	48	356.76	NA	4	308.39	NA	4	15.88	Batch70
Sox2-SCR_ESC	Batch70_01_XY03_nonsinglet41	False	False	False	1.1	4	186	0	0	186	0.944162436548223	0	49	355.45	NA	4	310.37	NA	4	15.81	Batch70
Sox2-SCR_ESC	Batch70_01_XY03_nonsinglet41	False	False	False	1.1	4	189	0	0	189	0.959390862944162	0	50	355.32	NA	4	312.77	NA	4	15.73	Batch70
Sox2-SCR_ESC	Batch70_01_XY03_nonsinglet41	False	False	False	1.1	4	181.408295353815	58.7327658936562	2231.76838936113	186	0.944162436548223	0.881237176492422	51	355.16	357.774718210646	2.32598453362366	312.69	318.971180310522	2.60005385932056	15.83	Batch70
Sox2-SCR_ESC	Batch70_01_XY03_nonsinglet41	False	False	False	1.1	4	190	0	0	190	0.964467005076142	0	52	358.84	NA	4	313.41	NA	4	15.94	Batch70
Sox2-SCR_ESC	Batch70_01_XY03_nonsinglet41	False	False	False	1.1	4	191.43487762961	100.202603127828	5719.32662221304	189	0.959390862944162	0.914692712380636	53	355.33	362	2.95369689422171	308.33	300.723909758675	3.07553353776242	15.47	Batch70
Sox2-SCR_ESC	Batch70_01_XY03_nonsinglet41	False	False	False	1.1	4	184	0	0	184	0.934010152284264	0	54	356.23	NA	4	310.13	NA	4	15.78	Batch70
Sox2-SCR_ESC	Batch70_01_XY03_nonsinglet41	False	False	False	1.1	4	183	0	0	183	0.928934010152284	0	55	359.71	NA	4	310.01	NA	4	15.63	Batch70
Sox2-SCR_ESC	Batch70_01_XY03_nonsinglet41	False	False	False	1.1	4	191	0	0	191	0.969543147208122	0	56	362.42	NA	4	313.4	NA	4	15.53	Batch70
Sox2-SCR_ESC	Batch70_01_XY03_nonsinglet41	False	False	False	1.1	4	181.394049841384	101.554647376937	7003.75893570049	192	0.974619289340102	0.857559380075428	57	363.44	366.572868982541	3.63703988083146	313.08	305.384063309441	3.01789289301579	15.99	Batch70
Sox2-SCR_ESC	Batch70_01_XY03_nonsinglet41	False	False	False	1.1	4	185.062458209174	23.6500405594082	1088.10113627502	187	0.949238578680203	0.832623660909065	58	360.93	363.765585931167	2.51086660283198	313.58	315.466917944955	2.91631366115693	17.2	Batch70
Sox2-SCR_ESC	Batch70_01_XY03_nonsinglet41	False	False	False	1.1	4	164.505366352588	66.0981876859043	4985.84152951589	181	0.918781725888325	0.900659500804609	59	360.98	361.430678636402	3.9999999999997	310.35	302	3.00130012234793	17.44	Batch70
Sox2-SCR_ESC	Batch70_01_XY03_nonsinglet41	False	False	False	1.1	4	190	0	0	190	0.964467005076142	0	60	359.46	NA	4	309.36	NA	4	17.99	Batch70
Sox2-SCR_ESC	Batch70_01_XY03_nonsinglet42	False	False	False	1.1	4	184.061825093268	22.207570929731	2102.48589275005	188	1.10588235294118	0.647389018063088	1	259.1	251.95557504114	4	360.46	353.964616097381	3.76697328034522	7.16	Batch70
Sox2-SCR_ESC	Batch70_01_XY03_nonsinglet42	False	False	False	1.1	4	186	0	0	186	1.09411764705882	0	2	258.51	NA	4	358.99	NA	4	7.63	Batch70
Sox2-SCR_ESC	Batch70_01_XY03_nonsinglet42	False	False	False	1.1	4	181	0	0	181	1.06470588235294	0	3	261.67	NA	4	357.84	NA	4	7.17	Batch70
Sox2-SCR_ESC	Batch70_01_XY03_nonsinglet42	False	False	False	1.1	4	176	0	0	176	1.03529411764706	0	4	261.52	NA	4	358.06	NA	4	6.99	Batch70
Sox2-SCR_ESC	Batch70_01_XY03_nonsinglet42	False	False	False	1.1	4	176	0	0	176	1.03529411764706	0	5	261.07	NA	4	356.25	NA	4	8.04	Batch70
Sox2-SCR_ESC	Batch70_01_XY03_nonsinglet42	False	False	False	1.1	4	180	0	0	180	1.05882352941176	0	6	260.28	NA	4	355.99	NA	4	8.45	Batch70
Sox2-SCR_ESC	Batch70_01_XY03_nonsinglet42	False	False	False	1.1	4	182.292949222604	32.6208695393182	1078.38140787856	176	1.03529411764706	0.820859677351642	7	260.82	259.379360988298	2.39366550103984	356.75	348	2.19803142030062	7.47	Batch70
Sox2-SCR_ESC	Batch70_01_XY03_nonsinglet42	False	False	False	1.1	4	172	0	0	172	1.01176470588235	0	8	262.16	NA	4	355.25	NA	4	7.43	Batch70
Sox2-SCR_ESC	Batch70_01_XY03_nonsinglet42	False	False	False	1.1	4	167.739615055007	26.8174392411996	2440.82959011278	171	1.00588235294118	0.708293722538299	9	260.19	257.778892453033	3.62143472335659	357.48	350.600353015706	4	7.6	Batch70
Sox2-SCR_ESC	Batch70_01_XY03_nonsinglet42	False	False	False	1.1	4	176	0	0	176	1.03529411764706	0	10	257.45	NA	4	355.7	NA	4	8.36	Batch70
Sox2-SCR_ESC	Batch70_01_XY03_nonsinglet42	False	False	False	1.1	4	173	0	0	173	1.01764705882353	0	11	255.49	NA	4	357.41	NA	4	8.32	Batch70
Sox2-SCR_ESC	Batch70_01_XY03_nonsinglet42	False	False	False	1.1	4	166	0	0	166	0.976470588235294	0	12	255.99	NA	4	358.29	NA	4	8.16	Batch70
Sox2-SCR_ESC	Batch70_01_XY03_nonsinglet42	False	False	False	1.1	4	170	0	0	170	1	0	13	259.03	NA	4	359.67	NA	4	7.99	Batch70
Sox2-SCR_ESC	Batch70_01_XY03_nonsinglet42	False	False	False	1.1	4	167	0	0	167	0.982352941176471	0	14	261.78	NA	4	357.26	NA	4	6.91	Batch70
Sox2-SCR_ESC	Batch70_01_XY03_nonsinglet42	False	False	False	1.1	4	167.676330464526	16.9	684.442723047331	169	0.994117647058824	0.715327458266224	15	260.14	261.770327146776	2.86230641146599	359.67	351	2.25192945224416	6.95	Batch70
Sox2-SCR_ESC	Batch70_01_XY03_nonsinglet42	False	False	False	1.1	4	158.236670556571	18.2069371955747	1321.84546090778	167	0.982352941176471	0.497745113304586	16	258.52	252.841548827098	4	360	356.527901727779	2.88871234280468	6.2	Batch70
Sox2-SCR_ESC	Batch70_01_XY03_nonsinglet42	False	False	False	1.1	4	166	0	0	166	0.976470588235294	0	17	254.37	NA	4	362.75	NA	4	5.98	Batch70
Sox2-SCR_ESC	Batch70_01_XY03_nonsinglet42	False	False	False	1.1	4	165	0	0	165	0.970588235294118	0	18	256.55	NA	4	364.01	NA	4	6.74	Batch70
Sox2-SCR_ESC	Batch70_01_XY03_nonsinglet42	False	False	False	1.1	4	163	0	0	163	0.958823529411765	0	19	255.38	NA	4	364.55	NA	4	6.16	Batch70
Sox2-SCR_ESC	Batch70_01_XY03_nonsinglet42	False	False	False	1.1	4	158.056396257532	16.1	285.957535296378	161	0.947058823529412	0.461733714208356	20	256.39	254.381311330752	1.8767510035035	361.8	362.965638500708	1.50622381805564	5.46	Batch70
Sox2-SCR_ESC	Batch70_01_XY03_nonsinglet42	False	False	False	1.1	4	148.282007267831	23.9996090863831	2390.37064432304	165	0.970588235294118	0.61626678112568	21	257.56	260.512508337359	3.99999999999963	363.78	365.568017082454	3.96297731183948	6.75	Batch70
Sox2-SCR_ESC	Batch70_01_XY03_nonsinglet42	False	False	False	1.1	4	167.489692996159	22.1149696372041	681.587863017143	166	0.976470588235294	0.732961113303247	22	260.01	263.080490102931	2.28633275787866	363.17	364.086678596827	2.14544092453704	7.8	Batch70
Sox2-SCR_ESC	Batch70_01_XY03_nonsinglet42	False	False	False	1.1	4	167.64181026173	33.8688789573453	1004.51062403913	168	0.988235294117647	0.88428596200045	23	258.78	263.195842748489	2.21563976770851	362.63	364.359888840943	2.13046821548302	7.75	Batch70
Sox2-SCR_ESC	Batch70_01_XY03_nonsinglet42	False	False	False	1.1	4	158.960449033017	19.7550663403133	1156.44702287544	169	0.994117647058824	0.838576040928276	24	258.14	256.233966413753	2.32920523282496	357.94	358.092700861578	4	7.34	Batch70
Sox2-SCR_ESC	Batch70_01_XY03_nonsinglet42	False	False	False	1.1	4	169	0	0	169	0.994117647058824	0	25	260.09	NA	4	355.6	NA	4	7.66	Batch70
Sox2-SCR_ESC	Batch70_01_XY03_nonsinglet42	False	False	False	1.1	4	173.767325968388	17.5	441.36818056395	175	1.02941176470588	0.565027231286898	26	262.15	258.456367065317	2.17148123108069	355.65	350.694828887853	1.84853377603758	7.32	Batch70
Sox2-SCR_ESC	Batch70_01_XY03_nonsinglet42	False	False	False	1.1	4	165.809955470988	26.9645406155691	2478.63101172127	174.5	1.02647058823529	0.874295669377046	27	261.51	259.815900711408	4	356.36	348.445723783065	3.65745810812371	6.83	Batch70
Sox2-SCR_ESC	Batch70_01_XY03_nonsinglet42	False	False	False	1.1	4	174	0	0	174	1.02352941176471	0	28	260.41	NA	4	357.28	NA	4	7.02	Batch70
Sox2-SCR_ESC	Batch70_01_XY03_nonsinglet42	False	False	False	1.1	4	168.640343965892	17.4	1047.901511958	174	1.02352941176471	0.497442806516101	29	262.08	259.100420025214	2.39624779272487	356	352.389175861466	4	7.34	Batch70
Sox2-SCR_ESC	Batch70_01_XY03_nonsinglet42	False	False	False	1.1	4	176	0	0	176	1.03529411764706	0	30	260.25	NA	4	356.8	NA	4	7.67	Batch70
Sox2-SCR_ESC	Batch70_01_XY03_nonsinglet42	False	False	False	1.1	4	168	0	0	168	0.988235294117647	0	31	261.49	NA	4	356.21	NA	4	8.06	Batch70
Sox2-SCR_ESC	Batch70_01_XY03_nonsinglet42	False	False	False	1.1	4	165.760159830325	20.085433513491	1998.93251842167	172	1.01176470588235	0.797534959960135	32	263.02	257.090004055966	3.95983810508537	356.26	348.323762556633	4	8.94	Batch70
Sox2-SCR_ESC	Batch70_01_XY03_nonsinglet42	False	False	False	1.1	4	160.579146356872	24.241365337512	2314.30505534921	175	1.02941176470588	0.723686067809291	33	263.83	255.806872414252	4	357.34	360.11955765333	3.79860411502204	7.98	Batch70
Sox2-SCR_ESC	Batch70_01_XY03_nonsinglet42	False	False	False	1.1	4	179	0	0	179	1.05294117647059	0	34	259.26	NA	4	355.13	NA	4	7.28	Batch70
Sox2-SCR_ESC	Batch70_01_XY03_nonsinglet42	False	False	False	1.1	4	168.608354679614	17.3	826.951113528561	173	1.01764705882353	0.689576601783701	35	255.28	253.459332308395	1.90192873674218	354.46	356.870565757985	4	7.65	Batch70
Sox2-SCR_ESC	Batch70_01_XY03_nonsinglet42	False	False	False	1.1	4	183	0	0	183	1.07647058823529	0	36	258	NA	4	354.29	NA	4	7.64	Batch70
Sox2-SCR_ESC	Batch70_01_XY03_nonsinglet42	False	False	False	1.1	4	177	0	0	177	1.04117647058824	0	37	256.78	NA	4	353.91	NA	4	8.49	Batch70
Sox2-SCR_ESC	Batch70_01_XY03_nonsinglet42	False	False	False	1.1	4	172	0	0	172	1.01176470588235	0	38	259.43	NA	4	352.95	NA	4	7.66	Batch70
Sox2-SCR_ESC	Batch70_01_XY03_nonsinglet42	False	False	False	1.1	4	169	0	0	169	0.994117647058824	0	39	260.93	NA	4	351.56	NA	4	8.03	Batch70
Sox2-SCR_ESC	Batch70_01_XY03_nonsinglet42	False	False	False	1.1	4	174	0	0	174	1.02352941176471	0	40	260.46	NA	4	347.53	NA	4	8.25	Batch70
Sox2-SCR_ESC	Batch70_01_XY03_nonsinglet42	False	False	False	1.1	4	176	0	0	176	1.03529411764706	0	41	257.94	NA	4	347.76	NA	4	7.99	Batch70
Sox2-SCR_ESC	Batch70_01_XY03_nonsinglet42	False	False	False	1.1	4	173	0	0	173	1.01764705882353	0	42	258.05	NA	4	346.95	NA	4	8.29	Batch70
Sox2-SCR_ESC	Batch70_01_XY03_nonsinglet42	False	False	False	1.1	4	169.094711079645	18.2093792015294	1128.70264618659	169	0.994117647058824	0.683394317050004	43	258.14	262.909732851031	2.46629436359222	349.46	355.57395642656	3.99999999997513	7.9	Batch70
Sox2-SCR_ESC	Batch70_01_XY03_nonsinglet42	False	False	False	1.1	4	173.811396364379	20.8258034477893	429.459659423451	171	1.00588235294118	0.668141614905977	44	257.93	261.402991324461	2.27264794995277	352.34	355.801744046381	1.44413882216664	7.55	Batch70
Sox2-SCR_ESC	Batch70_01_XY03_nonsinglet42	False	False	False	1.1	4	167.465042282064	22.3028971110403	476.409451825918	169	0.994117647058824	0.837537930942188	45	258.7	258.623809294271	2.3108496693011	352.04	356.682239850159	1.47118704894063	7.83	Batch70
Sox2-SCR_ESC	Batch70_01_XY03_nonsinglet42	False	False	False	1.1	4	166	0	0	166	0.976470588235294	0	46	257.39	NA	4	352.82	NA	4	8.19	Batch70
Sox2-SCR_ESC	Batch70_01_XY03_nonsinglet42	False	False	False	1.1	4	168.800059382091	28.0712142702451	758.178814639703	169	0.994117647058824	0.731494038054168	47	252.99	245.82213368682	1.99320035130856	351	351.722476971667	2.15665158662825	7.6	Batch70
Sox2-SCR_ESC	Batch70_01_XY03_nonsinglet42	False	False	False	1.1	4	158.256570969653	25.8688425171022	1065.81173368734	163	0.958823529411765	0.918199601457887	48	252.48	246.13231551634	2.44778935017897	352.01	350.474141890967	2.67885963124317	7.72	Batch70
Sox2-SCR_ESC	Batch70_01_XY03_nonsinglet42	False	False	False	1.1	4	156.426023853675	24.7093848514531	1236.69628564595	161	0.947058823529412	0.824194878218628	49	250.61	244.823531024728	2.79105186516936	351.17	349.776301114144	2.85399832797462	8.1	Batch70
Sox2-SCR_ESC	Batch70_01_XY03_nonsinglet42	False	False	False	1.1	4	168	0	0	168	0.988235294117647	0	50	252.69	NA	4	350.81	NA	4	7.24	Batch70
Sox2-SCR_ESC	Batch70_01_XY03_nonsinglet42	False	False	False	1.1	4	170	0	0	170	1	0	51	251.7	NA	4	350.7	NA	4	7.78	Batch70
Sox2-SCR_ESC	Batch70_01_XY03_nonsinglet42	False	False	False	1.1	4	167	0	0	167	0.982352941176471	0	52	255.61	NA	4	351.44	NA	4	6.79	Batch70
Sox2-SCR_ESC	Batch70_01_XY03_nonsinglet42	False	False	False	1.1	4	174.704359600903	17.2	606.352188087808	172	1.01176470588235	0.685858537675692	53	251.79	249.742091902947	2.88976194460154	348.67	347.805245496238	1.94157840584272	7.17	Batch70
Sox2-SCR_ESC	Batch70_01_XY03_nonsinglet42	False	False	False	1.1	4	162.561041564678	36.4338101085675	1528.62271781185	163	0.958823529411765	0.879427972823854	54	254.88	249.986004328919	2.72254890452928	350.88	347.186407759819	2.4526779571888	7.08	Batch70
Sox2-SCR_ESC	Batch70_01_XY03_nonsinglet42	False	False	False	1.1	4	164.318192311731	16.3	79.1809294765448	163	0.958823529411765	0.199726864895186	55	254.41	251.048991272444	0.853880794516782	351.29	347.626410656426	0.905432843638655	7.41	Batch70
Sox2-SCR_ESC	Batch70_01_XY03_nonsinglet42	False	False	False	1.1	4	169	0	0	169	0.994117647058824	0	56	254.88	NA	4	349.45	NA	4	7.59	Batch70
Sox2-SCR_ESC	Batch70_01_XY03_nonsinglet42	False	False	False	1.1	4	166	0	0	166	0.976470588235294	0	57	255.88	NA	4	350.24	NA	4	7.63	Batch70
Sox2-SCR_ESC	Batch70_01_XY03_nonsinglet42	False	False	False	1.1	4	166	0	0	166	0.976470588235294	0	58	256.49	NA	4	351.57	NA	4	7.64	Batch70
Sox2-SCR_ESC	Batch70_01_XY03_nonsinglet42	False	False	False	1.1	4	161	0	0	161	0.947058823529412	0	59	259.75	NA	4	350.28	NA	4	8.21	Batch70
Sox2-SCR_ESC	Batch70_01_XY03_nonsinglet42	False	False	False	1.1	4	170	0	0	170	1	0	60	256.19	NA	4	349.65	NA	4	8.33	Batch70
Sox2-SCR_ESC	Batch70_01_XY03_nonsinglet43	True	False	False	1.1	4	219.058768847242	35.9750671235743	808.075093340213	223	1.16753926701571	0.857183893943473	1	472.68	465.739545245687	2.2816116758061	361.47	360.524396179673	1.56685524593137	19.01	Batch70
Sox2-SCR_ESC	Batch70_01_XY03_nonsinglet43	False	False	False	1.1	4	221.570378961147	34.7743831185011	1685.48257491077	220	1.15183246073298	0.853445645080678	2	475.62	477.440202746451	2.66822807384346	362.15	355.275884395303	2.89109512654516	18.32	Batch70
Sox2-SCR_ESC	Batch70_01_XY03_nonsinglet43	False	False	False	1.1	4	220.732073874064	25.3817573226779	981.189268953538	213	1.1151832460733	0.610729750760221	3	480.44	476.55950177783	1.85245582924731	359.1	355.244236886044	3.32126661109979	16.92	Batch70
Sox2-SCR_ESC	Batch70_01_XY03_nonsinglet43	False	False	False	1.1	4	195.186243132169	27.7771411283639	1730.34104411261	197.5	1.03403141361257	0.830914602578167	4	479.02	479.183925436733	4	358.6	350	2.47858987491562	16.97	Batch70
Sox2-SCR_ESC	Batch70_01_XY03_nonsinglet43	False	False	False	1.1	4	191	0	0	191	1	0	5	476.04	NA	4	360.5	NA	4	17.74	Batch70
Sox2-SCR_ESC	Batch70_01_XY03_nonsinglet43	False	False	False	1.1	4	209	0	0	209	1.09424083769634	0	6	477.35	NA	4	357.85	NA	4	18.29	Batch70
Sox2-SCR_ESC	Batch70_01_XY03_nonsinglet43	False	False	False	1.1	4	204	0	0	204	1.06806282722513	0	7	475.35	NA	4	359.99	NA	4	19.45	Batch70
Sox2-SCR_ESC	Batch70_01_XY03_nonsinglet43	False	False	False	1.1	4	188.22941977715	19.6	904.32496877236	196	1.0261780104712	0.75587217467417	8	475.96	471.428485270153	2.23936760721233	359.57	360.424440466127	3.27916717057552	19.49	Batch70
Sox2-SCR_ESC	Batch70_01_XY03_nonsinglet43	False	False	False	1.1	4	196.220815602042	19.6	513.090550201208	196	1.0261780104712	0.606119167545091	9	474.29	473.412864796693	2.58294357925262	360.44	358.341848077584	1.61303400694061	18.85	Batch70
Sox2-SCR_ESC	Batch70_01_XY03_nonsinglet43	False	False	False	1.1	4	183.419615974114	29.5043786585463	2749.3824317367	193	1.01047120418848	0.730453053459656	10	472.5	471.251050579557	3.99999999999991	361.5	357.660182957761	3.707739274325	18.43	Batch70
Sox2-SCR_ESC	Batch70_01_XY03_nonsinglet43	False	False	False	1.1	4	191	0	0	191	1	0	11	470.95	NA	4	361.73	NA	4	19.27	Batch70
Sox2-SCR_ESC	Batch70_01_XY03_nonsinglet43	False	False	False	1.1	4	181.876865541705	46.6163879730677	913.503182547596	190.5	0.99738219895288	0.76858117152913	12	470.9	467.042169254481	1.99116241047253	361.04	364.601178941244	1.56633718636452	21.29	Batch70
Sox2-SCR_ESC	Batch70_01_XY03_nonsinglet43	True	False	False	1.1	4	186.99831766698	51.1989745233749	1151.02002262125	201	1.05235602094241	0.932009208587252	13	471.16	466.235246390455	2.18768791272558	359.32	364.613807419123	1.63552334390723	22.91	Batch70
Sox2-SCR_ESC	Batch70_01_XY03_nonsinglet43	False	False	False	1.1	4	190.255488211546	19.5	1099.89556459648	195	1.02094240837696	0.420608588270428	14	474.25	476.649025883162	2.24428158784792	360.14	361.049815940756	4	22.03	Batch70
Sox2-SCR_ESC	Batch70_01_XY03_nonsinglet43	False	False	False	1.1	4	199.568945334412	30.5823088164938	2297.99275216618	201	1.05235602094241	0.772518767927185	15	475.31	478.483597040943	4	360.89	352.312354034307	2.98977765884336	21.06	Batch70
Sox2-SCR_ESC	Batch70_01_XY03_nonsinglet43	False	False	False	1.1	4	196	0	0	196	1.0261780104712	0	16	475.78	NA	4	361.99	NA	4	20.02	Batch70
Sox2-SCR_ESC	Batch70_01_XY03_nonsinglet43	False	False	False	1.1	4	188.216909571016	32.3810023202112	1838.41794504411	190	0.994764397905759	0.861398882937499	17	476.79	478.145470293055	3.21804390812749	362.61	354.337052697778	2.80790555356428	20.54	Batch70
Sox2-SCR_ESC	Batch70_01_XY03_nonsinglet43	False	False	False	1.1	4	194.752938024126	21.0896177279285	849.533553355762	189	0.989528795811518	0.621021183401022	18	478.13	477.956771976888	2.19140003844877	360.12	353.158124394366	2.92557113439788	20.44	Batch70
Sox2-SCR_ESC	Batch70_01_XY03_nonsinglet43	False	False	False	1.1	4	181.268371251613	30.5509962817275	2145.47204110122	186	0.973821989528796	0.763778702497714	19	477.59	473.321819668035	2.79420322236928	358.36	350.868811187559	4	22.1	Batch70
Sox2-SCR_ESC	Batch70_01_XY03_nonsinglet43	False	False	False	1.1	4	177.196786521342	31.0638651764981	2268.02042253631	185	0.968586387434555	0.819570631770995	20	476.86	472.127840384208	3.0977944304816	357.94	351.052143825365	3.75110630536257	21.33	Batch70
Sox2-SCR_ESC	Batch70_01_XY03_nonsinglet43	False	False	False	1.1	4	195	0	0	195	1.02094240837696	0	21	479.57	NA	4	358.96	NA	4	21.35	Batch70
Sox2-SCR_ESC	Batch70_01_XY03_nonsinglet43	False	False	False	1.1	4	194	0	0	194	1.01570680628272	0	22	480.99	NA	4	359.23	NA	4	20.83	Batch70
Sox2-SCR_ESC	Batch70_01_XY03_nonsinglet43	False	False	False	1.1	4	193	0	0	193	1.01047120418848	0	23	484.27	NA	4	357.36	NA	4	21.68	Batch70
Sox2-SCR_ESC	Batch70_01_XY03_nonsinglet43	False	False	False	1.1	4	193.090983113207	25.7271206091217	540.396801494977	184	0.963350785340314	0.771933348152324	24	481.85	486.613776046606	1.97106189538098	357.78	352.251753975282	1.69606238911937	21.07	Batch70
Sox2-SCR_ESC	Batch70_01_XY03_nonsinglet43	False	False	False	1.1	4	187	0	0	187	0.979057591623037	0	25	483.3	NA	4	357.12	NA	4	18.86	Batch70
Sox2-SCR_ESC	Batch70_01_XY03_nonsinglet43	False	False	False	1.1	4	194.985494069851	19.3	351.867706525779	193	1.01047120418848	0.430316724166308	26	481.33	475.034186700511	1.22244516200913	358.1	355.506857036271	2.37363104561487	20.08	Batch70
Sox2-SCR_ESC	Batch70_01_XY03_nonsinglet43	False	False	False	1.1	4	194	0	0	194	1.01570680628272	0	27	481.74	NA	4	356.26	NA	4	19.47	Batch70
Sox2-SCR_ESC	Batch70_01_XY03_nonsinglet43	False	False	False	1.1	4	202	0	0	202	1.05759162303665	0	28	478.39	NA	4	355.37	NA	4	18.41	Batch70
Sox2-SCR_ESC	Batch70_01_XY03_nonsinglet43	False	False	False	1.1	4	195	0	0	195	1.02094240837696	0	29	479.14	NA	4	357.18	NA	4	20.62	Batch70
Sox2-SCR_ESC	Batch70_01_XY03_nonsinglet43	False	False	False	1.1	4	194.470026745468	50.9282342714977	2888.09074984127	207	1.08376963350785	0.860813383974374	30	480.83	475.962126683291	2.690933917062	355.68	352.724215626369	3.35405115707959	20.26	Batch70
Sox2-SCR_ESC	Batch70_01_XY03_nonsinglet43	True	False	False	1.1	4	205.655995153558	59.5505848635778	1587.26902778525	205	1.07329842931937	0.897403575922232	31	482.21	475.494173597723	1.91215476718806	355.82	352.422210842867	2.21851295300726	21.36	Batch70
Sox2-SCR_ESC	Batch70_01_XY03_nonsinglet43	False	False	False	1.1	4	194.089377161334	26.1247728061143	448.805373056798	192	1.00523560209424	0.531580061114008	32	481.55	485.317042418272	1.82543625071936	355.03	354.634410362133	1.49781906085616	21.79	Batch70
Sox2-SCR_ESC	Batch70_01_XY03_nonsinglet43	False	False	False	1.1	4	201.827293252986	26.7015158407899	527.814588813587	199	1.04188481675393	0.716990751293523	33	482.37	488.190362362538	1.89898942259278	353.14	350.131608832383	1.65669829706885	21.65	Batch70
Sox2-SCR_ESC	Batch70_01_XY03_nonsinglet43	False	False	False	1.1	4	211.248791944	29.5273308285802	582.709282742628	203	1.06282722513089	0.543183655412486	34	481.28	483.586137607738	2.6839276455234	352.63	357.277107209688	1.17024674366894	21	Batch70
Sox2-SCR_ESC	Batch70_01_XY03_nonsinglet43	False	False	False	1.1	4	201	0	0	201	1.05235602094241	0	35	478.16	NA	4	352.55	NA	4	21.24	Batch70
Sox2-SCR_ESC	Batch70_01_XY03_nonsinglet43	False	False	False	1.1	4	205.518507247658	22.3305281521985	462.924490638855	203	1.06282722513089	0.618412634771619	36	476.69	473.337565156766	2.27891415436901	353.67	351.045722973012	1.44778374106865	21.82	Batch70
Sox2-SCR_ESC	Batch70_01_XY03_nonsinglet43	False	False	False	1.1	4	195	0	0	195	1.02094240837696	0	37	474.47	NA	4	352.72	NA	4	21.27	Batch70
Sox2-SCR_ESC	Batch70_01_XY03_nonsinglet43	False	False	False	1.1	4	187.508287495119	28.6588837195337	1223.52105159245	189	0.989528795811518	0.905450764456951	38	473.77	474.355314809193	2.67162888061384	353.84	350.609262233501	2.5432938707553	21.87	Batch70
Sox2-SCR_ESC	Batch70_01_XY03_nonsinglet43	False	False	False	1.1	4	191.309266311142	25.238336427454	985.336582881868	188	0.984293193717278	0.770386192413768	39	477.92	475.091129909933	2.04405166991147	351.73	346.861314161856	3.03985249660467	21.55	Batch70
Sox2-SCR_ESC	Batch70_01_XY03_nonsinglet43	False	False	False	1.1	4	190	0	0	190	0.994764397905759	0	40	475.05	NA	4	354.9	NA	4	20.22	Batch70
Sox2-SCR_ESC	Batch70_01_XY03_nonsinglet43	False	False	False	1.1	4	186.43852120667	49.2527870385246	2078.08786684081	188.5	0.986910994764398	0.894603411504369	41	474.83	469.409871703106	2.47595297549804	356.03	352.007818147743	2.71213436970746	20.34	Batch70
Sox2-SCR_ESC	Batch70_01_XY03_nonsinglet43	False	False	False	1.1	4	189.02940152844	33.4411483416974	1139.5623499513	188	0.984293193717278	0.822803545541689	42	475.31	467.600876494662	2.03130327317961	355.13	352.735550378591	2.66994699684268	20.12	Batch70
Sox2-SCR_ESC	Batch70_01_XY03_nonsinglet43	False	False	False	1.1	4	165.198357242261	42.7392851456531	3392.17320085445	184	0.963350785340314	0.899820353213117	43	473.22	475.310486912227	3.15799379258701	356.46	356.750908496544	3.99999999999998	20.99	Batch70
Sox2-SCR_ESC	Batch70_01_XY03_nonsinglet43	False	False	False	1.1	4	170.509685109005	38.8053116672331	1877.4744564628	184	0.963350785340314	0.837619916083885	44	474.26	475.687007028106	2.57401423742122	355.84	356.331706118986	2.99152347310963	20.96	Batch70
Sox2-SCR_ESC	Batch70_01_XY03_nonsinglet43	False	False	False	1.1	4	190.658943776117	21.2829118384849	1100.10327878547	191	1	0.567887302279294	45	475.63	474.47868992166	3.5459829741091	353.93	347.032942019782	2.31999081497156	20.14	Batch70
Sox2-SCR_ESC	Batch70_01_XY03_nonsinglet43	False	False	False	1.1	4	183	0	0	183	0.958115183246073	0	46	474.5	NA	4	351.93	NA	4	20.01	Batch70
Sox2-SCR_ESC	Batch70_01_XY03_nonsinglet43	False	False	False	1.1	4	180.855234030514	20.1006855824591	1682.00021521253	190	0.994764397905759	0.688470507892221	47	471.88	471.28817706206	3.3294744294926	350.79	344.240836273799	4	20.01	Batch70
Sox2-SCR_ESC	Batch70_01_XY03_nonsinglet43	False	False	False	1.1	4	183.52867727375	25.450620117532	1483.81978728057	183	0.958115183246073	0.924908929814588	48	475.6	481.564531733208	3.23444692406555	353.3	351.039839783914	2.86881973091474	19.15	Batch70
Sox2-SCR_ESC	Batch70_01_XY03_nonsinglet43	False	False	False	1.1	4	166.995791849361	27.0703680835163	2088.88554017057	180	0.942408376963351	0.696434290859388	49	477.07	479.263794772435	4	354.35	353.081110516871	3.07030125209088	17.99	Batch70
Sox2-SCR_ESC	Batch70_01_XY03_nonsinglet43	False	False	False	1.1	4	180	0	0	180	0.942408376963351	0	50	477.09	NA	4	355.77	NA	4	17.53	Batch70
Sox2-SCR_ESC	Batch70_01_XY03_nonsinglet43	False	False	False	1.1	4	174	0	0	174	0.910994764397906	0	51	476.29	NA	4	356.47	NA	4	17.75	Batch70
Sox2-SCR_ESC	Batch70_01_XY03_nonsinglet43	False	False	False	1.1	4	170	0	0	170	0.890052356020942	0	52	478.35	NA	4	357.02	NA	4	17.98	Batch70
Sox2-SCR_ESC	Batch70_01_XY03_nonsinglet43	False	False	False	1.1	4	179.584941172382	17.9	1094.03255108583	179	0.93717277486911	0.843990634492283	53	476.41	471.629640398484	3.30626051513568	356.84	352.799900741281	2.94212175118539	17.33	Batch70
Sox2-SCR_ESC	Batch70_01_XY03_nonsinglet43	False	False	False	1.1	4	182.596928473476	31.4505718205949	1398.8655312075	178	0.931937172774869	0.872809937719662	54	472.77	465.110565014742	3.02863354361649	355.29	354.267873510538	2.33733624365104	17.37	Batch70
Sox2-SCR_ESC	Batch70_01_XY03_nonsinglet43	False	False	False	1.1	4	171.275872483458	26.7955872863257	1103.76367979808	168.5	0.882198952879581	0.890363054135338	55	472.25	466.340640278353	3.63812182229332	357.23	354.922529847766	1.80200536776288	17.01	Batch70
Sox2-SCR_ESC	Batch70_01_XY03_nonsinglet43	False	False	False	1.1	4	174.504176851664	17.4	266.588179978304	174	0.910994764397906	0.561069993478541	56	473.96	476.248421114514	1.17895470260099	355.5	351.902951353076	2.06830709050894	17.01	Batch70
Sox2-SCR_ESC	Batch70_01_XY03_nonsinglet43	False	False	False	1.1	4	171	0	0	171	0.895287958115183	0	57	476.65	NA	4	354.7	NA	4	17.59	Batch70
Sox2-SCR_ESC	Batch70_01_XY03_nonsinglet43	False	False	False	1.1	4	169	0	0	169	0.884816753926702	0	58	475.11	NA	4	358.54	NA	4	18.34	Batch70
Sox2-SCR_ESC	Batch70_01_XY03_nonsinglet43	False	False	False	1.1	4	169	0	0	169	0.884816753926702	0	59	475.3	NA	4	358.94	NA	4	17.67	Batch70
Sox2-SCR_ESC	Batch70_01_XY03_nonsinglet43	False	False	False	1.1	4	180.702861987941	29.7853503729817	1587.70789191103	183	0.958115183246073	0.793501995390059	60	477.22	473.085704419225	4	356.99	358.467432937445	2.12094007170451	17.68	Batch70
Sox2-SCR_ESC	Batch70_01_XY03_nonsinglet44	False	False	False	1.1	4	278	0	0	278	1.34299516908213	0	1	446.43	NA	4	406.85	NA	4	19.41	Batch70
Sox2-SCR_ESC	Batch70_01_XY03_nonsinglet44	False	False	False	1.1	4	244.568353254282	55.3417212590605	2493.56236919637	262	1.26570048309179	0.558516920204679	2	444.87	440.608741921028	3.24571778964453	406.95	398.530955806615	2.20941508718605	19.32	Batch70
Sox2-SCR_ESC	Batch70_01_XY03_nonsinglet44	False	False	False	1.1	4	244.115775460966	40.1770307928213	3986.84546549685	248	1.19806763285024	0.580547016694163	3	447.37	453.243320253189	3.94831752507506	407.61	412.603135777329	4	18.09	Batch70
Sox2-SCR_ESC	Batch70_01_XY03_nonsinglet44	False	False	False	1.1	4	232.929303188561	51.5863108795309	4097.39828172425	233	1.1256038647343	0.950461975333627	4	447.73	453.226828061692	3.16034297693441	403.64	408.295075712057	4	18.96	Batch70
Sox2-SCR_ESC	Batch70_01_XY03_nonsinglet44	False	False	False	1.1	4	230.292724735185	69.5018500841838	4363.11326739761	230	1.11111111111111	0.93327430234692	5	446.73	452.770487159721	2.74236604786331	403.28	407.13134731791	3.64330220988402	18.63	Batch70
Sox2-SCR_ESC	Batch70_01_XY03_nonsinglet44	False	False	False	1.1	4	230	0	0	230	1.11111111111111	0	6	446.9	NA	4	403.08	NA	4	19.34	Batch70
Sox2-SCR_ESC	Batch70_01_XY03_nonsinglet44	False	False	False	1.1	4	220.989717267925	34.6376990017378	600.287435656613	226	1.09178743961353	0.582114001076609	7	449.1	446.705430981192	1.60540069026286	404.91	404.687978302272	1.71809539031138	19.12	Batch70
Sox2-SCR_ESC	Batch70_01_XY03_nonsinglet44	False	False	False	1.1	4	225	0	0	225	1.08695652173913	0	8	451.37	NA	4	405.63	NA	4	18.75	Batch70
Sox2-SCR_ESC	Batch70_01_XY03_nonsinglet44	False	False	False	1.1	4	227.487541505653	23.5792758016963	2158.48982989072	230	1.11111111111111	0.720713303629725	9	449.44	456	3.99999999961342	409.26	406.367501128371	3.64233637977609	18.16	Batch70
Sox2-SCR_ESC	Batch70_01_XY03_nonsinglet44	False	False	False	1.1	4	208.767012439061	46.7352102939172	4497.18126755773	224	1.08212560386473	0.846894672943332	10	449.34	451.907987931445	4	407.36	407.994199729814	3.82874725917709	18.27	Batch70
Sox2-SCR_ESC	Batch70_01_XY03_nonsinglet44	False	False	False	1.1	4	212.553719682395	46.3115584174463	2183.95491850986	217	1.04830917874396	0.893140004411732	11	449.16	450.13570987921	2.34391138570787	409.25	408.977736049803	3.20209036355241	18.32	Batch70
Sox2-SCR_ESC	Batch70_01_XY03_nonsinglet44	False	False	False	1.1	4	207.237681498133	38.7795272693051	2279.14642553671	215	1.03864734299517	0.886236428102468	12	450.77	450.750453378539	2.33846150010307	406.64	409.431892934229	3.99999999999969	18.32	Batch70
Sox2-SCR_ESC	Batch70_01_XY03_nonsinglet44	False	False	False	1.1	4	221	0	0	221	1.06763285024155	0	13	446.3	NA	4	407.47	NA	4	18.65	Batch70
Sox2-SCR_ESC	Batch70_01_XY03_nonsinglet44	False	False	False	1.1	4	214	0	0	214	1.03381642512077	0	14	444.7	NA	4	405.87	NA	4	17.75	Batch70
Sox2-SCR_ESC	Batch70_01_XY03_nonsinglet44	False	False	False	1.1	4	220	0	0	220	1.06280193236715	0	15	441.26	NA	4	408.36	NA	4	17.75	Batch70
Sox2-SCR_ESC	Batch70_01_XY03_nonsinglet44	False	False	False	1.1	4	190.328249755084	49.52144601161	4192.83659672928	205	0.990338164251208	0.860373514859479	16	439.04	441.430665442886	3.44945655456504	406.53	412.129804254893	3.90646950985868	18.24	Batch70
Sox2-SCR_ESC	Batch70_01_XY03_nonsinglet44	False	False	False	1.1	4	191.614281313536	45.2705781842852	2192.03097333066	199	0.961352657004831	0.884772032251247	17	439.95	439.33701476539	3.1424269131118	406.41	412.37529452323	2.45236979289911	19.27	Batch70
Sox2-SCR_ESC	Batch70_01_XY03_nonsinglet44	False	False	False	1.1	4	195	0	0	195	0.942028985507246	0	18	441.22	NA	4	403.22	NA	4	19.11	Batch70
Sox2-SCR_ESC	Batch70_01_XY03_nonsinglet44	False	False	False	1.1	4	190	0	0	190	0.917874396135266	0	19	441.16	NA	4	399.16	NA	4	19.53	Batch70
Sox2-SCR_ESC	Batch70_01_XY03_nonsinglet44	False	False	False	1.1	4	187	0	0	187	0.903381642512077	0	20	442.18	NA	4	399.7	NA	4	19.75	Batch70
Sox2-SCR_ESC	Batch70_01_XY03_nonsinglet44	False	False	False	1.1	4	195.965619233839	19.4	853.670671525392	194	0.93719806763285	0.848222319261012	21	441.9	447.417179342749	2.75619724255863	401.71	400.524810456483	2.5409658942185	19.11	Batch70
Sox2-SCR_ESC	Batch70_01_XY03_nonsinglet44	False	False	False	1.1	4	204	0	0	204	0.985507246376812	0	22	444.22	NA	4	402.46	NA	4	19.74	Batch70
Sox2-SCR_ESC	Batch70_01_XY03_nonsinglet44	False	False	False	1.1	4	212	0	0	212	1.02415458937198	0	23	445.63	NA	4	402.84	NA	4	18.84	Batch70
Sox2-SCR_ESC	Batch70_01_XY03_nonsinglet44	False	False	False	1.1	4	189.477142267623	26.5243372861082	2109.88273495624	202.5	0.978260869565217	0.674102548427758	24	444.32	448.20233258317	3.22474558854152	401.26	394.989829915766	3.92589624475782	19.88	Batch70
Sox2-SCR_ESC	Batch70_01_XY03_nonsinglet44	False	False	False	1.1	4	198	0	0	198	0.956521739130435	0	25	444.42	NA	4	401.52	NA	4	20.32	Batch70
Sox2-SCR_ESC	Batch70_01_XY03_nonsinglet44	True	False	False	1.1	4	199.535194910016	36.6476405412134	892.304511020557	207	1	0.855101740655624	26	447.29	451.536944107529	2.06992253509657	401.73	396.493043714246	1.87211910520352	19.98	Batch70
Sox2-SCR_ESC	Batch70_01_XY03_nonsinglet44	False	False	False	1.1	4	203.060548650877	29.6264202693108	2713.56183043117	215	1.03864734299517	0.693338394293525	27	446	448.806557208821	3.64435814016487	402.92	399.592079554939	3.99999999999996	20.25	Batch70
Sox2-SCR_ESC	Batch70_01_XY03_nonsinglet44	False	False	False	1.1	4	217.021886335911	25.0003677287749	1680.63644575335	218	1.05314009661836	0.818663515465135	28	444.26	448.510934259875	2.67477889441611	400.75	397.641561588265	3.99999999999994	20.71	Batch70
Sox2-SCR_ESC	Batch70_01_XY03_nonsinglet44	False	False	False	1.1	4	210	0	0	210	1.01449275362319	0	29	445.39	NA	4	399.67	NA	4	19.32	Batch70
Sox2-SCR_ESC	Batch70_01_XY03_nonsinglet44	False	False	False	1.1	4	197.248106475502	27.5481607431547	2241.27680679406	204	0.985507246376812	0.758916092581093	30	446.01	444.997144434134	3.23715426290005	402.97	409	3.99999999999998	18.58	Batch70
Sox2-SCR_ESC	Batch70_01_XY03_nonsinglet44	False	False	False	1.1	4	199	0	0	199	0.961352657004831	0	31	445.92	NA	4	403.56	NA	4	18.12	Batch70
Sox2-SCR_ESC	Batch70_01_XY03_nonsinglet44	False	False	False	1.1	4	191.337692583408	20.4	2050.82995190623	204	0.985507246376812	0.651602016341061	32	449.29	448.280468187185	3.99999999999956	399.87	399.444956226798	3.99999999981755	18.88	Batch70
Sox2-SCR_ESC	Batch70_01_XY03_nonsinglet44	False	False	False	1.1	4	205	0	0	205	0.990338164251208	0	33	452.22	NA	4	399.01	NA	4	17.6	Batch70
Sox2-SCR_ESC	Batch70_01_XY03_nonsinglet44	False	False	False	1.1	4	210	0	0	210	1.01449275362319	0	34	458.19	NA	4	398.71	NA	4	17.65	Batch70
Sox2-SCR_ESC	Batch70_01_XY03_nonsinglet44	False	False	False	1.1	4	208	0	0	208	1.0048309178744	0	35	459.7	NA	4	397.33	NA	4	18.65	Batch70
Sox2-SCR_ESC	Batch70_01_XY03_nonsinglet44	False	False	False	1.1	4	217.5	0	0	217.5	1.05072463768116	0	36	459.72	NA	4	397.6	NA	4	19.76	Batch70
Sox2-SCR_ESC	Batch70_01_XY03_nonsinglet44	False	False	False	1.1	4	212	0	0	212	1.02415458937198	0	37	460.13	NA	4	397.04	NA	4	19.94	Batch70
Sox2-SCR_ESC	Batch70_01_XY03_nonsinglet44	False	False	False	1.1	4	208	0	0	208	1.0048309178744	0	38	460.69	NA	4	397.58	NA	4	19.31	Batch70
Sox2-SCR_ESC	Batch70_01_XY03_nonsinglet44	False	False	False	1.1	4	201	0	0	201	0.971014492753623	0	39	462.32	NA	4	396.9	NA	4	19.37	Batch70
Sox2-SCR_ESC	Batch70_01_XY03_nonsinglet44	False	False	False	1.1	4	203	0	0	203	0.980676328502415	0	40	463.37	NA	4	398.56	NA	4	19.34	Batch70
Sox2-SCR_ESC	Batch70_01_XY03_nonsinglet44	False	False	False	1.1	4	205	0	0	205	0.990338164251208	0	41	463.27	NA	4	399.82	NA	4	19.36	Batch70
Sox2-SCR_ESC	Batch70_01_XY03_nonsinglet44	False	False	False	1.1	4	196.571935525772	24.4138978665918	1095.48396247386	204	0.985507246376812	0.880958172767633	42	465.35	460.915318653873	2.74005667499309	399.48	398.248255311068	2.60633270238497	18.73	Batch70
Sox2-SCR_ESC	Batch70_01_XY03_nonsinglet44	False	False	False	1.1	4	184.870989996318	28.9705545239098	2464.89996321745	203	0.980676328502415	0.671407567246397	43	466.22	461.884109114781	3.38534549288733	399.42	394.906707437235	4	18.15	Batch70
Sox2-SCR_ESC	Batch70_01_XY03_nonsinglet44	False	False	False	1.1	4	186.142033357098	36.3305799016778	3251.09532921029	208	1.0048309178744	0.794509302890188	44	464.73	462.621598067455	3.5605564964844	397.62	392.504762783868	3.99999999999958	18.07	Batch70
Sox2-SCR_ESC	Batch70_01_XY03_nonsinglet44	False	False	False	1.1	4	189.911076176854	28.1940893591158	2564.51216700897	207	1	0.741482096681139	45	463.5	461.376504007349	3.99999999999967	396.58	391.278714891496	3.61915513171863	17.35	Batch70
Sox2-SCR_ESC	Batch70_01_XY03_nonsinglet44	False	False	False	1.1	4	185.848747971895	26.2698311553549	1603.40166698274	203	0.980676328502415	0.810905182109257	46	463.37	458.434301424575	2.42854165204096	394.71	390.690346101581	4	17.12	Batch70
Sox2-SCR_ESC	Batch70_01_XY03_nonsinglet44	False	False	False	1.1	4	199.550786577932	23.4302763785385	1904.23995896631	203.5	0.983091787439614	0.820627765291619	47	465.44	459.965686783065	3.23373755176892	392.97	398.713170271825	4	17.23	Batch70
Sox2-SCR_ESC	Batch70_01_XY03_nonsinglet44	False	False	False	1.1	4	202.87829811082	60.4670355630097	2548.01869298019	206	0.995169082125604	0.922213819267819	48	469.54	474.509194167199	2.97087374582167	393.35	397.245204400216	2.25746088930524	16.99	Batch70
Sox2-SCR_ESC	Batch70_01_XY03_nonsinglet44	False	False	False	1.1	4	199.362462382766	20.3	1376.61742459084	203	0.980676328502415	0.36334087228129	49	466.37	465.32037485425	4	394.75	396.440839792212	2.69822232675183	15.45	Batch70
Sox2-SCR_ESC	Batch70_01_XY03_nonsinglet44	False	False	False	1.1	4	208	0	0	208	1.0048309178744	0	50	466.88	NA	4	394.61	NA	4	15.56	Batch70
Sox2-SCR_ESC	Batch70_01_XY03_nonsinglet44	False	False	False	1.1	4	207	0	0	207	1	0	51	465.86	NA	4	394.59	NA	4	16.76	Batch70
Sox2-SCR_ESC	Batch70_01_XY03_nonsinglet44	False	False	False	1.1	4	206	0	0	206	0.995169082125604	0	52	469.54	NA	4	394.61	NA	4	16.52	Batch70
Sox2-SCR_ESC	Batch70_01_XY03_nonsinglet44	False	False	False	1.1	4	197	0	0	197	0.951690821256039	0	53	467	NA	4	397.5	NA	4	16.09	Batch70
Sox2-SCR_ESC	Batch70_01_XY03_nonsinglet44	False	False	False	1.1	4	186.948127798284	35.185100318477	1655.59281451746	194	0.93719806763285	0.825630835660699	54	464.19	465.794702831711	2.13781770855741	395.26	387.911314949309	3.50303573374109	15.03	Batch70
Sox2-SCR_ESC	Batch70_01_XY03_nonsinglet44	False	False	False	1.1	4	193	0	0	193	0.932367149758454	0	55	461.05	NA	4	394.63	NA	4	15.42	Batch70
Sox2-SCR_ESC	Batch70_01_XY03_nonsinglet44	False	False	False	1.1	4	190.994542235535	19.9	1265.81257297208	199	0.961352657004831	0.622657440363423	56	461.45	456.300545458336	2.53091078119071	395.46	398.156890101232	4	15.7	Batch70
Sox2-SCR_ESC	Batch70_01_XY03_nonsinglet44	False	False	False	1.1	4	204.056753740508	20.3	1744.14318061285	203	0.980676328502415	0.692710483985725	57	464.63	469.169672491536	4	397.8	402	3.41858673798225	16.47	Batch70
Sox2-SCR_ESC	Batch70_01_XY03_nonsinglet44	False	False	False	1.1	4	189.05926178606	36.51568382525	3583.19527989109	204	0.985507246376812	0.736661776573127	58	462.89	465.825079415232	4	399.64	396.900702291235	3.90437520823537	14.72	Batch70
Sox2-SCR_ESC	Batch70_01_XY03_nonsinglet44	False	False	False	1.1	4	184.746458451371	28.4187001186378	2596.36874304459	193	0.932367149758454	0.7741240354214	59	462.86	467.405147136103	3.99999999999964	400.62	395.875002181024	3.63515279425397	15.51	Batch70
Sox2-SCR_ESC	Batch70_01_XY03_nonsinglet44	False	False	False	1.1	4	188.316469805319	24.7331442097832	2370.10038646291	201	0.971014492753623	0.693131337944849	60	461.02	457.050229507309	3.81283418266697	400.97	399.499767815732	3.9999999999643	14.87	Batch70
Sox2-SCR_ESC	Batch70_01_XY03_nonsinglet45	False	False	False	1.1	4	146.718069257753	52.8994375157514	5318.027004913	182	1.18181818181818	0.648664678430713	1	311.71	312.719325170866	3.99999999996396	369.4	370.465368795706	3.99999999999806	7.38	Batch70
Sox2-SCR_ESC	Batch70_01_XY03_nonsinglet45	False	False	False	1.1	4	155.953941952739	42.3698875192378	3182.16398039004	175	1.13636363636364	0.697260429162103	2	309.57	307.425503710909	2.98831071220391	374.02	379.171424679488	4	7.54	Batch70
Sox2-SCR_ESC	Batch70_01_XY03_nonsinglet45	False	False	False	1.1	4	173	0	0	173	1.12337662337662	0	3	312.18	NA	4	373.53	NA	4	7.84	Batch70
Sox2-SCR_ESC	Batch70_01_XY03_nonsinglet45	False	False	False	1.1	4	160	0	0	160	1.03896103896104	0	4	311.62	NA	4	368.61	NA	4	9.05	Batch70
Sox2-SCR_ESC	Batch70_01_XY03_nonsinglet45	False	False	False	1.1	4	130.580999463197	42.3119556812304	3839.46820984723	156	1.01298701298701	0.799134573743423	5	309.1	306.055021964378	4	369.33	374.741678526486	3.61050943375517	8.66	Batch70
Sox2-SCR_ESC	Batch70_01_XY03_nonsinglet45	False	False	False	1.1	4	171	0	0	171	1.11038961038961	0	6	313.11	NA	4	367.55	NA	4	8.23	Batch70
Sox2-SCR_ESC	Batch70_01_XY03_nonsinglet45	False	False	False	1.1	4	151.24729064648	31.3249297008797	2680.28075295671	165	1.07142857142857	0.790112182029985	7	313.01	311.115420088194	4	365.69	371.484878670363	3.40447923664539	8.24	Batch70
Sox2-SCR_ESC	Batch70_01_XY03_nonsinglet45	False	False	False	1.1	4	137.156182092155	49.389502252907	4936.57718117033	163	1.05844155844156	0.903632864749758	8	311.08	307.28726403159	3.97696518559413	366.88	372.908530333708	4	9.03	Batch70
Sox2-SCR_ESC	Batch70_01_XY03_nonsinglet45	False	False	False	1.1	4	135.781465914262	58.9763801313052	5267.32647425148	170	1.1038961038961	0.940335401283586	9	310.61	306.778351344856	3.99999999999998	367.28	372.405287830512	3.55363346940581	8.92	Batch70
Sox2-SCR_ESC	Batch70_01_XY03_nonsinglet45	False	False	False	1.1	4	145.303713244187	39.9368578720859	3505.78326640475	154	1	0.880610871351429	10	306.68	309.353863252187	3.99999999999946	369.69	372.34199004625	3.49278359188715	7.76	Batch70
Sox2-SCR_ESC	Batch70_01_XY03_nonsinglet45	False	False	False	1.1	4	154.465514637176	26.451441476122	921.727460191079	155	1.00649350649351	0.817482579135085	11	308	310.598905671818	2.06000512359199	367.46	372.95525305162	2.69218797562245	7.78	Batch70
Sox2-SCR_ESC	Batch70_01_XY03_nonsinglet45	False	False	False	1.1	4	136.598575625492	37.0286198797537	3294.39277845904	155	1.00649350649351	0.771978620487355	12	307.47	304.883884063486	4	366.53	371.343373131455	3.53996003465877	7.82	Batch70
Sox2-SCR_ESC	Batch70_01_XY03_nonsinglet45	False	False	False	1.1	4	129.601726172346	49.7492678037539	4225.7317216021	159.5	1.03571428571429	0.883631830113977	13	307.26	303.52736629282	3.37968119652564	367.91	370.630075161426	4	7.98	Batch70
Sox2-SCR_ESC	Batch70_01_XY03_nonsinglet45	False	False	False	1.1	4	145.267701086763	15.7032884210613	1002.07168824371	152	0.987012987012987	0.654298943757456	14	307.14	306.132084253605	4	368.06	373.017926040902	2.53903502488007	7.68	Batch70
Sox2-SCR_ESC	Batch70_01_XY03_nonsinglet45	False	False	False	1.1	4	161	0	0	161	1.04545454545455	0	15	306.22	NA	4	366.83	NA	4	8.35	Batch70
Sox2-SCR_ESC	Batch70_01_XY03_nonsinglet45	False	False	False	1.1	4	147.699625027655	28.554476505062	2532.38018037486	162	1.05194805194805	0.806717598899531	16	307.27	304.347785818696	3.52870384313884	363.2	367.155600779788	3.99999999999992	8.49	Batch70
Sox2-SCR_ESC	Batch70_01_XY03_nonsinglet45	False	False	False	1.1	4	148.285072638101	29.2444466839271	2440.9791237462	162	1.05194805194805	0.792032895557255	17	306.29	304.69417901006	4	363.43	366.950380358213	3.32109396592618	8.77	Batch70
Sox2-SCR_ESC	Batch70_01_XY03_nonsinglet45	False	False	False	1.1	4	147.794343651864	17.995537339099	1480.58976024622	158	1.02597402597403	0.410144793163913	18	306.83	305.257504635393	4	363.92	366.428694082785	3.27363631373614	8.04	Batch70
Sox2-SCR_ESC	Batch70_01_XY03_nonsinglet45	False	False	False	1.1	4	153	0	0	153	0.993506493506494	0	19	306.52	NA	4	365.03	NA	4	8.82	Batch70
Sox2-SCR_ESC	Batch70_01_XY03_nonsinglet45	False	False	False	1.1	4	152	0	0	152	0.987012987012987	0	20	307.3	NA	4	363.96	NA	4	8.53	Batch70
Sox2-SCR_ESC	Batch70_01_XY03_nonsinglet45	False	False	False	1.1	4	150.751294834086	18.4716329194209	1570.75532277871	155	1.00649350649351	0.656247442372681	21	305.56	308.231116317139	3.38348112291048	364.95	367.357140454137	4	8.38	Batch70
Sox2-SCR_ESC	Batch70_01_XY03_nonsinglet45	False	False	False	1.1	4	149.186996441336	40.8860110604155	2524.20624265075	160	1.03896103896104	0.893345898753699	22	306.34	307.331125845241	3.00717891725956	365.15	367.520918665385	3.26746786596356	8.3	Batch70
Sox2-SCR_ESC	Batch70_01_XY03_nonsinglet45	False	False	False	1.1	4	157.98817869638	28.8386367743346	2435.7620103953	166	1.07792207792208	0.840910149564853	23	307.17	307.154089081624	3.99999999999998	363.63	368.006844139109	3.36062947972419	8.19	Batch70
Sox2-SCR_ESC	Batch70_01_XY03_nonsinglet45	False	False	False	1.1	4	151.539325947346	21.3702783703508	1654.80066998873	156	1.01298701298701	0.659159503854318	24	304.5	305.306578312202	3.08103062996303	361.88	367.915305886086	4	8.8	Batch70
Sox2-SCR_ESC	Batch70_01_XY03_nonsinglet45	False	False	False	1.1	4	159	0	0	159	1.03246753246753	0	25	305.23	NA	4	364.06	NA	4	8.53	Batch70
Sox2-SCR_ESC	Batch70_01_XY03_nonsinglet45	False	False	False	1.1	4	141.154643965586	44.0567934766768	3483.95759478121	157	1.01948051948052	0.900207510230812	26	304.47	303.024252687331	3.14644744506202	362.64	365.722365724071	4	8	Batch70
Sox2-SCR_ESC	Batch70_01_XY03_nonsinglet45	False	False	False	1.1	4	149.028234823866	49.4294932818976	3617.00483145611	165	1.07142857142857	0.84870983939567	27	303.76	302.82007345769	2.91154453614179	360.41	366.324437580826	4	8.69	Batch70
Sox2-SCR_ESC	Batch70_01_XY03_nonsinglet45	False	False	False	1.1	4	154.859008591212	37.6882693387592	2818.51213399961	164	1.06493506493506	0.77918775116271	28	302.54	304.013697533724	2.97559774606678	361.64	366.576688606924	4	9.01	Batch70
Sox2-SCR_ESC	Batch70_01_XY03_nonsinglet45	False	False	False	1.1	4	164	0	0	164	1.06493506493506	0	29	303.82	NA	4	362.7	NA	4	8.96	Batch70
Sox2-SCR_ESC	Batch70_01_XY03_nonsinglet45	False	False	False	1.1	4	158	0	0	158	1.02597402597403	0	30	302.63	NA	4	361.59	NA	4	8.38	Batch70
Sox2-SCR_ESC	Batch70_01_XY03_nonsinglet45	False	False	False	1.1	4	157.606555944957	26.9891057734427	2532.68649186122	164	1.06493506493506	0.870701502791935	31	304.47	309.680239978079	3.73382058617453	362.79	361.328359894364	3.99999999999981	8.63	Batch70
Sox2-SCR_ESC	Batch70_01_XY03_nonsinglet45	False	False	False	1.1	4	160	0	0	160	1.03896103896104	0	32	302.5	NA	4	365.15	NA	4	8.54	Batch70
Sox2-SCR_ESC	Batch70_01_XY03_nonsinglet45	False	False	False	1.1	4	153.479020991561	41.4054854804481	3280.61365918286	161	1.04545454545455	0.907661261480644	33	303.23	309.260625107609	3.15251901527353	363.52	356.495144987454	4	7.97	Batch70
Sox2-SCR_ESC	Batch70_01_XY03_nonsinglet45	False	False	False	1.1	4	163	0	0	163	1.05844155844156	0	34	303.1	NA	4	363.65	NA	4	8.1	Batch70
Sox2-SCR_ESC	Batch70_01_XY03_nonsinglet45	False	False	False	1.1	4	152	0	0	152	0.987012987012987	0	35	301.06	NA	4	363.85	NA	4	8.27	Batch70
Sox2-SCR_ESC	Batch70_01_XY03_nonsinglet45	False	False	False	1.1	4	160	0	0	160	1.03896103896104	0	36	300.8	NA	4	364.5	NA	4	7.79	Batch70
Sox2-SCR_ESC	Batch70_01_XY03_nonsinglet45	False	False	False	1.1	4	151	0	0	151	0.980519480519481	0	37	300.74	NA	4	362.88	NA	4	8.36	Batch70
Sox2-SCR_ESC	Batch70_01_XY03_nonsinglet45	False	False	False	1.1	4	153	0	0	153	0.993506493506494	0	38	302.41	NA	4	362.39	NA	4	7.34	Batch70
Sox2-SCR_ESC	Batch70_01_XY03_nonsinglet45	False	False	False	1.1	4	159	0	0	159	1.03246753246753	0	39	305.47	NA	4	363.37	NA	4	8.16	Batch70
Sox2-SCR_ESC	Batch70_01_XY03_nonsinglet45	False	False	False	1.1	4	148.721220598215	21.75578095871	1811.53024209247	148	0.961038961038961	0.717562955068	40	301.93	306.766714762804	3.31307615048706	363.27	369.059936437983	4	8	Batch70
Sox2-SCR_ESC	Batch70_01_XY03_nonsinglet45	False	False	False	1.1	4	152	0	0	152	0.987012987012987	0	41	300	NA	4	362	NA	4	8.03	Batch70
Sox2-SCR_ESC	Batch70_01_XY03_nonsinglet45	False	False	False	1.1	4	136.50666901178	22.0947529368293	2218.88581348246	148	0.961038961038961	0.804650861892634	42	299	302.742407020065	3.99582363143358	362.92	361.594044323141	4	7.78	Batch70
Sox2-SCR_ESC	Batch70_01_XY03_nonsinglet45	False	False	False	1.1	4	148	0	0	148	0.961038961038961	0	43	300.49	NA	4	363.4	NA	4	7.78	Batch70
Sox2-SCR_ESC	Batch70_01_XY03_nonsinglet45	False	False	False	1.1	4	151.46995501037	18.8651209636078	1710.33096953755	152	0.987012987012987	0.824185130261878	44	299.35	303.860337519236	3.65140265496343	362.85	367.081386380816	3.95167606905638	7.69	Batch70
Sox2-SCR_ESC	Batch70_01_XY03_nonsinglet45	False	False	False	1.1	4	154	0	0	154	1	0	45	301.63	NA	4	362.3	NA	4	7.49	Batch70
Sox2-SCR_ESC	Batch70_01_XY03_nonsinglet45	False	False	False	1.1	4	152.718297344245	20.9123602584615	1218.24853639647	154	1	0.894470116757288	46	301.38	305.520969530011	3.16119359307768	362.56	361.976243015587	2.93293374101039	7.43	Batch70
Sox2-SCR_ESC	Batch70_01_XY03_nonsinglet45	False	False	False	1.1	4	153.484253285688	26.5880706830341	2631.62175303865	160	1.03896103896104	0.890934337418452	47	300.23	305.875673795098	4	361.37	361.166316548121	3.93819439846688	7.72	Batch70
Sox2-SCR_ESC	Batch70_01_XY03_nonsinglet45	False	False	False	1.1	4	139.646392117662	37.5561330478344	3775.55110450746	155	1.00649350649351	0.764616429182189	48	299.06	300.095529812939	3.99999999999979	360.67	365.875973979408	3.99999999980059	7.67	Batch70
Sox2-SCR_ESC	Batch70_01_XY03_nonsinglet45	False	False	False	1.1	4	143.486704930501	30.8320455171988	3016.14157886379	147	0.954545454545455	0.719102047470416	49	297.29	301.669229639098	4	361.67	364.747508407269	3.89233213979409	7.73	Batch70
Sox2-SCR_ESC	Batch70_01_XY03_nonsinglet45	False	False	False	1.1	4	144.543077542011	20.9991083743124	1993.85571804056	149	0.967532467532468	0.743834471868368	50	297.77	301.715361168402	3.77792542093685	363.99	362.821538114276	4	7.82	Batch70
Sox2-SCR_ESC	Batch70_01_XY03_nonsinglet45	False	False	False	1.1	4	144.692494641108	16.1631434414426	856.302349341176	145	0.941558441558442	0.646578034421442	51	297.76	301.29633507453	2.10795733032222	363.46	368.508903654204	4	7.74	Batch70
Sox2-SCR_ESC	Batch70_01_XY03_nonsinglet45	False	False	False	1.1	4	146	0	0	146	0.948051948051948	0	52	299.77	NA	4	362.78	NA	4	6.9	Batch70
Sox2-SCR_ESC	Batch70_01_XY03_nonsinglet45	False	False	False	1.1	4	151	0	0	151	0.980519480519481	0	53	299.19	NA	4	362.52	NA	4	7.48	Batch70
Sox2-SCR_ESC	Batch70_01_XY03_nonsinglet45	False	False	False	1.1	4	145	0	0	145	0.941558441558442	0	54	299.21	NA	4	359.89	NA	4	8.26	Batch70
Sox2-SCR_ESC	Batch70_01_XY03_nonsinglet45	False	False	False	1.1	4	132.851517310887	14.1	1417.48540799996	141	0.915584415584416	0.745673651079372	55	297.71	299.374560888354	4	359.26	360.900976620804	3.99999999999988	8.72	Batch70
Sox2-SCR_ESC	Batch70_01_XY03_nonsinglet45	False	False	False	1.1	4	145	0	0	145	0.941558441558442	0	56	299.93	NA	4	358.37	NA	4	8.48	Batch70
Sox2-SCR_ESC	Batch70_01_XY03_nonsinglet45	False	False	False	1.1	4	146.610561451158	16.2690865595815	988.41586788432	148	0.961038961038961	0.818237525769914	57	301.04	306.860999264231	2.41733614704489	356.29	358.423319234552	4	9.06	Batch70
Sox2-SCR_ESC	Batch70_01_XY03_nonsinglet45	False	False	False	1.1	4	143	0	0	143	0.928571428571429	0	58	299.58	NA	4	358.14	NA	4	9.87	Batch70
Sox2-SCR_ESC	Batch70_01_XY03_nonsinglet45	False	False	False	1.1	4	144	0	0	144	0.935064935064935	0	59	301.99	NA	4	358.03	NA	4	9.86	Batch70
Sox2-SCR_ESC	Batch70_01_XY03_nonsinglet45	False	False	False	1.1	4	155	0	0	155	1.00649350649351	0	60	301.01	NA	4	358.11	NA	4	8.91	Batch70
Sox2-SCR_ESC	Batch70_01_XY03_nonsinglet46	False	False	False	1.1	4	176	0	0	176	1.03529411764706	0	1	233.25	NA	4	426.01	NA	4	6.63	Batch70
Sox2-SCR_ESC	Batch70_01_XY03_nonsinglet46	False	False	False	1.1	4	178.390814822289	25.2029781927088	2533.67757633376	184.5	1.08529411764706	0.396764674665935	2	236.24	241.116180827252	3.9999999999999	427.05	431.523238935788	4	5.78	Batch70
Sox2-SCR_ESC	Batch70_01_XY03_nonsinglet46	False	False	False	1.1	4	178.390519678856	36.2775441771274	1895.35631638451	175	1.02941176470588	0.72850094759739	3	234.09	231.864847745013	2.56228410707167	425.81	432	3.24523538636427	6.43	Batch70
Sox2-SCR_ESC	Batch70_01_XY03_nonsinglet46	False	False	False	1.1	4	175.162081601639	41.9789852479176	1615.58717177431	175	1.02941176470588	0.878626525795425	4	235	231.694607775477	2.23472596949839	425.18	432	2.74090941341857	6.49	Batch70
Sox2-SCR_ESC	Batch70_01_XY03_nonsinglet46	False	False	False	1.1	4	170	0	0	170	1	0	5	234.77	NA	4	425.39	NA	4	6.51	Batch70
Sox2-SCR_ESC	Batch70_01_XY03_nonsinglet46	False	False	False	1.1	4	178	0	0	178	1.04705882352941	0	6	233.29	NA	4	426.51	NA	4	7.25	Batch70
Sox2-SCR_ESC	Batch70_01_XY03_nonsinglet46	False	False	False	1.1	4	174	0	0	174	1.02352941176471	0	7	232.98	NA	4	426.49	NA	4	7.84	Batch70
Sox2-SCR_ESC	Batch70_01_XY03_nonsinglet46	False	False	False	1.1	4	161.813665719603	34.9203373663561	2616.42061592725	172	1.01176470588235	0.833399953545228	8	234.96	228.879066826479	4	427.52	428.426645482108	2.98118988367532	7.95	Batch70
Sox2-SCR_ESC	Batch70_01_XY03_nonsinglet46	False	False	False	1.1	4	158.144310356276	38.9649483397982	3276.81418852635	169	0.994117647058824	0.833302547809237	9	234.87	228.644808975256	4	426.07	428.740405153404	3.34609462112013	7.88	Batch70
Sox2-SCR_ESC	Batch70_01_XY03_nonsinglet46	False	False	False	1.1	4	164.093331435565	18.5422727054091	744.950958603336	164	0.964705882352941	0.738516271706107	10	232.49	228.693429203409	3.28607550030216	425.14	427.538543325276	1.94584247981649	8.49	Batch70
Sox2-SCR_ESC	Batch70_01_XY03_nonsinglet46	False	False	False	1.1	4	162	0	0	162	0.952941176470588	0	11	229.94	NA	4	423.18	NA	4	8.23	Batch70
Sox2-SCR_ESC	Batch70_01_XY03_nonsinglet46	False	False	False	1.1	4	163	0	0	163	0.958823529411765	0	12	227.27	NA	4	423.63	NA	4	7.49	Batch70
Sox2-SCR_ESC	Batch70_01_XY03_nonsinglet46	False	False	False	1.1	4	173	0	0	173	1.01764705882353	0	13	225.46	NA	4	424.7	NA	4	7.92	Batch70
Sox2-SCR_ESC	Batch70_01_XY03_nonsinglet46	False	False	False	1.1	4	163.244151796095	23.5828776514351	1699.2342459088	165	0.970588235294118	0.76405934933298	14	228.14	233.454572942841	2.8669291565796	424.65	427.123436193679	4	7.03	Batch70
Sox2-SCR_ESC	Batch70_01_XY03_nonsinglet46	False	False	False	1.1	4	150.9605325729	51.304353497104	4012.34416201843	176	1.03529411764706	0.896808036477688	15	225.91	220.772366384704	4	423.29	418.882250555005	3.11174833436317	6.98	Batch70
Sox2-SCR_ESC	Batch70_01_XY03_nonsinglet46	False	False	False	1.1	4	164.810103329702	29.6878849971302	1508.00535123061	169	0.994117647058824	0.802927914522885	16	226.24	230.233907378167	3.24074769101171	423.11	426.572312680512	2.49458841914893	7.02	Batch70
Sox2-SCR_ESC	Batch70_01_XY03_nonsinglet46	False	False	False	1.1	4	175.347030054507	17.1	285.628599300106	171	1.00588235294118	0.438331744459855	17	226.41	227.30873231014	1.66708776331788	426.43	431.391498653697	1.59465821492286	7.19	Batch70
Sox2-SCR_ESC	Batch70_01_XY03_nonsinglet46	False	False	False	1.1	4	169	0	0	169	0.994117647058824	0	18	224.81	NA	4	429.57	NA	4	8.03	Batch70
Sox2-SCR_ESC	Batch70_01_XY03_nonsinglet46	False	False	False	1.1	4	169	0	0	169	0.994117647058824	0	19	223.36	NA	4	429.27	NA	4	7.68	Batch70
Sox2-SCR_ESC	Batch70_01_XY03_nonsinglet46	False	False	False	1.1	4	163	0	0	163	0.958823529411765	0	20	225.31	NA	4	426.73	NA	4	6.93	Batch70
Sox2-SCR_ESC	Batch70_01_XY03_nonsinglet46	False	False	False	1.1	4	161.262657065944	25.3000888613563	2248.18696870933	167	0.982352941176471	0.918038546070116	21	223.01	220.999372877528	4	425.42	431.109983202078	3.53566318734249	6.56	Batch70
Sox2-SCR_ESC	Batch70_01_XY03_nonsinglet46	False	False	False	1.1	4	167	0	0	167	0.982352941176471	0	22	221.69	NA	4	424.31	NA	4	7.04	Batch70
Sox2-SCR_ESC	Batch70_01_XY03_nonsinglet46	False	False	False	1.1	4	174	0	0	174	1.02352941176471	0	23	219.36	NA	4	423.65	NA	4	6.79	Batch70
Sox2-SCR_ESC	Batch70_01_XY03_nonsinglet46	False	False	False	1.1	4	171.13878871226	19.8850616339719	1342.00203286933	173	1.01764705882353	0.727321276850412	24	221.81	214.072442757622	4	423.16	422.885648866523	2.68526245368003	8.49	Batch70
Sox2-SCR_ESC	Batch70_01_XY03_nonsinglet46	False	False	False	1.1	4	169.690915103136	19.822324566915	1352.92493819831	169	0.994117647058824	0.73703405106105	25	222.57	218.06240828672	4	422.35	427.760371827488	2.71568645615728	8.21	Batch70
Sox2-SCR_ESC	Batch70_01_XY03_nonsinglet46	False	False	False	1.1	4	166.327902448927	18.0746222371718	611.232642415517	174	1.02352941176471	0.719087179029813	26	222.56	221.423350595065	1.83727271464437	421.04	417.579238532249	2.92943713929704	8.39	Batch70
Sox2-SCR_ESC	Batch70_01_XY03_nonsinglet46	False	False	False	1.1	4	176	0	0	176	1.03529411764706	0	27	220.2	NA	4	421.91	NA	4	9.01	Batch70
Sox2-SCR_ESC	Batch70_01_XY03_nonsinglet46	False	False	False	1.1	4	183	0	0	183	1.07647058823529	0	28	221.23	NA	4	421.99	NA	4	8.94	Batch70
Sox2-SCR_ESC	Batch70_01_XY03_nonsinglet46	False	False	False	1.1	4	171.680856304809	17.5	755.083011827361	175	1.02941176470588	0.696324946386587	29	222.26	224.315220492831	4	423.22	419.797511875083	1.71678993263957	9.05	Batch70
Sox2-SCR_ESC	Batch70_01_XY03_nonsinglet46	False	False	False	1.1	4	175	0	0	175	1.02941176470588	0	30	222.11	NA	4	421.51	NA	4	8.67	Batch70
Sox2-SCR_ESC	Batch70_01_XY03_nonsinglet46	False	False	False	1.1	4	174	0	0	174	1.02352941176471	0	31	221.23	NA	4	421.57	NA	4	8.66	Batch70
Sox2-SCR_ESC	Batch70_01_XY03_nonsinglet46	False	False	False	1.1	4	163.604108738439	18.7309909401375	1401.0567840296	173	1.01764705882353	0.726703045722798	32	219.43	221.553489185408	2.97615462245178	420.47	418.524653151429	4	8.11	Batch70
Sox2-SCR_ESC	Batch70_01_XY03_nonsinglet46	False	False	False	1.1	4	174	0	0	174	1.02352941176471	0	33	219.98	NA	4	420.63	NA	4	8.42	Batch70
Sox2-SCR_ESC	Batch70_01_XY03_nonsinglet46	False	False	False	1.1	4	168.461895892713	28.5389803338626	1888.26977774442	180	1.05882352941176	0.682047260048872	34	221.21	218.072014617249	2.74608127278728	422.36	425.671828302977	3.83471155439667	7.91	Batch70
Sox2-SCR_ESC	Batch70_01_XY03_nonsinglet46	False	False	False	1.1	4	171.680193490404	17.7	940.55126033744	177	1.04117647058824	0.478445096616584	35	222.29	220.739371112526	2.11431509540555	421.95	420.632192295505	4	9.19	Batch70
Sox2-SCR_ESC	Batch70_01_XY03_nonsinglet46	False	False	False	1.1	4	181	0	0	181	1.06470588235294	0	36	220.87	NA	4	422.93	NA	4	8.29	Batch70
Sox2-SCR_ESC	Batch70_01_XY03_nonsinglet46	False	False	False	1.1	4	159.256034751369	21.3540916713097	2146.74562731743	172	1.01176470588235	0.7554905121044	37	220.68	220.128734300867	4	419.95	416.071408771064	4	8.6	Batch70
Sox2-SCR_ESC	Batch70_01_XY03_nonsinglet46	False	False	False	1.1	4	171	0	0	171	1.00588235294118	0	38	219.63	NA	4	420.71	NA	4	8.23	Batch70
Sox2-SCR_ESC	Batch70_01_XY03_nonsinglet46	False	False	False	1.1	4	167	0	0	167	0.982352941176471	0	39	217.98	NA	4	420.87	NA	4	7.77	Batch70
Sox2-SCR_ESC	Batch70_01_XY03_nonsinglet46	False	False	False	1.1	4	168	0	0	168	0.988235294117647	0	40	217.37	NA	4	418.25	NA	4	7.96	Batch70
Sox2-SCR_ESC	Batch70_01_XY03_nonsinglet46	False	False	False	1.1	4	154.325161426158	26.7343197050013	2498.77504874391	167	0.982352941176471	0.750460541480972	41	218.68	214.348447402938	3.71893450990425	417.09	417.965739813118	4	7.83	Batch70
Sox2-SCR_ESC	Batch70_01_XY03_nonsinglet46	False	False	False	1.1	4	169	0	0	169	0.994117647058824	0	42	220.81	NA	4	417.52	NA	4	8.54	Batch70
Sox2-SCR_ESC	Batch70_01_XY03_nonsinglet46	False	False	False	1.1	4	166.1350470672	20.7006958838183	1493.12467315969	169	0.994117647058824	0.795831911516705	43	218.31	217.537641105091	4	417.59	420.274860763476	2.86993218059088	8.65	Batch70
Sox2-SCR_ESC	Batch70_01_XY03_nonsinglet46	False	False	False	1.1	4	164.367249962159	20.2476659538292	1981.86359491446	171	1.00588235294118	0.854165860775911	44	219.01	219.062298745429	3.89456808022632	417.55	421.362236478326	4	8.85	Batch70
Sox2-SCR_ESC	Batch70_01_XY03_nonsinglet46	False	False	False	1.1	4	157.429627475092	23.9931700697116	2098.26613547187	169	0.994117647058824	0.880232644371648	45	221.43	218.989105564816	3.9999999999998	417.45	420.655293449757	3.47963304231645	9.42	Batch70
Sox2-SCR_ESC	Batch70_01_XY03_nonsinglet46	False	False	False	1.1	4	158.521103960515	23.0204189184242	1515.84214272872	164	0.964705882352941	0.873418716255562	46	222.09	219.269904648527	3.60654126370694	417.69	420.607790261524	2.90583096543261	9.16	Batch70
Sox2-SCR_ESC	Batch70_01_XY03_nonsinglet46	False	False	False	1.1	4	172	0	0	172	1.01176470588235	0	47	221.2	NA	4	416.5	NA	4	10.04	Batch70
Sox2-SCR_ESC	Batch70_01_XY03_nonsinglet46	False	False	False	1.1	4	161.707936887096	19.5262765280364	1301.52271856641	168	0.988235294117647	0.867118983061302	48	222.49	223.243221393402	2.65211788939676	415.58	413.801730721968	4	9.84	Batch70
Sox2-SCR_ESC	Batch70_01_XY03_nonsinglet46	False	False	False	1.1	4	164	0	0	164	0.964705882352941	0	49	220.11	NA	4	412.51	NA	4	10.54	Batch70
Sox2-SCR_ESC	Batch70_01_XY03_nonsinglet46	False	False	False	1.1	4	166.941414945412	17	855.127927099265	170	1	0.660861186335482	50	221.57	215.674764399771	3.99999999999993	415.41	417.795279283122	2.0014404636882	10.92	Batch70
Sox2-SCR_ESC	Batch70_01_XY03_nonsinglet46	False	False	False	1.1	4	163.352828153236	19.8249087576806	745.125041348361	167	0.982352941176471	0.82746770309474	51	220.53	215.68093833283	2.93705116984138	414.72	418.268803002062	2.03669945542531	10.93	Batch70
Sox2-SCR_ESC	Batch70_01_XY03_nonsinglet46	False	False	False	1.1	4	147.999608051519	34.6324779750154	2384.3943760273	166	0.976470588235294	0.826484362195946	52	222.09	223.671921894543	4	413.84	411.873943100988	2.73939733708364	10.41	Batch70
Sox2-SCR_ESC	Batch70_01_XY03_nonsinglet46	False	False	False	1.1	4	162.698089659805	23.3395860284151	1695.40274133453	166	0.976470588235294	0.75652656679749	53	222.67	229	4	412.46	413.871976112085	2.89028214129132	10.71	Batch70
Sox2-SCR_ESC	Batch70_01_XY03_nonsinglet46	False	False	False	1.1	4	160	0	0	160	0.941176470588235	0	54	222.72	NA	4	414.02	NA	4	10.46	Batch70
Sox2-SCR_ESC	Batch70_01_XY03_nonsinglet46	False	False	False	1.1	4	152.520403898109	15.6	676.344078025099	156	0.917647058823529	0.678246838444673	55	221.01	226.530403496182	2.47343569995262	414.82	418.427080197947	2.78973510236268	10.61	Batch70
Sox2-SCR_ESC	Batch70_01_XY03_nonsinglet46	False	False	False	1.1	4	162	0	0	162	0.952941176470588	0	56	220.45	NA	4	414.89	NA	4	9.5	Batch70
Sox2-SCR_ESC	Batch70_01_XY03_nonsinglet46	False	False	False	1.1	4	143.569538677667	34.0664529070627	2719.90923108128	165	0.970588235294118	0.893754394900412	57	221.7	216.437583845715	4	416.45	412.162757375843	3.17678630728846	9.08	Batch70
Sox2-SCR_ESC	Batch70_01_XY03_nonsinglet46	False	False	False	1.1	4	160	0	0	160	0.941176470588235	0	58	219.47	NA	4	417.52	NA	4	8.85	Batch70
Sox2-SCR_ESC	Batch70_01_XY03_nonsinglet46	False	False	False	1.1	4	159	0	0	159	0.935294117647059	0	59	222.67	NA	4	419.27	NA	4	7.62	Batch70
Sox2-SCR_ESC	Batch70_01_XY03_nonsinglet46	False	False	False	1.1	4	169.134371523787	16.8000000009951	46.3757456952418	168	0.988235294117647	0.17887587853641	60	220.43	218.515241556049	0.322709092879121	418.34	416.143192068108	1.36141621853159	7.36	Batch70
Sox2-SCR_ESC	Batch70_01_XY03_nonsinglet47	False	False	False	1.1	4	172.338264408944	58.436442713131	5691.666809638	172	1.02994011976048	0.826303106374882	1	114.96	118.473997466216	3.87539705650006	412.05	404.006266107605	4	17.71	Batch70
Sox2-SCR_ESC	Batch70_01_XY03_nonsinglet47	False	False	False	1.1	4	165.231645683069	57.0538831932176	4437.37799382796	170	1.01796407185629	0.956527470767798	2	110.76	116.747613707128	3.99999999999997	410.79	402.99657776522	3.09458006662413	17.67	Batch70
Sox2-SCR_ESC	Batch70_01_XY03_nonsinglet47	False	False	False	1.1	4	170	0	0	170	1.01796407185629	0	3	112.55	NA	4	410.42	NA	4	17.61	Batch70
Sox2-SCR_ESC	Batch70_01_XY03_nonsinglet47	False	False	False	1.1	4	169.5	0	0	169.5	1.01497005988024	0	4	112.46	NA	4	407.86	NA	4	16.21	Batch70
Sox2-SCR_ESC	Batch70_01_XY03_nonsinglet47	False	False	False	1.1	4	178.020012060914	50.7115514184892	3133.31402013053	172	1.02994011976048	0.808080704063282	5	114.31	121	3.99999999907195	406.79	399.042738781423	2.45842821777765	17.01	Batch70
Sox2-SCR_ESC	Batch70_01_XY03_nonsinglet47	False	False	False	1.1	4	168.913728735575	41.4647122060097	3104.65214552826	172	1.02994011976048	0.791955072543983	6	113.62	111.472665709648	4	408.5	400.984434217567	2.97916666135903	18.26	Batch70
Sox2-SCR_ESC	Batch70_01_XY03_nonsinglet47	False	False	False	1.1	4	171.795127661751	27.2278605628324	1555.99341430241	173	1.03592814371257	0.657023382977682	7	111.78	116.804251126481	4	409.4	401.750951750953	2.27381299303098	18.83	Batch70
Sox2-SCR_ESC	Batch70_01_XY03_nonsinglet47	False	False	False	1.1	4	168	0	0	168	1.0059880239521	0	8	112.94	NA	4	410.34	NA	4	18.85	Batch70
Sox2-SCR_ESC	Batch70_01_XY03_nonsinglet47	False	False	False	1.1	4	167	0	0	167	1	0	9	112.61	NA	4	409.17	NA	4	18.25	Batch70
Sox2-SCR_ESC	Batch70_01_XY03_nonsinglet47	False	False	False	1.1	4	163	0	0	163	0.976047904191617	0	10	115.74	NA	4	411.04	NA	4	17.41	Batch70
Sox2-SCR_ESC	Batch70_01_XY03_nonsinglet47	False	False	False	1.1	4	161	0	0	161	0.964071856287425	0	11	114.23	NA	4	411.84	NA	4	18.58	Batch70
Sox2-SCR_ESC	Batch70_01_XY03_nonsinglet47	False	False	False	1.1	4	161	0	0	161	0.964071856287425	0	12	112.5	NA	4	412.68	NA	4	20	Batch70
Sox2-SCR_ESC	Batch70_01_XY03_nonsinglet47	False	False	False	1.1	4	169	0	0	169	1.01197604790419	0	13	106.11	NA	4	411.42	NA	4	18.86	Batch70
Sox2-SCR_ESC	Batch70_01_XY03_nonsinglet47	False	False	False	1.1	4	157.45588051012	36.2203840718338	2749.2293130934	167	1	0.756739065084769	14	103.9	98.1240502685248	3.50361312320527	411.88	407.99754508968	3.44796039601137	19.01	Batch70
Sox2-SCR_ESC	Batch70_01_XY03_nonsinglet47	False	False	False	1.1	4	173	0	0	173	1.03592814371257	0	15	102.89	NA	4	409.05	NA	4	19.15	Batch70
Sox2-SCR_ESC	Batch70_01_XY03_nonsinglet47	False	False	False	1.1	4	168	0	0	168	1.0059880239521	0	16	103.94	NA	4	410.51	NA	4	18.04	Batch70
Sox2-SCR_ESC	Batch70_01_XY03_nonsinglet47	False	False	False	1.1	4	167.379684175507	16.8	164.101918168163	168	1.0059880239521	0.347481610138791	17	102.17	101.489621450348	1.2130697249763	410.35	406.772974232258	1.28156049121349	18.19	Batch70
Sox2-SCR_ESC	Batch70_01_XY03_nonsinglet47	False	False	False	1.1	4	165	0	0	165	0.988023952095808	0	18	103.38	NA	4	410.87	NA	4	17.29	Batch70
Sox2-SCR_ESC	Batch70_01_XY03_nonsinglet47	False	False	False	1.1	4	159	0	0	159	0.952095808383233	0	19	103.67	NA	4	408.32	NA	4	17.19	Batch70
Sox2-SCR_ESC	Batch70_01_XY03_nonsinglet47	False	False	False	1.1	4	157	0	0	157	0.940119760479042	0	20	106.75	NA	4	408.49	NA	4	17.97	Batch70
Sox2-SCR_ESC	Batch70_01_XY03_nonsinglet47	False	False	False	1.1	4	159.420166523543	22.8064542909192	1704.71588516051	159	0.952095808383233	0.783909071779119	21	104.6	107.062786475447	4	409.48	401.686702499556	2.97409436599589	17.73	Batch70
Sox2-SCR_ESC	Batch70_01_XY03_nonsinglet47	False	False	False	1.1	4	160	0	0	160	0.958083832335329	0	22	103.52	NA	4	409.71	NA	4	18.11	Batch70
Sox2-SCR_ESC	Batch70_01_XY03_nonsinglet47	False	False	False	1.1	4	164	0	0	164	0.982035928143713	0	23	107.08	NA	4	408.53	NA	4	18.63	Batch70
Sox2-SCR_ESC	Batch70_01_XY03_nonsinglet47	False	False	False	1.1	4	164	0	0	164	0.982035928143713	0	24	106.11	NA	4	408.96	NA	4	18.48	Batch70
Sox2-SCR_ESC	Batch70_01_XY03_nonsinglet47	False	False	False	1.1	4	165.61687093319	16.6	61.1565764439064	166	0.994011976047904	0.152579136070402	25	105.41	108.553518725022	0.38922935779301	409.23	405.425111993388	1.50643357407213	19.36	Batch70
Sox2-SCR_ESC	Batch70_01_XY03_nonsinglet47	False	False	False	1.1	4	168	0	0	168	1.0059880239521	0	26	107.45	NA	4	411.17	NA	4	20.18	Batch70
Sox2-SCR_ESC	Batch70_01_XY03_nonsinglet47	False	False	False	1.1	4	164.504077955434	22.3655218532456	896.413425135951	172	1.02994011976048	0.810023869275419	27	108.46	107.194760916423	3.15877863889847	408.79	412.583720077165	2.0194384556122	19.1	Batch70
Sox2-SCR_ESC	Batch70_01_XY03_nonsinglet47	False	False	False	1.1	4	169.062567621236	50.1961344713019	3571.98634626754	172	1.02994011976048	0.891189196243647	28	103.89	110	3.99999999748076	405.26	397.741596718306	2.83139214902851	18.95	Batch70
Sox2-SCR_ESC	Batch70_01_XY03_nonsinglet47	False	False	False	1.1	4	167	0	0	167	1	0	29	105.74	NA	4	407.19	NA	4	18.01	Batch70
Sox2-SCR_ESC	Batch70_01_XY03_nonsinglet47	False	False	False	1.1	4	180.130905145376	26.1022089151707	580.05777899834	173	1.03592814371257	0.744956043085571	30	102.91	107.44688722266	2.19720366275272	406.49	401.255920698866	1.60969716139228	18.34	Batch70
Sox2-SCR_ESC	Batch70_01_XY03_nonsinglet47	False	False	False	1.1	4	163.517394160257	50.927324686588	3238.07359874629	171	1.02395209580838	0.862981707645126	31	105.24	105.935414232325	3.57310541679377	408.84	401.66943769216	2.83211264072681	18.88	Batch70
Sox2-SCR_ESC	Batch70_01_XY03_nonsinglet47	False	False	False	1.1	4	170	0	0	170	1.01796407185629	0	32	102.02	NA	4	410.53	NA	4	19.35	Batch70
Sox2-SCR_ESC	Batch70_01_XY03_nonsinglet47	False	False	False	1.1	4	185.105552247978	29.3460391345056	1165.76993907004	174	1.04191616766467	0.713443726739911	33	104.08	98.9066500397507	2.31443667769669	408.5	400.735659426032	2.7317349259725	19.59	Batch70
Sox2-SCR_ESC	Batch70_01_XY03_nonsinglet47	False	False	False	1.1	4	180.857302903084	23.0415725688578	1483.3525910919	176	1.05389221556886	0.844459538690469	34	102.68	99.2368741387575	3.86764951994724	408.16	400	2.64914460342259	20.3	Batch70
Sox2-SCR_ESC	Batch70_01_XY03_nonsinglet47	False	False	False	1.1	4	166	0	0	166	0.994011976047904	0	35	101.77	NA	4	410.32	NA	4	20.26	Batch70
Sox2-SCR_ESC	Batch70_01_XY03_nonsinglet47	False	False	False	1.1	4	171	0	0	171	1.02395209580838	0	36	101.26	NA	4	407.55	NA	4	20.39	Batch70
Sox2-SCR_ESC	Batch70_01_XY03_nonsinglet47	False	False	False	1.1	4	167.705364056858	20.7896029021993	1531.08390225131	170	1.01796407185629	0.653711877953232	37	98.87	99.1894902892984	4	406.67	400.707118174565	2.93030822071939	20.5	Batch70
Sox2-SCR_ESC	Batch70_01_XY03_nonsinglet47	False	False	False	1.1	4	163	0	0	163	0.976047904191617	0	38	101.74	NA	4	408.71	NA	4	20.12	Batch70
Sox2-SCR_ESC	Batch70_01_XY03_nonsinglet47	False	False	False	1.1	4	162.196812839628	35.1540363592138	2168.33608695688	162	0.970059880239521	0.862334806445266	39	100.7	103.103801034465	4	408.49	400.684713783206	2.45421105056268	19.33	Batch70
Sox2-SCR_ESC	Batch70_01_XY03_nonsinglet47	False	False	False	1.1	4	166.613430469386	25.0450653441875	1805.53585060466	168	1.0059880239521	0.741145799817349	40	97.39	102.328222273318	4	407.39	400.064137882092	2.86843130899265	19.03	Batch70
Sox2-SCR_ESC	Batch70_01_XY03_nonsinglet47	False	False	False	1.1	4	164	0	0	164	0.982035928143713	0	41	99.87	NA	4	407.16	NA	4	18.34	Batch70
Sox2-SCR_ESC	Batch70_01_XY03_nonsinglet47	False	False	False	1.1	4	160	0	0	160	0.958083832335329	0	42	101.74	NA	4	407.22	NA	4	18.2	Batch70
Sox2-SCR_ESC	Batch70_01_XY03_nonsinglet47	False	False	False	1.1	4	164	0	0	164	0.982035928143713	0	43	100.42	NA	4	408.61	NA	4	18.76	Batch70
Sox2-SCR_ESC	Batch70_01_XY03_nonsinglet47	False	False	False	1.1	4	167	0	0	167	1	0	44	101.21	NA	4	409.09	NA	4	20.07	Batch70
Sox2-SCR_ESC	Batch70_01_XY03_nonsinglet47	False	False	False	1.1	4	173.872383969569	17.1	140.774508778693	171	1.02395209580838	0.276456178150357	45	98.33	97.6918738645435	1.13518373132733	408.75	401.711820826824	1.15420313657146	20	Batch70
Sox2-SCR_ESC	Batch70_01_XY03_nonsinglet47	False	False	False	1.1	4	164	0	0	164	0.982035928143713	0	46	102.08	NA	4	407.08	NA	4	20.37	Batch70
Sox2-SCR_ESC	Batch70_01_XY03_nonsinglet47	False	False	False	1.1	4	172.971025868032	25.6463332286626	912.370257589756	172	1.02994011976048	0.879871973682457	47	101.72	93.4210567152639	2.64257380360026	405.25	399.662581380025	2.14259067994636	19.91	Batch70
Sox2-SCR_ESC	Batch70_01_XY03_nonsinglet47	False	False	False	1.1	4	166	0	0	166	0.994011976047904	0	48	103.4	NA	4	406.24	NA	4	19.66	Batch70
Sox2-SCR_ESC	Batch70_01_XY03_nonsinglet47	False	False	False	1.1	4	160.195554740093	26.132870507541	2072.21680659886	165	0.988023952095808	0.61303199053405	49	100.45	94.4993429326284	4	407.91	402.511800943121	3.15506697213493	19.57	Batch70
Sox2-SCR_ESC	Batch70_01_XY03_nonsinglet47	False	False	False	1.1	4	167.645410734237	21.6851674861974	901.522208313183	162	0.970059880239521	0.541908514612718	50	101.62	97.200139186072	3.44051215136606	407.55	401.222903123323	1.92314066579603	20.25	Batch70
Sox2-SCR_ESC	Batch70_01_XY03_nonsinglet47	False	False	False	1.1	4	169.945876901299	21.9738650892387	416.297128005932	164	0.982035928143713	0.469917731568846	51	99.6	97	2.01997049351513	408.24	400.495265896337	1.49269965979256	21.28	Batch70
Sox2-SCR_ESC	Batch70_01_XY03_nonsinglet47	False	False	False	1.1	4	161.208675113761	21.4910106138243	1150.86678799716	160	0.958083832335329	0.739288991546293	52	99.48	94.9992982979795	3.42803693747913	406.41	399.366971359359	2.48624100125269	21.78	Batch70
Sox2-SCR_ESC	Batch70_01_XY03_nonsinglet47	False	False	False	1.1	4	164	0	0	164	0.982035928143713	0	53	97.11	NA	4	407.27	NA	4	21.96	Batch70
Sox2-SCR_ESC	Batch70_01_XY03_nonsinglet47	False	False	False	1.1	4	158	0	0	158	0.946107784431138	0	54	95.64	NA	4	406.33	NA	4	21.24	Batch70
Sox2-SCR_ESC	Batch70_01_XY03_nonsinglet47	False	False	False	1.1	4	159.120729488684	16.4312141354553	546.771032241095	159	0.952095808383233	0.523765802241217	55	91.57	87.3087503954589	3.16782969089622	403.83	399.3494104965	1.67183924500624	20.64	Batch70
Sox2-SCR_ESC	Batch70_01_XY03_nonsinglet47	False	False	False	1.1	4	165	0	0	165	0.988023952095808	0	56	92.21	NA	4	402.71	NA	4	19.8	Batch70
Sox2-SCR_ESC	Batch70_01_XY03_nonsinglet47	False	False	False	1.1	4	166	0	0	166	0.994011976047904	0	57	92.21	NA	4	402.71	NA	4	NA	Batch70
Sox2-SCR_ESC	Batch70_01_XY03_nonsinglet47	False	False	False	1.1	4	160	0	0	160	0.958083832335329	0	58	92.21	NA	4	402.71	NA	4	NA	Batch70
Sox2-SCR_ESC	Batch70_01_XY03_nonsinglet47	False	False	False	1.1	4	153	0	0	153	0.916167664670659	0	59	92.21	NA	4	402.71	NA	4	NA	Batch70
Sox2-SCR_ESC	Batch70_01_XY03_nonsinglet47	False	False	False	1.1	4	165	0	0	165	0.988023952095808	0	60	92.21	NA	4	402.71	NA	4	NA	Batch70
Sox2-SCR_ESC	Batch70_01_XY03_nonsinglet48	False	False	False	1.1	4	186.319721929584	62.5711449193772	3163.5385010739	192	1.08474576271186	0.936101933625808	1	74.01	77.9806870898622	3.01109586692227	481.89	485.294076450145	2.67235985057305	6.38	Batch70
Sox2-SCR_ESC	Batch70_01_XY03_nonsinglet48	False	False	False	1.1	4	188.514812921445	28.7630956104515	742.79415355163	192	1.08474576271186	0.75440096856162	2	74.92	78.8519695420817	2.50466725104087	482.39	483.932277662984	1.64098009469779	6.46	Batch70
Sox2-SCR_ESC	Batch70_01_XY03_nonsinglet48	False	False	False	1.1	4	182.403377772753	21.0408165754906	499.288888003991	184	1.03954802259887	0.708945542278511	3	72.48	71.4381687475588	2.63886832932241	480.23	476.098259500754	1.43117284651954	7.82	Batch70
Sox2-SCR_ESC	Batch70_01_XY03_nonsinglet48	False	False	False	1.1	4	174	0	0	174	0.983050847457627	0	4	72.17	NA	4	480.26	NA	4	6.87	Batch70
Sox2-SCR_ESC	Batch70_01_XY03_nonsinglet48	False	False	False	1.1	4	171.216680125276	18.2330852837725	966.96204217675	174	0.983050847457627	0.721745029999072	5	76.69	81.323350635422	2.64662551622149	480.75	477.77761498692	3.1891670339964	7.14	Batch70
Sox2-SCR_ESC	Batch70_01_XY03_nonsinglet48	False	False	False	1.1	4	174.957102086873	21.8950406243648	1887.4717304951	181	1.0225988700565	0.78638542018634	6	77.19	78.5643687049492	3.99999999999931	478	476.230454534553	3.43000858899869	7.91	Batch70
Sox2-SCR_ESC	Batch70_01_XY03_nonsinglet48	False	False	False	1.1	4	180.970770925445	24.6572160205857	570.54893801555	181	1.0225988700565	0.759700980058441	7	78.03	71.7494680507778	1.83879925412852	478.7	476.367187900346	2.00278827801528	7.89	Batch70
Sox2-SCR_ESC	Batch70_01_XY03_nonsinglet48	False	False	False	1.1	4	178.924158110494	17.8	519.277378278775	178	1.00564971751412	0.674456699231928	8	76.97	69.7140591278711	2.33197278407399	480.11	476.979180393351	1.99102366525056	7.78	Batch70
Sox2-SCR_ESC	Batch70_01_XY03_nonsinglet48	False	False	False	1.1	4	181	0	0	181	1.0225988700565	0	9	80.94	NA	4	481.47	NA	4	7.31	Batch70
Sox2-SCR_ESC	Batch70_01_XY03_nonsinglet48	False	False	False	1.1	4	167.438496332301	23.3491481366055	1786.82501898094	179	1.01129943502825	0.618177242849402	10	78.94	80.9540045516559	3.93562069492115	478.9	475.250172677254	3.09469780704192	6.94	Batch70
Sox2-SCR_ESC	Batch70_01_XY03_nonsinglet48	False	False	False	1.1	4	181	0	0	181	1.0225988700565	0	11	74.41	NA	4	479.18	NA	4	7.7	Batch70
Sox2-SCR_ESC	Batch70_01_XY03_nonsinglet48	False	False	False	1.1	4	171	0	0	171	0.966101694915254	0	12	73.15	NA	4	473.27	NA	4	8.28	Batch70
Sox2-SCR_ESC	Batch70_01_XY03_nonsinglet48	False	False	False	1.1	4	171.71548399109	26.7911240745197	1239.91690972103	176	0.994350282485876	0.908256026241296	13	71.73	70.8106340883883	2.0266816423611	474.79	475.664127551938	3.63443253834395	7.61	Batch70
Sox2-SCR_ESC	Batch70_01_XY03_nonsinglet48	False	False	False	1.1	4	166.523128106244	22.1040364064998	1733.85911022915	172	0.971751412429379	0.856674245878192	14	73.9	71.3732174239458	3.12106436165821	475.65	475.939216265835	3.99999999994905	7.38	Batch70
Sox2-SCR_ESC	Batch70_01_XY03_nonsinglet48	False	False	False	1.1	4	172.702410318671	18	1736.76762783788	180	1.01694915254237	0.774698201130395	15	70.05	70.9768512277547	4	477.04	475.189063376773	3.83910258958989	7.51	Batch70
Sox2-SCR_ESC	Batch70_01_XY03_nonsinglet48	False	False	False	1.1	4	177.664613150251	17.800000808823	92.4138280545168	178	1.00564971751412	0.207590509928133	16	73.03	67.4944869334462	0.311635416169295	479.01	473.366372199954	2.65149388036326	7.38	Batch70
Sox2-SCR_ESC	Batch70_01_XY03_nonsinglet48	False	False	False	1.1	4	176	0	0	176	0.994350282485876	0	17	76.39	NA	4	477.99	NA	4	7.1	Batch70
Sox2-SCR_ESC	Batch70_01_XY03_nonsinglet48	False	False	False	1.1	4	170.740793309795	17.2000077914642	63.5839812472455	172	0.971751412429379	0.188767204650665	18	73.06	72.4912460671688	0.309317499040062	476.97	478.067978580116	1.90210760561843	7.62	Batch70
Sox2-SCR_ESC	Batch70_01_XY03_nonsinglet48	False	False	False	1.1	4	162.084871770876	19.3617720405688	1946.45598147399	171	0.966101694915254	0.6424449167228	19	70.86	62.2224955776017	3.99999999999975	475.6	477.961232174315	3.99999999974586	7.51	Batch70
[truncated: 153,461 more rows]
