# Supplementary material for: Live-cell imaging reveals enhancer-dependent Sox2 transcription in the absence of enhancer proximity
Source: eLife. 2019 May 24;8:e41769. doi: 10.7554/eLife.41769 (PMC6534382; doi:10.7554/eLife.41769)
Supplement: Supplementary file 6. — Data used to compare transcriptional activity of Sox2 locus to 3D distances between Sox2 and SCR. C1 refers to Channel 1 (tetO/TetR). C2 refers to Channel2 (cuO/CymR). Columns are as in Supplementary files 3 and 4 with one additional column: Active_Transcribing– Whether the locus demonstrated any MS2 signal that passed filter during imaging session. [file elife-41769-supp6.csv]

Cell_Line	Batch	Locus_ID	C1_TrackID	C1_Track_Length	C1_SpotID	C1_X_Value_pixel	C1_Y_Value_pixel	C1_Z_Value_slice	C1_T_Value_frame	C1_X_Value_um	C1_Y_Value_um	C1_Z_Value_um	C1_T_Value_sec	C2_TrackID	C2_Track_Length	C2_SpotID	C2_X_Value_pixel	C2_Y_Value_pixel	C2_Z_Value_slice	C2_T_Value_frame	C2_X_Value_um	C2_Y_Value_um	C2_Z_Value_um	C2_T_Value_sec	X_Distance_um	Y_Distance_um	Z_Distance_um	XY_Distance_um	XYZ_Distance_um	C1_Corrected_X_Value_um	C1_Corrected_Y_Value_um	C1_Corrected_Z_Value_um	Corrected_X_Distance_um	Corrected_Y_Distance_um	Corrected_Z_Distance_um	Corrected_XY_Distance_um	Corrected_XYZ_Distance_um	Relative_C1_Corrected_X_Value_um	Relative_C1_Corrected_Y_Value_um	Relative_C1_Corrected_Z_Value_um	Relative_XY_Displacement_um	Relative_XYZ_Displacement_um	Relative_XY_Angle_radians	Relative_XYZ_Angle_radians	Norm_MS2_Signal	Pass_Filter	Active_Transcribing
Sox2-SCR_ESC	Batch70	Batch70_01_XY02_singlet01	0	29	ID23935	84.18	49.96	17.03	1	7.66038	4.54636	5.109	30	0	60	ID68312	81.44	48.69	15.62	1	7.41104	4.43079	4.686	30	0.249340000000001	0.11557	0.423	0.274821506618388	0.504436180799911	7.68207981	4.5638496016	4.93370575	0.27103981	0.1330596016	0.24770575	0.301939457810315	0.390545227554824	0.278722940000001	0.1330395816	0.24770575	NA	NA	NA	NA	1.10357432981316	False	FALSE
Sox2-SCR_ESC	Batch70	Batch70_01_XY02_singlet01	0	29	ID22859	83.76	50.62	17.85	2	7.62216	4.60642	5.355	60	0	60	ID67948	82.33	48.29	16.93	2	7.49203	4.39439	5.079	60	0.130130000000001	0.212029999999999	0.276000000000001	0.24877808946931	0.371573058495904	7.64387892	4.6238831752	5.17890625	0.15184892	0.229493175200001	0.099906250000001	0.275182143258869	0.292756675000942	0.159493830000002	0.229473155199999	0.099906250000001	0.153346062188301	0.212978184302778	NA	NA	1.16003249390739	False	FALSE
Sox2-SCR_ESC	Batch70	Batch70_01_XY02_singlet01	0	29	ID23598	85	46.47	18.54	3	7.735	4.22877	5.562	90	0	60	ID67587	83.04	44.9	17.43	3	7.55664	4.0859	5.229	90	0.17836	0.142869999999999	0.332999999999999	0.228525986487313	0.403872661243614	7.7566625	4.2463993412	5.3852335	0.200022499999998	0.1604993412	0.156233499999999	0.256454750456847	0.300296429472835	0.20778025	0.1604793212	0.156233499999999	0.0842123950878714	0.101313802509816	2.86152140342132	2.86130936081479	1.19821283509342	False	FALSE
Sox2-SCR_ESC	Batch70	Batch70_01_XY02_singlet01	0	29	ID23237	82.75	46.1	18.51	4	7.53025	4.1951	5.553	120	0	60	ID67262	81.48	44.24	18.51	4	7.41468	4.02584	5.553	120	0.11557	0.16926	0	0.204952122457904	0.204952122457904	7.552014875	4.212744156	5.37626275	0.137334874999999	0.186904156000001	-0.17673725	0.231935403553097	0.291599188885875	0.144887875	0.186884136	-0.17673725	0.0682104469840427	0.339885547549944	3.70425477049978	2.32643300026945	1.19374492282697	False	FALSE
Sox2-SCR_ESC	Batch70	Batch70_01_XY02_singlet01	0	29	ID24682	82.63	46.84	19.17	5	7.51933	4.26244	5.751	150	0	60	ID68706	80.64	44.29	19.1	5	7.33824	4.03039	5.73	150	0.18109	0.23205	0.0209999999999999	0.294348077282662	0.295096239555844	7.541100335	4.2800545264	5.57361925	0.202860335	0.2496645264	-0.15638075	0.321690365505168	0.357686497130393	0.210402415	0.2496445064	-0.15638075	0.0907249637319123	0.0929806761451368	4.30301103001887	1.86755349220564	1.07839155158408	False	FALSE
Sox2-SCR_ESC	Batch70	Batch70_01_XY02_singlet01	0	29	ID24345	80.81	44.09	19.84	6	7.35371	4.01219	5.952	180	0	60	ID69795	78.85	40.87	19.99	6	7.17535	3.71917	5.997	180	0.178360000000001	0.29302	-0.044999999999999	0.343034998214468	0.345974001913439	7.375563145	4.0299146364	5.773966	0.200213145000001	0.310744636400001	-0.223033999999999	0.369658670238046	0.431731047804255	0.207589605000001	0.3107246164	-0.223033999999999	0.0611448422821432	0.090450801396508	0.852884350244332	1.29474037474171	1.11413484971568	False	FALSE
Sox2-SCR_ESC	Batch70	Batch70_01_XY02_singlet01	0	29	ID25426	81.21	42.28	20.24	7	7.39011	3.84748	6.072	210	0	60	ID69079	79.44	40.32	20.58	7	7.22904	3.66912	6.174	210	0.16107	0.17836	-0.102	0.240324435919446	0.261074384994009	7.411944945	3.8652771088	5.893576	0.182904945	0.1961571088	-0.280424	0.268201100367295	0.388032795024116	0.190317804999999	0.1961370888	-0.280424	0.115881907805838	0.129314456487745	2.94597000970702	1.84127153265112	1.13160032493907	False	FALSE
Sox2-SCR_ESC	Batch70	Batch70_01_XY02_singlet01	0	29	ID25065	80.97	43.62	20.33	8	7.36827	3.96942	6.099	240	0	60	ID69442	81.07	41.31	19.8	8	7.37737	3.75921	5.94	240	-0.00909999999999922	0.21021	0.158999999999999	0.210406877501663	0.263727234278145	7.390115865	3.9871634552	5.92048825	0.0127458650000003	0.227953455199999	-0.0195117500000013	0.228309515378173	0.229141753507035	0.0201368850000012	0.2279334352	-0.0195117500000013	0.173125830471465	0.313125782037341	4.67727883663175	1.9683758383358	1.09301380991064	False	FALSE
Sox2-SCR_ESC	Batch70	Batch70_01_XY02_singlet01	0	29	ID25801	85.61	44.06	21.08	9	7.79051	4.00946	6.324	270	0	60	ID70171	85.29	41.91	21.27	9	7.76139	3.81381	6.381	270	0.0291199999999998	0.195650000000001	-0.0570000000000004	0.197805199375548	0.205854066998931	7.812144745	4.0271858376	6.144757	0.050754744999999	0.213375837600001	-0.236243	0.219329186866492	0.32236012045617	0.0585680049999997	0.2133558176	-0.236243	0.0411030159397836	0.220594407558098	2.96375050946934	2.73901364869939	1.06986190089358	False	FALSE
Sox2-SCR_ESC	Batch70	Batch70_01_XY02_singlet01	0	29	ID26159	86.56	45.33	21.68	10	7.87696	4.12503	6.504	300	0	60	ID70537	86.49	43.6	21.89	10	7.87059	3.9676	6.567	300	0.00637000000000043	0.15743	-0.0630000000000006	0.157558820127595	0.169687305948324	7.89855152	4.1427049868	6.324172	0.0279615200000007	0.1751049868	-0.242828	0.177323441775019	0.300680961464039	0.0358612300000001	0.1750849668	-0.242828	0.04450006350396	0.0449846404548983	4.53944305728164	1.4584584171527	1.09098294069862	False	FALSE
Sox2-SCR_ESC	Batch70	Batch70_01_XY02_singlet01	0	29	ID26526	86.32	43.52	21.86	11	7.85512	3.96032	6.558	330	0	60	ID70907	85.06	42.39	22.19	11	7.74046	3.85749	6.657	330	0.114659999999999	0.10283	-0.0990000000000002	0.15401598780646	0.18308993555081	7.87672244	3.9780674592	6.3779965	0.136262439999999	0.1205774592	-0.2790035	0.181951576585313	0.333090572118352	0.144140309999999	0.1205574392	-0.2790035	0.12123370171621	0.126515916911924	1.63977784509278	1.59427972829289	1.04670999187652	False	FALSE
Sox2-SCR_ESC	Batch70	Batch70_01_XY02_singlet01	0	29	ID26945	91.07	43.07	24.07	12	8.28737	3.91937	7.221	360	0	60	ID71310	92.07	42.43	24.91	12	8.37837	3.86113	7.473	360	-0.0909999999999993	0.0582400000000001	-0.252	0.108041184739894	0.274184057888127	8.308756315	3.9371354772	7.03884175	-0.0696136850000002	0.0760054771999998	-0.434158249999999	0.103067442500913	0.44622447685749	-0.0613035649999993	0.0759854572000003	-0.434158249999999	0.210223327331729	0.261279244874111	3.82174101344162	2.01488706161157	0.980097481722177	False	FALSE
Sox2-SCR_ESC	Batch70	Batch70_01_XY02_singlet01	NA	NA	NA	NA	NA	NA	13	NA	NA	NA	390	NA	NA	NA	NA	NA	NA	13	NA	NA	NA	390	NA	NA	NA	NA	NA	NA	NA	NA	NA	NA	NA	NA	NA	NA	NA	NA	NA	NA	NA	NA	0.952071486596263	False	FALSE
Sox2-SCR_ESC	Batch70	Batch70_01_XY02_singlet01	NA	NA	NA	NA	NA	NA	14	NA	NA	NA	420	NA	NA	NA	NA	NA	NA	14	NA	NA	NA	420	NA	NA	NA	NA	NA	NA	NA	NA	NA	NA	NA	NA	NA	NA	NA	NA	NA	NA	NA	NA	0.933793663688058	False	FALSE
Sox2-SCR_ESC	Batch70	Batch70_01_XY02_singlet01	NA	NA	NA	NA	NA	NA	15	NA	NA	NA	450	NA	NA	NA	NA	NA	NA	15	NA	NA	NA	450	NA	NA	NA	NA	NA	NA	NA	NA	NA	NA	NA	NA	NA	NA	NA	NA	NA	NA	NA	NA	0.988627132412673	False	FALSE
Sox2-SCR_ESC	Batch70	Batch70_01_XY02_singlet01	NA	NA	NA	NA	NA	NA	16	NA	NA	NA	480	NA	NA	NA	NA	NA	NA	16	NA	NA	NA	480	NA	NA	NA	NA	NA	NA	NA	NA	NA	NA	NA	NA	NA	NA	NA	NA	NA	NA	NA	NA	0.989439480097482	False	FALSE
Sox2-SCR_ESC	Batch70	Batch70_01_XY02_singlet01	NA	NA	NA	NA	NA	NA	17	NA	NA	NA	510	NA	NA	NA	NA	NA	NA	17	NA	NA	NA	510	NA	NA	NA	NA	NA	NA	NA	NA	NA	NA	NA	NA	NA	NA	NA	NA	NA	NA	NA	NA	0.993501218521527	False	FALSE
Sox2-SCR_ESC	Batch70	Batch70_01_XY02_singlet01	NA	NA	NA	NA	NA	NA	18	NA	NA	NA	540	NA	NA	NA	NA	NA	NA	18	NA	NA	NA	540	NA	NA	NA	NA	NA	NA	NA	NA	NA	NA	NA	NA	NA	NA	NA	NA	NA	NA	NA	NA	1.0268074735987	False	FALSE
Sox2-SCR_ESC	Batch70	Batch70_01_XY02_singlet01	NA	NA	NA	NA	NA	NA	19	NA	NA	NA	570	NA	NA	NA	NA	NA	NA	19	NA	NA	NA	570	NA	NA	NA	NA	NA	NA	NA	NA	NA	NA	NA	NA	NA	NA	NA	NA	NA	NA	NA	NA	0.996344435418359	False	FALSE
Sox2-SCR_ESC	Batch70	Batch70_01_XY02_singlet01	NA	NA	NA	NA	NA	NA	20	NA	NA	NA	600	NA	NA	NA	NA	NA	NA	20	NA	NA	NA	600	NA	NA	NA	NA	NA	NA	NA	NA	NA	NA	NA	NA	NA	NA	NA	NA	NA	NA	NA	NA	0.992688870836718	False	FALSE
Sox2-SCR_ESC	Batch70	Batch70_01_XY02_singlet01	NA	NA	NA	NA	NA	NA	21	NA	NA	NA	630	NA	NA	NA	NA	NA	NA	21	NA	NA	NA	630	NA	NA	NA	NA	NA	NA	NA	NA	NA	NA	NA	NA	NA	NA	NA	NA	NA	NA	NA	NA	0.948822095857027	False	FALSE
Sox2-SCR_ESC	Batch70	Batch70_01_XY02_singlet01	0	29	ID30311	95.21	61.34	23.48	22	8.66411	5.58194	7.044	660	0	60	ID74930	97.09	59.61	24.26	22	8.83519	5.42451	7.278	660	-0.17108	0.157430000000001	-0.234000000000001	0.232492088682605	0.329861442578548	8.685307945	5.5989739464	6.862417	-0.149882055000003	0.174463946400001	-0.415583000000001	0.23000499778154	0.474985819676216	-0.141195195	0.1744439264	-0.415583000000001	NA	NA	NA	NA	0.951259138911454	False	FALSE
Sox2-SCR_ESC	Batch70	Batch70_01_XY02_singlet01	NA	NA	NA	NA	NA	NA	23	NA	NA	NA	690	NA	NA	NA	NA	NA	NA	23	NA	NA	NA	690	NA	NA	NA	NA	NA	NA	NA	NA	NA	NA	NA	NA	NA	NA	NA	NA	NA	NA	NA	NA	0.942323314378554	False	FALSE
Sox2-SCR_ESC	Batch70	Batch70_01_XY02_singlet01	0	29	ID31094	97.07	65.56	24.49	24	8.83337	5.96596	7.347	720	0	60	ID75669	97.07	63.54	24.95	24	8.83337	5.78214	7.485	720	0	0.183820000000002	-0.138	0.183820000000002	0.229856025372407	8.854483315	5.9828249776	7.16443225	0.0211133149999991	0.2006849776	-0.320567749999999	0.201792547693421	0.378792706694128	0.0299694349999999	0.200664957600002	-0.320567749999999	NA	NA	NA	NA	0.963038180341186	False	FALSE
Sox2-SCR_ESC	Batch70	Batch70_01_XY02_singlet01	0	29	ID32919	100.15	67.17	23.84	25	9.11365	6.11247	7.152	750	0	60	ID76362	100.8	65.89	24.41	25	9.1728	5.99599	7.323	750	-0.0591499999999989	0.11648	-0.170999999999999	0.130638098960448	0.215191340206802	9.134623175	6.1292705132	6.970066	-0.038176824999999	0.133280513200001	-0.352933999999999	0.138640416783621	0.379188045067267	-0.029040424999998	0.1332604932	-0.352933999999999	0.0895852967750315	0.0952528190518945	NA	NA	1.01868399675061	False	FALSE
Sox2-SCR_ESC	Batch70	Batch70_01_XY02_singlet01	0	29	ID32202	101.45	63.24	24.68	26	9.23195	5.75484	7.404	780	0	60	ID76025	101.85	62.14	24.8	26	9.26835	5.65474	7.44	780	-0.0363999999999987	0.1001	-0.0359999999999996	0.106512769187548	0.112432068379088	9.252864025	5.7717978704	7.221247	-0.0154859750000007	0.1170578704	-0.218753	0.11807777286299	0.248586474799583	-0.00623127499999931	0.1170378504	-0.218753	0.0279898457148093	0.137069224204921	1.67166052532226	1.93047297023178	1.02843216896832	False	FALSE
Sox2-SCR_ESC	Batch70	Batch70_01_XY02_singlet01	NA	NA	NA	NA	NA	NA	27	NA	NA	NA	810	NA	NA	NA	NA	NA	NA	27	NA	NA	NA	810	NA	NA	NA	NA	NA	NA	NA	NA	NA	NA	NA	NA	NA	NA	NA	NA	NA	NA	NA	NA	0.969130787977254	False	FALSE
Sox2-SCR_ESC	Batch70	Batch70_01_XY02_singlet01	0	29	ID32564	100.54	66.54	23.73	28	9.14914	6.05514	7.119	840	0	60	ID77081	101.48	65.66	24.7	28	9.23468	5.97506	7.41	840	-0.0855399999999999	0.0800800000000006	-0.290999999999999	0.117174647428529	0.313705113123774	9.17009543	6.0719657384	6.93717325	-0.064584570000001	0.0969057384000021	-0.472826749999999	0.116455522912976	0.486956901925105	-0.0554126799999999	0.0968857184000003	-0.472826749999999	NA	NA	NA	NA	0.985377741673436	False	FALSE
Sox2-SCR_ESC	Batch70	Batch70_01_XY02_singlet01	NA	NA	NA	NA	NA	NA	29	NA	NA	NA	870	NA	NA	NA	NA	NA	NA	29	NA	NA	NA	870	NA	NA	NA	NA	NA	NA	NA	NA	NA	NA	NA	NA	NA	NA	NA	NA	NA	NA	NA	NA	1.00365556458164	False	FALSE
Sox2-SCR_ESC	Batch70	Batch70_01_XY02_singlet01	NA	NA	NA	NA	NA	NA	30	NA	NA	NA	900	NA	NA	NA	NA	NA	NA	30	NA	NA	NA	900	NA	NA	NA	NA	NA	NA	NA	NA	NA	NA	NA	NA	NA	NA	NA	NA	NA	NA	NA	NA	1.00081234768481	False	FALSE
Sox2-SCR_ESC	Batch70	Batch70_01_XY02_singlet01	NA	NA	NA	NA	NA	NA	31	NA	NA	NA	930	NA	NA	NA	NA	NA	NA	31	NA	NA	NA	930	NA	NA	NA	NA	NA	NA	NA	NA	NA	NA	NA	NA	NA	NA	NA	NA	NA	NA	NA	NA	0.955727051177904	False	FALSE
Sox2-SCR_ESC	Batch70	Batch70_01_XY02_singlet01	2	32	ID34450	107.24	74.22	24.84	32	9.75884	6.75402	7.452	960	0	60	ID78538	107.86	72.56	24.26	32	9.81526	6.60296	7.278	960	-0.0564199999999992	0.151059999999999	0.173999999999999	0.16125241083469	0.237230562955112	9.77949058	6.7705382312	7.269091	-0.0357694200000012	0.167578231199999	-0.00890900000000094	0.171353187829281	0.171584630023371	-0.02598783	0.167558211199999	-0.00890900000000094	NA	NA	NA	NA	0.974817221770918	False	FALSE
Sox2-SCR_ESC	Batch70	Batch70_01_XY02_singlet01	NA	NA	NA	NA	NA	NA	33	NA	NA	NA	990	NA	NA	NA	NA	NA	NA	33	NA	NA	NA	990	NA	NA	NA	NA	NA	NA	NA	NA	NA	NA	NA	NA	NA	NA	NA	NA	NA	NA	NA	NA	1.00121852152721	False	FALSE
Sox2-SCR_ESC	Batch70	Batch70_01_XY02_singlet01	NA	NA	NA	NA	NA	NA	34	NA	NA	NA	1020	NA	NA	NA	NA	NA	NA	34	NA	NA	NA	1020	NA	NA	NA	NA	NA	NA	NA	NA	NA	NA	NA	NA	NA	NA	NA	NA	NA	NA	NA	NA	0.985377741673436	False	FALSE
Sox2-SCR_ESC	Batch70	Batch70_01_XY02_singlet01	NA	NA	NA	NA	NA	NA	35	NA	NA	NA	1050	NA	NA	NA	NA	NA	NA	35	NA	NA	NA	1050	NA	NA	NA	NA	NA	NA	NA	NA	NA	NA	NA	NA	NA	NA	NA	NA	NA	NA	NA	NA	0.967506092607636	False	FALSE
Sox2-SCR_ESC	Batch70	Batch70_01_XY02_singlet01	NA	NA	NA	NA	NA	NA	36	NA	NA	NA	1080	NA	NA	NA	NA	NA	NA	36	NA	NA	NA	1080	NA	NA	NA	NA	NA	NA	NA	NA	NA	NA	NA	NA	NA	NA	NA	NA	NA	NA	NA	NA	0.982940698619009	False	FALSE
Sox2-SCR_ESC	Batch70	Batch70_01_XY02_singlet01	NA	NA	NA	NA	NA	NA	37	NA	NA	NA	1110	NA	NA	NA	NA	NA	NA	37	NA	NA	NA	1110	NA	NA	NA	NA	NA	NA	NA	NA	NA	NA	NA	NA	NA	NA	NA	NA	NA	NA	NA	NA	1.04061738424045	False	FALSE
Sox2-SCR_ESC	Batch70	Batch70_01_XY02_singlet01	NA	NA	NA	NA	NA	NA	38	NA	NA	NA	1140	NA	NA	NA	NA	NA	NA	38	NA	NA	NA	1140	NA	NA	NA	NA	NA	NA	NA	NA	NA	NA	NA	NA	NA	NA	NA	NA	NA	NA	NA	NA	1.05199025182778	False	FALSE
Sox2-SCR_ESC	Batch70	Batch70_01_XY02_singlet01	NA	NA	NA	NA	NA	NA	39	NA	NA	NA	1170	NA	NA	NA	NA	NA	NA	39	NA	NA	NA	1170	NA	NA	NA	NA	NA	NA	NA	NA	NA	NA	NA	NA	NA	NA	NA	NA	NA	NA	NA	NA	1.01218521527214	False	FALSE
Sox2-SCR_ESC	Batch70	Batch70_01_XY02_singlet01	NA	NA	NA	NA	NA	NA	40	NA	NA	NA	1200	NA	NA	NA	NA	NA	NA	40	NA	NA	NA	1200	NA	NA	NA	NA	NA	NA	NA	NA	NA	NA	NA	NA	NA	NA	NA	NA	NA	NA	NA	NA	1.0178716490658	False	FALSE
Sox2-SCR_ESC	Batch70	Batch70_01_XY02_singlet01	NA	NA	NA	NA	NA	NA	41	NA	NA	NA	1230	NA	NA	NA	NA	NA	NA	41	NA	NA	NA	1230	NA	NA	NA	NA	NA	NA	NA	NA	NA	NA	NA	NA	NA	NA	NA	NA	NA	NA	NA	NA	0.989439480097482	False	FALSE
Sox2-SCR_ESC	Batch70	Batch70_01_XY02_singlet01	NA	NA	NA	NA	NA	NA	42	NA	NA	NA	1260	NA	NA	NA	NA	NA	NA	42	NA	NA	NA	1260	NA	NA	NA	NA	NA	NA	NA	NA	NA	NA	NA	NA	NA	NA	NA	NA	NA	NA	NA	NA	0.968318440292445	False	FALSE
Sox2-SCR_ESC	Batch70	Batch70_01_XY02_singlet01	2	32	ID38539	90.47	63.5	23.21	43	8.23277	5.7785	6.963	1290	0	60	ID82547	91.5	64.52	24.51	43	8.3265	5.87132	7.353	1290	-0.0937300000000008	-0.0928199999999997	-0.39	0.131912339453139	0.411704827880364	8.254183615	5.79544746	6.78168025	-0.0723163849999988	-0.0758725399999998	-0.57131975	0.104815561180197	0.580855023741365	-0.0640608650000001	-0.0758925599999998	-0.57131975	NA	NA	NA	NA	0.968318440292445	False	FALSE
Sox2-SCR_ESC	Batch70	Batch70_01_XY02_singlet01	2	32	ID38887	90.03	63.34	22.45	44	8.19273	5.76394	6.735	1320	0	60	ID82895	89.81	64.68	23.65	44	8.17271	5.88588	7.095	1320	0.0200200000000006	-0.12194	-0.36	0.123572505032471	0.380618134092427	8.214163635	5.7808938664	6.55442125	0.0414536349999981	-0.1049861336	-0.540578750000001	0.112873788378835	0.552237156532004	0.0496691150000004	-0.105006153600001	-0.540578750000001	0.117397230304239	0.121355340896503	NA	NA	0.981316003249391	False	FALSE
Sox2-SCR_ESC	Batch70	Batch70_01_XY02_singlet01	2	32	ID39263	88.13	63.51	22.47	45	8.01983	5.77941	6.741	1350	0	60	ID83592	89.23	64.05	23.03	45	8.11993	5.82855	6.909	1350	-0.100100000000001	-0.0491400000000004	-0.168	0.111511208405255	0.20164014877995	8.041350085	5.7963570596	6.56040175	-0.0785799150000006	-0.032192940399999	-0.34859825	0.0849187167413946	0.358792319254562	-0.0705373350000009	-0.0322129604000008	-0.34859825	0.140529141454203	0.237917952198033	2.84769613551085	1.92036571419818	1.01096669374492	False	FALSE
Sox2-SCR_ESC	Batch70	Batch70_01_XY02_singlet01	2	32	ID39662	87.07	64.1	21.85	46	7.92337	5.8331	6.555	1380	0	60	ID83237	87.76	63.25	23.05	46	7.98616	5.75575	6.915	1380	-0.0627900000000015	0.07735	-0.359999999999999	0.0996273386174708	0.373531265893499	7.944938315	5.850023436	6.37500625	-0.0412216850000009	0.094273435999999	-0.53999375	0.102891729742896	0.549708975812245	-0.0332755650000012	0.0942534159999999	-0.53999375	0.131841510395169	0.232410028362653	4.9703572412871	2.18833993975878	1.01624695369618	False	FALSE
Sox2-SCR_ESC	Batch70	Batch70_01_XY02_singlet01	2	32	ID40056	87.82	60.06	21.79	47	7.99162	5.46546	6.537	1410	0	60	ID83964	88.14	59.43	23.03	47	8.02074	5.40813	6.909	1410	-0.0291200000000007	0.0573300000000003	-0.372	0.064301658610024	0.377516494076749	8.01315419	5.4825451976	6.35706475	-0.00758581000000014	0.0744151976000005	-0.55193525	0.0748008432252152	0.556980867121812	0.000428559999999578	0.0743951776000005	-0.55193525	0.0391192749724083	0.0409013092286406	4.46647838730706	1.46222645094657	0.997562956945573	False	FALSE
Sox2-SCR_ESC	Batch70	Batch70_01_XY02_singlet01	2	32	ID40469	90.04	59.33	22.93	48	8.19364	5.39903	6.879	1440	0	60	ID84349	89.34	59.91	24.03	48	8.12994	5.45181	7.209	1440	0.0637000000000008	-0.0527800000000003	-0.33	0.0827249563312071	0.34021084403646	8.21507318	5.4161444268	6.69795325	0.0851331800000015	-0.0356655731999993	-0.51104675	0.0923021746688406	0.519315387923523	0.0933495700000009	-0.0356855932000002	-0.51104675	0.144055857914014	0.149746317589424	5.94588757392374	0.662392721978002	0.970755483346872	False	FALSE
Sox2-SCR_ESC	Batch70	Batch70_01_XY02_singlet01	2	32	ID40873	85.78	60.73	22.46	49	7.80598	5.52643	6.738	1470	0	60	ID85079	87.41	59.89	23.51	49	7.95431	5.44999	7.053	1470	-0.14833	0.076439999999999	-0.315	0.166867799470119	0.356468599598898	7.82760701	5.5434883708	6.5574115	-0.12670299	0.0934983707999999	-0.495588499999999	0.157466164674175	0.520003417632465	-0.118874259999999	0.093478350799999	-0.495588499999999	0.248439687750375	0.248920139688548	3.46458054634841	2.67595697673805	0.993501218521527	False	FALSE
Sox2-SCR_ESC	Batch70	Batch70_01_XY02_singlet01	2	32	ID41232	84.83	58.3	21.96	50	7.71953	5.3053	6.588	1500	0	60	ID84714	84.1	58.34	22.69	50	7.6531	5.30894	6.807	1500	0.0664300000000004	-0.00364000000000075	-0.219	0.0665296512842211	0.228882490592881	7.741200235	5.322455668	6.407899	0.0881002350000006	0.0135156680000001	-0.399101	0.0891309412524156	0.408932675252958	0.0958425150000002	0.0134956479999992	-0.399101	0.229129933037116	0.248616901818527	3.33174196674183	2.64488917803798	0.996750609260764	False	FALSE
Sox2-SCR_ESC	Batch70	Batch70_01_XY02_singlet01	2	32	ID41616	88.75	61.39	22.2	51	8.07625	5.58649	6.66	1530	0	60	ID85415	87.5	62.16	22.57	51	7.9625	5.65656	6.771	1530	0.113750000000001	-0.0700699999999994	-0.111000000000001	0.133599653442665	0.173694753518926	8.097741875	5.6035219444	6.479665	0.135241875000001	-0.0530380556000001	-0.291335000000001	0.145270093602725	0.325544900621013	0.143340875000002	-0.0530580755999992	-0.291335000000001	0.0817648599810134	0.135273807825885	5.68881490486438	0.69084670503611	0.976035743298132	False	FALSE
Sox2-SCR_ESC	Batch70	Batch70_01_XY02_singlet01	2	32	ID42019	87.14	62.96	22.11	52	7.92974	5.72936	6.633	1560	0	60	ID85762	85.86	63.59	22.22	52	7.81326	5.78669	6.666	1560	0.11648	-0.0573299999999994	-0.0329999999999995	0.129824186113374	0.133952675598511	7.95130513	5.7463290816	6.45275275	0.13804513	-0.0403609184000002	-0.213247249999999	0.143824412568967	0.257215573563053	0.14599762	-0.0403809383999993	-0.213247249999999	0.0129525326319851	0.0791546890692232	2.31516127067535	0.76857473632045	0.989439480097482	False	FALSE
Sox2-SCR_ESC	Batch70	Batch70_01_XY02_singlet01	2	32	ID42704	84.17	60.5	22.04	53	7.65947	5.5055	6.612	1590	0	60	ID86119	83.16	60.08	22.31	53	7.56756	5.46728	6.693	1590	0.0919100000000013	0.0382200000000008	-0.0810000000000004	0.0995400246132193	0.128332445235024	7.681170265	5.52256758	6.431821	0.113610265	0.0552875799999999	-0.261179	0.126348758662785	0.290135276822083	0.121292485000001	0.0552675600000008	-0.261179	0.0987875444656005	0.109801783225982	0.459346616784771	1.87411077343043	1.00528025995126	False	FALSE
Sox2-SCR_ESC	Batch70	Batch70_01_XY02_singlet01	2	32	ID42772	81.47	61.64	23.55	54	7.41377	5.60924	7.065	1620	0	60	ID86509	81.29	61.22	24.08	54	7.39739	5.57102	7.224	1620	0.0163799999999998	0.0382200000000008	-0.158999999999999	0.0415821211580176	0.164347414947725	7.435593115	5.6262619344	6.88334875	0.0382031149999991	0.0552419344000006	-0.340651249999999	0.0671650899795208	0.347209480628797	0.0456396349999997	0.0552219144000006	-0.340651249999999	0.0756528637702735	0.109723262422815	1.31863318688483	1.08043122351078	0.994313566206336	False	FALSE
Sox2-SCR_ESC	Batch70	Batch70_01_XY02_singlet01	2	32	ID43182	81.48	61.29	23.4	55	7.41468	5.57739	7.02	1650	0	60	ID86874	80.61	61.42	24.36	55	7.33551	5.58922	7.308	1650	0.0791700000000004	-0.0118299999999998	-0.288	0.0800489712613476	0.298917777658004	7.43650266	5.5944259484	6.838495	0.100992660000001	0.00520594839999955	-0.469505	0.101126748551604	0.480272385524735	0.108430090000001	0.00518592840000043	-0.469505	0.0802884869336778	0.151820716712714	2.46815828742561	1.23480578531639	0.9821283509342	False	FALSE
Sox2-SCR_ESC	Batch70	Batch70_01_XY02_singlet01	2	32	ID43576	79.1	57.52	22.46	56	7.1981	5.23432	6.738	1680	0	60	ID87218	79.16	58.99	23.27	56	7.20356	5.36809	6.981	1680	-0.00546000000000024	-0.13377	-0.242999999999999	0.133881382200813	0.277440488213238	7.22003095	5.2515068992	6.5574115	0.0164709499999995	-0.1165831008	-0.423588499999999	0.117740866253164	0.439647732756914	0.0236917999999999	-0.1166031208	-0.423588499999999	0.148368292762181	0.155310898746399	4.77732707604527	1.79069670860163	0.991876523151909	False	FALSE
Sox2-SCR_ESC	Batch70	Batch70_01_XY02_singlet01	2	32	ID43975	78.8	57.92	22.02	57	7.1708	5.27072	6.606	1710	0	60	ID87569	78.69	60.89	21.99	57	7.16079	5.54099	6.597	1710	0.0100100000000003	-0.270269999999999	0.00900000000000034	0.270455306843847	0.270605012887787	7.1927446	5.2878908832	6.4258405	0.0319545999999997	-0.2530991168	-0.1711595	0.255108328727425	0.307206500299635	0.0391481499999999	-0.253119136799999	-0.1711595	0.137388214122735	0.287395061580456	0.720627562467434	0.923769925673941	0.952071486596263	False	FALSE
Sox2-SCR_ESC	Batch70	Batch70_01_XY02_singlet01	2	32	ID44351	77.08	61.27	21.62	58	7.01428	5.57557	6.486	1740	0	60	ID87953	78.35	62.2	21.52	58	7.12985	5.6602	6.456	1740	-0.115569999999999	-0.0846299999999998	0.0300000000000002	0.143243365640436	0.146351159202788	7.03630286	5.5926067492	6.3062305	-0.0935471400000001	-0.0675932507999999	-0.1497695	0.115411935933383	0.18907886737058	-0.086510109999999	-0.0676132707999999	-0.1497695	0.224058975777889	0.225077668209525	3.62423138616367	1.91564227856648	0.976441917140536	False	FALSE
Sox2-SCR_ESC	Batch70	Batch70_01_XY02_singlet01	2	32	ID44778	81.1	63.81	23.25	59	7.3801	5.80671	6.975	1770	0	60	ID88335	82.66	65.22	22.77	59	7.52206	5.93502	6.831	1770	-0.14196	-0.128309999999999	0.144	0.191353332084915	0.239482979979789	7.40193995	5.8236450476	6.79364125	-0.120120050000001	-0.111374952399999	-0.0373587500000001	0.163808444330885	0.168014531025347	-0.112717200000001	-0.111394972399999	-0.0373587500000001	0.0510259635995204	0.123449688848624	2.0068299104299	1.65815202162113	0.965069049553209	False	FALSE
Sox2-SCR_ESC	Batch70	Batch70_01_XY02_singlet01	2	32	ID45170	79.96	65.01	21.55	60	7.27636	5.91591	6.465	1800	0	60	ID88688	81.1	66.22	21.97	60	7.3801	6.02602	6.591	1800	-0.10374	-0.11011	-0.125999999999999	0.151281855157848	0.196881181680728	7.29825182	5.9327969996	6.28529875	-0.0818481800000006	-0.0932230003999992	-0.305701249999999	0.124055037676391	0.329913483544478	-0.0745490699999998	-0.0932430204000001	-0.305701249999999	0.0422646366257565	0.271650504905396	2.55409552319698	2.8338402039357	0.97766043866775	False	FALSE
Sox2-SCR_ESC	Batch70	Batch70_01_XY02_singlet02	NA	NA	NA	NA	NA	NA	1	NA	NA	NA	30	NA	NA	NA	NA	NA	NA	1	NA	NA	NA	30	NA	NA	NA	NA	NA	NA	NA	NA	NA	NA	NA	NA	NA	NA	NA	NA	NA	NA	NA	NA	1.03756574004508	False	FALSE
Sox2-SCR_ESC	Batch70	Batch70_01_XY02_singlet02	NA	NA	NA	NA	NA	NA	2	NA	NA	NA	60	NA	NA	NA	NA	NA	NA	2	NA	NA	NA	60	NA	NA	NA	NA	NA	NA	NA	NA	NA	NA	NA	NA	NA	NA	NA	NA	NA	NA	NA	NA	1.06799398948159	False	FALSE
Sox2-SCR_ESC	Batch70	Batch70_01_XY02_singlet02	0	60	ID107886	126.93	362	23.89	3	11.55063	32.942	7.167	90	0	60	ID144324	125.49	364.57	24	3	11.41959	33.17587	7.2	90	0.13104	-0.233870000000003	-0.0329999999999995	0.268079574939982	0.270103051630302	11.570384685	32.94699552	6.98501725	0.150794685000001	-0.228874480000002	-0.21498275	0.274084958761915	0.348339127025781	0.162368065000001	-0.228894500000003	-0.21498275	NA	NA	NA	NA	1.10180315552216	False	FALSE
Sox2-SCR_ESC	Batch70	Batch70_01_XY02_singlet02	0	60	ID108487	129.25	361.52	24.26	4	11.76175	32.89832	7.278	120	0	60	ID145220	129.28	363.72	24.36	4	11.76448	33.09852	7.308	120	-0.00272999999999968	-0.200200000000009	-0.0299999999999994	0.20021861277115	0.202453680875413	11.781399125	32.9033347392	7.0956565	0.0169191249999994	-0.195185260800002	-0.212343499999999	0.195917183586153	0.288917470597713	0.0287036250000003	-0.19520528080001	-0.212343499999999	0.137844644476377	0.137869908433209	NA	NA	1.145003756574	False	FALSE
Sox2-SCR_ESC	Batch70	Batch70_01_XY02_singlet02	NA	NA	NA	NA	NA	NA	5	NA	NA	NA	150	NA	NA	NA	NA	NA	NA	5	NA	NA	NA	150	NA	NA	NA	NA	NA	NA	NA	NA	NA	NA	NA	NA	NA	NA	NA	NA	NA	NA	NA	NA	1.04432757325319	False	FALSE
Sox2-SCR_ESC	Batch70	Batch70_01_XY02_singlet02	NA	NA	NA	NA	NA	NA	6	NA	NA	NA	180	NA	NA	NA	NA	NA	NA	6	NA	NA	NA	180	NA	NA	NA	NA	NA	NA	NA	NA	NA	NA	NA	NA	NA	NA	NA	NA	NA	NA	NA	NA	1.06686701728024	False	FALSE
Sox2-SCR_ESC	Batch70	Batch70_01_XY02_singlet02	NA	NA	NA	NA	NA	NA	7	NA	NA	NA	210	NA	NA	NA	NA	NA	NA	7	NA	NA	NA	210	NA	NA	NA	NA	NA	NA	NA	NA	NA	NA	NA	NA	NA	NA	NA	NA	NA	NA	NA	NA	1.15326821938392	False	FALSE
Sox2-SCR_ESC	Batch70	Batch70_01_XY02_singlet02	0	60	ID109412	127.17	356.21	24.17	8	11.57247	32.41511	7.251	240	0	60	ID146414	130.75	356.59	24.01	8	11.89825	32.44969	7.203	240	-0.32578	-0.0345799999999983	0.048	0.32761011095508	0.331107814465319	11.592213765	32.4203373516	7.06874425	-0.306036235000001	-0.0293526483999997	-0.13425575	0.307440652973984	0.335476320340396	-0.294441015	-0.0293726684000006	-0.13425575	NA	NA	NA	NA	1.15552216378663	False	FALSE
Sox2-SCR_ESC	Batch70	Batch70_01_XY02_singlet02	0	60	ID110282	131.47	358.61	23.37	9	11.96377	32.63351	7.011	270	0	60	ID147539	132.7	356.66	23.83	9	12.0757	32.45606	7.149	270	-0.111929999999999	0.177449999999993	-0.137999999999999	0.209801876540696	0.251119149807411	11.983318115	32.6386412556	6.82952425	-0.092381885	0.182581255599999	-0.319475749999999	0.204622402421204	0.379387773143373	-0.0803953649999993	0.182561235599991	-0.319475749999999	0.301216732517635	0.353607081869976	NA	NA	1.12396694214876	False	FALSE
Sox2-SCR_ESC	Batch70	Batch70_01_XY02_singlet02	0	60	ID109980	126.64	357.66	22.88	10	11.52424	32.54706	6.864	300	0	60	ID147251	129.19	358.05	23.19	10	11.75629	32.58255	6.957	300	-0.232049999999999	-0.0354900000000029	-0.093	0.234748253667625	0.252498995245525	11.54400788	32.5522292936	6.683002	-0.212282120000001	-0.0303207063999977	-0.273998	0.214436572692929	0.347933826628412	-0.20073513	-0.0303407264000057	-0.273998	0.244558591065011	0.24875114112053	3.4174777559184	2.69419404632412	1.05672426746807	False	FALSE
Sox2-SCR_ESC	Batch70	Batch70_01_XY02_singlet02	0	60	ID110563	127.48	355.78	23.52	11	11.60068	32.37598	7.056	330	0	60	ID146978	127.9	354.88	24	11	11.6389	32.29408	7.2	330	-0.0382200000000008	0.0818999999999974	-0.143999999999999	0.0903790816505658	0.170012877159348	11.62040966	32.3812245688	6.874378	-0.0184903399999996	0.0871445687999923	-0.325621999999999	0.0890846145226671	0.337588144680247	-0.00686691000000117	0.0871245487999985	-0.325621999999999	0.226678136580881	0.232482289604565	2.63000983856003	2.63927410894745	1.10030052592036	False	FALSE
Sox2-SCR_ESC	Batch70	Batch70_01_XY02_singlet02	0	60	ID110864	131.84	356.17	23.53	12	11.99744	32.41147	7.059	360	0	60	ID146703	132.57	354.25	23.9	12	12.06387	32.23675	7.17	360	-0.0664299999999987	0.174720000000001	-0.110999999999999	0.186922506135564	0.217396005713076	12.01697128	32.4166989532	6.87736825	-0.0468987199999997	0.179948953199997	-0.292631749999999	0.185959984124039	0.346719565071651	-0.0348785299999985	0.179928933200003	-0.292631749999999	0.0969396957849984	0.102399517645107	1.31918743106755	1.41186423266064	1.08001502629602	False	FALSE
Sox2-SCR_ESC	Batch70	Batch70_01_XY02_singlet02	0	60	ID111138	128.72	355.79	22.54	13	11.71352	32.37689	6.762	390	0	60	ID148094	130.64	354.31	22.76	13	11.88824	32.24221	6.828	390	-0.174719999999999	0.134680000000003	-0.0660000000000007	0.220603220284747	0.230264588680067	11.73319324	32.3821341684	6.5813335	-0.155046759999999	0.1399241684	-0.246666500000001	0.20884987596101	0.323206795892629	-0.143310489999999	0.139904148400007	-0.246666500000001	0.11558318799777	0.124387610135777	1.63126555711768	1.50485633266266	1.118332081142	False	FALSE
Sox2-SCR_ESC	Batch70	Batch70_01_XY02_singlet02	0	60	ID111424	129.87	356.16	22.43	14	11.81817	32.41056	6.729	420	0	60	ID148371	130.4	353.91	23	14	11.8664	32.20581	6.9	420	-0.0482300000000002	0.204749999999997	-0.170999999999999	0.21035373873549	0.271089829023515	11.837790915	32.4157893536	6.54844075	-0.0286090850000011	0.209979353600005	-0.351559249999999	0.211919344758361	0.410492040048738	-0.0167681650000002	0.209959333599997	-0.351559249999999	0.144639859616256	0.17867058513469	3.2935897161843	2.8595985729463	1.07776108189331	False	FALSE
Sox2-SCR_ESC	Batch70	Batch70_01_XY02_singlet02	0	60	ID111733	131.08	357.34	22.69	15	11.92828	32.51794	6.807	450	0	60	ID147799	131.57	355.21	22.68	15	11.97287	32.32411	6.804	450	-0.0445899999999977	0.193830000000005	0.003000000000001	0.198892777646655	0.198915401615868	11.94784586	32.5231221064	6.62618725	-0.0250241399999975	0.199012106399998	-0.177812749999999	0.200579226433107	0.268047384130242	-0.013073109999997	0.198992086400004	-0.177812749999999	0.0115729833059069	0.17413150262043	4.53174518158827	2.20861133416086	1.06799398948159	False	FALSE
Sox2-SCR_ESC	Batch70	Batch70_01_XY02_singlet02	0	60	ID112047	133.12	355.25	22.93	16	12.11392	32.32775	6.879	480	0	60	ID148649	135.94	355.33	22.57	16	12.37054	32.33503	6.771	480	-0.256619999999998	-0.00728000000000151	0.108	0.256723241643602	0.278515390598076	12.13339304	32.33301579	6.69795325	-0.23714696	-0.00201420999999868	-0.0730467500000005	0.237155513701803	0.248150287859451	-0.225010289999998	-0.00203422999999958	-0.0730467500000005	0.292111191418109	0.310330248135284	5.14639446759574	1.19914363039602	1.045830202855	False	FALSE
Sox2-SCR_ESC	Batch70	Batch70_01_XY02_singlet02	0	60	ID112340	130.52	357.78	21.98	17	11.87732	32.55798	6.594	510	0	60	ID148915	130.82	356.09	21.8	17	11.90462	32.40419	6.54	510	-0.0272999999999985	0.153790000000001	0.0540000000000003	0.156194283186038	0.165265405030818	11.89691134	32.5631444888	6.4138795	-0.0077086599999987	0.158954488799992	-0.1261205	0.159141298689757	0.203057463465179	0.00419141000000067	0.158934468799998	-0.1261205	0.280079169657892	0.28506343893126	2.99487816502615	2.93025702046522	1.05484598046582	False	FALSE
Sox2-SCR_ESC	Batch70	Batch70_01_XY02_singlet02	0	60	ID112919	128.06	356.83	21.94	18	11.65346	32.47153	6.582	540	0	60	ID149203	130.16	356.39	21.05	18	11.84456	32.43149	6.315	540	-0.1911	0.0400399999999976	0.266999999999999	0.195249613571961	0.330773958467107	11.67316327	32.4767325268	6.4019185	-0.171396730000001	0.0452425267999956	0.0869184999999995	0.177267383593096	0.197429863314017	-0.15972052	0.0452225067999947	0.0869184999999995	0.199493185593432	0.291861519593137	3.13583474249448	2.51062664250538	1.03268219383922	False	FALSE
Sox2-SCR_ESC	Batch70	Batch70_01_XY02_singlet02	0	60	ID112636	128.48	353.98	22.01	19	11.69168	32.21218	6.603	570	0	60	ID149506	130.37	353.62	21.76	19	11.86367	32.17942	6.528	570	-0.171990000000001	0.0327600000000032	0.0750000000000002	0.175082202693479	0.190469886596282	11.71136416	32.2174966408	6.42285025	-0.152305840000002	0.0380766408	-0.10514975	0.156993310280147	0.188953352438587	-0.140591410000001	0.0380566208000062	-0.10514975	0.0204272556051204	0.193151457228826	2.17665613145808	2.44495473839097	1.01953418482344	False	FALSE
Sox2-SCR_ESC	Batch70	Batch70_01_XY02_singlet02	0	60	ID113211	125.87	352.88	22.43	20	11.45417	32.11208	6.729	600	0	60	ID149800	129.01	353.57	21.73	20	11.73991	32.17487	6.519	600	-0.285739999999999	-0.0627899999999997	0.21	0.292557569890097	0.360124883477939	11.473972915	32.1174406848	6.54844075	-0.265937084999999	-0.0574293152000038	0.02944075	0.272067380298775	0.273655654396544	-0.254460164999999	-0.0574493351999976	0.02944075	0.148618575543989	0.200504572733328	4.19793180581407	2.35472503836082	1.01389932381668	False	FALSE
Sox2-SCR_ESC	Batch70	Batch70_01_XY02_singlet02	0	60	ID113790	126.09	354.91	21.21	21	11.47419	32.29681	6.363	630	0	60	ID150078	128.28	355.72	20.62	21	11.67348	32.37052	6.186	630	-0.19929	-0.0737099999999984	0.177	0.212484512847406	0.276547768387307	11.493982905	32.3020894036	6.18363025	-0.179497095	-0.0684305963999989	-0.00236974999999973	0.192098812169932	0.192113428349403	-0.168000155	-0.0684506163999998	-0.00236974999999973	0.087157108242768	0.092780760007081	2.31711253034328	2.35024550499938	0.960931630353118	False	FALSE
Sox2-SCR_ESC	Batch70	Batch70_01_XY02_singlet02	0	60	ID113498	117.15	354.04	20.64	22	10.66065	32.21764	6.192	660	0	60	ID150370	119.1	356.34	20.5	22	10.8381	32.42694	6.15	660	-0.177449999999999	-0.209299999999999	0.0420000000000007	0.274399330356324	0.277595015265042	10.680849675	32.2229542384	6.013186	-0.157250324999998	-0.203985761599995	-0.136813999999999	0.257561362879091	0.291643491688285	-0.146566924999998	-0.204005781599996	-0.136813999999999	0.137239156805305	0.192119344467686	4.99576107707366	1.12901134232605	0.97595792637115	False	FALSE
Sox2-SCR_ESC	Batch70	Batch70_01_XY02_singlet02	0	60	ID114067	118.6	356.15	21.14	23	10.7926	32.40965	6.342	690	0	60	ID150658	121.11	356.17	20.7	23	11.02101	32.41147	6.21	690	-0.22841	-0.00182000000000215	0.132	0.228417250880926	0.263815163514154	10.8127337	32.414879754	6.1626985	-0.208276300000001	0.00340975399999621	-0.0473015000000006	0.208304209184623	0.213607292633658	-0.19746095	0.00338973399999531	-0.0473015000000006	0.213548827371369	0.231550403428577	3.22541190288728	2.75718448780389	0.97595792637115	False	FALSE
Sox2-SCR_ESC	Batch70	Batch70_01_XY02_singlet02	0	60	ID114352	115.83	358.46	21.46	24	10.54053	32.61986	6.438	720	0	60	ID150973	118	357.95	21.56	24	10.738	32.57345	6.468	720	-0.197470000000001	0.0464100000000016	-0.0299999999999994	0.202850410401361	0.205056794571651	10.560789735	32.6249972616	6.2583865	-0.177210264999999	0.0515472615999926	-0.2096135	0.184555135934571	0.279281967878483	-0.166646985000002	0.0515272415999988	-0.2096135	0.0571552279057788	0.172081101289367	5.47313818482695	1.72484008547936	0.977084898572502	False	FALSE
Sox2-SCR_ESC	Batch70	Batch70_01_XY02_singlet02	0	60	ID115255	112.75	359.94	20.99	25	10.26025	32.75454	6.297	750	0	60	ID151270	115.01	359.75	20.6	25	10.46591	32.73725	6.18	750	-0.20566	0.0172899999999956	0.116999999999999	0.206385512330686	0.23724244919491	10.280649875	32.7596180024	6.11784475	-0.185260125000003	0.0223680024000004	-0.0621552500000009	0.186605577211355	0.196684815247506	-0.174977125	0.0223479823999924	-0.0621552500000009	0.0303450226541476	0.150548184621877	3.43290389895498	2.98649936054622	0.991735537190083	False	FALSE
Sox2-SCR_ESC	Batch70	Batch70_01_XY02_singlet02	0	60	ID114630	116.34	358.55	20.56	26	10.58694	32.62805	6.168	780	0	60	ID151566	117.52	357.2	20.45	26	10.69432	32.5052	6.135	780	-0.107379999999999	0.12285	0.0329999999999995	0.163164294194532	0.166467975598911	10.60717653	32.633183658	5.989264	-0.0871434699999991	0.127983658000005	-0.145736	0.154834754104829	0.212632976686832	-0.0765337799999983	0.127963637999997	-0.145736	0.144380604246582	0.166827757442131	2.66941271713299	2.27322368036319	1.01427498121713	False	FALSE
Sox2-SCR_ESC	Batch70	Batch70_01_XY02_singlet02	0	60	ID114941	116.04	356.92	21.34	27	10.55964	32.47972	6.402	810	0	60	ID151871	118.47	356.21	21.13	27	10.78077	32.41511	6.339	810	-0.221129999999999	0.0646100000000018	0.0630000000000006	0.230375625880864	0.238834522211509	10.57989018	32.4849189232	6.2225035	-0.200879820000001	0.0698089232000001	-0.116496499999999	0.212664025734435	0.242481797984562	-0.190297429999999	0.0697889031999992	-0.116496499999999	0.127775067326818	0.131077901229089	2.79375885226332	2.70188268567825	1	False	FALSE
Sox2-SCR_ESC	Batch70	Batch70_01_XY02_singlet02	0	60	ID115563	115.69	355.53	21.21	28	10.52779	32.35323	6.363	840	0	60	ID152166	117.91	354.48	21.15	28	10.72981	32.25768	6.345	840	-0.202019999999999	0.0955499999999958	0.0180000000000007	0.223476806179073	0.224200541703179	10.548056105	32.3584845788	6.18363025	-0.181753895	0.100804578799995	-0.16136975	0.207836573910165	0.263127797219864	-0.171203354999999	0.100784558799994	-0.16136975	0.0364048673418693	0.0577834139848246	3.68756677514157	2.34352714228391	1.06461307287754	False	FALSE
Sox2-SCR_ESC	Batch70	Batch70_01_XY02_singlet02	0	60	ID115870	115.63	356.32	21.44	29	10.52233	32.42512	6.432	870	0	60	ID152469	117.89	355.32	21.23	29	10.72799	32.33412	6.369	870	-0.20566	0.0910000000000011	0.0630000000000006	0.224893387186018	0.233550927208607	10.542598835	32.4303429472	6.252406	-0.185391165	0.0962229471999976	-0.116593999999999	0.208874937768778	0.239213085896049	-0.174846085	0.0962029272000038	-0.116593999999999	0.00585327514908831	0.0451567117717119	3.02198219939502	2.58888482886057	1.04470323065364	False	FALSE
Sox2-SCR_ESC	Batch70	Batch70_01_XY02_singlet02	0	60	ID116204	112.67	355.81	21.99	30	10.25297	32.37871	6.597	900	0	60	ID152782	115.34	356.34	21.49	30	10.49594	32.42694	6.447	900	-0.24297	-0.0482299999999967	0.15	0.247710625125366	0.289586867450856	10.273373515	32.3839533676	6.41686975	-0.222566485	-0.0429866324000017	-0.03013025	0.226679709745597	0.228673397611988	-0.212290765000001	-0.0430066523999955	-0.03013025	0.144157591242053	0.168099349126561	0.408967752762545	0.912191139259558	1.0015026296018	False	FALSE
Sox2-SCR_ESC	Batch70	Batch70_01_XY02_singlet02	0	60	ID116858	111.31	358.41	22.34	31	10.12921	32.61531	6.702	930	0	60	ID153117	112.9	359.11	22.16	31	10.2739	32.67901	6.648	930	-0.144690000000001	-0.0637000000000043	0.0540000000000003	0.158091385280795	0.167059528611812	10.149675395	32.6204492636	6.5215285	-0.124224604999998	-0.0585607363999969	-0.1264715	0.137335764952599	0.186698025290482	-0.114072645	-0.0585807564000049	-0.1264715	0.0994452201553075	0.138459337941867	1.67630057097436	2.00728504768205	0.941773102930128	False	FALSE
Sox2-SCR_ESC	Batch70	Batch70_01_XY02_singlet02	0	60	ID116525	110.69	360.19	22.04	32	10.07279	32.77729	6.612	960	0	60	ID153421	112.48	359.96	22.11	32	10.23568	32.75636	6.633	960	-0.162890000000001	0.0209299999999999	-0.0210000000000008	0.164229160017338	0.16556635225794	10.093283605	32.7823579924	6.431821	-0.142396395	0.0259979924000007	-0.201179000000001	0.144750229422363	0.247841923327808	-0.132300855	0.0259779723999998	-0.201179000000001	0.0865011344207511	0.11429635520141	1.94037317409415	1.30937421106149	0.949661908339594	False	FALSE
Sox2-SCR_ESC	Batch70	Batch70_01_XY02_singlet02	0	60	ID117144	109.67	361.53	21.23	33	9.97997	32.89923	6.369	990	0	60	ID153727	109.34	361.01	21.31	33	9.94994	32.85191	6.393	990	0.03003	0.0473199999999991	-0.024	0.0560444760881919	0.0609670673396705	10.000510015	32.9042443388	6.18961075	0.0505700149999999	0.0523343387999944	-0.20338925	0.072775060527167	0.216017120734203	0.0605727349999992	0.0523143188000006	-0.20338925	0.194663362914517	0.194675910338828	4.63577197324864	1.6213172469993	0.969571750563486	False	FALSE
Sox2-SCR_ESC	Batch70	Batch70_01_XY02_singlet02	0	60	ID117485	107.1	363.98	21.57	34	9.7461	33.12218	6.471	1020	0	60	ID154027	109.14	363.96	21.67	34	9.93174	33.12036	6.501	1020	-0.185640000000001	0.00182000000000926	-0.0300000000000002	0.185648921354261	0.188057230650673	9.76675695	33.1270962408	6.29127925	-0.164983050000002	0.00673624080000224	-0.20972075	0.165120512739692	0.266922417020342	-0.155214200000001	0.00671622080000844	-0.20972075	0.22055200715004	0.220642869248388	3.21412668115964	3.05873659036144	0.927873779113448	False	FALSE
Sox2-SCR_ESC	Batch70	Batch70_01_XY02_singlet02	0	60	ID117766	107.07	362.05	20.87	35	9.74337	32.94655	6.261	1050	0	60	ID154288	108.13	360.84	20.93	35	9.83983	32.83644	6.279	1050	-0.0964600000000004	0.110109999999999	-0.0179999999999998	0.146385599360046	0.147488113758363	9.764028315	32.951543518	6.08196175	-0.0758016850000001	0.115103518000005	-0.197038249999999	0.137821316583527	0.240455374795156	-0.066035565	0.115083497999997	-0.197038249999999	0.140343491862653	0.140915370043344	3.81556958642679	2.46615564733895	0.969947407963937	False	FALSE
Sox2-SCR_ESC	Batch70	Batch70_01_XY02_singlet02	0	60	ID118067	103.05	361.04	20.88	36	9.37755	32.85464	6.264	1080	0	60	ID154593	105.73	363.51	20.88	36	9.62143	33.07941	6.264	1080	-0.243880000000001	-0.224769999999999	0	0.331660982480605	0.331660982480605	9.398391225	32.8596739584	6.084952	-0.223038775000001	-0.219736041599994	-0.179048	0.313097785254919	0.360677708537047	-0.213638475000002	-0.219756061600002	-0.179048	0.365929159419675	0.36637112169036	3.41496318594381	2.83504531329934	0.951915852742299	False	FALSE
Sox2-SCR_ESC	Batch70	Batch70_01_XY02_singlet02	0	60	ID118397	104.26	359.4	20.85	37	9.48766	32.7054	6.255	1110	0	60	ID154897	105.95	361.53	21.08	37	9.64145	32.89923	6.324	1110	-0.153789999999999	-0.193830000000005	-0.0689999999999991	0.247429652628786	0.256870459570581	9.50844617	32.710499624	6.07598125	-0.133003830000002	-0.188730376000002	-0.248018749999999	0.230887794436544	0.33885465021353	-0.123493419999999	-0.188750396000003	-0.248018749999999	0.0953282866742732	0.117662426440282	2.31726497637132	2.18741051602292	1.01239669421488	False	FALSE
Sox2-SCR_ESC	Batch70	Batch70_01_XY02_singlet02	0	60	ID118737	104.5	357.9	22.59	38	9.5095	32.5689	6.777	1140	0	60	ID155236	105.51	360	22.47	38	9.60141	32.76	6.741	1140	-0.0919100000000004	-0.191100000000006	0.0360000000000005	0.212053432181614	0.215087559147437	9.53027525	32.574059684	6.59628475	-0.0711347500000006	-0.185940316	-0.144715249999999	0.199082781203555	0.246122850126323	-0.0616025000000011	-0.185960336000008	-0.144715249999999	0.0619537764244418	0.1204569779029	5.99695213160925	1.67393718951939	1.03155522163787	False	FALSE
Sox2-SCR_ESC	Batch70	Batch70_01_XY02_singlet02	0	60	ID119039	104.8	356.18	22.12	39	9.5368	32.41238	6.636	1170	0	60	ID155542	104.68	358.08	22.17	39	9.52588	32.58528	6.651	1170	0.0109200000000005	-0.172899999999991	-0.0150000000000006	0.173244498902554	0.173892657694329	9.5575616	32.4176085528	6.455743	0.0316815999999989	-0.1676714472	-0.195257000000001	0.170638325075882	0.259312039893451	0.0412411500000012	-0.167691467199994	-0.195257000000001	0.104453663949883	0.116038943487166	0.13075367351091	1.48520428451218	1.01728024042074	False	FALSE
Sox2-SCR_ESC	Batch70	Batch70_01_XY02_singlet02	0	60	ID119355	103.75	357.26	22.14	40	9.44125	32.51066	6.642	1200	0	60	ID155855	104.19	358.71	21.9	40	9.48129	32.64261	6.57	1200	-0.0400400000000012	-0.131949999999996	0.072000000000001	0.137891276373812	0.155557076663195	9.462059375	32.5158453096	6.4617235	-0.0192306249999987	-0.126764690400002	-0.108276499999999	0.128215068030629	0.167818068521684	-0.00976662500000103	-0.126784710399996	-0.108276499999999	0.0653846760513888	0.108815271182842	2.28984757862055	2.35241040369211	1.01577761081893	False	FALSE
Sox2-SCR_ESC	Batch70	Batch70_01_XY02_singlet02	0	60	ID119649	101.99	360.28	21.1	41	9.28109	32.78548	6.33	1230	0	60	ID156230	102.5	361.89	21.02	41	9.3275	32.93199	6.306	1230	-0.0464099999999998	-0.146509999999999	0.024	0.153684964131172	0.155547639647793	9.301979455	32.7905443888	6.1507375	-0.0255205450000027	-0.141445611199998	-0.1552625	0.143729465124025	0.211576470929752	-0.0162167049999997	-0.141465631199999	-0.1552625	0.0160353661493076	0.0496469250159814	1.83277477979782	2.50944928805555	1.00375657400451	False	FALSE
Sox2-SCR_ESC	Batch70	Batch70_01_XY02_singlet02	0	60	ID119958	101.64	361.88	21.95	42	9.24924	32.93108	6.585	1260	0	60	ID156470	102.95	362.92	21.78	42	9.36845	33.02572	6.534	1260	-0.119210000000001	-0.0946400000000054	0.0510000000000002	0.15220957164384	0.160526489091368	9.27014538	32.9360803248	6.40490875	-0.0983046199999986	-0.0896396751999973	-0.12909125	0.133037850566315	0.185374271434489	-0.0890326300000002	-0.0896596952000053	-0.12909125	0.0893645004374844	0.093117926657565	4.50796803980873	1.90594901583533	0.963936889556724	False	FALSE
Sox2-SCR_ESC	Batch70	Batch70_01_XY02_singlet02	0	60	ID120260	103.26	360.68	21.35	43	9.39666	32.82188	6.405	1290	0	60	ID156765	104.19	363.05	20.95	43	9.48129	33.03755	6.285	1290	-0.0846300000000006	-0.215670000000003	0.120000000000001	0.231680352641309	0.260913368381158	9.41749167	32.8269283728	6.22549375	-0.0637983299999991	-0.210621627200005	-0.0595062499999992	0.220072026289501	0.227975197212831	-0.0543789200000013	-0.210641647200006	-0.0595062499999992	0.125847178460602	0.143803979609379	2.46814285053088	2.11822615648385	0.968069120961683	False	FALSE
Sox2-SCR_ESC	Batch70	Batch70_01_XY02_singlet02	0	60	ID120579	103.89	360.11	21.31	44	9.45399	32.77001	6.393	1320	0	60	ID157065	106.18	362.75	21.74	44	9.66238	33.01025	6.522	1320	-0.208390000000001	-0.240239999999993	-0.129	0.318027749889844	0.343194769336593	9.474793005	32.7750811956	6.21353275	-0.187586995000002	-0.235168804400004	-0.30846725	0.300820955480263	0.43086574658311	-0.178110255000002	-0.235188824399991	-0.30846725	0.126142804667447	0.27909422546941	4.62926387159138	2.05384635542668	0.932381667918858	False	FALSE
Sox2-SCR_ESC	Batch70	Batch70_01_XY02_singlet02	0	60	ID120897	104	358.74	20.8	45	9.464	32.64534	6.24	1350	0	60	ID157362	105.02	360.71	21.11	45	9.55682	32.82461	6.333	1350	-0.0928199999999997	-0.179269999999995	-0.0929999999999991	0.201874429534793	0.222266248674868	9.484798	32.6504660504	6.06103	-0.0720220000000005	-0.174143949600008	-0.271969999999999	0.188449684707325	0.330879078465668	-0.0625352499999998	-0.174163969599995	-0.271969999999999	0.130696651388286	0.135696956272695	3.43154378451565	2.28771880464651	0.97145003756574	False	FALSE
Sox2-SCR_ESC	Batch70	Batch70_01_XY02_singlet02	0	60	ID121233	105.49	358.51	21.86	46	9.59959	32.62441	6.558	1380	0	60	ID157676	106.65	359.97	22.03	46	9.70515	32.75727	6.609	1380	-0.105560000000001	-0.132860000000001	-0.0510000000000002	0.169689991455007	0.177188298710723	9.620320205	32.6295452596	6.3779965	-0.084829795000001	-0.127724740400005	-0.2310035	0.1533287430001	0.277258580466396	-0.075207455000001	-0.127744760399999	-0.2310035	0.0481178528439816	0.0631947931760598	1.35149305301025	1.23035911079897	0.954921111945905	False	FALSE
Sox2-SCR_ESC	Batch70	Batch70_01_XY02_singlet02	0	60	ID121541	102.89	359.15	21.03	47	9.36299	32.68265	6.309	1410	0	60	ID157988	105	360.53	21.58	47	9.555	32.80823	6.474	1410	-0.19201	-0.125579999999999	-0.164999999999999	0.229430112452572	0.282600736906328	9.383838505	32.687759634	6.12980575	-0.171161495	-0.120470365999999	-0.344194249999999	0.209306871494485	0.402838737198734	-0.161775754999999	-0.120490386	-0.344194249999999	0.0868717244724945	0.142684415401218	1.22069114438089	1.93397987355712	0.972201352366642	False	FALSE
Sox2-SCR_ESC	Batch70	Batch70_01_XY02_singlet02	0	60	ID121875	105.1	356.79	21.57	48	9.5641	32.46789	6.471	1440	0	60	ID158299	105.89	358.27	21.81	48	9.63599	32.60257	6.543	1440	-0.0718900000000016	-0.134679999999996	-0.0719999999999992	0.152665891737477	0.168792400599076	9.58484795	32.4730941284	6.29127925	-0.0511420499999993	-0.1294758716	-0.251720749999999	0.139210310698533	0.287650563332221	-0.0415552000000012	-0.129495891599994	-0.251720749999999	0.120557376280421	0.151938899488805	3.15042288254897	2.87964268116288	0.973703981968445	False	FALSE
Sox2-SCR_ESC	Batch70	Batch70_01_XY02_singlet02	0	60	ID122196	107.94	354.25	22.35	49	9.82254	32.23675	6.705	1470	0	60	ID158629	108.22	355.53	22.65	49	9.84802	32.35323	6.795	1470	-0.0254799999999999	-0.116479999999996	-0.089999999999999	0.119234310498275	0.149388154818241	9.84315873	32.24205583	6.52451875	-0.00486126999999925	-0.111174169999998	-0.270481249999999	0.111280402682599	0.292478092551841	0.0049840200000002	-0.111194189999999	-0.270481249999999	0.0500085120720843	0.0534116807441387	0.449445317865836	1.09803125751329	1.01051840721262	False	FALSE
Sox2-SCR_ESC	Batch70	Batch70_01_XY02_singlet02	0	60	ID122525	111.22	353.48	22.74	50	10.12102	32.16668	6.822	1500	0	60	ID158947	112.77	354.25	22.91	50	10.26207	32.23675	6.873	1500	-0.14105	-0.0700699999999941	-0.051000000000001	0.157495737720102	0.165547296565058	10.14148949	32.1720166608	6.6411385	-0.12058051	-0.0647333392000036	-0.231861500000001	0.136857826213347	0.269239335495565	-0.110436739999999	-0.0647533591999974	-0.231861500000001	0.124413434179641	0.1302696729651	2.38437569760258	2.42490452482013	0.984222389181067	False	FALSE
Sox2-SCR_ESC	Batch70	Batch70_01_XY02_singlet02	0	60	ID122847	113.04	353.73	23.49	51	10.28664	32.18943	7.047	1530	0	60	ID159275	113.54	355.83	23.07	51	10.33214	32.38053	6.921	1530	-0.0454999999999988	-0.191099999999999	0.125999999999999	0.196442001618797	0.233378362321787	10.30702668	32.1947566508	6.86540725	-0.0251133200000009	-0.185773349199998	-0.0555927500000006	0.187463106008641	0.195532529178573	-0.0148039299999994	-0.185793369199999	-0.0555927500000006	0.154260553510275	0.234237039333789	2.62200707731669	1.8995464650094	0.97595792637115	False	FALSE
Sox2-SCR_ESC	Batch70	Batch70_01_XY02_singlet02	0	60	ID123162	112.23	352.09	23.53	52	10.21293	32.04019	7.059	1560	0	60	ID159588	112.41	353.52	23.41	52	10.22931	32.17032	7.023	1560	-0.0163799999999981	-0.130130000000001	0.0360000000000005	0.131156857617131	0.136007798673459	10.233353535	32.0455823164	6.87736825	0.00404353499999921	-0.124737683600003	-0.14563175	0.124803204627087	0.191792717518818	0.014279215000002	-0.124757703600004	-0.14563175	0.0676105154419453	0.112597528033813	2.02825528220087	2.45975057453491	0.981968444778362	False	FALSE
Sox2-SCR_ESC	Batch70	Batch70_01_XY02_singlet02	0	60	ID123487	111.46	350.46	23.7	53	10.14286	31.89186	7.11	1590	0	60	ID159894	111.06	351.61	23	53	10.10646	31.99651	6.9	1590	0.0363999999999987	-0.104649999999999	0.21	0.110799740523161	0.237437533890495	10.16331857	31.8973175816	6.9282025	0.0568585699999993	-0.0991924184000013	0.0282024999999999	0.114332991085188	0.117759984106384	0.0670241799999989	-0.0992124383999986	0.0282024999999999	0.0586053914498444	0.183447372235341	5.60807289483237	2.22433674020473	0.993238166791886	False	FALSE
Sox2-SCR_ESC	Batch70	Batch70_01_XY02_singlet02	0	60	ID123808	108.43	353.47	23.31	54	9.86713	32.16577	6.993	1620	0	60	ID160217	109.65	356.54	22.76	54	9.97815	32.44514	6.828	1620	-0.11102	-0.27937	0.164999999999999	0.300621085920466	0.342925702302991	9.887726435	32.1711070612	6.81158275	-0.090423565	-0.274032938800005	-0.0164172500000008	0.288566236165419	0.289032867944528	-0.0805336850000007	-0.274052958799999	-0.0164172500000008	0.228784901374852	0.233095373585928	3.56038601383784	2.05765587853756	0.905334335086401	False	FALSE
Sox2-SCR_ESC	Batch70	Batch70_01_XY02_singlet02	0	60	ID124141	108.25	357.86	23.33	55	9.85075	32.56526	6.999	1650	0	60	ID160554	109.47	359.01	23.29	55	9.96177	32.66991	6.987	1650	-0.11102	-0.104649999999999	0.0120000000000005	0.1525682237558	0.153039416164594	9.871354625	32.5704212856	6.81756325	-0.0904153749999992	-0.0994887144000032	-0.169436749999999	0.134435651258719	0.216290907298291	-0.0805418749999998	-0.099508734399997	-0.169436749999999	0.174544224592148	0.232122066419209	3.84260952775287	2.02395977044422	0.898948159278738	False	FALSE
Sox2-SCR_ESC	Batch70	Batch70_01_XY02_singlet02	0	60	ID124461	106.25	355.79	23.27	56	9.66875	32.37689	6.981	1680	0	60	ID160858	108.75	357.34	23.36	56	9.89625	32.51794	7.008	1680	-0.227499999999999	-0.14105	-0.0270000000000001	0.267677702657505	0.269035968784844	9.689445625	32.3821341684	6.79962175	-0.206804375000001	-0.135805831599995	-0.20837825	0.247409121528911	0.323469888071162	-0.197112874999998	-0.135825851599996	-0.20837825	0.122097219635494	0.128156823715978	1.87276404011839	1.58354304609529	0.954169797145004	False	FALSE
Sox2-SCR_ESC	Batch70	Batch70_01_XY02_singlet02	0	60	ID124812	105.08	355.48	23.48	57	9.56228	32.34868	7.044	1710	0	60	ID161214	105.89	357.38	23.56	57	9.63599	32.52158	7.068	1710	-0.0737100000000002	-0.172899999999998	-0.024	0.187956309018877	0.189482384669392	9.58302886	32.3539365808	6.862417	-0.0529611400000007	-0.167643419200004	-0.205583	0.175810120161406	0.270506133461273	-0.0433761100000005	-0.167663439199998	-0.205583	0.156998805399444	0.157023687128455	2.63537303542682	2.56533584456129	0.968069120961683	False	FALSE
Sox2-SCR_ESC	Batch70	Batch70_01_XY02_singlet02	0	60	ID125130	105.3	353.5	23.4	58	9.5823	32.1685	7.02	1740	0	60	ID161542	107.93	351.93	23.43	58	9.82163	32.02563	7.029	1740	-0.239330000000001	0.142870000000002	-0.00900000000000034	0.278730489541422	0.278875753338294	9.60303885	32.17383586	6.838495	-0.218591150000002	0.148205859999997	-0.190505	0.264096701601255	0.325636642320335	-0.208986100000001	0.148185840000004	-0.190505	0.356633475656676	0.356952072473268	2.25792476475038	2.25609120716108	1.03080390683696	False	FALSE
Sox2-SCR_ESC	Batch70	Batch70_01_XY02_singlet02	0	60	ID125477	107.53	355.9	23.89	59	9.78523	32.3869	7.167	1770	0	60	ID161884	110.49	355.32	24.46	59	10.05459	32.33412	7.338	1770	-0.269360000000001	0.0527799999999985	-0.171	0.274482309083846	0.323390689414523	9.805867385	32.392139764	6.98501725	-0.248722614999998	0.0580197639999938	-0.352982750000001	0.255400141399828	0.435690318947547	-0.238914635	0.057999744	-0.352982750000001	0.0950223611523523	0.18822398456103	2.33825145027831	1.96780485603272	0.960180315552216	False	FALSE
Sox2-SCR_ESC	Batch70	Batch70_01_XY02_singlet02	0	60	ID125843	105.29	354.55	23.74	60	9.58139	32.26405	7.122	1800	0	60	ID162199	108.43	354.7	24.03	60	9.86713	32.2777	7.209	1800	-0.285740000000001	-0.0136499999999984	-0.0870000000000006	0.286065849237549	0.299002792796322	9.602129305	32.269343818	6.9401635	-0.265000694999999	-0.00835618199999999	-0.268836500000001	0.26513240867178	0.377582120684164	-0.255396555000001	-0.00837620200000089	-0.268836500000001	0.0683916653860793	0.108434363941252	0.0770287598572476	1.93092864434967	0.960931630353118	False	FALSE
Sox2-SCR_ESC	Batch70	Batch70_01_XY02_singlet03	0	60	ID173443	277.74	393.28	10.6	1	25.27434	35.78848	3.18	30	0	60	ID196514	277.78	396.48	9.7	1	25.27798	36.07968	2.91	30	-0.0036399999999972	-0.291200000000003	0.27	0.291222749111401	0.397128051892588	25.28723283	35.7922230688	3.010975	0.00925283000000121	-0.287456931200005	0.100975	0.287605810368868	0.304816424726315	0.0345499200000035	-0.287476951200006	0.100975	NA	NA	NA	NA	0.924911660777385	False	FALSE
Sox2-SCR_ESC	Batch70	Batch70_01_XY02_singlet03	0	60	ID173796	279.5	395.59	10.39	2	25.4345	35.99869	3.117	60	0	60	ID195938	278.97	396.28	9.27	2	25.38627	36.06148	2.781	60	0.0482300000000002	-0.0627900000000068	0.336	0.0791752297123341	0.345202429018107	25.44731275	36.0023405764	2.94817975	0.061042749999995	-0.0591394236000014	0.16717975	0.0849922864223707	0.187544014997453	0.0865000000000009	-0.0591594436000094	0.16717975	0.234153144520163	0.243332620113381	NA	NA	0.939487632508834	False	FALSE
Sox2-SCR_ESC	Batch70	Batch70_01_XY02_singlet03	0	60	ID173622	281.72	394.83	10.74	3	25.63652	35.92953	3.222	90	0	60	ID196125	280.87	395.35	9.27	3	25.55917	35.97685	2.781	90	0.0773500000000027	-0.0473200000000062	0.441	0.0906763745415586	0.450225726608333	25.64923174	35.9332110068	3.0528385	0.090061740000003	-0.0436389931999983	0.2718385	0.100077363770923	0.289675074560425	0.115721010000001	-0.0436590132000063	0.2718385	0.0330776475585171	0.109761490148266	5.42382277047186	1.10540937971548	1.02075971731449	False	FALSE
Sox2-SCR_ESC	Batch70	Batch70_01_XY02_singlet03	0	60	ID173974	282.07	391.36	10.26	4	25.66837	35.61376	3.078	120	0	60	ID196314	281.77	393.03	9.19	4	25.64107	35.76573	2.757	120	0.0273000000000039	-0.151969999999992	0.321	0.154402625949165	0.356203833359493	25.681065815	35.6175799456	2.9093065	0.039995815000001	-0.148150054399999	0.1523065	0.153453914372481	0.216206784765157	0.0656869350000022	-0.148170074399992	0.1523065	0.115870490523915	0.166474831726158	3.7781710396859	2.59309239032289	1.13427561837456	False	FALSE
Sox2-SCR_ESC	Batch70	Batch70_01_XY02_singlet03	0	60	ID174153	280.92	393.64	10.23	5	25.56372	35.82124	3.069	150	0	60	ID196692	283.04	395.28	9.34	5	25.75664	35.97048	2.802	150	-0.192920000000001	-0.149239999999999	0.267	0.243907162666454	0.361634766027825	25.57646814	35.8249686544	2.90033575	-0.180171860000002	-0.145511345599999	0.0983357499999999	0.23159328754129	0.251605585316076	-0.154585390000001	-0.1455313656	0.0983357499999999	0.220288129378408	0.226803222641568	5.14690385792056	1.09791451635175	1.04196113074205	False	FALSE
Sox2-SCR_ESC	Batch70	Batch70_01_XY02_singlet03	0	60	ID174346	284.89	395.38	11.86	6	25.92499	35.97958	3.558	180	0	60	ID196891	284.69	397.47	10.5	6	25.90679	36.16977	3.15	180	0.0182000000000002	-0.190190000000008	0.408	0.191058828898335	0.45051911846225	25.937557505	35.9832389848	3.3877465	0.0307675049999965	-0.186531015200003	0.2377465	0.189051471815135	0.303749662152436	0.0567152449999995	-0.186551035200011	0.2377465	0.215245375433475	0.25644868660428	2.96182693197664	2.76916151387621	1.02296819787986	False	FALSE
Sox2-SCR_ESC	Batch70	Batch70_01_XY02_singlet03	0	60	ID174525	286.39	393.07	11.68	7	26.06149	35.76937	3.504	210	0	60	ID197071	286.55	395.22	10.37	7	26.07605	35.96502	3.111	210	-0.0145599999999995	-0.195650000000001	0.393	0.196191019417302	0.439249264199726	26.073989255	35.7731214772	3.333922	-0.00206074499999787	-0.19189852280001	0.222922	0.191909587365459	0.294148785152652	0.0240234950000016	-0.191918542800003	0.222922	0.0331294529972702	0.0362949921634974	3.49606528898539	2.79499632881434	1.10159010600707	False	FALSE
Sox2-SCR_ESC	Batch70	Batch70_01_XY02_singlet03	0	60	ID174706	289.64	395.28	11.3	8	26.35724	35.97048	3.39	240	0	60	ID197242	289.55	397.18	10.21	8	26.34905	36.14338	3.063	240	0.00818999999999903	-0.172899999999998	0.327	0.173093864998155	0.369987143155001	26.36959138	35.9741429888	3.2202925	0.0205413799999938	-0.169237011200011	0.1572925	0.170479072769113	0.231956989134768	0.0469213699999997	-0.169257031199997	0.1572925	0.0322157847570528	0.073110109135213	3.75906403626941	1.5320770663124	1.04416961130742	False	FALSE
Sox2-SCR_ESC	Batch70	Batch70_01_XY02_singlet03	0	60	ID175244	296.13	396.06	11.88	9	26.94783	36.04146	3.564	270	0	60	ID197429	296.55	397.88	10.49	9	26.98605	36.20708	3.147	270	-0.038219999999999	-0.165620000000004	0.417	0.169972800176973	0.450310729163765	26.959886085	36.0450917576	3.393727	-0.0261639149999979	-0.1619882424	0.246727	0.164087601981284	0.296308882170225	0.000806665000002482	-0.162008262400001	0.246727	0.0466809454312204	0.100884292417614	2.20546829992468	2.73051553793474	1.00088339222615	False	FALSE
Sox2-SCR_ESC	Batch70	Batch70_01_XY02_singlet03	0	60	ID175060	292.71	395.19	10.65	10	26.63661	35.96229	3.195	300	0	60	ID197817	293.62	397.09	9.51	10	26.71942	36.13519	2.853	300	-0.082810000000002	-0.172899999999998	0.342	0.191707866557426	0.392066201170159	26.648821695	35.9659565924	3.02592625	-0.0705983050000007	-0.169233407600004	0.17292625	0.183368663944476	0.252046731492088	-0.0439389450000007	-0.169253427599998	0.17292625	0.045328379995844	0.0866095418161888	0.316439989025758	2.12380883230268	1.01943462897526	False	FALSE
Sox2-SCR_ESC	Batch70	Batch70_01_XY02_singlet03	0	60	ID174889	292.51	397.22	10.52	11	26.61841	36.14702	3.156	330	0	60	ID197621	291.92	398.44	9.54	11	26.56472	36.25804	2.862	330	0.053689999999996	-0.111019999999996	0.294	0.123320949153008	0.318816650286648	26.630630795	36.1506053112	2.987053	0.0659107949999971	-0.107434688799998	0.125053	0.126041442609501	0.177551958772873	0.0925519549999976	-0.107454708799999	0.125053	0.149829394406207	0.157291752783461	3.40621498345828	1.79449062429614	0.999116607773852	False	FALSE
Sox2-SCR_ESC	Batch70	Batch70_01_XY02_singlet03	0	60	ID175429	294.38	398.17	10.53	12	26.78858	36.23347	3.159	360	0	60	ID198010	293.34	398.86	9.59	12	26.69394	36.29626	2.877	360	0.0946400000000018	-0.0627899999999997	0.282	0.113575145608537	0.304012028873859	26.80071571	36.2370172732	2.99004325	0.106775710000001	-0.059242726800008	0.11304325	0.122109593909343	0.166401710614005	0.133587040000002	-0.0592627468000018	0.11304325	0.0632956823358967	0.0644249757270365	0.44028308424781	0.443290832965208	0.946996466431095	False	FALSE
Sox2-SCR_ESC	Batch70	Batch70_01_XY02_singlet03	0	60	ID175609	297.06	395.31	11.27	13	27.03246	35.97321	3.381	390	0	60	ID198210	295.41	396.11	10.58	13	26.88231	36.04601	3.174	390	0.15015	-0.0728000000000009	0.207	0.16686779947012	0.265883174533478	27.04447377	35.9768717876	3.21132175	0.162163769999999	-0.0691382124000057	0.0373217499999998	0.176287210864773	0.180194599634793	0.18921898	-0.0691582323999995	0.0373217499999998	0.0565051624493118	0.0944805744355587	5.24171039121082	1.10839248226776	0.975265017667845	False	FALSE
Sox2-SCR_ESC	Batch70	Batch70_01_XY02_singlet03	0	60	ID175784	294.52	396.62	10.24	14	26.80132	36.09242	3.072	420	0	60	ID198575	293.59	396.52	8.79	14	26.71669	36.08332	2.637	420	0.0846300000000006	0.00910000000000366	0.435	0.0851178412555216	0.443249418386534	26.81344934	36.0960293352	2.903326	0.096759340000002	0.0127093351999932	0.266326	0.0975904558779278	0.28364314790677	0.123583410000002	0.0126893152000065	0.266326	0.104914484688054	0.25189282565294	2.42274283557715	2.72900315249839	0.945229681978799	False	FALSE
Sox2-SCR_ESC	Batch70	Batch70_01_XY02_singlet03	0	60	ID175968	297.57	396.31	9.52	15	27.07887	36.06421	2.856	450	0	60	ID198390	296.05	397.69	8.99	15	26.94055	36.18979	2.697	450	0.13832	-0.125579999999999	0.159	0.186822800535695	0.245323783600367	27.090860565	36.0678317476	2.688028	0.150310564999998	-0.121958252399999	-0.00897199999999998	0.193564152877232	0.193771974400532	0.177412185000001	-0.1219782724	-0.00897199999999998	0.145027225609559	0.311162152216503	2.84594064864654	3.00041427696683	0.991166077738516	False	FALSE
Sox2-SCR_ESC	Batch70	Batch70_01_XY02_singlet03	0	60	ID176141	301.65	398.63	8.55	16	27.45015	36.27533	2.565	480	0	60	ID198746	300.12	398.22	8.26	16	27.31092	36.23802	2.478	480	0.139229999999998	0.037309999999998	0.0870000000000002	0.144142391405163	0.168362789831956	27.461954925	36.2788588548	2.39797375	0.151034924999998	0.0408388547999934	-0.08002625	0.156458814488446	0.175737193900985	0.178507824999997	0.0408188347999996	-0.08002625	0.162800794038904	0.177631092387454	2.75460122711661	1.61248267867387	1.0428445229682	False	FALSE
Sox2-SCR_ESC	Batch70	Batch70_01_XY02_singlet03	0	60	ID176321	300.54	398.25	8.74	17	27.34914	36.24075	2.622	510	0	60	ID198926	298.88	397.24	7.84	17	27.19808	36.14884	2.352	510	0.151060000000005	0.0919100000000057	0.27	0.176823560930105	0.322748465062194	27.36099543	36.24429407	2.4547885	0.162915430000005	0.0954540699999953	0.1027885	0.188819799840087	0.214984633273871	0.190287320000003	0.0954340500000086	0.1027885	0.0558710858476767	0.191161740553284	6.07748247458878	1.69140977751289	1.0547703180212	False	FALSE
Sox2-SCR_ESC	Batch70	Batch70_01_XY02_singlet03	0	60	ID176506	299.45	398.51	8.69	18	27.24995	36.26441	2.607	540	0	60	ID199111	298.61	397.36	8.5	18	27.17351	36.15976	2.55	540	0.0764399999999981	0.104649999999992	0.0569999999999999	0.129594352114581	0.141575760990355	27.261855025	36.2679436596	2.43983725	0.0883450249999989	0.108183659599995	-0.11016275	0.139673002569208	0.177888670618059	0.115617724999996	0.108163639599994	-0.11016275	0.0757468868591249	0.226021737329425	1.61436828744923	2.70287834368692	1.03401060070671	False	FALSE
Sox2-SCR_ESC	Batch70	Batch70_01_XY02_singlet03	0	60	ID176850	300.09	395.13	8.31	19	27.30819	35.95683	2.493	570	0	60	ID199299	298.26	393.98	7.36	19	27.14166	35.85218	2.208	570	0.166529999999998	0.104649999999999	0.285	0.196682137979023	0.346278592176876	27.320065905	35.9604989948	2.32620775	0.178405904999998	0.108318994799987	0.11820775	0.208714330062284	0.239864010917458	0.205736844999997	0.1082989748	0.11820775	0.0901192216188693	0.245508776575178	3.31194464025928	3.07283904553161	1.04593639575972	False	FALSE
Sox2-SCR_ESC	Batch70	Batch70_01_XY02_singlet03	0	60	ID176670	298.69	392.97	8.24	20	27.18079	35.76027	2.472	600	0	60	ID199512	296.91	393.65	7.02	20	27.01881	35.82215	2.106	600	0.161979999999996	-0.0618799999999951	0.366	0.173397389830407	0.404997104681007	27.192729605	35.7640254812	2.305276	0.173919604999995	-0.0581245187999997	0.199276	0.183375267386542	0.270808812384467	0.201123144999997	-0.0581445387999935	0.199276	0.166507445620913	0.185193927020472	4.68316971982503	1.16195137704728	1.02031802120141	False	FALSE
Sox2-SCR_ESC	Batch70	Batch70_01_XY02_singlet03	0	60	ID177050	301.9	391.31	10.67	21	27.4729	35.60921	3.201	630	0	60	ID199719	300.03	392.63	9.25	21	27.30273	35.72933	2.775	630	0.170169999999999	-0.12012	0.426	0.208294606987314	0.474196840246748	27.48469355	35.6130319476	3.03190675	0.181963549999999	-0.116298052400005	0.25690675	0.215953630487279	0.335614434606438	0.209459199999998	-0.116318072399999	0.25690675	0.0587677617786654	0.0823101036935105	0.170039668279212	0.35057315676454	1.03798586572438	False	FALSE
Sox2-SCR_ESC	Batch70	Batch70_01_XY02_singlet03	0	60	ID177428	300.65	390.4	10.38	22	27.35915	35.5264	3.114	660	0	60	ID199913	298.97	391.43	9.09	22	27.20627	35.62013	2.727	660	0.152879999999996	-0.0937300000000008	0.387	0.179325422904838	0.426528553909348	27.371000425	35.530258384	2.9451895	0.164730424999991	-0.0898716160000106	0.2181895	0.187651326355907	0.287784082592108	0.192112324999997	-0.0898916359999973	0.2181895	0.031611241877993	0.0499829577019155	3.58013595512915	2.82781425239665	1.02164310954064	False	FALSE
Sox2-SCR_ESC	Batch70	Batch70_01_XY02_singlet03	0	60	ID177245	299.94	392.3	11.16	23	27.29454	35.6993	3.348	690	0	60	ID200123	299.83	390.99	9.97	23	27.28453	35.58009	2.991	690	0.0100100000000012	0.119209999999995	0.357	0.119629528963375	0.376510589758109	27.30642273	35.703082308	3.178429	0.0218927300000011	0.122992308000001	0.187429	0.12492557566015	0.225246597077558	0.0492100200000003	0.122972287999993	0.187429	0.256382758614899	0.258221469431253	0.0103492490776402	0.766737083799606	1.011925795053	False	FALSE
Sox2-SCR_ESC	Batch70	Batch70_01_XY02_singlet03	0	60	ID177631	298.06	393.71	10.92	24	27.12346	35.82761	3.276	720	0	60	ID200312	298.94	394.27	9.47	24	27.20354	35.87857	2.841	720	-0.0800800000000024	-0.0509600000000034	0.435	0.0949195870197544	0.445235587077224	27.13542827	35.8313358516	3.106663	-0.0681117300000018	-0.0472341484000012	0.265663	0.0828871071920506	0.278293194504764	-0.0409655200000039	-0.0472541684000021	0.265663	0.192636119335891	0.207916409234076	2.06321279283545	2.07112887903321	0.953180212014134	False	FALSE
Sox2-SCR_ESC	Batch70	Batch70_01_XY02_singlet03	0	60	ID177813	301.92	394.51	10.63	25	27.47472	35.90041	3.189	750	0	60	ID200505	302.25	395.38	9.21	25	27.50475	35.97958	2.763	750	-0.0300299999999964	-0.0791699999999977	0.426	0.0846740208092153	0.434333615783995	27.48651264	35.9041038196	3.01994575	-0.018237359999997	-0.0754761804000026	0.25694575	0.0776482782007639	0.26842200645738	0.00926011000000315	-0.0754962003999964	0.25694575	0.0576214047068128	0.0582770686286536	1.54571093647902	1.60410905272489	1.0017667844523	False	FALSE
Sox2-SCR_ESC	Batch70	Batch70_01_XY02_singlet03	0	60	ID177994	301.85	394.23	10.2	26	27.46835	35.87493	3.06	780	0	60	ID200689	303.33	396.69	9.03	26	27.60303	36.09879	2.709	780	-0.134679999999996	-0.223859999999995	0.351	0.261250841146965	0.437553427594844	27.480145825	35.8786350308	2.891365	-0.122884174999996	-0.220154969200003	0.182365	0.252128401670426	0.311168321256975	-0.0953930749999969	-0.220174989199997	0.182365	0.178561588980607	0.193511057383918	4.59839877996984	1.61693296063067	0.990282685512368	False	FALSE
Sox2-SCR_ESC	Batch70	Batch70_01_XY02_singlet03	0	60	ID178192	301.61	393.36	11.07	27	27.44651	35.79576	3.321	810	0	60	ID200902	303.1	394.6	9.94	27	27.5821	35.9086	2.982	810	-0.135590000000001	-0.112840000000006	0.339	0.176401569437467	0.382149857647496	27.458316745	35.7994998656	3.15151675	-0.123783254999999	-0.109100134400002	0.169516750000001	0.165000404679787	0.236560905635433	-0.0963139949999992	-0.109120154400003	0.169516750000001	0.111058653089709	0.111799382619775	3.77610447229792	2.33772264438661	1.00088339222615	False	FALSE
Sox2-SCR_ESC	Batch70	Batch70_01_XY02_singlet03	0	60	ID178396	300.89	395.42	11.74	28	27.38099	35.98322	3.522	840	0	60	ID201103	300.78	394.47	10.89	28	27.37098	35.89677	3.267	840	0.0100100000000012	0.0864499999999992	0.255	0.0870275967725175	0.269441649712883	27.392829505	35.9868773832	3.3518635	0.0218495050000023	0.0901073831999994	0.0848635	0.09271861396665	0.125692302899369	0.0492532450000027	0.0900873631999985	0.0848635	0.246725467736051	0.260844070596085	5.64383281472107	0.657836333244818	1.05035335689046	False	FALSE
Sox2-SCR_ESC	Batch70	Batch70_01_XY02_singlet03	0	60	ID178581	299.01	396.39	11.17	29	27.20991	36.07149	3.351	870	0	60	ID201306	299.48	395.27	10.69	29	27.25268	35.96957	3.207	870	-0.0427700000000044	0.101920000000007	0.144	0.110530354654284	0.18152949980651	27.221835045	36.0751085444	3.18141925	-0.0308449550000063	0.105538544399998	-0.02558075	0.109953606593976	0.11289008093533	-0.00361229500000348	0.105518524400004	-0.02558075	0.0550716447500238	0.123413201941832	1.91784714001979	1.42339322128628	1.02650176678445	False	FALSE
Sox2-SCR_ESC	Batch70	Batch70_01_XY02_singlet03	0	60	ID178766	295.21	395.44	10.62	30	26.86411	35.98504	3.186	900	0	60	ID201499	295.53	394.89	9.6	30	26.89323	35.93499	2.88	900	-0.0291199999999989	0.0500500000000059	0.306	0.0579048953025608	0.311430533024622	26.876207945	35.9886965824	3.0169555	-0.0170220549999982	0.0537065823999967	0.1369555	0.0563395717902666	0.148091040680254	0.00986480499999942	0.0536865624000029	0.1369555	0.053555433983674	0.171132162591495	2.10918274169057	2.7428977147103	1.02473498233216	False	FALSE
Sox2-SCR_ESC	Batch70	Batch70_01_XY02_singlet03	0	60	ID178944	295.8	396.92	11.04	31	26.9178	36.11972	3.312	930	0	60	ID201695	296.55	395.32	10.53	31	26.98605	35.97412	3.159	930	-0.068249999999999	0.145600000000002	0.153	0.160802433128359	0.221960407505484	26.9298711	36.1233173232	3.142546	-0.056178899999999	0.149197323199999	-0.016454	0.159423680973859	0.160270534320114	-0.02923835	0.149177303199998	-0.016454	0.103186909583948	0.184883782414077	3.27587140339892	2.86201632600433	1.00618374558304	False	FALSE
Sox2-SCR_ESC	Batch70	Batch70_01_XY02_singlet03	0	60	ID179127	296.16	397.22	10.55	32	26.95056	36.14702	3.165	960	0	60	ID201878	297.92	396.17	9.75	32	27.11072	36.05147	2.925	960	-0.160160000000001	0.0955500000000029	0.24	0.186496724099918	0.30394247498499	26.96261472	36.1506053112	2.99602375	-0.148105279999999	0.0991353112000013	0.0710237500000002	0.1782217267636	0.191852435362864	-0.12113197	0.0991152912000004	0.0710237500000002	0.104645317344793	0.136392812080604	1.6809583647856	2.18861454679165	1.02208480565371	False	FALSE
Sox2-SCR_ESC	Batch70	Batch70_01_XY02_singlet03	0	60	ID179323	294.71	397.8	10.61	33	26.81861	36.1998	3.183	990	0	60	ID202088	294.88	395.73	10.34	33	26.83408	36.01143	3.102	990	-0.0154700000000005	0.188369999999999	0.081	0.189004174027982	0.205629710401974	26.830730695	36.203362088	3.01396525	-0.00334930500000397	0.191932088000001	-0.0880347499999998	0.191961309247524	0.211185372257611	0.0234920549999984	0.191912068000001	-0.0880347499999998	0.17183524199555	0.234151568036431	3.21323575897248	3.06780893184717	1.04770318021201	False	FALSE
Sox2-SCR_ESC	Batch70	Batch70_01_XY02_singlet03	0	60	ID179488	292.85	399.83	10.23	34	26.64935	36.38453	3.069	1020	0	60	ID202267	293.95	398.46	9.38	34	26.74945	36.25986	2.814	1020	-0.100099999999994	0.124669999999995	0.255	0.159883141387694	0.300977771438353	26.661555325	36.3880108068	2.90033575	-0.0878946749999976	0.128150806800001	0.0863357499999999	0.1553965996309	0.177769414987249	-0.0612225749999951	0.128130786799993	0.0863357499999999	0.106040654314986	0.20408256083703	3.21646229253797	2.86010786405129	1.02385159010601	False	FALSE
Sox2-SCR_ESC	Batch70	Batch70_01_XY02_singlet03	0	60	ID179659	294.38	399.95	10.43	35	26.78858	36.39545	3.129	1050	0	60	ID202460	295.7	399.35	9.49	35	26.9087	36.34085	2.847	1050	-0.120119999999996	0.0546000000000006	0.282	0.13194686203165	0.311342214291604	26.80071571	36.398926002	2.96014075	-0.107984290000001	0.0580760019999929	0.11314075	0.122610884080931	0.166836021906751	-0.0811729599999964	0.0580559819999991	0.11314075	0.0728594271827984	0.0776337823012991	0.648081705587081	0.817870590522046	0.99469964664311	False	FALSE
Sox2-SCR_ESC	Batch70	Batch70_01_XY02_singlet03	0	60	ID179830	292.51	400.19	10.37	36	26.61841	36.41729	3.111	1080	0	60	ID202631	294.13	399.18	9.8	36	26.76583	36.32538	2.94	1080	-0.14742	0.0919099999999986	0.171	0.173724219670142	0.243764444700206	26.630630795	36.4207563924	2.94219925	-0.135199204999999	0.0953763923999986	0.00219924999999987	0.16545537543359	0.165469991117522	-0.108558044999999	0.0953563723999977	0.00219924999999987	0.0462737723170444	0.120205151414986	4.05224735777308	2.14148707186007	0.969081272084806	False	FALSE
Sox2-SCR_ESC	Batch70	Batch70_01_XY02_singlet03	0	60	ID180021	294.06	399.06	10.56	37	26.75946	36.31446	3.168	1110	0	60	ID202822	295.36	398.14	9.55	37	26.87776	36.23074	2.865	1110	-0.118299999999998	0.0837200000000067	0.303	0.144927321095784	0.33587635879889	26.77161027	36.3179716376	2.999014	-0.106149730000002	0.0872316375999986	0.134014	0.137394045640453	0.191929351516257	-0.0793675199999981	0.0872116176000048	0.134014	0.0303055074289752	0.135253658353814	3.80698631692349	2.8852460672906	1.01590106007067	False	FALSE
Sox2-SCR_ESC	Batch70	Batch70_01_XY02_singlet03	0	60	ID180218	294.55	397.67	10.51	38	26.80405	36.18797	3.153	1140	0	60	ID203006	295.68	397.09	9.34	38	26.90688	36.13519	2.802	1140	-0.102830000000001	0.0527799999999985	0.351	0.115584329820266	0.369541252500989	26.816177975	36.1915372932	2.98406275	-0.0907020250000024	0.0563472932000053	0.18206275	0.106779561668273	0.211065676337085	-0.0638752250000003	0.0563272731999973	0.18206275	0.0345521914411407	0.0591822296804348	5.44942895431734	0.4967071052365	1.0583038869258	False	FALSE
Sox2-SCR_ESC	Batch70	Batch70_01_XY02_singlet03	0	60	ID180417	297.07	399.11	10.91	39	27.03337	36.31901	3.273	1170	0	60	ID203208	297.88	397.91	9.84	39	27.10708	36.20981	2.952	1170	-0.0737100000000019	0.109200000000001	0.321	0.131749019351191	0.34698530819042	27.045383315	36.3225196356	3.10367275	-0.0616966850000011	0.112709635599991	0.15167275	0.128491022632214	0.198782710489707	-0.0346405650000037	0.112689615600004	0.15167275	0.0634931412526663	0.0703912713774301	2.19815891305221	2.29113634214572	1.00353356890459	False	FALSE
Sox2-SCR_ESC	Batch70	Batch70_01_XY02_singlet03	0	60	ID180597	295.08	399.93	10.69	40	26.85228	36.39363	3.207	1200	0	60	ID203401	295.67	398.28	9.9	40	26.90597	36.24348	2.97	1200	-0.0536900000000031	0.150150000000004	0.237	0.159460460929979	0.28565125345428	26.86438386	36.3971068028	3.03788725	-0.0415861400000033	0.153626802799998	0.0678872499999996	0.159155903373546	0.173029709273326	-0.0147111100000039	0.153606782800004	0.0678872499999996	0.045512610870722	0.0953488739237118	0.0252398080842581	0.627010098405569	1.00044169611307	False	FALSE
Sox2-SCR_ESC	Batch70	Batch70_01_XY02_singlet03	0	60	ID180790	293.68	400	10.46	41	26.72488	36.4	3.138	1230	0	60	ID203595	293.47	398.96	9.93	41	26.70577	36.30536	2.979	1230	0.0191099999999977	0.0946399999999983	0.159000000000001	0.0965500994302936	0.186018605789851	26.73704756	36.403474	2.9691115	0.0312775599999959	0.0981139999999954	-0.0098884999999993	0.102978846155667	0.103452526251428	0.0580251899999986	0.0980939800000016	-0.0098884999999993	0.0914999487016378	0.120088750099519	4.51373279753796	1.05027211819116	1.00044169611307	False	FALSE
Sox2-SCR_ESC	Batch70	Batch70_01_XY02_singlet03	0	60	ID180982	293.5	401.35	10.65	42	26.7085	36.52285	3.195	1260	0	60	ID203784	292.86	400.04	10	42	26.65026	36.40364	3	1260	0.0582399999999978	0.119210000000002	0.195	0.132676002728453	0.235855722211695	26.72067575	36.526269946	3.02592625	0.0704157500000022	0.122629945999996	0.0259262499999999	0.141408915928328	0.14376596239405	0.0971469999999961	0.122609926000003	0.0259262499999999	0.0461686866387909	0.0584315320996576	1.21168950012117	1.75726740429432	0.965106007067138	False	FALSE
Sox2-SCR_ESC	Batch70	Batch70_01_XY02_singlet03	0	60	ID181157	294.18	402.1	10.05	43	26.77038	36.5911	3.015	1290	0	60	ID203959	293.79	401.39	8.91	43	26.73489	36.52649	2.673	1290	0.0354899999999994	0.0646100000000018	0.342	0.0737156170699275	0.349854244221791	26.78252481	36.594489916	2.84651125	0.0476348099999981	0.0679999160000051	0.17351125	0.0830244765099044	0.192351806792414	0.0744279399999996	0.0679798960000042	0.17351125	0.0591658335957854	0.159002918495493	3.75848068513656	1.2354454087124	0.953621908127208	False	FALSE
Sox2-SCR_ESC	Batch70	Batch70_01_XY02_singlet03	0	60	ID181340	295.72	403.56	9.26	44	26.91052	36.72396	2.778	1320	0	60	ID204139	295.28	402.48	8.22	44	26.87048	36.62568	2.466	1320	0.0400400000000047	0.0982800000000026	0.312	0.106123324486189	0.32955448714894	26.92259474	36.7272914576	2.6102815	0.0521147400000039	0.101611457599994	0.1442815	0.114196472979087	0.184005395798909	0.0790480100000046	0.1015914376	0.1442815	0.0339275813392758	0.0447823521110235	3.39910167376037	2.64340819826191	0.935070671378092	False	FALSE
Sox2-SCR_ESC	Batch70	Batch70_01_XY02_singlet03	0	60	ID181520	295.5	403.17	9.76	45	26.8905	36.68847	2.928	1350	0	60	ID204325	295.89	402.36	8.64	45	26.92599	36.61476	2.592	1350	-0.0354899999999994	0.0737099999999984	0.336	0.0818089493881917	0.345815997605663	26.90258475	36.6918170732	2.759794	-0.0234052499999997	0.0770570732000024	0.167794	0.0805332121407871	0.186119382907082	0.00350800000000007	0.0770370532000015	0.167794	0.079430541380905	0.0828374828221721	2.02167356274356	2.09649641002696	0.920053003533569	False	FALSE
Sox2-SCR_ESC	Batch70	Batch70_01_XY02_singlet03	0	60	ID181707	295.38	401.89	10.32	46	26.87958	36.57199	3.096	1380	0	60	ID204482	295.78	400.95	9.35	46	26.91598	36.48645	2.805	1380	-0.0364000000000004	0.0855400000000017	0.291	0.0929626355048109	0.305488218430761	26.89167021	36.5753883244	2.927248	-0.0243097900000002	0.0889383243999973	0.122248	0.0922008212377919	0.153119446645171	0.00259253999999842	0.0889183044000035	0.122248	0.0119164674752693	0.0470790857291122	4.47500417384319	1.90886932185286	0.931978798586572	False	FALSE
Sox2-SCR_ESC	Batch70	Batch70_01_XY02_singlet03	0	60	ID181888	300.5	400.65	9.48	47	27.3455	36.45915	2.844	1410	0	60	ID204667	299.62	399.29	8.66	47	27.26542	36.33539	2.598	1410	0.0800799999999988	0.123759999999997	0.246	0.147408765003982	0.286784490515089	27.35735725	36.462597974	2.676067	0.0919372499999973	0.127207973999987	0.0780669999999999	0.156953262427843	0.175296272281367	0.119305499999999	0.127187954	0.0780669999999999	0.122827037383747	0.130531382714918	4.95233331363913	1.17661562995549	1.03621908127208	False	FALSE
Sox2-SCR_ESC	Batch70	Batch70_01_XY02_singlet03	0	60	ID182085	301.22	402.6	10.42	48	27.41102	36.6366	3.126	1440	0	60	ID204860	300.94	401.29	10.12	48	27.38554	36.51739	3.036	1440	0.0254800000000017	0.119209999999995	0.0900000000000003	0.121902643531627	0.1515264151889	27.42284449	36.639969896	2.9571505	0.0373044900000004	0.122579895999998	-0.0788494999999996	0.128130620374407	0.150448328431327	0.0647382600000022	0.122559875999997	-0.0788494999999996	0.0547631517280681	0.166198046797913	2.90935586994735	1.55296059836486	1.0154593639576	False	FALSE
Sox2-SCR_ESC	Batch70	Batch70_01_XY02_singlet03	0	60	ID182266	300.35	400.65	10.13	49	27.33185	36.45915	3.039	1470	0	60	ID205057	299.54	399.49	9.92	49	27.25814	36.35359	2.976	1470	0.0737099999999984	0.105559999999997	0.0630000000000002	0.128748117267784	0.143335542347316	27.343714075	36.462597974	2.87043325	0.0855740750000002	0.109007973999994	-0.10556675	0.138584489419592	0.174212512217841	0.112928674999999	0.108987954	-0.10556675	0.0500650892803153	0.0567479040336157	2.78246030086492	1.39757379697119	1.09275618374558	False	FALSE
Sox2-SCR_ESC	Batch70	Batch70_01_XY02_singlet03	0	60	ID182449	301.43	399.78	10.5	50	27.43013	36.37998	3.15	1500	0	60	ID205452	300.99	399.03	9.77	50	27.39009	36.31173	2.931	1500	0.0400399999999976	0.068249999999999	0.219	0.0791281498583132	0.232856745876085	27.441944935	36.3834628088	2.9810725	0.0518549349999979	0.0717328087999931	0.0500725000000002	0.0885128812218334	0.101694569168862	0.0793078149999964	0.0717127887999993	0.0500725000000002	0.0501976111765004	0.163534021868202	4.2530051313732	2.17505331143892	1.04593639575972	False	FALSE
Sox2-SCR_ESC	Batch70	Batch70_01_XY02_singlet03	0	60	ID182655	303.3	398.25	10.94	51	27.6003	36.24075	3.282	1530	0	60	ID205255	302.98	397.6	10.22	51	27.57118	36.1816	3.066	1530	0.0291199999999989	0.0591500000000025	0.215999999999999	0.0659294842995168	0.225837766770751	27.61202985	36.24429407	3.1126435	0.0408498499999972	0.0626940699999921	0.0466434999999992	0.0748281809092415	0.0881752388737116	0.0684728999999997	0.0626740500000054	0.0466434999999992	0.0141100737826444	0.0145207514664936	6.14154612803055	1.50019526045762	1.0547703180212	False	FALSE
Sox2-SCR_ESC	Batch70	Batch70_01_XY02_singlet03	0	60	ID182852	300.57	399.32	11.11	52	27.35187	36.33812	3.333	1560	0	60	ID205640	301.25	398.97	10.27	52	27.41375	36.30627	3.081	1560	-0.0618800000000022	0.0318499999999986	0.252	0.0695956672501973	0.261433656785044	27.363724065	36.3416212272	3.16347775	-0.0500259350000007	0.035351227199989	0.0824777499999998	0.0612560481680751	0.102736958696625	-0.0226513150000009	0.0353312071999952	0.0824777499999998	0.0951380765611352	0.101662909090853	5.87942966901528	0.718189763951957	0.99160777385159	False	FALSE
Sox2-SCR_ESC	Batch70	Batch70_01_XY02_singlet03	0	60	ID183041	301.55	400.82	11.14	53	27.44105	36.47462	3.342	1590	0	60	ID205836	302.15	399.35	10.72	53	27.49565	36.34085	3.216	1590	-0.0545999999999971	0.133769999999998	0.126	0.144483815356597	0.191706997524867	27.452859475	36.4780611672	3.1724485	-0.0427905249999974	0.137211167199993	-0.0435515	0.143728679929094	0.150182111406152	-0.0153267249999978	0.137191147199999	-0.0435515	0.102122950385663	0.162211185961496	4.34908583062643	2.07512783005169	1.02517667844523	False	FALSE
Sox2-SCR_ESC	Batch70	Batch70_01_XY02_singlet03	0	60	ID183231	300.4	402.06	10.75	54	27.3364	36.58746	3.225	1620	0	60	ID206013	300.21	400.54	10.15	54	27.31911	36.44914	3.045	1620	0.0172899999999991	0.138319999999993	0.18	0.139396436468075	0.227665031350882	27.3482618	36.5908515176	3.05582875	0.0291517999999975	0.141711517600001	0.0108287499999999	0.144678891562436	0.145083574157441	0.0565109499999998	0.141691497599993	0.0108287499999999	0.0719785016732635	0.0902115086515601	4.84673290373354	1.98347580501629	0.938162544169611	False	FALSE
Sox2-SCR_ESC	Batch70	Batch70_01_XY02_singlet03	0	60	ID183437	299.99	401.45	11.26	55	27.29909	36.53195	3.378	1650	0	60	ID206207	300.29	399.93	10.6	55	27.32639	36.39363	3.18	1650	-0.0273000000000003	0.13832	0.198	0.140988341361972	0.243067300145454	27.310970455	36.535365942	3.2083315	-0.0154195450000003	0.14173594199999	0.0283315000000002	0.1425722259861	0.145359944671431	0.0119022949999987	0.141715922000003	0.0283315000000002	0.0446086616864981	0.0479195049538593	3.07848078425666	2.11893824645938	0.980565371024735	False	FALSE
Sox2-SCR_ESC	Batch70	Batch70_01_XY02_singlet03	0	60	ID183640	300.19	402.71	10.77	56	27.31729	36.64661	3.231	1680	0	60	ID206401	300.15	401.99	10.03	56	27.31365	36.58109	3.009	1680	0.00364000000000431	0.0655199999999994	0.222	0.0656210332134442	0.231495399522323	27.329161355	36.6499754916	3.06180925	0.0155113550000046	0.0688854915999926	0.0528092500000001	0.070610290233852	0.0881738621841605	0.0428513950000031	0.0688654715999988	0.0528092500000001	0.0791519735337897	0.0828504384982738	1.97307100170368	1.81345087552858	0.957597173144876	False	FALSE
Sox2-SCR_ESC	Batch70	Batch70_01_XY02_singlet03	0	60	ID183835	296.57	399.98	10.89	57	26.98787	36.39818	3.267	1710	0	60	ID206584	296.83	400.03	9.69	57	27.01153	36.40273	2.907	1710	-0.0236599999999996	-0.00454999999999472	0.36	0.0240935281766688	0.360805346551295	26.999906065	36.4016548008	3.09769225	-0.0116239349999994	-0.00107519919999532	0.19069225	0.0116735563648736	0.191049224359238	0.0153866849999993	-0.00109521919999622	0.19069225	0.0751585560837675	0.157036716221388	5.50736501836694	0.94491635212165	0.96113074204947	False	FALSE
Sox2-SCR_ESC	Batch70	Batch70_01_XY02_singlet03	0	60	ID184014	296.45	401.35	10.81	58	26.97695	36.52285	3.243	1740	0	60	ID206769	296.22	401.21	9.52	58	26.95602	36.51011	2.856	1740	0.0209299999999963	0.012740000000008	0.387	0.024502499872463	0.387774899265025	26.988991525	36.526269946	3.07377025	0.0329715249999971	0.0161599460000019	0.21777025	0.0367187324883146	0.220844169270123	0.0599712249999946	0.0161399260000081	0.21777025	0.0477999104295857	0.054936777490825	2.31376155223138	1.41914371644126	0.965547703180212	False	FALSE
Sox2-SCR_ESC	Batch70	Batch70_01_XY02_singlet03	0	60	ID184195	297.15	402.79	11.26	59	27.04065	36.65389	3.378	1770	0	60	ID206955	296.69	401.92	10.5	59	26.99879	36.57472	3.15	1770	0.0418599999999962	0.0791699999999977	0.228	0.0895552818096137	0.244957442222112	27.052659675	36.6572522884	3.2083315	0.0538696749999978	0.082532288400003	0.0583315	0.0985571941217214	0.114525474918887	0.0809330749999972	0.082512268399995	0.0583315	0.0696037857525272	0.173969543290331	0.896010430232132	1.80723985358949	0.973498233215548	False	FALSE
Sox2-SCR_ESC	Batch70	Batch70_01_XY02_singlet03	0	60	ID184378	297.63	402.78	10.38	60	27.08433	36.65298	3.114	1800	0	60	ID207139	296.99	401.85	9.64	60	27.02609	36.56835	2.892	1800	0.0582399999999978	0.0846299999999971	0.222	0.102733317380484	0.244618344569657	27.096317835	36.6563426888	2.9451895	0.0702278349999972	0.0879926887999929	0.0531895000000002	0.112581801775594	0.124514195982985	0.0973349149999976	0.0879726687999991	0.0531895000000002	0.0172868831173805	0.0180354232529756	5.33966518727267	1.06285676034943	0.98321554770318	False	FALSE
Sox2-SCR_ESC	Batch70	Batch70_01_XY04_singlet04	NA	NA	NA	NA	NA	NA	1	NA	NA	NA	30	NA	NA	NA	NA	NA	NA	1	NA	NA	NA	30	NA	NA	NA	NA	NA	NA	NA	NA	NA	NA	NA	NA	NA	NA	NA	NA	NA	NA	NA	NA	1.06788511749347	False	FALSE
Sox2-SCR_ESC	Batch70	Batch70_01_XY04_singlet04	NA	NA	NA	NA	NA	NA	2	NA	NA	NA	60	NA	NA	NA	NA	NA	NA	2	NA	NA	NA	60	NA	NA	NA	NA	NA	NA	NA	NA	NA	NA	NA	NA	NA	NA	NA	NA	NA	NA	NA	NA	1.05483028720627	False	FALSE
Sox2-SCR_ESC	Batch70	Batch70_01_XY04_singlet04	NA	NA	NA	NA	NA	NA	3	NA	NA	NA	90	NA	NA	NA	NA	NA	NA	3	NA	NA	NA	90	NA	NA	NA	NA	NA	NA	NA	NA	NA	NA	NA	NA	NA	NA	NA	NA	NA	NA	NA	NA	1.07832898172324	False	FALSE
Sox2-SCR_ESC	Batch70	Batch70_01_XY04_singlet04	NA	NA	NA	NA	NA	NA	4	NA	NA	NA	120	NA	NA	NA	NA	NA	NA	4	NA	NA	NA	120	NA	NA	NA	NA	NA	NA	NA	NA	NA	NA	NA	NA	NA	NA	NA	NA	NA	NA	NA	NA	1.02610966057441	False	FALSE
Sox2-SCR_ESC	Batch70	Batch70_01_XY04_singlet04	NA	NA	NA	NA	NA	NA	5	NA	NA	NA	150	NA	NA	NA	NA	NA	NA	5	NA	NA	NA	150	NA	NA	NA	NA	NA	NA	NA	NA	NA	NA	NA	NA	NA	NA	NA	NA	NA	NA	NA	NA	1.01174934725849	False	FALSE
Sox2-SCR_ESC	Batch70	Batch70_01_XY04_singlet04	NA	NA	NA	NA	NA	NA	6	NA	NA	NA	180	NA	NA	NA	NA	NA	NA	6	NA	NA	NA	180	NA	NA	NA	NA	NA	NA	NA	NA	NA	NA	NA	NA	NA	NA	NA	NA	NA	NA	NA	NA	1.05483028720627	False	FALSE
Sox2-SCR_ESC	Batch70	Batch70_01_XY04_singlet04	NA	NA	NA	NA	NA	NA	7	NA	NA	NA	210	NA	NA	NA	NA	NA	NA	7	NA	NA	NA	210	NA	NA	NA	NA	NA	NA	NA	NA	NA	NA	NA	NA	NA	NA	NA	NA	NA	NA	NA	NA	1.06266318537859	False	FALSE
Sox2-SCR_ESC	Batch70	Batch70_01_XY04_singlet04	NA	NA	NA	NA	NA	NA	8	NA	NA	NA	240	NA	NA	NA	NA	NA	NA	8	NA	NA	NA	240	NA	NA	NA	NA	NA	NA	NA	NA	NA	NA	NA	NA	NA	NA	NA	NA	NA	NA	NA	NA	1.0443864229765	False	FALSE
Sox2-SCR_ESC	Batch70	Batch70_01_XY04_singlet04	NA	NA	NA	NA	NA	NA	9	NA	NA	NA	270	NA	NA	NA	NA	NA	NA	9	NA	NA	NA	270	NA	NA	NA	NA	NA	NA	NA	NA	NA	NA	NA	NA	NA	NA	NA	NA	NA	NA	NA	NA	1.03394255874674	False	FALSE
Sox2-SCR_ESC	Batch70	Batch70_01_XY04_singlet04	NA	NA	NA	NA	NA	NA	10	NA	NA	NA	300	NA	NA	NA	NA	NA	NA	10	NA	NA	NA	300	NA	NA	NA	NA	NA	NA	NA	NA	NA	NA	NA	NA	NA	NA	NA	NA	NA	NA	NA	NA	1.07310704960836	False	FALSE
Sox2-SCR_ESC	Batch70	Batch70_01_XY04_singlet04	NA	NA	NA	NA	NA	NA	11	NA	NA	NA	330	NA	NA	NA	NA	NA	NA	11	NA	NA	NA	330	NA	NA	NA	NA	NA	NA	NA	NA	NA	NA	NA	NA	NA	NA	NA	NA	NA	NA	NA	NA	1.05744125326371	False	FALSE
Sox2-SCR_ESC	Batch70	Batch70_01_XY04_singlet04	NA	NA	NA	NA	NA	NA	12	NA	NA	NA	360	NA	NA	NA	NA	NA	NA	12	NA	NA	NA	360	NA	NA	NA	NA	NA	NA	NA	NA	NA	NA	NA	NA	NA	NA	NA	NA	NA	NA	NA	NA	1.01305483028721	False	FALSE
Sox2-SCR_ESC	Batch70	Batch70_01_XY04_singlet04	NA	NA	NA	NA	NA	NA	13	NA	NA	NA	390	NA	NA	NA	NA	NA	NA	13	NA	NA	NA	390	NA	NA	NA	NA	NA	NA	NA	NA	NA	NA	NA	NA	NA	NA	NA	NA	NA	NA	NA	NA	1.0757180156658	False	FALSE
Sox2-SCR_ESC	Batch70	Batch70_01_XY04_singlet04	NA	NA	NA	NA	NA	NA	14	NA	NA	NA	420	NA	NA	NA	NA	NA	NA	14	NA	NA	NA	420	NA	NA	NA	NA	NA	NA	NA	NA	NA	NA	NA	NA	NA	NA	NA	NA	NA	NA	NA	NA	1.02610966057441	False	FALSE
Sox2-SCR_ESC	Batch70	Batch70_01_XY04_singlet04	NA	NA	NA	NA	NA	NA	15	NA	NA	NA	450	NA	NA	NA	NA	NA	NA	15	NA	NA	NA	450	NA	NA	NA	NA	NA	NA	NA	NA	NA	NA	NA	NA	NA	NA	NA	NA	NA	NA	NA	NA	1.02872062663185	False	FALSE
Sox2-SCR_ESC	Batch70	Batch70_01_XY04_singlet04	NA	NA	NA	NA	NA	NA	16	NA	NA	NA	480	NA	NA	NA	NA	NA	NA	16	NA	NA	NA	480	NA	NA	NA	NA	NA	NA	NA	NA	NA	NA	NA	NA	NA	NA	NA	NA	NA	NA	NA	NA	1.03916449086162	False	FALSE
Sox2-SCR_ESC	Batch70	Batch70_01_XY04_singlet04	NA	NA	NA	NA	NA	NA	17	NA	NA	NA	510	NA	NA	NA	NA	NA	NA	17	NA	NA	NA	510	NA	NA	NA	NA	NA	NA	NA	NA	NA	NA	NA	NA	NA	NA	NA	NA	NA	NA	NA	NA	1.0757180156658	False	FALSE
Sox2-SCR_ESC	Batch70	Batch70_01_XY04_singlet04	NA	NA	NA	NA	NA	NA	18	NA	NA	NA	540	NA	NA	NA	NA	NA	NA	18	NA	NA	NA	540	NA	NA	NA	NA	NA	NA	NA	NA	NA	NA	NA	NA	NA	NA	NA	NA	NA	NA	NA	NA	1.02610966057441	False	FALSE
Sox2-SCR_ESC	Batch70	Batch70_01_XY04_singlet04	NA	NA	NA	NA	NA	NA	19	NA	NA	NA	570	NA	NA	NA	NA	NA	NA	19	NA	NA	NA	570	NA	NA	NA	NA	NA	NA	NA	NA	NA	NA	NA	NA	NA	NA	NA	NA	NA	NA	NA	NA	0.963446475195822	False	FALSE
Sox2-SCR_ESC	Batch70	Batch70_01_XY04_singlet04	NA	NA	NA	NA	NA	NA	20	NA	NA	NA	600	NA	NA	NA	NA	NA	NA	20	NA	NA	NA	600	NA	NA	NA	NA	NA	NA	NA	NA	NA	NA	NA	NA	NA	NA	NA	NA	NA	NA	NA	NA	0.963446475195822	False	FALSE
Sox2-SCR_ESC	Batch70	Batch70_01_XY04_singlet04	0	60	ID222473	60.03	383.2	3.15	21	5.46273	34.8712	0.945	630	0	60	ID245900	60.66	388.52	2.3	21	5.52006	35.35532	0.69	630	-0.0573299999999994	-0.484119999999997	0.255	0.487502721325735	0.550167159416115	5.485528635	34.875346672	0.78323875	-0.0345313650000003	-0.479973328000007	0.09323875	0.481213892941762	0.490163518901323	-0.0290458849999995	-0.479993348000001	0.09323875	NA	NA	NA	NA	1.01305483028721	False	FALSE
Sox2-SCR_ESC	Batch70	Batch70_01_XY04_singlet04	NA	NA	NA	NA	NA	NA	22	NA	NA	NA	660	NA	NA	NA	NA	NA	NA	22	NA	NA	NA	660	NA	NA	NA	NA	NA	NA	NA	NA	NA	NA	NA	NA	NA	NA	NA	NA	NA	NA	NA	NA	1.02610966057441	False	FALSE
Sox2-SCR_ESC	Batch70	Batch70_01_XY04_singlet04	NA	NA	NA	NA	NA	NA	23	NA	NA	NA	690	NA	NA	NA	NA	NA	NA	23	NA	NA	NA	690	NA	NA	NA	NA	NA	NA	NA	NA	NA	NA	NA	NA	NA	NA	NA	NA	NA	NA	NA	NA	1.02349869451697	False	FALSE
Sox2-SCR_ESC	Batch70	Batch70_01_XY04_singlet04	NA	NA	NA	NA	NA	NA	24	NA	NA	NA	720	NA	NA	NA	NA	NA	NA	24	NA	NA	NA	720	NA	NA	NA	NA	NA	NA	NA	NA	NA	NA	NA	NA	NA	NA	NA	NA	NA	NA	NA	NA	1.00261096605744	False	FALSE
Sox2-SCR_ESC	Batch70	Batch70_01_XY04_singlet04	NA	NA	NA	NA	NA	NA	25	NA	NA	NA	750	NA	NA	NA	NA	NA	NA	25	NA	NA	NA	750	NA	NA	NA	NA	NA	NA	NA	NA	NA	NA	NA	NA	NA	NA	NA	NA	NA	NA	NA	NA	1.01044386422977	False	FALSE
Sox2-SCR_ESC	Batch70	Batch70_01_XY04_singlet04	NA	NA	NA	NA	NA	NA	26	NA	NA	NA	780	NA	NA	NA	NA	NA	NA	26	NA	NA	NA	780	NA	NA	NA	NA	NA	NA	NA	NA	NA	NA	NA	NA	NA	NA	NA	NA	NA	NA	NA	NA	1.02610966057441	False	FALSE
Sox2-SCR_ESC	Batch70	Batch70_01_XY04_singlet04	0	60	ID223582	65.59	383.79	3.45	27	5.96869	34.92489	1.035	810	0	60	ID246999	63.98	387.73	2.16	27	5.82218	35.28343	0.648	810	0.146510000000001	-0.358539999999998	0.387	0.387319134177488	0.547526357082468	5.991235655	34.9290130484	0.87294625	0.169055655	-0.354416951600008	0.22494625	0.39267186055143	0.452539507068702	0.175047095000001	-0.354436971599995	0.22494625	NA	NA	NA	NA	1.04177545691906	False	FALSE
Sox2-SCR_ESC	Batch70	Batch70_01_XY04_singlet04	0	60	ID223806	61.08	387.77	3.99	28	5.55828	35.28707	1.197	840	0	60	ID247208	58.74	391.08	2.89	28	5.34534	35.58828	0.867	840	0.21294	-0.301209999999998	0.33	0.3688779035128	0.494945358297255	5.58103086	35.2910336892	1.03441975	0.235690859999999	-0.297246310799999	0.16741975	0.379348851022049	0.414650362910502	0.241271889999999	-0.297266330799999	0.16741975	0.0874883171759173	0.104706751666375	NA	NA	1.04699738903394	False	FALSE
Sox2-SCR_ESC	Batch70	Batch70_01_XY04_singlet04	0	60	ID224010	58.17	387.86	4.29	29	5.29347	35.29526	1.287	870	0	60	ID247416	56.23	391.8	3.14	29	5.11693	35.6538	0.942	870	0.17654	-0.358539999999998	0.345	0.399646472773123	0.527960512917395	5.316353265	35.2992200856	1.12412725	0.199423265	-0.354579914399999	0.18212725	0.406812677185914	0.445720640661539	0.204739485	-0.354599934399999	0.18212725	0.0679835179793301	0.0695562310156027	3.43291211639746	2.68696132410608	1.03394255874674	False	FALSE
Sox2-SCR_ESC	Batch70	Batch70_01_XY04_singlet04	0	60	ID224206	55.49	386.13	3.49	30	5.04959	35.13783	1.047	900	0	60	ID247622	54.83	391.83	2.74	30	4.98953	35.65653	0.822	900	0.06006	-0.518700000000003	0.225	0.522165580635111	0.568578836750017	5.072595205	35.1418593548	0.88490725	0.0830652050000005	-0.514670645199999	0.0629072499999999	0.521330702445459	0.525112391221953	0.0881375450000004	-0.5146906652	0.0629072499999999	0.198053160792353	0.231167607808364	6.22099731658926	0.757273891669187	1.05483028720627	False	FALSE
Sox2-SCR_ESC	Batch70	Batch70_01_XY04_singlet04	0	60	ID224395	59.3	388.61	3.34	31	5.3963	35.36351	1.002	930	0	60	ID247830	59.24	393.83	2.74	31	5.39084	35.83853	0.822	930	0.00545999999999935	-0.475019999999994	0.18	0.475051378273965	0.508009657388512	5.41913185	35.3674400556	0.8400535	0.0282918499999996	-0.471089944400006	0.0180534999999999	0.47193872959445	0.472283911808854	0.0337108999999991	-0.471109964399993	0.0180534999999999	0.069724724224452	0.0829059470559162	4.66670158159228	1.32212563359713	1.02610966057441	False	FALSE
Sox2-SCR_ESC	Batch70	Batch70_01_XY04_singlet04	0	60	ID224611	61.15	388.37	4.02	32	5.56465	35.34167	1.206	960	0	60	ID248020	61.09	393.53	2.81	32	5.55919	35.81123	0.843	960	0.00546000000000024	-0.469560000000001	0.363	0.469591743113102	0.593536355415573	5.587397675	35.3456096652	1.0433905	0.0282076749999991	-0.465620334799993	0.2003905	0.466473974738316	0.507695106927784	0.0337950750000005	-0.465640354800001	0.2003905	0.0054702572706359	0.182419037612873	5.37217733180718	2.12388501749643	1.04177545691906	False	FALSE
Sox2-SCR_ESC	Batch70	Batch70_01_XY04_singlet04	0	60	ID224805	64.01	386.45	3.65	33	5.82491	35.16695	1.095	990	0	60	ID248204	62.53	391.65	2.75	33	5.69023	35.64015	0.825	990	0.13468	-0.473199999999999	0.27	0.491992827589995	0.561210247946346	5.847527545	35.170966542	0.93275125	0.157297545	-0.469183458000003	0.10775125	0.494849103185878	0.506444436044499	0.163145205	-0.469203477999997	0.10775125	0.129399196202894	0.159142020279113	4.7002326594837	2.19216840633906	1.00522193211488	False	FALSE
Sox2-SCR_ESC	Batch70	Batch70_01_XY04_singlet04	0	60	ID224990	63.43	382.31	4.16	34	5.77213	34.79021	1.248	1020	0	60	ID248576	63.68	388.5	2.77	34	5.79488	35.3535	0.831	1020	-0.0227500000000012	-0.563290000000002	0.417	0.563749223148026	0.701214793483425	5.794773935	34.7943923076	1.085254	-0.000106065000000655	-0.559107692399998	0.254254	0.559107702460478	0.614203972200306	0.00568881499999918	-0.559127712399999	0.254254	0.181325350362984	0.23311357412605	3.68802937578223	2.70501435431863	1.00783289817232	False	FALSE
Sox2-SCR_ESC	Batch70	Batch70_01_XY04_singlet04	0	60	ID225187	65.11	383.47	4.94	35	5.92501	34.89577	1.482	1050	0	60	ID248403	62.89	388.99	3.88	35	5.72299	35.39809	1.164	1050	0.20202	-0.502319999999997	0.318	0.54142170514304	0.627902430955636	5.947577495	34.8999058612	1.3184935	0.224587494999999	-0.498184138800006	0.1544935	0.546467729204825	0.567886626541362	0.230535255	-0.4982041588	0.1544935	0.232954074795712	0.253416176129654	2.88729292228205	2.79178975659272	1.01044386422977	False	FALSE
Sox2-SCR_ESC	Batch70	Batch70_01_XY04_singlet04	0	60	ID225362	66.37	387.42	4.31	36	6.03967	35.25522	1.293	1080	0	60	ID248774	66.01	393.67	3.86	36	6.00691	35.82397	1.158	1080	0.0327600000000006	-0.568750000000001	0.135	0.569692706728813	0.585469708951711	6.062180165	35.2591977032	1.13010775	0.0552701649999996	-0.564772296800001	-0.0278922500000001	0.56747029734769	0.568155362539102	0.0613325850000006	-0.564792316800002	-0.0278922500000001	0.181833787621998	0.257542400633419	3.25191017740031	1.94582242070205	0.973890339425587	False	FALSE
Sox2-SCR_ESC	Batch70	Batch70_01_XY04_singlet04	0	60	ID225745	68.41	387.27	4.75	37	6.22531	35.24157	1.425	1110	0	60	ID248940	67.93	392.96	3.39	37	6.18163	35.75936	1.017	1110	0.0436799999999984	-0.517789999999998	0.408	0.519629123991331	0.660665139461738	6.247727345	35.2455537092	1.26167875	0.0660973449999993	-0.513806290799998	0.24467875	0.518040310672539	0.572916620620543	0.0723454049999983	-0.513826310799999	0.24467875	0.052142266655226	0.27751354203524	4.12464810944657	2.44826015829832	0.981723237597911	False	FALSE
Sox2-SCR_ESC	Batch70	Batch70_01_XY04_singlet04	0	60	ID225539	65.36	387.63	4.26	38	5.94776	35.27433	1.278	1140	0	60	ID249141	65.41	393.47	3.17	38	5.95231	35.80577	0.951	1140	-0.00455000000000005	-0.531440000000003	0.327	0.531459477382805	0.624001743667438	5.97031612	35.2782992948	1.1151565	0.0180061199999999	-0.527470705200002	0.1641565	0.527777950658837	0.552717759524599	0.0239766299999999	-0.527490725200003	0.1641565	0.0502618604500024	0.0949214799766525	2.05893609409701	2.64635257016459	0.994778067885117	False	FALSE
Sox2-SCR_ESC	Batch70	Batch70_01_XY04_singlet04	0	60	ID225925	65.14	384.68	4.97	39	5.92774	35.00588	1.491	1170	0	60	ID249364	65.52	390.18	3.51	39	5.96232	35.50638	1.053	1170	-0.0345800000000001	-0.500499999999995	0.438	0.501693159610529	0.665988007699835	5.95030613	35.0099674128	1.32746425	-0.0120138699999996	-0.496412587200005	0.27446425	0.49655794203998	0.567362683238017	-0.00606337999999962	-0.496432607199992	0.27446425	0.043208898325492	0.118468597546207	5.20578993675693	2.34395121212356	1.00261096605744	False	FALSE
Sox2-SCR_ESC	Batch70	Batch70_01_XY04_singlet04	0	60	ID226107	64.86	385.51	4.92	40	5.90226	35.08141	1.476	1200	0	60	ID249552	65.08	389.36	3.68	40	5.92228	35.43176	1.104	1200	-0.0200199999999997	-0.350350000000006	0.372	0.350921533822027	0.511399963727027	5.92483887	35.0854641796	1.312513	0.00255887000000055	-0.346295820400002	0.208513	0.346305274349362	0.404233860792471	0.00848388	-0.346315840400003	0.208513	0.150819980267835	0.164609336990805	5.41783913244499	1.72782171724653	1.01305483028721	False	FALSE
Sox2-SCR_ESC	Batch70	Batch70_01_XY04_singlet04	0	60	ID226304	64.82	386.69	4.63	41	5.89862	35.18879	1.389	1230	0	60	ID249959	65.51	390.86	3.63	41	5.96141	35.56826	1.089	1230	-0.0627900000000015	-0.379469999999998	0.3	0.384629776538425	0.487791005452129	5.92120069	35.1927969324	1.22579575	-0.0402093100000007	-0.375463067600009	0.13679575	0.377609988933403	0.401624676732329	-0.0342879400000013	-0.375483087599996	0.13679575	0.051770231748931	0.0884506689793836	2.26589396609969	1.58940089989075	0.975195822454308	False	FALSE
Sox2-SCR_ESC	Batch70	Batch70_01_XY04_singlet04	0	60	ID226474	60.88	387.2	4.36	42	5.54008	35.2352	1.308	1260	0	60	ID250142	62.33	391.93	3.28	42	5.67203	35.66563	0.984	1260	-0.13195	-0.430430000000001	0.324	0.450200830074758	0.554668177742334	5.56283996	35.239186512	1.145059	-0.10919004	-0.426443488000004	0.161059	0.440200537588053	0.468739282302871	-0.10362721	-0.426463507999998	0.161059	0.0860635673690885	0.0894183590145567	0.0354891329919017	1.22071368377385	0.955613577023499	False	FALSE
Sox2-SCR_ESC	Batch70	Batch70_01_XY04_singlet04	0	60	ID226686	61.39	386.72	4.17	43	5.58649	35.19152	1.251	1290	0	60	ID249739	62.46	391.67	3.51	43	5.68386	35.64197	1.053	1290	-0.0973699999999997	-0.450449999999996	0.198	0.460853685457757	0.501587598929635	5.609226755	35.1955257312	1.08824425	-0.0746332450000011	-0.446444268800001	0.0352442499999999	0.452639598801958	0.454009651397038	-0.0690240050000002	-0.446464288799994	0.0352442499999999	0.0399676497793094	0.13201047059398	1.9835218165767	1.95572571444072	0.934725848563969	False	FALSE
Sox2-SCR_ESC	Batch70	Batch70_01_XY04_singlet04	0	60	ID226895	61.32	390	4.37	44	5.58012	35.49	1.311	1320	0	60	ID250348	62.43	395.01	3.4	44	5.68113	35.94591	1.02	1320	-0.10101	-0.455909999999996	0.291	0.466965682036696	0.550216274023221	5.60285994	35.4938744	1.14804925	-0.0782700599999995	-0.452035599999995	0.12804925	0.458761796534715	0.476297172346552	-0.0726671900000007	-0.452055619999996	0.12804925	0.00667351343239371	0.0930446334107043	4.65898908078796	2.82975306540104	0.890339425587467	False	FALSE
Sox2-SCR_ESC	Batch70	Batch70_01_XY04_singlet04	0	60	ID227114	63.86	386.8	4.71	45	5.81126	35.1988	1.413	1350	0	60	ID250565	64.77	389.82	3.45	45	5.89407	35.47362	1.035	1350	-0.0828100000000003	-0.274819999999998	0.378	0.2870253098596	0.474623565049186	5.83388437	35.202802528	1.24971775	-0.0601856299999994	-0.270817471999997	0.21471775	0.277424608135194	0.350810668828684	-0.0543516200000003	-0.270837491999998	0.21471775	0.182141346267805	0.201709937565055	3.61834350767013	1.19069034713013	0.906005221932115	False	FALSE
Sox2-SCR_ESC	Batch70	Batch70_01_XY04_singlet04	0	60	ID227311	61.79	386.53	5.17	46	5.62289	35.17423	1.551	1380	0	60	ID250783	61.87	390.34	4.05	46	5.63017	35.52094	1.215	1380	-0.00727999999999973	-0.346710000000002	0.336	0.346786422023702	0.482863150903029	5.645608555	35.1782433388	1.38726925	0.0154385550000002	-0.342696661200002	0.17226925	0.343044239972218	0.383869828292976	0.0210841950000002	-0.342716681200002	0.17226925	0.104197792801788	0.112512466762641	4.05185096546287	2.31200377145604	0.955613577023499	False	FALSE
Sox2-SCR_ESC	Batch70	Batch70_01_XY04_singlet04	0	60	ID227512	60.16	389.07	5.31	47	5.47456	35.40537	1.593	1410	0	60	ID250994	59.95	392.67	4.25	47	5.45545	35.73297	1.275	1410	0.0191099999999995	-0.327599999999997	0.318	0.328156901649193	0.456958370204549	5.49735272	35.4092816372	1.42913275	0.0419027199999995	-0.323688362800006	0.15413275	0.326389329107964	0.360952765300543	0.0474000299999995	-0.3237083828	0.15413275	0.0324628800295158	0.0371856317959066	1.38680526788715	1.23245300597132	0.960835509138381	False	FALSE
Sox2-SCR_ESC	Batch70	Batch70_01_XY04_singlet04	0	60	ID227719	59.54	391.6	4.35	48	5.41814	35.6356	1.305	1440	0	60	ID251202	60.57	393.38	3.17	48	5.51187	35.79758	0.951	1440	-0.0937299999999999	-0.16198	0.354	0.187143883950291	0.400423317627732	5.44096093	35.639410336	1.14206875	-0.0709090699999999	-0.158169663999992	0.19106875	0.173337067063382	0.257978693005251	-0.0654681799999999	-0.158189684	0.19106875	0.200338894079629	0.203715342026684	1.54372982083746	1.63603912290636	0.953002610966057	False	FALSE
Sox2-SCR_ESC	Batch70	Batch70_01_XY04_singlet04	0	60	ID227939	62.53	390.74	4.23	49	5.69023	35.55734	1.269	1470	0	60	ID251423	61.34	391.1	3.21	49	5.58194	35.5901	0.963	1470	0.10829	-0.0327600000000032	0.306	0.113136827337522	0.326245217129693	5.712914885	35.5611847704	1.10618575	0.130974884999999	-0.0289152296000026	0.14318575	0.13412871058645	0.196195489261721	0.136687865	-0.0289352496000035	0.14318575	0.239945359075988	0.244676433338205	4.68277764955173	1.63487093042467	0.967362924281984	False	FALSE
Sox2-SCR_ESC	Batch70	Batch70_01_XY04_singlet04	0	60	ID228165	63.45	390.38	4.33	50	5.77395	35.52458	1.299	1500	0	60	ID251631	61.41	391.55	3.26	50	5.58831	35.63105	0.978	1500	0.18564	-0.106470000000002	0.321	0.214004837562146	0.385796669892316	5.796593025	35.5284391848	1.13608825	0.208283025	-0.102610815200002	0.15808825	0.23218698908242	0.280896231173048	0.214079725	-0.102630835200003	0.15808825	0.106866923466461	0.107900990901087	4.95336854509197	1.36456463204879	0.973890339425587	False	FALSE
Sox2-SCR_ESC	Batch70	Batch70_01_XY04_singlet04	0	60	ID228380	61.12	390.57	4.34	51	5.56192	35.54187	1.302	1530	0	60	ID251843	60.34	392.76	3.3	51	5.49094	35.74116	0.99	1530	0.0709799999999996	-0.199289999999998	0.312	0.211552982725366	0.376959765094365	5.58466904	35.5457215772	1.1390785	0.0937290399999995	-0.195438422800009	0.1490785	0.216751724435763	0.263069780111906	0.0993137099999997	-0.195458442799996	0.1490785	0.147608275281973	0.147882989308376	4.58263529934498	1.70754324755597	0.997389033942559	False	FALSE
Sox2-SCR_ESC	Batch70	Batch70_01_XY04_singlet04	0	60	ID228608	57.4	388.45	4.48	52	5.2234	35.34895	1.344	1560	0	60	ID252073	58.06	389.32	3.68	52	5.28346	35.42812	1.104	1560	-0.0600600000000009	-0.0791699999999977	0.24	0.0993734999886778	0.259759682206457	5.2463183	35.352886462	1.180942	-0.0371417000000003	-0.0752335380000062	0.0769420000000001	0.0839022712379611	0.113840513363602	-0.0318955500000007	-0.075253558	0.0769420000000001	0.177946857908557	0.192012392495323	4.8614144486312	1.40986645021252	0.992167101827676	False	FALSE
Sox2-SCR_ESC	Batch70	Batch70_01_XY04_singlet04	0	60	ID228825	58.76	386.35	5.09	53	5.34716	35.15785	1.527	1590	0	60	ID252285	58.14	388.09	4.12	53	5.29074	35.31619	1.236	1590	0.0564199999999992	-0.158339999999995	0.291	0.168091558384109	0.336059179312213	5.37001642	35.161870546	1.36334725	0.0792764200000002	-0.154319453999996	0.12734725	0.173491338835324	0.215212840540326	0.0846463299999991	-0.154339473999997	0.12734725	0.140842436444038	0.149590377802369	3.28702130915831	2.99955337888665	0.984334203655353	False	FALSE
Sox2-SCR_ESC	Batch70	Batch70_01_XY04_singlet04	0	60	ID229042	57.06	390.51	4.73	54	5.19246	35.53641	1.419	1620	0	60	ID252497	57.9	391.35	3.98	54	5.2689	35.61285	1.194	1620	-0.0764399999999998	-0.0764399999999981	0.225	0.108102484707798	0.249622008645071	5.21539377	35.5402639796	1.25569825	-0.05350623	-0.0725860204000099	0.0616982500000001	0.0901756453058339	0.109262624256358	-0.0482910199999997	-0.0726060403999966	0.0616982500000001	0.156053494651891	0.169299983443791	3.18655933258038	3.07282310593561	0.911227154046997	False	FALSE
Sox2-SCR_ESC	Batch70	Batch70_01_XY04_singlet04	0	60	ID229235	60.81	387.19	5.16	55	5.53371	35.23429	1.548	1650	0	60	ID252711	61.15	389.7	3.98	55	5.56465	35.4627	1.194	1650	-0.0309400000000002	-0.228409999999997	0.354	0.230496012329928	0.422426812240888	5.556473145	35.2382769124	1.384279	-0.00817685499999943	-0.224423087600002	0.190279	0.224572000048112	0.294344493827571	-0.00262039500000011	-0.224443107599996	0.190279	0.158556932878344	0.204140417934201	2.41422525901927	2.46385184532473	0.913838120104439	False	FALSE
Sox2-SCR_ESC	Batch70	Batch70_01_XY04_singlet04	0	60	ID229465	62.68	382.27	5.02	56	5.70388	34.78657	1.506	1680	0	60	ID252902	62.23	384.24	4.46	56	5.66293	34.96584	1.338	1680	0.0409499999999996	-0.179270000000002	0.168	0.183887561841471	0.249075561627392	5.72655806	34.7907539092	1.3424155	0.0636280600000001	-0.175086090800008	0.00441549999999991	0.186289208519957	0.186341530130141	0.0693546899999999	-0.175106110800002	0.00441549999999991	0.0872614010545318	0.205328499595769	1.87952741755077	2.30561233028281	0.945169712793734	False	FALSE
Sox2-SCR_ESC	Batch70	Batch70_01_XY04_singlet04	0	60	ID229669	65.75	380.76	4.94	57	5.98325	34.64916	1.482	1710	0	60	ID253108	65.07	384.26	4.26	57	5.92137	34.96766	1.278	1710	0.0618800000000004	-0.3185	0.204	0.324455519909895	0.383258899961893	6.005788375	34.6534043696	1.3184935	0.0844183750000003	-0.314255630400005	0.0404935000000002	0.325396778219677	0.327906673945492	0.0904243750000004	-0.314275650399999	0.0404935000000002	0.140755434632111	0.145305589921636	4.26172863276099	1.98674784963521	0.942558746736292	False	FALSE
Sox2-SCR_ESC	Batch70	Batch70_01_XY04_singlet04	0	60	ID229872	65.08	385.12	5.27	58	5.92228	35.04592	1.581	1740	0	60	ID253332	65.9	386.73	4.21	58	5.9969	35.19243	1.263	1740	-0.0746200000000012	-0.146509999999999	0.318	0.164418139206111	0.357990676554572	5.94484886	35.0499897952	1.41717175	-0.0520511400000006	-0.142440204800003	0.15417175	0.151652672639708	0.216257859086853	-0.0461061100000011	-0.142460224799997	0.15417175	0.219456405257275	0.247151488628954	3.66279337924345	2.25457366106091	0.926892950391645	False	FALSE
Sox2-SCR_ESC	Batch70	Batch70_01_XY04_singlet04	0	60	ID230090	64.55	385.27	5.99	59	5.87405	35.05957	1.797	1770	0	60	ID253562	66.16	386.65	4.87	59	6.02056	35.18515	1.461	1770	-0.14651	-0.125579999999999	0.336	0.19296506549114	0.387468084492129	5.896642975	35.0636337892	1.63246975	-0.123917025	-0.121516210800003	0.17146975	0.173555808234819	0.24397437106611	-0.118020225	-0.121536230799997	0.17146975	0.0748962846952049	0.0768679013967806	0.616194566057059	0.627402531343722	0.908616187989556	False	FALSE
Sox2-SCR_ESC	Batch70	Batch70_01_XY04_singlet04	0	60	ID230318	58.49	384.07	5.51	60	5.32259	34.95037	1.653	1800	0	60	ID253767	60.43	386.19	5.38	60	5.49913	35.14329	1.614	1800	-0.176539999999999	-0.192920000000001	0.0389999999999999	0.261504298243834	0.264396478796523	5.345458705	34.9544818372	1.48893775	-0.153671295000001	-0.188808162800001	-0.12506225	0.24344073045998	0.27368587033669	-0.148325954999999	-0.188828182800002	-0.12506225	0.0738013826076706	0.305577929665746	1.43078246833727	1.75741091043101	0.971279373368146	False	FALSE
Sox2-SCR_ESC	Batch70	Batch70_01_XY04_singlet05	0	60	ID266053	154.28	403.49	4.07	1	14.03948	36.71759	1.221	30	0	60	ID290316	153.98	401.49	2.81	1	14.01218	36.53559	0.843	30	0.0273000000000003	0.181999999999995	0.378	0.184036110587021	0.420420372960206	14.05799026	36.7209242604	1.05834175	0.0458102599999997	0.185334260399998	0.21534175	0.19091193781239	0.287783664047048	0.0598724900000001	0.185314240399997	0.21534175	NA	NA	NA	NA	1.024	False	FALSE
Sox2-SCR_ESC	Batch70	Batch70_01_XY04_singlet05	0	60	ID266250	153.12	397.8	4.34	2	13.93392	36.1998	1.302	60	0	60	ID290538	154.24	399.2	3.14	2	14.03584	36.3272	0.942	60	-0.101920000000002	-0.127399999999994	0.36	0.163151605569786	0.395244793008078	13.95248304	36.203362088	1.1390785	-0.0833569599999997	-0.123837911999999	0.1970785	0.14927897115455	0.247232979982872	-0.0694002900000008	-0.123857931999993	0.1970785	0.335110256237343	0.335607553752921	NA	NA	0.992	False	FALSE
Sox2-SCR_ESC	Batch70	Batch70_01_XY04_singlet05	0	60	ID265863	151.89	398.89	4.89	3	13.82199	36.29899	1.467	90	0	60	ID290744	154.5	398.83	3.25	3	14.0595	36.29353	0.975	90	-0.237510000000002	0.00545999999999935	0.492	0.237572750331348	0.546355938651719	13.840609005	36.3025084444	1.30354225	-0.218890995000002	0.00897844440000028	0.32854225	0.21907505598752	0.394884654286537	-0.205046255000003	0.00895842439999939	0.32854225	0.189842072123519	0.230917149454548	4.33355871311997	1.91195061810335	0.986666666666667	False	FALSE
Sox2-SCR_ESC	Batch70	Batch70_01_XY04_singlet05	0	60	ID266446	153.12	399.84	4.72	4	13.93392	36.38544	1.416	120	0	60	ID290964	154.27	400.25	3.79	4	14.03857	36.42275	1.137	120	-0.104650000000001	-0.037309999999998	0.279	0.111102018883547	0.300307606630268	13.95248304	36.3889204064	1.252708	-0.0860869599999994	-0.0338295936000108	0.115708	0.0924954381858013	0.148134220722909	-0.0721302900000005	-0.0338496135999975	0.115708	0.139639471029115	0.254553726828647	3.60486771537696	2.64551315859968	0.954666666666667	False	FALSE
Sox2-SCR_ESC	Batch70	Batch70_01_XY04_singlet05	0	60	ID266634	151.51	402.32	4.12	5	13.78741	36.61112	1.236	150	0	60	ID291182	154.48	404	3.6	5	14.05768	36.764	1.08	150	-0.27027	-0.152880000000003	0.156	0.310512749013629	0.347497003296433	13.806046295	36.6145011072	1.073293	-0.251633705	-0.149498892799997	-0.00670700000000002	0.292693423978831	0.292770258546615	-0.237823544999999	-0.149518912800005	-0.00670700000000002	0.2020733568037	0.236260605592459	4.06261041499003	1.42087973194186	0.976	False	FALSE
Sox2-SCR_ESC	Batch70	Batch70_01_XY04_singlet05	0	60	ID266828	148.59	398.22	3.39	6	13.52169	36.23802	1.017	180	0	60	ID291375	148.43	400.84	3.36	6	13.50713	36.47644	1.008	180	0.0145599999999995	-0.238419999999991	0.0089999999999999	0.238864166420992	0.239033658717754	13.540459155	36.2415652712	0.85500475	0.0333291549999988	-0.234874728800001	-0.15299525	0.237227677141366	0.282284461712739	0.0468735949999992	-0.234894748799988	-0.15299525	0.297222971684348	0.331272919184375	2.24079824805874	1.82113464909334	1.01066666666667	False	FALSE
Sox2-SCR_ESC	Batch70	Batch70_01_XY04_singlet05	0	60	ID267233	146.1	396.64	3.2	7	13.2951	36.09424	0.96	210	0	60	ID291590	145.16	400.49	3.16	7	13.20956	36.44459	0.948	210	0.0855399999999999	-0.350350000000006	0.012	0.36064139266036	0.360840981735728	13.31398245	36.0978485344	0.79819	0.10442245	-0.346741465600005	-0.14981	0.362123862829338	0.391888668030145	0.117740299999999	-0.346761485600005	-0.14981	0.132424532016698	0.132462834400461	5.5684159067042	0.840883175138848	0.981333333333333	False	FALSE
Sox2-SCR_ESC	Batch70	Batch70_01_XY04_singlet05	0	60	ID267046	145.82	401.01	4.12	8	13.26962	36.49191	1.236	240	0	60	ID291802	144.87	404.23	3.32	8	13.18317	36.78493	0.996	240	0.0864499999999992	-0.293019999999999	0.24	0.305506665884722	0.388502667815807	13.28851519	36.4953435596	1.073293	0.10534519	-0.289586440400008	0.0772930000000002	0.308152422543915	0.317698163936595	0.11863756	-0.289606460400002	0.0772930000000002	0.0571620676770939	0.234186409917657	2.56121246550624	1.75253661579546	0.982666666666667	False	FALSE
Sox2-SCR_ESC	Batch70	Batch70_01_XY04_singlet05	0	60	ID267609	148.62	398.73	3.22	9	13.52442	36.28443	0.966	270	0	60	ID292028	147.13	403.59	2.87	9	13.38883	36.72669	0.861	270	0.135590000000001	-0.442259999999997	0.105	0.462578161719723	0.474345397047339	13.54318779	36.2879548508	0.8041705	0.154357790000001	-0.438735149199999	-0.0568295	0.465096611982102	0.468555706984218	0.167904960000001	-0.4387551692	-0.0568295	0.157075185944397	0.206546505769807	3.4763244893133	2.50653643900691	0.984	False	FALSE
Sox2-SCR_ESC	Batch70	Batch70_01_XY04_singlet05	0	60	ID268013	147.83	400.05	2.98	10	13.45253	36.40455	0.894	300	0	60	ID292237	144.78	405.07	2.78	10	13.17498	36.86137	0.834	300	0.27755	-0.45682	0.0600000000000001	0.534526439851202	0.537883365517098	13.471333735	36.408021998	0.7324045	0.296353735000002	-0.453348002000006	-0.1015955	0.54161789775251	0.551064055066286	0.309829015	-0.453368021999999	-0.1015955	0.142674359485498	0.149532496837969	1.14915566814505	1.05714621348188	0.984	False	FALSE
Sox2-SCR_ESC	Batch70	Batch70_01_XY04_singlet05	0	60	ID267429	146.56	406.81	3.48	11	13.33696	37.01971	1.044	330	0	60	ID292664	145.24	408.16	3.13	11	13.21684	37.14256	0.939	330	0.12012	-0.12285	0.105	0.17181657923495	0.201360216775807	13.35582152	37.0229113276	0.881917	0.138981519999998	-0.119648672400011	-0.0570829999999999	0.183389388211518	0.192068051996148	0.152341229999999	-0.119668692399998	-0.0570829999999999	0.368995453901125	0.371670563343328	2.11435017579296	2.12440841258526	0.973333333333333	False	FALSE
Sox2-SCR_ESC	Batch70	Batch70_01_XY04_singlet05	0	60	ID267813	142.93	407.02	3.44	12	13.00663	37.03882	1.032	360	0	60	ID292453	142.14	408.36	2.99	12	12.93474	37.16076	0.897	360	0.0718900000000016	-0.121940000000002	0.135	0.141554002769264	0.19560811767409	13.025656685	37.0420129192	0.869956	0.0909166850000016	-0.118747080800013	-0.027044	0.149555049429681	0.151980560421109	0.103946065000002	-0.1187671008	-0.027044	0.0484035625010197	0.0569670640264189	1.1112157793411	1.11816671997666	0.944	False	FALSE
Sox2-SCR_ESC	Batch70	Batch70_01_XY04_singlet05	0	60	ID268297	144.55	405.7	4.89	13	13.15405	36.9187	1.467	390	0	60	ID292890	143.22	408.83	3.67	13	13.03302	37.20353	1.101	390	0.121030000000001	-0.284829999999999	0.366	0.309477607913723	0.479304068207229	13.173002975	36.921945772	1.30354225	0.139982975000001	-0.281584228	0.20254225	0.314459712440571	0.374043144280535	0.153159775000001	-0.281604248000001	0.20254225	0.170111509781669	0.285740742543413	1.88292221012458	1.29912465884002	1.00266666666667	False	FALSE
Sox2-SCR_ESC	Batch70	Batch70_01_XY04_singlet05	0	60	ID268292	145.04	412.54	4.55	14	13.19864	37.54114	1.365	420	0	60	ID293085	145.51	411.64	3.16	14	13.24141	37.45924	0.948	420	-0.0427699999999991	0.0819000000000045	0.417	0.0923952536659793	0.427113430952482	13.21757068	37.5441118984	1.20187375	-0.0238393199999987	0.0848718983999959	0.25387375	0.0881564082530678	0.268744178086045	-0.0106179299999987	0.0848518784000021	0.25387375	0.401389124455511	0.404658068155587	3.26838131754461	2.07585982524079	0.970666666666667	False	FALSE
Sox2-SCR_ESC	Batch70	Batch70_01_XY04_singlet05	0	60	ID268609	143.31	406.5	3.95	15	13.04121	36.9915	1.185	450	0	60	ID293280	143.97	406.81	2.99	15	13.10127	37.01971	0.897	450	-0.06006	-0.0282100000000014	0.288	0.0663551633258489	0.295545271828192	13.060219395	36.99471374	1.02245875	-0.0410506050000006	-0.0249962599999947	0.12545875	0.0480620971749403	0.134349779070961	-0.0279866450000004	-0.0250162800000027	0.12545875	0.111232569380374	0.169891426257948	2.56451108456912	2.26548972290131	0.970666666666667	False	FALSE
Sox2-SCR_ESC	Batch70	Batch70_01_XY04_singlet05	0	60	ID268802	143.01	407.13	3.8	16	13.01391	37.04883	1.14	480	0	60	ID293480	146.18	406.92	2.84	16	13.30238	37.02972	0.852	480	-0.288470000000002	0.0191099999999977	0.288	0.28910228812654	0.408073685748053	13.032933045	37.0520185148	0.977605	-0.269446955000001	0.0222985147999921	0.125605	0.270368055289559	0.298119944562685	-0.256410295000002	0.0222784947999983	0.125605	0.233268428216735	0.233268474063189	4.66500933051448	1.60228109806425	0.989333333333333	False	FALSE
Sox2-SCR_ESC	Batch70	Batch70_01_XY04_singlet05	0	60	ID269204	144.75	406	3.74	17	13.17225	36.946	1.122	510	0	60	ID293700	147.04	406.08	2.77	17	13.38064	36.95328	0.831	510	-0.20839	-0.0072799999999944	0.291	0.208517122798104	0.357994958763388	13.191193875	36.94923376	0.9596635	-0.189446125	-0.00404624000000098	0.1286635	0.189489330400562	0.22904257806771	-0.176251125	-0.00406625999999477	0.1286635	0.0843773585777662	0.0844327724453659	3.02822169934246	3.02240363024588	1.01333333333333	False	FALSE
Sox2-SCR_ESC	Batch70	Batch70_01_XY04_singlet05	0	60	ID268971	146.3	410.41	3.48	18	13.3133	37.34731	1.044	540	0	60	ID293913	146.88	409.38	3.02	18	13.36608	37.25358	0.906	540	-0.0527799999999985	0.0937300000000079	0.138	0.107568774744353	0.17497154425792	13.33217335	37.3503671836	0.881917	-0.0339066499999987	0.0967871836	-0.0240829999999999	0.102554472469232	0.105344248596886	-0.0205705999999992	0.0967671636000063	-0.0240829999999999	0.185482627701823	0.240281706422739	0.892287435202967	1.09150749709469	1	False	FALSE
Sox2-SCR_ESC	Batch70	Batch70_01_XY04_singlet05	0	60	ID269431	142.29	407.33	5.03	19	12.94839	37.06703	1.509	570	0	60	ID294133	143.84	408.7	3.06	19	13.08944	37.1917	0.918	570	-0.141050000000002	-0.124670000000002	0.591	0.188249067461172	0.620256972068836	12.967445805	37.0702105068	1.34540575	-0.121994195000001	-0.121489493200002	0.42740575	0.17216933690902	0.460779725796127	-0.109023055000002	-0.121509513200003	0.42740575	0.235517609597209	0.509225525486445	3.7526232541073	2.59835980558696	0.92	False	FALSE
Sox2-SCR_ESC	Batch70	Batch70_01_XY04_singlet05	0	60	ID269650	146.55	407.93	5.42	20	13.33605	37.12163	1.626	600	0	60	ID294359	145.55	411.15	3.51	20	13.24505	37.41465	1.053	600	0.0909999999999993	-0.293019999999999	0.573	0.306825227776334	0.649977476840543	13.354911975	37.1247864828	1.4620255	0.109861974999999	-0.289863517200004	0.4090255	0.309984696645589	0.513217665133136	0.123220775	-0.289883537199998	0.4090255	0.286857122154951	0.287445372412017	1.32850353097434	1.51672294075227	0.930666666666667	False	FALSE
Sox2-SCR_ESC	Batch70	Batch70_01_XY04_singlet05	0	60	ID269844	145.65	410.06	5.28	21	13.25415	37.31546	1.584	630	0	60	ID294589	144.82	411.81	4.04	21	13.17862	37.47471	1.212	630	0.0755300000000005	-0.15925	0.372	0.176253633721408	0.41164225171865	13.273052925	37.3185311976	1.420162	0.0944329250000013	-0.156178802399999	0.208162	0.182508617996943	0.276840773527228	0.107709825000001	-0.1561988224	0.208162	0.134581546064307	0.241781591882652	2.3136066156014	1.89925706021324	0.976	False	FALSE
Sox2-SCR_ESC	Batch70	Batch70_01_XY04_singlet05	0	60	ID270050	145.39	413.19	5.3	22	13.23049	37.60029	1.59	660	0	60	ID294777	145.12	413.66	3.25	22	13.20592	37.64306	0.975	660	0.0245699999999989	-0.0427700000000044	0.615	0.0493250220476415	0.616974843733519	13.249404755	37.6032358724	1.4261425	0.0434847549999962	-0.0398241275999993	0.4511425	0.0589651172856522	0.454979604337118	0.0567379949999989	-0.0398441476000073	0.4511425	0.127029672916847	0.274182532597558	0.29738133631134	2.08249208166789	1.008	False	FALSE
Sox2-SCR_ESC	Batch70	Batch70_01_XY04_singlet05	0	60	ID270248	146.5	412.31	4.28	23	13.3315	37.52021	1.284	690	0	60	ID295001	145.43	412.66	3.07	23	13.23413	37.55206	0.921	690	0.097369999999998	-0.0318500000000057	0.363	0.102446763736098	0.377179452515643	13.35036425	37.5231911076	1.121137	0.11623425	-0.0288688924000056	0.200137	0.119765662113419	0.233235144415385	0.129588499999999	-0.0288889124000065	0.200137	0.0736696223489869	0.261593146483795	4.44875371747244	2.65585767925048	0.994666666666667	False	FALSE
Sox2-SCR_ESC	Batch70	Batch70_01_XY04_singlet05	0	60	ID270471	145.66	413.66	5.24	24	13.25506	37.64306	1.572	720	0	60	ID295226	147.01	415.65	3.81	24	13.37791	37.82415	1.143	720	-0.12285	-0.181089999999998	0.429	0.218828038879845	0.481587697724931	13.27396247	37.6459870536	1.408201	-0.103947529999999	-0.178162946400001	0.265201	0.206269543226891	0.335974247322663	-0.0906697199999993	-0.178182966399994	0.265201	0.26608720006291	0.273926490382582	3.5880062762044	2.06537474898181	0.986666666666667	False	FALSE
Sox2-SCR_ESC	Batch70	Batch70_01_XY04_singlet05	0	60	ID270667	148.4	416.2	5.2	25	13.5044	37.8742	1.56	750	0	60	ID295639	147.38	416.43	3.78	25	13.41158	37.89513	1.134	750	0.0928200000000015	-0.0209299999999999	0.426	0.0951504981594961	0.43649698429657	13.5231778	37.877025352	1.39624	0.111597800000002	-0.018104648000012	0.26224	0.113056831921139	0.285572521164143	0.125124950000002	-0.0181246679999987	0.26224	0.268674521469959	0.268690837223958	3.18408522118344	2.90896208237613	0.978666666666667	False	FALSE
Sox2-SCR_ESC	Batch70	Batch70_01_XY04_singlet05	0	60	ID270865	147.46	413.47	5.54	26	13.41886	37.62577	1.662	780	0	60	ID295441	146.51	415.38	3.72	26	13.33241	37.79958	1.116	780	0.0864500000000028	-0.173809999999996	0.546	0.194122431985588	0.579482112407276	13.43768057	37.6287046612	1.4979085	0.10527057	-0.170875338800002	0.3819085	0.200699462675266	0.431432934174467	0.118712180000003	-0.170895358799996	0.3819085	0.152905224196498	0.194166313965196	4.03225380901851	2.09672157625843	1.016	False	FALSE
Sox2-SCR_ESC	Batch70	Batch70_01_XY04_singlet05	0	60	ID271067	147.93	411.6	5.78	27	13.46163	37.4556	1.734	810	0	60	ID295848	146.33	412.1	3.87	27	13.31603	37.5011	1.161	810	0.1456	-0.045499999999997	0.573	0.152543796989585	0.592957511125375	13.480429185	37.458609536	1.5696745	0.164399184999999	-0.0424904639999966	0.4086745	0.169801447460258	0.442546470452368	0.177883565	-0.0425104839999975	0.4086745	0.141364524829354	0.14387615381372	2.75167089426302	2.21556477514128	1.048	False	FALSE
Sox2-SCR_ESC	Batch70	Batch70_01_XY04_singlet05	0	60	ID271259	147.99	417.73	5.57	28	13.46709	38.01343	1.671	840	0	60	ID296052	147.23	417.48	4.12	28	13.39793	37.99068	1.236	840	0.0691600000000019	0.022750000000002	0.435	0.0728056872778518	0.441050641196678	13.485886455	38.0161940908	1.50687925	0.0879564550000023	0.0255140908000016	0.27087925	0.091582240666617	0.2859420830974	0.101446295000002	0.0254940708000007	0.27087925	0.102309704909156	0.171624026992613	1.27558693733664	1.54975084280633	1.05866666666667	False	FALSE
Sox2-SCR_ESC	Batch70	Batch70_01_XY04_singlet05	0	60	ID271648	146.01	418.5	5.41	29	13.28691	38.0835	1.623	870	0	60	ID296283	148.05	417.88	4.52	29	13.47255	38.02708	1.356	870	-0.185640000000001	0.0564199999999957	0.267	0.194024292293517	0.330052156484396	13.305796545	38.08623326	1.45903525	-0.166753455000002	0.0591532600000022	0.10303525	0.176934515917798	0.204748835565988	-0.153443795000001	0.0591332399999942	0.10303525	0.257100275543757	0.307037717586416	0.595866082352481	0.550906877380137	1.04533333333333	False	FALSE
Sox2-SCR_ESC	Batch70	Batch70_01_XY04_singlet05	0	60	ID271453	148.49	414.7	5.31	30	13.51259	37.7377	1.593	900	0	60	ID296475	148.85	414.12	4.42	30	13.54535	37.68492	1.326	900	-0.0327599999999997	0.0527799999999985	0.267	0.0621204153237872	0.274131256882538	13.531363705	37.740585412	1.42913275	-0.0139862949999987	0.0556654119999962	0.10313275	0.0573955968777772	0.118028041852429	-0.000450954999999809	0.0556453919999953	0.10313275	0.153032591871592	0.153032622931149	3.25001071534955	2.55492203808418	1.048	False	FALSE
Sox2-SCR_ESC	Batch70	Batch70_01_XY04_singlet05	0	60	ID272040	150.2	416.33	6	31	13.6682	37.88603	1.8	930	0	60	ID296706	150.56	416.68	4.63	31	13.70096	37.91788	1.389	930	-0.0327599999999997	-0.0318500000000057	0.411	0.0456907003667086	0.413531909409661	13.6868959	37.8888501468	1.63546	-0.0140641000000024	-0.0290298532000008	0.24646	0.0322572671753772	0.248561990025876	-0.000373149999999711	-0.0290498732000088	0.24646	0.084695300937638	0.166481213935626	4.73609583012732	1.55818534334053	1.07466666666667	False	FALSE
Sox2-SCR_ESC	Batch70	Batch70_01_XY04_singlet05	0	60	ID271840	152.03	410.32	6.43	32	13.83473	37.33912	1.929	960	0	60	ID296914	151.44	411.1	5.01	32	13.78104	37.4101	1.503	960	0.0536899999999996	-0.0709800000000058	0.426	0.0889987443731696	0.435197399463738	13.853342635	37.3421807872	1.76404075	0.0723026350000016	-0.0679192127999997	0.26104075	0.0992002545123504	0.279254299261225	0.0861601150000002	-0.0679392328000077	0.26104075	0.0948703759961888	0.0959843034679147	1.14751022914505	1.22672354684205	1.09333333333333	False	FALSE
Sox2-SCR_ESC	Batch70	Batch70_01_XY04_singlet05	0	60	ID272416	151.94	413.8	6.3	33	13.82654	37.6558	1.89	990	0	60	ID297328	151.62	414.66	4.94	33	13.79742	37.73406	1.482	990	0.0291200000000007	-0.0782600000000002	0.408	0.0835021077578289	0.416457203083342	13.84515673	37.658721448	1.7251675	0.0477367299999987	-0.0753385520000052	0.2431675	0.0891890845818604	0.259007964867493	0.06158602	-0.075358571999999	0.2431675	0.025669685218825	0.0312791592725262	3.85716945930296	2.34476432237917	1.07733333333333	False	FALSE
Sox2-SCR_ESC	Batch70	Batch70_01_XY04_singlet05	0	60	ID272228	150.67	416.61	6.76	34	13.71097	37.91151	2.028	1020	0	60	ID297123	150.65	415.73	5.24	34	13.70915	37.83143	1.572	1020	0.0018199999999986	0.0800799999999953	0.456	0.0801006791481772	0.462981769403504	13.729644515	37.9143189356	1.862719	0.0204945149999975	0.0828889356000033	0.290719	0.085385015020123	0.302998577143502	0.0342282349999987	0.0828689155999953	0.290719	0.160575173150499	0.167468001076512	4.59037790456301	1.83176364185859	1.056	False	FALSE
Sox2-SCR_ESC	Batch70	Batch70_01_XY04_singlet05	0	60	ID272605	156.13	414.35	6.51	35	14.20783	37.70585	1.953	1050	0	60	ID297754	156.12	415.72	4.84	35	14.20692	37.83052	1.452	1050	0.0009099999999993	-0.124670000000002	0.501	0.124673321123649	0.516279417563784	14.226256085	37.708749426	1.78796275	0.0193360849999991	-0.121770574000003	0.33596275	0.123296215981746	0.35787277943842	0.0335666649999986	-0.121790594000004	0.33596275	0.204660578872867	0.209601883242111	2.96715123236217	2.60751200658315	1.04266666666667	False	FALSE
Sox2-SCR_ESC	Batch70	Batch70_01_XY04_singlet05	0	60	ID272790	157.92	412.92	6.16	36	14.37072	37.57572	1.848	1080	0	60	ID297546	157.29	414.83	5.67	36	14.31339	37.74953	1.701	1080	0.0573300000000003	-0.173809999999996	0.147	0.183020886786177	0.234745915832414	14.38906464	37.5786766832	1.683304	0.0756746400000008	-0.170853316800006	-0.0176959999999999	0.186862267461071	0.187698309573349	0.0900681100000007	-0.170873336799993	-0.0176959999999999	0.0748433626172564	0.361491411211139	0.858778787178392	1.64997411471749	1.03466666666667	False	FALSE
Sox2-SCR_ESC	Batch70	Batch70_01_XY04_singlet05	0	60	ID272981	155.56	416.69	6.83	37	14.15596	37.91879	2.049	1110	0	60	ID297951	156.14	416.15	5.4	37	14.20874	37.86965	1.62	1110	-0.0527799999999985	0.0491400000000013	0.429	0.0721142704324184	0.435018928323814	14.17441202	37.9215957324	1.88365075	-0.0343279799999987	0.0519457324000001	0.26365075	0.062263707932091	0.27090309577599	-0.0201492699999992	0.0519257123999992	0.26365075	0.248570487344103	0.375424134698406	2.74544029915381	2.60535791230835	1.06133333333333	False	FALSE
Sox2-SCR_ESC	Batch70	Batch70_01_XY04_singlet05	0	60	ID273172	156.24	417.38	6.87	38	14.21784	37.98158	2.061	1140	0	60	ID298146	157.55	419.19	5.09	38	14.33705	38.14629	1.527	1140	-0.119209999999999	-0.164709999999999	0.534	0.203323407899827	0.571398642105492	14.23626108	37.9843581048	1.89561175	-0.100788920000001	-0.161931895199999	0.36861175	0.190736323435863	0.415036103629422	-0.0865483299999994	-0.1619519152	0.36861175	0.223947482139647	0.247324253314727	2.38117938448352	1.68740713336463	1.04533333333333	False	FALSE
Sox2-SCR_ESC	Batch70	Batch70_01_XY04_singlet05	0	60	ID273358	156.21	413.87	6.51	39	14.21511	37.66217	1.953	1170	0	60	ID298359	154.28	417.02	4.63	39	14.03948	37.94882	1.389	1170	0.17563	-0.286649999999995	0.564	0.336175726964332	0.656589764921748	14.233532445	37.6650886452	1.78796275	0.194052445000002	-0.283731354800004	0.39896275	0.343743848100769	0.526622358996166	0.208290305	-0.283751374799998	0.39896275	0.319006158322241	0.320446738551845	1.48006277690539	1.4486210022847	1.02666666666667	False	FALSE
Sox2-SCR_ESC	Batch70	Batch70_01_XY04_singlet05	0	60	ID273557	148.82	415.05	7.51	40	13.54262	37.76955	2.253	1200	0	60	ID298566	150.05	416.18	5.28	40	13.65455	37.87238	1.584	1200	-0.111930000000003	-0.102829999999997	0.669	0.151994518980127	0.686049075358315	13.56137869	37.772421398	2.08698775	-0.0931713100000007	-0.099958602000001	0.50298775	0.136647777592286	0.521219043945032	-0.0796059400000022	-0.0999786219999947	0.50298775	0.341550395339828	0.357040436339909	2.96521815025485	2.7139491084074	1.03466666666667	False	FALSE
Sox2-SCR_ESC	Batch70	Batch70_01_XY04_singlet05	0	60	ID273756	149.63	416.25	6.99	41	13.61633	37.87875	2.097	1230	0	60	ID298786	150.53	418.12	5.01	41	13.69823	38.04892	1.503	1230	-0.081900000000001	-0.170169999999999	0.594	0.188852955761883	0.623298835952707	13.635051835	37.88157335	1.93149475	-0.0631781650000018	-0.167346650000006	0.42849475	0.178875324734833	0.464331920695266	-0.049539085000001	-0.16736667	0.42849475	0.0737913598115801	0.104854050145152	2.55859215844822	2.44807996655733	1.02133333333333	False	FALSE
Sox2-SCR_ESC	Batch70	Batch70_01_XY04_singlet05	0	60	ID273953	147.17	414.74	6.73	42	13.39247	37.74134	2.019	1260	0	60	ID299003	148.68	419.04	5.42	42	13.52988	38.13264	1.626	1260	-0.137410000000003	-0.391300000000001	0.393	0.414725449062391	0.571354704277476	13.411303765	37.7442238104	1.85374825	-0.118576235000003	-0.388416189600001	0.22774825	0.406112619663757	0.465614352472325	-0.105161015000002	-0.388436209600002	0.22774825	0.227959514905349	0.303751045591833	5.61702406151537	0.484811512135579	1.02933333333333	False	FALSE
Sox2-SCR_ESC	Batch70	Batch70_01_XY04_singlet05	0	60	ID274142	142.7	418.01	6.02	43	12.9857	38.03891	1.806	1290	0	60	ID299415	146.67	418.01	5.15	43	13.34697	38.03891	1.545	1290	-0.361269999999999	0	0.261	0.361269999999999	0.445687124449427	13.00473715	38.0416628796	1.6414405	-0.342232850000002	0.00275287959999559	0.0964404999999997	0.342243921735969	0.355572316140424	-0.329224399999999	0.0027328596000018	0.0964404999999997	0.45079667389684	0.469531006863782	3.9082575744048	1.91147357753062	1	False	FALSE
Sox2-SCR_ESC	Batch70	Batch70_01_XY04_singlet05	0	60	ID274345	142.63	421.98	6.56	44	12.97933	38.40018	1.968	1320	0	60	ID299210	148.06	420.62	5.16	44	13.47346	38.27642	1.548	1320	-0.49413	0.123760000000004	0.42	0.509392770364874	0.660212840302278	12.998370335	38.4027739208	1.802914	-0.475089665	0.126353920799993	0.254914	0.491605027528547	0.5537658805735	-0.462087585000001	0.126333900800006	0.254914	0.181465818583197	0.24092258822352	0.301314530693119	1.03952914347611	0.984	False	FALSE
Sox2-SCR_ESC	Batch70	Batch70_01_XY04_singlet05	0	60	ID274540	147.37	419.29	6.95	45	13.41067	38.15539	2.085	1350	0	60	ID299619	148.76	418	5.83	45	13.53716	38.038	1.749	1350	-0.126489999999999	0.11739	0.336	0.172569209884034	0.3777249425177	13.429494665	38.1580916284	1.91953375	-0.107665334999998	0.120091628400004	0.17053375	0.161288014348328	0.234724484154272	-0.0942319149999982	0.120071608400004	0.17053375	0.367908970069029	0.377461305099366	3.873864308033	2.33643590681445	1	False	FALSE
Sox2-SCR_ESC	Batch70	Batch70_01_XY04_singlet05	0	60	ID274736	148.84	417.73	7.01	46	13.54444	38.01343	2.103	1380	0	60	ID299835	149.09	417.57	5.76	46	13.56719	37.99887	1.728	1380	-0.0227500000000003	0.014560000000003	0.375	0.0270102961849755	0.37597148309413	13.56319778	38.0161940908	1.93747525	-0.00399222000000066	0.0173240908000025	0.20947525	0.0177781310203052	0.210228309951675	0.00957496999999918	0.0173040708000016	0.20947525	0.146072023871002	0.151173663645559	5.51983527156768	0.898361725442811	0.992	False	FALSE
Sox2-SCR_ESC	Batch70	Batch70_01_XY04_singlet05	0	60	ID274936	151.09	421.87	6.93	47	13.74919	38.39017	2.079	1410	0	60	ID300258	150.59	421.99	5.36	47	13.70369	38.40109	1.608	1410	0.0454999999999988	-0.0109199999999987	0.471	0.0467920548811426	0.473318599254244	13.767845405	38.3927683252	1.91355325	0.0641554050000011	-0.00832167480000123	0.30555325	0.0646928609831961	0.312326679692519	0.0779273449999991	-0.00834169480000213	0.30555325	0.07300515366295	0.120667868736258	0.421421442144028	0.73988436985944	1.00266666666667	False	FALSE
Sox2-SCR_ESC	Batch70	Batch70_01_XY04_singlet05	0	60	ID275143	148.52	421.86	6.33	48	13.51532	38.38926	1.899	1440	0	60	ID300043	150.76	423.52	4.87	48	13.71916	38.54032	1.461	1440	-0.203839999999998	-0.151060000000001	0.438	0.253712177870908	0.506175729564347	13.53409234	38.3918587256	1.73413825	-0.185067659999998	-0.148461274399999	0.27313825	0.237256799216264	0.361794544441191	-0.171529589999999	-0.1484812944	0.27313825	0.28612561890827	0.287955902909874	4.01237414554729	2.0679370760158	0.981333333333333	False	FALSE
Sox2-SCR_ESC	Batch70	Batch70_01_XY04_singlet05	0	60	ID275338	150.38	422.89	6.09	49	13.68458	38.48299	1.827	1470	0	60	ID300467	151.38	424.86	5.44	49	13.77558	38.66226	1.632	1470	-0.0909999999999993	-0.179270000000002	0.195	0.201044106852205	0.280078083576707	13.70326771	38.4855474844	1.66237225	-0.0723122900000011	-0.176712515600002	0.0303722499999999	0.190935540051414	0.193336116710737	-0.0586049599999985	-0.176732535600003	0.0303722499999999	0.116404916949318	0.269231193300438	2.38460522732496	1.78317408418596	1.00533333333333	False	FALSE
Sox2-SCR_ESC	Batch70	Batch70_01_XY04_singlet05	0	60	ID275534	152.04	424.14	5.95	50	13.83564	38.59674	1.785	1500	0	60	ID300665	153.69	425.13	5.03	50	13.98579	38.68683	1.509	1500	-0.150150000000002	-0.0900899999999965	0.276	0.175103485402204	0.32685964969693	13.85425218	38.5992474344	1.62050875	-0.13153782	-0.0875825656000089	0.11150875	0.158028174346957	0.193409165279195	-0.117679430000003	-0.0876025855999956	0.11150875	0.106929607652816	0.134227689487062	2.40125656213293	2.49696492197814	0.994666666666667	False	FALSE
Sox2-SCR_ESC	Batch70	Batch70_01_XY04_singlet05	0	60	ID275743	154.61	428.3	6.74	51	14.06951	38.9753	2.022	1530	0	60	ID301066	154.43	429.32	5.73	51	14.05313	39.06812	1.719	1530	0.0163800000000016	-0.0928199999999961	0.303	0.0942542136989076	0.31732137778599	14.088005245	38.977640868	1.8567385	0.0348752450000021	-0.0904791320000058	0.1377385	0.0969678093043492	0.168447767641885	0.048967505000002	-0.0904991519999996	0.1377385	0.166672106369978	0.16872341517071	4.10968977656974	1.9306302945909	0.997333333333333	False	FALSE
Sox2-SCR_ESC	Batch70	Batch70_01_XY04_singlet05	0	60	ID275948	154.26	425.77	6.17	52	14.03766	38.74507	1.851	1560	0	60	ID300865	154.36	426.84	5.04	52	14.04676	38.84244	1.512	1560	-0.00910000000000188	-0.097369999999998	0.339	0.0977943091391295	0.352823931869707	14.05617117	38.7475121692	1.68629425	0.00941116999999814	-0.0949278308000032	0.17429425	0.0953932030134375	0.198691592082366	0.0234715799999989	-0.094947850799997	0.17429425	0.0258811342993092	0.0447901325146666	3.33171458959905	2.019325299943	0.981333333333333	False	FALSE
Sox2-SCR_ESC	Batch70	Batch70_01_XY04_singlet05	0	60	ID276146	152.72	425.69	5.64	53	13.89752	38.73779	1.692	1590	0	60	ID301258	154.56	426.05	5.36	53	14.06496	38.77055	1.608	1590	-0.167440000000001	-0.0327599999999961	0.0839999999999999	0.170614686354956	0.190171951664803	13.91610124	38.7402353724	1.527811	-0.14885876	-0.0303146276000064	-0.0801890000000001	0.151914143763063	0.171779459762407	-0.134938490000001	-0.030334647599993	-0.0801890000000001	0.171080730373616	0.306643670790272	5.72314660258805	1.98689477300102	0.986666666666667	False	FALSE
Sox2-SCR_ESC	Batch70	Batch70_01_XY04_singlet05	0	60	ID276364	153.74	426.03	6.8	54	13.99034	38.76873	2.04	1620	0	60	ID301473	154.44	426.43	5.99	54	14.05404	38.80513	1.797	1620	-0.063699999999999	-0.0364000000000075	0.243	0.0733665455095197	0.253833902385005	14.00887483	38.7711617588	1.87468	-0.0451651699999989	-0.0339682412000002	0.0776800000000002	0.0565131311409144	0.0960620444887065	-0.0311520799999983	-0.0339882612000082	0.0776800000000002	0.103850699530754	0.188964517711731	3.49368453940185	2.94706664525754	0.952	False	FALSE
Sox2-SCR_ESC	Batch70	Batch70_01_XY04_singlet05	0	60	ID276567	150.69	425.69	6.88	55	13.71279	38.73779	2.064	1650	0	60	ID301682	150.83	425.67	5.84	55	13.72553	38.73597	1.752	1650	-0.0127400000000026	0.00182000000000215	0.312	0.0128693434175981	0.312265303868361	13.731463605	38.7402353724	1.898602	0.00593360499999918	0.00426537239999192	0.146602	0.00730760357481357	0.146784016411892	0.0196691449999982	0.00424535240000523	0.146602	0.0635972178590809	0.0937808520083678	0.680170279802426	0.442355564039206	0.965333333333333	False	FALSE
Sox2-SCR_ESC	Batch70	Batch70_01_XY04_singlet05	0	60	ID276756	148.69	428.12	5.89	56	13.53079	38.95892	1.767	1680	0	60	ID301891	149.02	429.04	5.21	56	13.56082	39.04264	1.563	1680	-0.03003	-0.0837200000000067	0.204	0.088942899098248	0.222546263280247	13.549554605	38.9612680752	1.60256725	-0.0112653950000023	-0.0813719248000027	0.0395672499999999	0.0821480326615517	0.091180406572497	0.00228814499999963	-0.0813919448000036	0.0395672499999999	0.0873833269721552	0.138174829619164	3.86716136649818	2.66845295949291	0.978666666666667	False	FALSE
Sox2-SCR_ESC	Batch70	Batch70_01_XY04_singlet05	0	60	ID276961	148.21	427.12	6.88	57	13.48711	38.86792	2.064	1710	0	60	ID302107	147.71	428.22	5.65	57	13.44161	38.96802	1.695	1710	0.0455000000000005	-0.100099999999998	0.369	0.109955718359709	0.385034102385749	13.505896445	38.8703081152	1.898602	0.0642864449999987	-0.097711884800006	0.203602	0.116963068709347	0.234806588165468	0.0777963049999997	-0.0977319047999998	0.203602	0.0772559157565755	0.181317058565789	1.55792317609159	2.3424613872854	0.984	False	FALSE
Sox2-SCR_ESC	Batch70	Batch70_01_XY04_singlet05	0	60	ID277165	150.15	425.28	7.8	58	13.66365	38.70048	2.34	1740	0	60	ID302321	150.05	426.13	5.76	58	13.65455	38.77783	1.728	1740	0.00909999999999833	-0.0773500000000027	0.612	0.0778834545972403	0.616935841477864	13.682348175	38.7029417888	2.173705	0.0277981749999991	-0.0748882112000047	0.445705	0.0798810535112493	0.45280672448084	0.0414845749999984	-0.0749082312000056	0.445705	0.042888947436281	0.245872577611234	2.79355971539644	0.607729378305882	0.968	False	FALSE
Sox2-SCR_ESC	Batch70	Batch70_01_XY04_singlet05	0	60	ID277357	151.44	432.06	7.27	59	13.78104	39.31746	2.181	1770	0	60	ID302519	151	429.41	5.61	59	13.741	39.07631	1.683	1770	0.0400399999999994	0.241149999999998	0.498	0.244451475961997	0.554761682256443	13.79967948	39.3196503176	2.01522175	0.0586794799999986	0.243340317599994	0.33222175	0.250315384151147	0.415967646236818	0.0724832699999993	0.2433202976	0.33222175	0.319734758251147	0.339276824531947	5.17642664430192	1.82945362995688	0.96	False	FALSE
Sox2-SCR_ESC	Batch70	Batch70_01_XY04_singlet05	0	60	ID277547	152.33	430.88	6.31	60	13.86203	39.21008	1.893	1800	0	60	ID302739	149.97	431.08	5.83	60	13.64727	39.22828	1.749	1800	0.214760000000002	-0.0181999999999931	0.144	0.215529806755355	0.259208598622809	13.880628985	39.2123175648	1.72815775	0.233358985000002	-0.0159624352000023	-0.0208422500000001	0.233904286445857	0.234831034156067	0.247243765000002	-0.0159824551999961	-0.0208422500000001	0.312696575328708	0.471628387947865	3.83172816345538	1.80435409307601	0.994666666666667	False	FALSE
Sox2-SCR_ESC	Batch70	Batch70_01_XY04_singlet06	0	60	ID313369	138.05	474.12	8.76	1	12.56255	43.14492	2.628	30	0	58	ID333826	138.29	474.7	8.01	1	12.58439	43.1977	2.403	30	-0.0218399999999992	-0.0527799999999985	0.225	0.0571201715683681	0.232137274042752	12.581798725	43.1454262352	2.460769	-0.00259127499999856	-0.0522737647999989	0.0577689999999995	0.0523379517414583	0.0779520272570968	0.00999402500000102	-0.0522937847999998	0.0577689999999995	NA	NA	NA	NA	0.979768786127168	False	FALSE
Sox2-SCR_ESC	Batch70	Batch70_01_XY04_singlet06	0	60	ID313530	143.57	471.92	8.81	2	13.06487	42.94472	2.643	60	0	58	ID333996	142.7	471.68	8.27	2	12.9857	42.92288	2.481	60	0.0791700000000013	0.0218400000000045	0.162	0.0821271849024451	0.181628396733552	13.083867565	42.9453143232	2.47572025	0.0981675650000007	0.0224343232000024	-0.00527974999999969	0.100698409498222	0.100836726620483	0.111255185000001	0.0224143032000015	-0.00527974999999969	0.125837676938036	0.140748946048359	NA	NA	0.950867052023121	False	FALSE
Sox2-SCR_ESC	Batch70	Batch70_01_XY04_singlet06	0	60	ID313852	144.01	472.18	9.04	3	13.10491	42.96838	2.712	90	0	58	ID333502	143.59	472.5	8.33	3	13.06669	42.9975	2.499	90	0.038219999999999	-0.0291199999999989	0.213	0.048049378768095	0.218352336374035	13.123887545	42.9689639128	2.544496	0.0571975449999993	-0.0285360872000098	0.0454959999999995	0.063920790254138	0.0784586097424206	0.0703252049999996	-0.0285561071999965	0.0454959999999995	0.065370069597215	0.0827733217118121	3.40017534910804	2.8486292166031	0.947976878612717	False	FALSE
Sox2-SCR_ESC	Batch70	Batch70_01_XY04_singlet06	0	60	ID313694	145.64	468.77	9.37	4	13.25324	42.65807	2.811	120	0	58	ID333668	145.86	468.53	9.22	4	13.27326	42.63623	2.766	120	-0.0200200000000024	0.0218400000000045	0.0449999999999995	0.0296274534849064	0.0538775092223114	13.27214338	42.6587904492	2.64317425	-0.00111662000000301	0.0225604491999931	-0.122825750000001	0.0225880656172652	0.124885489835259	0.0121593699999973	0.0225404292000064	-0.122825750000001	0.0774217049239056	0.185273667628152	4.6681720344587	2.17960467850825	0.930635838150289	False	FALSE
Sox2-SCR_ESC	Batch70	Batch70_01_XY04_singlet06	0	60	ID314005	145.07	471.83	10.17	5	13.20137	42.93653	3.051	150	0	58	ID334329	144.7	469.99	10.13	5	13.1677	42.76909	3.039	150	0.0336700000000008	0.167439999999992	0.0119999999999996	0.170791751850016	0.171212798879048	13.220299315	42.9371279268	2.88239425	0.0525993150000001	0.168037926799997	-0.15660575	0.176077916791716	0.235645483119819	0.0658234350000004	0.168017906799989	-0.15660575	0.155059757387847	0.158696618619232	5.07977523891417	1.2238394574432	0.916184971098266	False	FALSE
Sox2-SCR_ESC	Batch70	Batch70_01_XY04_singlet06	0	60	ID314335	142.12	469.84	10.86	6	12.93292	42.75544	3.258	180	0	58	ID334164	142.43	467.83	10	6	12.96113	42.57253	3	180	-0.0282099999999996	0.18291	0.258	0.185072613317043	0.317515152709283	12.95198354	42.7561176064	3.0887215	-0.00914646000000197	0.183587606399996	0.0887214999999997	0.183815306637428	0.204106764994357	0.00380921000000001	0.183567586400002	0.0887214999999997	0.0639340022055069	0.253521234279451	1.67851422260352	1.80541294307994	0.939306358381503	False	FALSE
Sox2-SCR_ESC	Batch70	Batch70_01_XY04_singlet06	0	60	ID314491	138.37	470.32	9.06	7	12.59167	42.79912	2.718	210	0	58	ID334483	139.23	469.28	9.23	7	12.66993	42.70448	2.769	210	-0.0782600000000002	0.0946400000000054	-0.0510000000000002	0.12280617736906	0.132975024722694	12.610904165	42.7997783872	2.5504765	-0.0590258349999981	0.0952983871999962	-0.2185235	0.112097421024604	0.245597947574114	-0.0464114149999997	0.0952783672000024	-0.2185235	0.101573113580003	0.323599424330972	1.29929784481663	2.68496770115102	0.936416184971098	False	FALSE
Sox2-SCR_ESC	Batch70	Batch70_01_XY04_singlet06	0	60	ID314149	140.97	475.91	8.39	8	12.82827	43.30781	2.517	240	0	58	ID334657	139.84	474.46	8.51	8	12.72544	43.17586	2.553	240	0.102830000000001	0.131950000000003	-0.036	0.167286614527287	0.171116368007275	12.847385865	43.3082445636	2.35012975	0.121945864999999	0.132384563599999	-0.20287025	0.17999018492729	0.271206203847225	0.134796885	0.132364543600005	-0.20287025	0.184964408654373	0.185625582031207	2.28984609475695	1.86092512311628	0.936416184971098	False	FALSE
Sox2-SCR_ESC	Batch70	Batch70_01_XY04_singlet06	0	60	ID314630	142.08	474.08	8.4	9	12.92928	43.14128	2.52	270	0	58	ID334968	141.33	473.8	8.19	9	12.86103	43.1158	2.457	270	0.0682500000000008	0.0254800000000017	0.0630000000000002	0.0728511695170379	0.0963135135897358	12.94834536	43.1417878368	2.35312	0.0873153599999981	0.0259878367999917	-0.10388	0.091100712145802	0.138167992507209	0.100267390000001	0.025967816800005	-0.10388	0.111859507860122	0.149370743767886	4.19669938395319	1.88818960491037	0.921965317919075	False	FALSE
Sox2-SCR_ESC	Batch70	Batch70_01_XY04_singlet06	0	60	ID314966	144.37	472.25	9.46	10	13.13767	42.97475	2.838	300	0	58	ID335306	143.59	472.34	8.61	10	13.06669	42.98294	2.583	300	0.0709800000000005	-0.00818999999999903	0.255	0.0714509377125315	0.264821140583603	13.156631165	42.97533111	2.6700865	0.0899411650000008	-0.0076088900000002	0.0870865000000003	0.0902624416276752	0.12542474576749	0.103101585000001	-0.0076289100000011	0.0870865000000003	0.0337160601638489	0.193920026905996	0.397971543916768	0.687792654244195	0.956647398843931	False	FALSE
Sox2-SCR_ESC	Batch70	Batch70_01_XY04_singlet06	0	60	ID314806	145.98	471.13	10.26	11	13.28418	42.87283	3.078	330	0	58	ID334814	145.81	471.89	9.35	11	13.26871	42.94199	2.805	330	0.0154699999999988	-0.0691600000000037	0.273	0.0708690799996759	0.28204862435403	13.30306791	42.8734559548	2.9093065	0.0343579099999989	-0.0685340451999963	0.1043065	0.0766640811008856	0.129449709436882	0.0476648399999995	-0.0685540652000043	0.1043065	0.0823717623481474	0.0841524547018069	5.46075363881348	1.24789978760376	0.930635838150289	False	FALSE
Sox2-SCR_ESC	Batch70	Batch70_01_XY04_singlet06	0	60	ID315137	145.51	472.42	8.99	12	13.24141	42.99022	2.697	360	0	58	ID335132	146.33	472.9	8.11	12	13.31603	43.0339	2.433	360	-0.0746200000000012	-0.0436800000000019	0.264	0.0864643672272015	0.277798644345145	13.260319295	42.9907943032	2.52954475	-0.0557107050000027	-0.0431056967999979	0.0965447500000001	0.0704399300696038	0.119510135556668	-0.0424465450000007	-0.0431257167999988	0.0965447500000001	0.0936304576992461	0.0939516225087828	5.17561359027238	1.13846994460394	0.919075144508671	False	FALSE
Sox2-SCR_ESC	Batch70	Batch70_01_XY04_singlet06	0	60	ID315308	144.49	472.05	9.12	13	13.14859	42.95655	2.736	390	0	58	ID335770	145.15	471.81	8	13	13.20865	42.93471	2.4	390	-0.06006	0.0218399999999974	0.336	0.0639076615125283	0.342023667602112	13.167545705	42.957139118	2.568418	-0.0411042950000002	0.022429117999998	0.168418	0.0468255101595795	0.174806324615858	-0.0279329550000007	0.0224090979999971	0.168418	0.0671226954580778	0.0983423627493276	4.76947401033726	1.59236425451032	0.968208092485549	False	FALSE
Sox2-SCR_ESC	Batch70	Batch70_01_XY04_singlet06	0	60	ID315597	144.71	472.15	9.75	14	13.16861	42.96565	2.925	420	0	58	ID335457	143.22	470.67	9.14	14	13.03302	42.83097	2.742	420	0.135590000000001	0.134679999999996	0.183	0.191110833026281	0.264598470328154	13.187555695	42.966235114	2.75680375	0.154535695000002	0.135265113999992	0.01480375	0.20537266637643	0.205905519859539	0.167727055	0.135245093999998	0.01480375	0.225864564521557	0.273152227356057	5.4534363798376	1.6008182237736	0.968208092485549	False	FALSE
Sox2-SCR_ESC	Batch70	Batch70_01_XY04_singlet06	0	60	ID315534	143.86	473.33	9.62	15	13.09126	43.07303	2.886	450	0	58	ID335604	142.28	471.61	8.99	15	12.94748	42.91651	2.697	450	0.143780000000001	0.15652	0.189	0.212535170736517	0.284415538956648	13.11024437	43.0735678668	2.7179305	0.16276437	0.157057866799988	0.0209304999999995	0.226184468222864	0.227150829836718	0.175878380000002	0.157037846800002	0.0209304999999995	0.0232673198683842	0.0240604496928091	0.68976242975609	1.07739462153695	0.982658959537572	False	FALSE
Sox2-SCR_ESC	Batch70	Batch70_01_XY04_singlet06	0	60	ID315814	143.18	473.31	9.32	16	13.02938	43.07121	2.796	480	0	58	ID335920	140.87	470.69	7.77	16	12.81917	42.83279	2.331	480	0.21021	0.238419999999998	0.465	0.317855848616946	0.563256016834262	13.04839531	43.0717486676	2.628223	0.22922531	0.238958667600002	0.297223	0.331127600126846	0.444957300529798	0.242277440000001	0.238938647600001	0.297223	0.105435176011446	0.295726430839069	5.95986060704696	0.970583021901619	0.979768786127168	False	FALSE
Sox2-SCR_ESC	Batch70	Batch70_01_XY04_singlet06	0	60	ID316156	138.83	470.85	9.59	17	12.63353	42.84735	2.877	510	0	58	ID336086	137.3	468.5	7.93	17	12.4943	42.6335	2.379	510	0.13923	0.213850000000001	0.498	0.255179966690178	0.559571993044684	12.652743235	42.847987166	2.70895975	0.158443235	0.214487165999998	0.32995975	0.266662714108996	0.424243373214053	0.171099515	0.214467146000004	0.32995975	0.075267200013448	0.0820782931013243	2.58319048470061	1.47529580104269	0.985549132947977	False	FALSE
Sox2-SCR_ESC	Batch70	Batch70_01_XY04_singlet06	0	60	ID316331	144.94	469.8	9.8	18	13.18954	42.7518	2.94	540	0	58	ID336256	142.25	467.92	8.9	18	12.94475	42.58072	2.67	540	0.24479	0.171079999999996	0.27	0.298647803440773	0.402604657822036	13.20847523	42.752479208	2.771755	0.26372523	0.171759208000005	0.101755	0.314725630464603	0.330766235423663	0.276937520000001	0.171739187999997	0.101755	0.11413746841958	0.255156363079178	2.42674384619544	2.30030160069007	0.98121387283237	False	FALSE
Sox2-SCR_ESC	Batch70	Batch70_01_XY04_singlet06	0	60	ID315977	144.55	469.96	8.66	19	13.15405	42.76636	2.598	570	0	58	ID336402	142.78	468.75	7.56	19	12.99298	42.65625	2.268	570	0.16107	0.110109999999999	0.33	0.1951096025315	0.383363739808553	13.173002975	42.7670328016	2.4308665	0.180022975	0.110782801599996	0.1628665	0.211379044983637	0.266845643547809	0.193199775	0.110762781600002	0.1628665	0.103586350814875	0.120269478702589	4.15468011793371	2.28942274689878	0.927745664739884	False	FALSE
Sox2-SCR_ESC	Batch70	Batch70_01_XY04_singlet06	0	60	ID316483	145.77	471.63	8.47	20	13.26507	42.91833	2.541	600	0	58	ID336557	143.58	469.23	7.52	20	13.06578	42.69993	2.256	600	0.19929	0.218400000000003	0.285	0.295660386423344	0.41065808661221	13.283967465	42.9189359348	2.37405175	0.218187465	0.219005934799995	0.11805175	0.309142959422895	0.330916281011993	0.231475285	0.218985914800001	0.11805175	0.114792252462372	0.12322996000546	3.74304976127504	2.57979887694761	0.933526011560694	False	FALSE
Sox2-SCR_ESC	Batch70	Batch70_01_XY04_singlet06	0	60	ID316653	144.09	467.27	9.62	21	13.11219	42.52157	2.886	630	0	58	ID336719	142.12	467.31	8.79	21	12.93292	42.52521	2.637	630	0.179270000000001	-0.00364000000000431	0.249	0.179306950506667	0.306841950358813	13.131163905	42.5223505092	2.7179305	0.198243905	-0.00285949080000591	0.0809305	0.198264526724486	0.214146137923462	0.211378845	-0.00287951080000681	0.0809305	0.222773728202735	0.225845347923991	3.39119692884533	2.55099588851216	0.956647398843931	False	FALSE
Sox2-SCR_ESC	Batch70	Batch70_01_XY04_singlet06	0	60	ID316820	146	468.66	11.22	22	13.286	42.64806	3.366	660	0	58	ID336873	146.26	466.16	10.78	22	13.30966	42.42056	3.234	660	-0.0236599999999996	0.227499999999999	0.132000000000001	0.228727011085266	0.2640834065215	13.304887	42.6487848536	3.1963705	-0.00477300000000014	0.228224853599997	-0.0376294999999995	0.228274758415686	0.231355450767839	0.00853575000000006	0.228204833599996	-0.0376294999999995	0.307482187152294	0.329547825081517	3.9523271866072	2.18334582365013	0.988439306358382	False	FALSE
Sox2-SCR_ESC	Batch70	Batch70_01_XY04_singlet06	0	60	ID316997	146.58	466.81	10.94	23	13.33878	42.47971	3.282	690	0	58	ID337029	145.84	465.15	9.78	23	13.27144	42.32865	2.934	690	0.0673399999999997	0.151060000000001	0.348	0.165389840074898	0.385302218005555	13.35764061	42.4805089276	3.1126435	0.0862006100000006	0.151858927599996	0.1786435	0.174618667547868	0.249810286314321	0.0995621399999997	0.151838907600002	0.1786435	0.118817331775581	0.246762170640616	3.29393712823028	2.43314917254333	0.991329479768786	False	FALSE
Sox2-SCR_ESC	Batch70	Batch70_01_XY04_singlet06	0	60	ID317159	148.08	466.32	9.01	24	13.47528	42.43512	2.703	720	0	58	ID337177	148.39	465.31	8.53	24	13.50349	42.34321	2.559	720	-0.0282099999999978	0.0919099999999986	0.144	0.0961418337665744	0.173145176658201	13.49407236	42.4359385472	2.53552525	-0.00941763999999701	0.0927285471999966	-0.0234747499999997	0.0932055546037442	0.0961162800807128	0.00408039000000215	0.0927085271999957	-0.0234747499999997	0.112308354405679	0.231224897994082	4.39410577962658	2.56679474177572	0.988439306358382	False	FALSE
Sox2-SCR_ESC	Batch70	Batch70_01_XY04_singlet06	0	60	ID317316	146.8	466.81	7.49	25	13.3588	42.47971	2.247	750	0	58	ID337327	146.78	465.45	7.43	25	13.35698	42.35595	2.229	750	0.00182000000000038	0.123760000000004	0.0180000000000002	0.123773381629497	0.125075377273071	13.3776506	42.4805089276	2.08100725	0.0206706000000008	0.124558927599992	-0.14799275	0.126262425722065	0.194535483143262	0.0340521500000008	0.124538907600005	-0.14799275	0.0437204701931124	0.131970496088735	3.40257134373534	0.837536125171714	0.988439306358382	False	FALSE
Sox2-SCR_ESC	Batch70	Batch70_01_XY04_singlet06	0	60	ID317488	144.87	465.97	7.32	26	13.18317	42.40327	2.196	780	0	58	ID337479	146.07	464.57	7.16	26	13.29237	42.27587	2.148	780	-0.1092	0.127400000000002	0.048	0.167795709122731	0.174526215795795	13.202108415	42.4041025612	2.030173	-0.0902615849999986	0.128232561200001	-0.117827	0.156814359924797	0.196147764217755	-0.0770556649999996	0.1282125412	-0.117827	0.111168530339756	0.115188604518693	2.29307818697099	2.04706264949488	1.02312138728324	False	FALSE
Sox2-SCR_ESC	Batch70	Batch70_01_XY04_singlet06	0	60	ID317664	146.81	467.18	8.05	27	13.35971	42.51338	2.415	810	0	58	ID337640	146.89	465.22	7.75	27	13.36699	42.33502	2.325	810	-0.00727999999999795	0.178359999999998	0.0900000000000003	0.178508509601081	0.199913201164904	13.378560145	42.5141641128	2.24846125	0.0115701450000021	0.179144112799996	-0.0765387499999997	0.179517356838326	0.19515291865043	0.0249526050000028	0.179124092799995	-0.0765387499999997	0.114007338512538	0.121253423963099	3.63756024904496	2.35875190982161	1.04046242774566	False	FALSE
Sox2-SCR_ESC	Batch70	Batch70_01_XY04_singlet06	0	60	ID317845	145.22	470.44	10.3	28	13.21502	42.81004	3.09	840	0	58	ID337820	145.39	468.4	9.84	28	13.23049	42.6244	2.952	840	-0.0154699999999988	0.185639999999999	0.138	0.186283468133916	0.231830823015405	13.23394249	42.8106935824	2.9212675	0.00345249000000081	0.186293582400005	-0.0307324999999996	0.18632557132779	0.18884306999961	0.0166902600000007	0.186273562399997	-0.0307324999999996	0.0109261731846245	0.0470913346542961	1.96535735628602	1.32084152579962	1.02312138728324	False	FALSE
Sox2-SCR_ESC	Batch70	Batch70_01_XY04_singlet06	0	60	ID318178	145.37	472.2	9.39	29	13.22867	42.9702	2.817	870	0	58	ID337993	146.19	469.92	8.84	29	13.30329	42.76272	2.652	870	-0.0746199999999995	0.207479999999997	0.165	0.220490577576455	0.275392619363698	13.247585665	42.970783112	2.64915475	-0.0557043349999997	0.208063111999998	-0.00284524999999958	0.215390880756163	0.215409672393044	-0.0424529150000001	0.208043091999997	-0.00284524999999958	0.0630224370211595	0.0689168069533733	0.360622341195705	0.937088139634893	1.01734104046243	False	FALSE
Sox2-SCR_ESC	Batch70	Batch70_01_XY04_singlet06	0	60	ID318010	150.17	469.59	9.17	30	13.66547	42.73269	2.751	900	0	58	ID338155	149.96	467.34	8.69	30	13.64636	42.52794	2.607	900	0.0191099999999977	0.204749999999997	0.144	0.205639866271107	0.251045323796319	13.684167265	42.7333776164	2.58336925	0.0378072649999996	0.205437616400005	-0.0236307499999997	0.208887537969348	0.210219922615479	0.0514954849999985	0.205417596399997	-0.0236307499999997	0.0939850790801676	0.0962560756521653	3.46634016940923	2.77513933797849	1.01734104046243	False	FALSE
Sox2-SCR_ESC	Batch70	Batch70_01_XY04_singlet06	0	60	ID318346	147.1	472.44	9.69	31	13.3861	42.99204	2.907	930	0	58	ID338314	148.58	470.66	8.84	31	13.52078	42.83006	2.652	930	-0.134680000000001	0.16198	0.255	0.210656646702639	0.330758556654246	13.40493695	42.9926135024	2.73886225	-0.115843050000002	0.162553502399987	0.0868622499999998	0.199607748786979	0.217688547817445	-0.102434200000001	0.162533482400001	0.0868622499999998	0.159791724309376	0.194273256540275	3.44123203435836	2.66843765802913	1.02601156069364	False	FALSE
Sox2-SCR_ESC	Batch70	Batch70_01_XY04_singlet06	0	60	ID318505	153.13	472.12	8.4	32	13.93483	42.96292	2.52	960	0	58	ID338482	152.09	470.93	7.93	32	13.84019	42.85463	2.379	960	0.0946399999999983	0.108290000000004	0.141	0.143817431836341	0.201406190818456	13.953392585	42.9635063152	2.35312	0.113202585	0.108876315199993	-0.0258799999999999	0.157063290625819	0.159181191295361	0.127160164999998	0.108856295200006	-0.0258799999999999	0.235785523019239	0.26135345377576	2.64022053777667	2.68161756960999	1.05780346820809	False	FALSE
Sox2-SCR_ESC	Batch70	Batch70_01_XY04_singlet06	0	60	ID318693	151	472.95	9.95	33	13.741	43.03845	2.985	990	0	58	ID338809	151.62	470.59	9.46	33	13.79742	42.82369	2.838	990	-0.0564199999999992	0.214759999999998	0.147	0.22204745889111	0.266296965810726	13.7596595	43.039003082	2.81660875	-0.037760500000001	0.215313081999994	-0.0213912500000002	0.218599127721467	0.219643265813339	-0.0239967499999985	0.215293062000001	-0.0213912500000002	0.1848707610174	0.184925247480475	2.75775484022512	2.58063954177148	1.03468208092486	False	FALSE
Sox2-SCR_ESC	Batch70	Batch70_01_XY04_singlet06	0	60	ID318891	147.79	471.71	11.56	34	13.44889	42.92561	3.468	1020	0	58	ID338664	148.27	470.53	10.79	34	13.49257	42.81823	3.237	1020	-0.0436800000000019	0.107379999999999	0.231	0.115924142438062	0.258455812084	13.467695555	42.9262127316	3.298039	-0.0248744450000018	0.107982731599996	0.0610390000000005	0.110810686929804	0.126509951619843	-0.0114028050000012	0.107962711600003	0.0610390000000005	0.108066699624118	0.135915994948026	2.301104485414	2.11242533398711	1.04046242774566	False	FALSE
Sox2-SCR_ESC	Batch70	Batch70_01_XY04_singlet06	0	60	ID319093	153.05	467.49	11.63	35	13.92755	42.54159	3.489	1050	0	58	ID338989	154.05	466.44	11.25	35	14.01855	42.44604	3.375	1050	-0.0909999999999993	0.0955499999999958	0.114	0.131949999999996	0.174375464157086	13.946116225	42.5423617004	3.31897075	-0.0724337750000004	0.0963217003999972	-0.0560292499999995	0.120517723711898	0.132905224066851	-0.0584834749999992	0.0963016803999963	-0.0560292499999995	0.048503289953324	0.126718366049909	4.83837539174563	2.12005034411836	1.01734104046243	False	FALSE
Sox2-SCR_ESC	Batch70	Batch70_01_XY04_singlet06	0	60	ID319267	162.47	466.66	10.61	36	14.78477	42.46606	3.183	1080	0	58	ID339156	160.93	466.3	9.28	36	14.64463	42.4333	2.784	1080	0.140139999999999	0.0327600000000032	0.399	0.143918161466855	0.424162041205952	14.802907615	42.4668649336	3.01396525	0.158277615000001	0.0335649335999904	0.22996525	0.161797429453191	0.281180412520543	0.173085134999999	0.0335449136000037	0.22996525	0.239921722477395	0.373303210469412	2.63414650545478	2.74602712715367	1.02601156069364	False	FALSE
Sox2-SCR_ESC	Batch70	Batch70_01_XY04_singlet06	0	60	ID319449	158.63	467.85	10.86	37	14.43533	42.57435	3.258	1110	0	58	ID339331	158.82	467.48	9.99	37	14.45262	42.54068	2.997	1110	-0.0172899999999991	0.0336700000000008	0.261	0.0378498745044157	0.263730189777355	14.453642335	42.575107286	3.0887215	0.00102233499999826	0.0344272859999961	0.0917214999999998	0.0344424620225928	0.0979750823037557	0.0154804150000007	0.0344072660000023	0.0917214999999998	0.157607079212641	0.209645715033726	3.40076617102146	2.90533514366031	1.04335260115607	False	FALSE
Sox2-SCR_ESC	Batch70	Batch70_01_XY04_singlet06	0	60	ID319630	156.62	469.21	12.18	38	14.25242	42.69811	3.654	1140	0	58	ID339495	158.26	469.04	10.92	38	14.40166	42.68264	3.276	1140	-0.149239999999999	0.0154699999999934	0.378	0.150039656424558	0.4066889456329	14.27082379	42.6988128316	3.4834345	-0.130836209999996	0.0161728315999952	0.2074345	0.131831992813296	0.245781907632305	-0.116561039999999	0.0161528115999943	0.2074345	0.133297302838275	0.176515351493741	0.142848675349706	1.44077410995377	1.00867052023121	False	FALSE
Sox2-SCR_ESC	Batch70	Batch70_01_XY04_singlet06	0	60	ID319813	157.08	471.87	12.26	39	14.29428	42.94017	3.678	1170	0	58	ID339652	157.96	471.62	11.25	39	14.37436	42.91742	3.375	1170	-0.0800799999999988	0.022750000000002	0.303	0.0832488372291163	0.31422821149604	14.31266286	42.9407663252	3.5073565	-0.0616971400000015	0.0233463252000021	0.1323565	0.0659665671725006	0.147884519395284	-0.0473801099999989	0.0233263052000012	0.1323565	0.0695518517804827	0.102343373845571	3.10753806484158	3.03019318029452	0.997109826589595	False	FALSE
Sox2-SCR_ESC	Batch70	Batch70_01_XY04_singlet06	0	60	ID319989	155.31	474.26	10.07	40	14.13321	43.15766	3.021	1200	0	58	ID339799	156.46	473.57	8.87	40	14.23786	43.09487	2.661	1200	-0.104649999999999	0.0627899999999997	0.36	0.122041823159112	0.380123935841983	14.151673395	43.1581606296	2.85249175	-0.086186605	0.0632906295999973	0.19149175	0.106929110519961	0.219323790307054	-0.0720306449999999	0.0632706095999964	0.19149175	0.0469382182212507	0.0754994974973233	2.02038844040317	2.43135381594632	1.00867052023121	False	FALSE
Sox2-SCR_ESC	Batch70	Batch70_01_XY04_singlet06	0	60	ID320179	151.13	477.4	9.21	41	13.75283	43.4434	2.763	1230	0	58	ID339960	152.29	476.33	8.41	41	13.85839	43.34603	2.523	1230	-0.105559999999999	0.097369999999998	0.24	0.143609994429355	0.279685234683563	13.771483585	43.443774904	2.59533025	-0.0869064149999996	0.0977449039999954	0.0723302500000003	0.13079293263063	0.149460550953029	-0.0731308349999988	0.0977248839999945	0.0723302500000003	0.034471835496046	0.124047452713534	5.76218640116434	2.21749926430301	1.01156069364162	False	FALSE
Sox2-SCR_ESC	Batch70	Batch70_01_XY04_singlet06	0	60	ID320369	146.8	478.45	9.79	42	13.3588	43.53895	2.937	1260	0	58	ID340133	148.03	477.09	8.53	42	13.47073	43.41519	2.559	1260	-0.111929999999999	0.123759999999997	0.378	0.166867799470117	0.413193492809361	13.3776506	43.539282862	2.76876475	-0.0930793999999988	0.124092862000005	0.20976475	0.155121929796248	0.260890903341367	-0.0796978499999987	0.124072841999997	0.20976475	0.0271540158499643	0.140091335802861	0.212343985370757	2.66757138942844	1.02890173410405	False	FALSE
Sox2-SCR_ESC	Batch70	Batch70_01_XY04_singlet06	0	60	ID320550	148.36	475.51	10.98	43	13.50076	43.27141	3.294	1290	0	58	ID340287	150.72	474.36	9.85	43	13.71552	43.16676	2.955	1290	-0.21476	0.104649999999999	0.339	0.238900565298619	0.414722172182776	13.51953962	43.2718605796	3.1246045	-0.195980379999998	0.105100579599991	0.169604500000001	0.222383545203322	0.279678614837546	-0.182456869999999	0.105080559599998	0.169604500000001	0.104499392257189	0.111950742124312	1.50929240869982	1.91857171061176	1.02890173410405	False	FALSE
Sox2-SCR_ESC	Batch70	Batch70_01_XY04_singlet06	NA	NA	NA	NA	NA	NA	44	NA	NA	NA	1320	NA	NA	NA	NA	NA	NA	44	NA	NA	NA	1320	NA	NA	NA	NA	NA	NA	NA	NA	NA	NA	NA	NA	NA	NA	NA	NA	NA	NA	NA	NA	1.01156069364162	False	FALSE
Sox2-SCR_ESC	Batch70	Batch70_01_XY04_singlet06	NA	NA	NA	NA	NA	NA	45	NA	NA	NA	1350	NA	NA	NA	NA	NA	NA	45	NA	NA	NA	1350	NA	NA	NA	NA	NA	NA	NA	NA	NA	NA	NA	NA	NA	NA	NA	NA	NA	NA	NA	NA	1	False	FALSE
Sox2-SCR_ESC	Batch70	Batch70_01_XY04_singlet06	0	60	ID321095	153.28	469.96	9.84	46	13.94848	42.76636	2.952	1380	0	58	ID340775	154.95	470.76	8.38	46	14.10045	42.83916	2.514	1380	-0.151969999999999	-0.0728000000000009	0.438	0.168507331887962	0.469295984321195	13.96703576	42.7670328016	2.783716	-0.133414239999999	-0.072127198400004	0.269716	0.15166308774323	0.309432404314433	-0.119443009999999	-0.0721472183999978	0.269716	NA	NA	NA	NA	1.00433526011561	False	FALSE
Sox2-SCR_ESC	Batch70	Batch70_01_XY04_singlet06	0	60	ID321264	152.66	473.93	8.53	47	13.89206	43.12763	2.559	1410	0	58	ID340925	155.02	473.27	7.72	47	14.10682	43.06757	2.316	1410	-0.214760000000002	0.06006	0.243	0.22300013721969	0.329815192494222	13.91064397	43.1281438428	2.39199325	-0.196176030000002	0.0605738427999967	0.0759932499999998	0.20531494143905	0.218927383448674	-0.182261220000003	0.0605538228000029	0.0759932499999998	0.146818574584992	0.243072412483875	NA	NA	1.03179190751445	False	FALSE
Sox2-SCR_ESC	Batch70	Batch70_01_XY04_singlet06	0	60	ID321426	152.28	475.45	7.67	48	13.85748	43.26595	2.301	1440	0	58	ID341082	154.47	475.5	6.51	48	14.05677	43.2705	1.953	1440	-0.19929	-0.00454999999999472	0.348	0.199341933872429	0.401050129784295	13.87608126	43.266402982	2.13483175	-0.180688740000001	-0.00409701800000306	0.18183175	0.180735182848499	0.256374709414448	-0.166808509999999	-0.00411703799999685	0.18183175	0.0664914015716104	0.124991577977107	2.93401193852463	2.99495143987915	1.02312138728324	False	FALSE
Sox2-SCR_ESC	Batch70	Batch70_01_XY04_singlet06	0	60	ID321604	153.41	473.98	7.44	49	13.96031	43.13218	2.232	1470	0	58	ID341246	155.09	473.15	6.63	49	14.11319	43.05665	1.989	1470	-0.152880000000001	0.0755300000000076	0.243	0.17052001436782	0.296860363302347	13.978859845	43.1326918408	2.066056	-0.134330155000001	0.076041840799995	0.0770560000000002	0.154359813729403	0.17252414100808	-0.120347095000001	0.0760218208000083	0.0770560000000002	0.0926331461927597	0.139852985529918	2.38164124262034	2.66769078432532	1.02890173410405	False	FALSE
Sox2-SCR_ESC	Batch70	Batch70_01_XY04_singlet06	0	60	ID321772	152.44	472.72	7.29	50	13.87204	43.01752	2.187	1500	0	58	ID341561	154.82	473.08	6.28	50	14.08862	43.05028	1.884	1500	-0.21658	-0.0327599999999961	0.303	0.21904363492236	0.373883824202117	13.89063398	43.0180822912	2.02120225	-0.197986019999998	-0.0321977087999983	0.13720225	0.20058702990824	0.243021838468216	-0.18409123	-0.0322177287999992	0.13720225	0.12561494674007	0.139271986535602	3.1347673285567	2.74128223849283	1.03179190751445	False	FALSE
Sox2-SCR_ESC	Batch70	Batch70_01_XY04_singlet06	0	60	ID321951	148.35	474.84	8.14	51	13.49985	43.21044	2.442	1530	0	58	ID341405	149.8	475.67	7.17	51	13.6318	43.28597	2.151	1530	-0.131950000000002	-0.0755300000000076	0.291	0.152038098514818	0.32832390013522	13.518630075	43.2109174064	2.2753735	-0.113169925000001	-0.0750525936000059	0.1243735	0.135795153560772	0.184144213139712	-0.0996473250000012	-0.0750726136000068	0.1243735	0.0946959040448463	0.0955609285714263	1.63340101599408	1.68493806604191	1.03757225433526	False	FALSE
Sox2-SCR_ESC	Batch70	Batch70_01_XY04_singlet06	0	60	ID322134	146.83	476.26	7.3	52	13.36153	43.33966	2.19	1560	0	58	ID341733	147.6	477.62	6.07	52	13.4316	43.46342	1.821	1560	-0.0700699999999976	-0.123759999999997	0.369	0.142219346433595	0.39545839540968	13.380379235	43.3400805496	2.0241925	-0.0512207650000001	-0.12333945040001	0.2031925	0.133552187522937	0.243152994734615	-0.0378364849999979	-0.123359470399997	0.2031925	0.0784359642072994	0.111196381425515	6.08963161362985	0.938761583808185	1.02023121387283	False	FALSE
Sox2-SCR_ESC	Batch70	Batch70_01_XY04_singlet06	0	60	ID322313	146.56	477.2	6.88	53	13.33696	43.4252	2.064	1590	0	58	ID342056	146.94	478.68	5.21	53	13.37154	43.55988	1.563	1590	-0.0345800000000001	-0.134679999999996	0.501	0.13904847643897	0.519937956683294	13.35582152	43.425582912	1.898602	-0.0157184800000003	-0.134297088000004	0.335602	0.135213824954371	0.36181691621978	-0.00235877000000073	-0.134317107999998	0.335602	0.0371313625308037	0.137517321722189	0.363609198891405	0.534529669099306	1.02601156069364	False	FALSE
Sox2-SCR_ESC	Batch70	Batch70_01_XY04_singlet06	0	60	ID322482	153.11	477.82	6.87	54	13.93301	43.48162	2.061	1620	0	58	ID341891	154	477.64	5.41	54	14.014	43.46524	1.623	1620	-0.0809899999999999	0.0163799999999981	0.438	0.0826298039450652	0.44572601954564	13.951573495	43.4819780872	1.89561175	-0.0624265049999977	0.0167380872000038	0.27261175	0.0646315100367434	0.28016851773119	-0.0484707449999995	0.0167180671999958	0.27261175	0.157917505002116	0.170016793232774	2.16667909544111	2.09149927708283	0.982658959537572	False	FALSE
Sox2-SCR_ESC	Batch70	Batch70_01_XY04_singlet06	0	60	ID322657	152.24	478.5	7.45	55	13.85384	43.5435	2.235	1650	0	58	ID342224	154.19	479.52	5.76	55	14.03129	43.63632	1.728	1650	-0.177449999999999	-0.0928199999999961	0.507	0.200259968291216	0.545117468900052	13.87244308	43.54383086	2.06904625	-0.15884692	-0.0924891399999979	0.34104625	0.183811275528531	0.387426289312545	-0.144970329999998	-0.0925091599999988	0.34104625	0.145748952198536	0.161015644759201	2.1216647271811	2.21123500944359	1.01156069364162	False	FALSE
Sox2-SCR_ESC	Batch70	Batch70_01_XY04_singlet06	0	60	ID322836	150.3	480.07	6.99	56	13.6773	43.68637	2.097	1680	0	58	ID342385	151.07	481.76	5.41	56	13.74737	43.84016	1.623	1680	-0.0700699999999976	-0.153790000000001	0.474	0.16900049999926	0.503226757039011	13.69599135	43.6866379972	1.93149475	-0.0513786499999984	-0.153522002800003	0.30849475	0.16189123206507	0.348393142580489	-0.0376785999999978	-0.153542022800004	0.30849475	0.123436322320284	0.127656279987344	1.77720668242238	1.86268311562788	1.01156069364162	False	FALSE
Sox2-SCR_ESC	Batch70	Batch70_01_XY04_singlet06	0	60	ID323032	153.74	482.25	7.65	57	13.99034	43.88475	2.295	1710	0	58	ID342715	153.23	482.66	5.99	57	13.94393	43.92206	1.797	1710	0.0464100000000016	-0.037309999999998	0.498	0.0595476632622977	0.501547529352902	14.00887483	43.88493071	2.12885125	0.0649448300000017	-0.03712929000001	0.33185125	0.0748091914114433	0.340178875367352	0.0789579200000023	-0.0371493099999967	0.33185125	0.164776640913254	0.166423758769309	1.30155175494394	1.35013222389296	1.00867052023121	False	FALSE
Sox2-SCR_ESC	Batch70	Batch70_01_XY04_singlet06	0	60	ID323216	154.53	481.45	7.68	58	14.06223	43.81195	2.304	1740	0	58	ID342555	153.88	481.31	6.56	58	14.00308	43.79921	1.968	1740	0.0591500000000007	0.0127400000000009	0.336	0.0605064467639615	0.341404496308997	14.080728885	43.812162742	2.137822	0.0776488850000003	0.0129527419999889	0.169822	0.0787218068076537	0.18718075368761	0.0917338650000001	0.0129327220000022	0.169822	0.0516859236145769	0.170073256438084	0.536671191894707	1.44558029760813	0.997109826589595	False	FALSE
Sox2-SCR_ESC	Batch70	Batch70_01_XY04_singlet06	0	60	ID323396	159.08	480.09	8.07	59	14.47628	43.68819	2.421	1770	0	58	ID342886	158.32	479.83	7.13	59	14.40712	43.66453	2.139	1770	0.0691600000000019	0.0236599999999996	0.282	0.0730951516860061	0.291319242756122	14.49457186	43.6884571964	2.25444175	0.0874518600000016	0.0239271963999954	0.11544175	0.090666082660628	0.146789428052862	0.101950890000001	0.0239071764000016	0.11544175	0.0149942071890552	0.0564095545035664	5.78328201791335	0.146244562342424	1.0028901734104	False	FALSE
Sox2-SCR_ESC	Batch70	Batch70_01_XY04_singlet06	0	60	ID323591	158.93	477.99	7.7	60	14.46263	43.49709	2.31	1800	0	58	ID343067	158.92	477.67	6.99	60	14.46172	43.46797	2.097	1800	0.000910000000001077	0.0291199999999989	0.213	0.0291342152803184	0.214983260976291	14.480928685	43.4974412804	2.1438025	0.0192086850000024	0.0294712803999957	0.0468025000000001	0.035178543856227	0.0585491584405318	0.0336940650000006	0.0294512604000019	0.0468025000000001	0.0684816108636455	0.096959154632465	2.23942157014931	0.969064546016702	1.03468208092486	False	FALSE
Sox2-SCR_ESC	Batch70	Batch70_01_XY04_singlet07	0	60	ID359421	253	511	21	1	23.023	46.501	6.3	30	0	60	ID390004	255	511	21	1	23.205	46.501	6.3	30	-0.181999999999999	0	0	0.181999999999999	0.181999999999999	23.0370185	46.50002956	6.120835	-0.1679815	-0.000970440000003236	-0.179165	0.167984303123963	0.245598907410118	-0.144935749999998	-0.000990459999997029	-0.179165	NA	NA	NA	NA	1.19537037037037	False	FALSE
Sox2-SCR_ESC	Batch70	Batch70_01_XY04_singlet07	0	60	ID358681	255.92	507.26	20.09	2	23.28872	46.16066	6.027	60	0	60	ID389455	257.66	508.99	19.47	2	23.44706	46.31809	5.841	60	-0.158340000000006	-0.157430000000005	0.186000000000001	0.223284035479484	0.290605850766986	23.30260564	46.1598393096	5.84872225	-0.144454359999997	-0.158250690400003	0.00772225000000049	0.214266990306688	0.214406101312787	-0.121142890000005	-0.158270710400004	0.00772225000000049	0.159069724815466	0.245418054685125	NA	NA	1.17407407407407	False	FALSE
Sox2-SCR_ESC	Batch70	Batch70_01_XY04_singlet07	0	60	ID358920	255.85	506.15	19.2	3	23.28235	46.05965	5.76	90	0	60	ID389210	258.16	507.33	18.8	3	23.49256	46.16703	5.64	90	-0.21021	-0.107379999999999	0.12	0.236048106325808	0.264799374055151	23.296238825	46.058873754	5.58259	-0.196321175000001	-0.108156246	-0.05741	0.224142314840803	0.231377797988903	-0.173016075	-0.108176266000001	-0.05741	0.0721129716610584	0.0971724789837697	3.79428944922645	2.67376863333169	1.11111111111111	False	FALSE
Sox2-SCR_ESC	Batch70	Batch70_01_XY04_singlet07	0	60	ID359175	253.32	507.06	19.86	4	23.05212	46.14246	5.958	120	0	60	ID389717	255.03	507.81	19.07	4	23.20773	46.21071	5.721	120	-0.155609999999999	-0.068249999999999	0.236999999999999	0.169919200209981	0.291618817294082	23.06612394	46.1416473176	5.7799465	-0.141606060000001	-0.069062682400002	0.0589464999999993	0.157549770958283	0.168215992673875	-0.118531189999999	-0.0690827023999958	0.0589464999999993	0.0670589994587674	0.134297224471174	4.53192571971154	2.2747561504594	1.0462962962963	False	FALSE
Sox2-SCR_ESC	Batch70	Batch70_01_XY04_singlet07	0	60	ID359632	254.49	506.73	18.51	5	23.15859	46.11243	5.553	150	0	60	ID390231	257.17	507.17	17.99	5	23.40247	46.15247	5.397	150	-0.243880000000001	-0.0400399999999976	0.156000000000001	0.247145010064942	0.292261280363993	23.172540705	46.1116305308	5.37626275	-0.229929295000002	-0.0408394692000016	-0.0207372499999998	0.233528034599137	0.234446958780228	-0.206747955000001	-0.0408594891999954	-0.0207372499999998	0.0926215276833538	0.122181207247517	2.20957035554297	2.48280552317181	1.02592592592593	False	FALSE
Sox2-SCR_ESC	Batch70	Batch70_01_XY04_singlet07	0	60	ID359873	254.5	506.28	19.11	6	23.1595	46.07148	5.733	180	0	60	ID390481	258.71	506.59	18.31	6	23.54261	46.09969	5.493	180	-0.383109999999999	-0.0282100000000014	0.24	0.384147206419621	0.452955931852094	23.17345025	46.0706985488	5.55567775	-0.369159749999998	-0.0289914512000067	0.0626777500000006	0.370296401903588	0.375563477467932	-0.3459775	-0.0290114712000005	0.0626777500000006	0.139732751105226	0.16273691639095	0.224747199855453	1.265843675375	1.08888888888889	False	FALSE
Sox2-SCR_ESC	Batch70	Batch70_01_XY04_singlet07	0	60	ID360113	254.27	501.25	18.5	7	23.13857	45.61375	5.55	210	0	60	ID390718	256.69	502	17.81	7	23.35879	45.682	5.343	210	-0.220219999999998	-0.068249999999999	0.207000000000001	0.230553488154048	0.309844978820053	23.152530715	45.61316995	5.3732725	-0.206259284999998	-0.0688300500000096	0.0302725000000006	0.217440723949573	0.2195379071777	-0.183097964999998	-0.0688500699999963	0.0302725000000006	0.167680818450304	0.17078336307652	2.98660530666948	2.76574510215276	1.06481481481481	False	FALSE
Sox2-SCR_ESC	Batch70	Batch70_01_XY04_singlet07	0	60	ID360362	254.94	501.67	17.92	8	23.19954	45.65197	5.376	240	0	60	ID390961	257.48	502.23	17.3	8	23.43068	45.70293	5.19	240	-0.23114	-0.0509599999999963	0.186	0.236690982506727	0.301029269673232	23.21347023	45.6513731332	5.199838	-0.217209770000004	-0.0515568668000057	0.00983800000000024	0.223244696908321	0.223461363420364	-0.193987480000001	-0.0515768867999995	0.00983800000000024	0.0204192163119922	0.0288879418624094	2.37316992944377	1.94418461135185	1.07777777777778	False	FALSE
Sox2-SCR_ESC	Batch70	Batch70_01_XY04_singlet07	0	60	ID361136	261.17	500.4	16.79	9	23.76647	45.5364	5.037	270	0	60	ID391187	262.91	501.38	16.28	9	23.92481	45.62558	4.884	270	-0.158339999999999	-0.0891799999999989	0.153	0.181726794942297	0.237557630902481	23.780116765	45.535853984	4.86193975	-0.144693234999998	-0.0897260160000073	-0.02206025	0.170255367615821	0.171678609127814	-0.120904015000001	-0.0897460360000011	-0.02206025	0.0824504506176782	0.0884057416694227	3.66858707008118	1.8907808465024	1.12962962962963	False	FALSE
Sox2-SCR_ESC	Batch70	Batch70_01_XY04_singlet07	0	60	ID360871	258.6	499.72	17.28	10	23.5326	45.47452	5.184	300	0	60	ID391451	260.32	500.32	16.92	10	23.68912	45.52912	5.076	300	-0.156519999999997	-0.0545999999999935	0.108	0.165769932134867	0.19784759386962	23.5463637	45.4740012112	5.008462	-0.142756299999999	-0.0551187888000015	-0.0675380000000008	0.153027585972166	0.167268716478811	-0.119200949999996	-0.0551388087999953	-0.0675380000000008	0.0346491068408272	0.0571733010235514	2.00292757767826	1.520483139998	1.11851851851852	False	FALSE
Sox2-SCR_ESC	Batch70	Batch70_01_XY04_singlet07	0	60	ID360599	263.46	501.89	15.9	11	23.97486	45.67199	4.77	330	0	60	ID391679	264.96	503.66	15.33	11	24.11136	45.83306	4.599	330	-0.136500000000002	-0.161070000000002	0.170999999999999	0.211129805806762	0.271692463826292	23.98840257	45.6713843244	4.5958075	-0.122957430000003	-0.161675675600002	-0.00319250000000082	0.20311955512191	0.203144642383629	-0.098959820000001	-0.161695695600002	-0.00319250000000082	0.108462313584886	0.126112714816692	3.37847850081266	2.72017584462015	1.09074074074074	False	FALSE
Sox2-SCR_ESC	Batch70	Batch70_01_XY04_singlet07	0	60	ID361392	265.29	501.66	16.31	12	24.14139	45.65106	4.893	360	0	60	ID391951	266.07	503.09	16.1	12	24.21237	45.78119	4.83	360	-0.0709799999999987	-0.130130000000001	0.0629999999999997	0.148229475139056	0.161062029355153	24.154849305	45.6504635336	4.71840775	-0.0575206949999973	-0.130726466399999	-0.11159225	0.142821704830578	0.181248088626543	-0.0333565549999975	-0.1307464864	-0.11159225	0.0725371761841211	0.13043062419857	1.82388088117033	2.14575912742529	1.00925925925926	False	FALSE
Sox2-SCR_ESC	Batch70	Batch70_01_XY04_singlet07	0	60	ID361658	267.45	498.78	16.54	13	24.33795	45.38898	4.962	390	0	60	ID392204	268.2	500.33	16.05	13	24.4062	45.53003	4.815	390	-0.068249999999999	-0.141050000000007	0.146999999999999	0.156694495755281	0.214853822400258	24.351311025	45.3884988488	4.7871835	-0.0548889750000008	-0.141531151199999	-0.027816500000001	0.151802063018088	0.154329595375604	-0.0305282749999982	-0.141551171200007	-0.027816500000001	0.0111687233552408	0.0845169608389243	4.52759941619075	2.56313269784325	1.02592592592593	False	FALSE
Sox2-SCR_ESC	Batch70	Batch70_01_XY04_singlet07	0	60	ID361910	268.98	500.2	17.11	14	24.47718	45.5182	5.133	420	0	60	ID392453	270.1	501.86	16.27	14	24.5791	45.66926	4.881	420	-0.10192	-0.151060000000001	0.252000000000001	0.182227357989958	0.310983616931826	24.49047141	45.517661992	4.95762775	-0.088628589999999	-0.151598008000001	0.076627750000001	0.175604621223236	0.191595394164418	-0.0641286600000015	-0.151618028000001	0.076627750000001	0.0350760242613105	0.110176807160323	4.74745854308743	0.344835311103108	1.02962962962963	False	FALSE
Sox2-SCR_ESC	Batch70	Batch70_01_XY04_singlet07	0	60	ID362191	267.45	501.74	16.56	15	24.33795	45.65834	4.968	450	0	60	ID392732	269.06	503.13	16.41	15	24.48446	45.78483	4.923	450	-0.146509999999999	-0.126489999999997	0.044999999999999	0.193558518799868	0.198720658714686	24.351311025	45.6577403304	4.793164	-0.133148975000001	-0.127089669599997	-0.129836000000001	0.184066383847207	0.225250572826325	-0.108788274999998	-0.127109689599997	-0.129836000000001	0.0509425152802358	0.212655636951247	5.49017859444567	2.61964895959417	1.05925925925926	False	FALSE
Sox2-SCR_ESC	Batch70	Batch70_01_XY04_singlet07	0	60	ID362451	267.68	499.14	16.23	16	24.35888	45.42174	4.869	480	0	60	ID393008	268.6	500.63	15.27	16	24.4426	45.55733	4.581	480	-0.0837200000000031	-0.135590000000001	0.288	0.159353966062978	0.329146907170644	24.37223056	45.4212444344	4.69448575	-0.0703694400000039	-0.136085565600006	0.113485750000001	0.15320293486284	0.190657165361416	-0.0459878100000033	-0.136105585599999	0.113485750000001	0.0634415049400506	0.251456355203287	3.50121620382478	3.05264971384445	1.04722222222222	False	FALSE
Sox2-SCR_ESC	Batch70	Batch70_01_XY04_singlet07	0	60	ID362706	268.91	499.21	15.88	17	24.47081	45.42811	4.764	510	0	60	ID393260	269.69	500.65	14.65	17	24.54179	45.55915	4.395	510	-0.0709799999999987	-0.131040000000006	0.369000000000001	0.149028997178406	0.397958090758313	24.484104595	45.4276116316	4.589827	-0.0576854049999973	-0.131538368400001	0.194827000000001	0.143631292939067	0.242048565871291	-0.0331918449999975	-0.131558388400009	0.194827000000001	0.0135799014229475	0.0824670399263823	0.483721284148429	0.132614911204331	1.06388888888889	False	FALSE
Sox2-SCR_ESC	Batch70	Batch70_01_XY04_singlet07	0	60	ID362963	268.38	498.78	15.52	18	24.42258	45.38898	4.656	540	0	60	ID393529	269.52	501.01	14.5	18	24.52632	45.59191	4.35	540	-0.103739999999998	-0.202930000000002	0.306	0.227909132111902	0.381547601879504	24.43589871	45.3884988488	4.482178	-0.0904212899999983	-0.203411151200001	0.132178	0.222603023604293	0.258888257365554	-0.0659759599999994	-0.203431171200002	0.132178	0.0789968043894706	0.100823570184498	3.9429912587593	2.34991191489954	1.02777777777778	False	FALSE
Sox2-SCR_ESC	Batch70	Batch70_01_XY04_singlet07	0	60	ID363215	260.94	496.03	15.92	19	23.74554	45.13873	4.776	570	0	60	ID393784	262.68	498.34	14.92	19	23.90388	45.34894	4.476	570	-0.158340000000003	-0.210209999999996	0.3	0.263172566389431	0.399073677032198	23.75919723	45.1383589588	4.601788	-0.144682770000003	-0.210581041200008	0.125788	0.255494576943921	0.284780792526029	-0.120914480000003	-0.210601061199995	0.125788	0.0554044068861208	0.0557716810075044	5.27010667161819	1.0665561050392	0.968518518518519	False	FALSE
Sox2-SCR_ESC	Batch70	Batch70_01_XY04_singlet07	0	60	ID363469	266.81	497.26	16.05	20	24.27971	45.25066	4.815	600	0	60	ID394024	268.21	498.02	15.01	20	24.40711	45.31982	4.503	600	-0.127399999999998	-0.0691599999999966	0.312	0.144961600432663	0.344031779927377	24.293100145	45.2502397096	4.64066125	-0.114009854999999	-0.0695802904000047	0.137661250000001	0.133565204485561	0.191807934144635	-0.0897073949999978	-0.0696003103999985	0.137661250000001	0.144412928369867	0.144900199951286	4.36479519810176	1.92478157514579	0.968518518518519	False	FALSE
Sox2-SCR_ESC	Batch70	Batch70_01_XY04_singlet07	0	60	ID363726	267.19	498.33	15.29	21	24.31429	45.34803	4.587	630	0	60	ID394279	268.26	499.58	14.32	21	24.41166	45.46178	4.296	630	-0.097369999999998	-0.113749999999996	0.290999999999999	0.149733027084871	0.327262859793161	24.327662855	45.3475668668	4.41340225	-0.0839971449999979	-0.114213133200003	0.11740225	0.141775033639609	0.184074573118003	-0.059660104999999	-0.114233153199997	0.11740225	0.0538045564311558	0.0574922375086713	3.95192091210315	2.3073667510303	1.02962962962963	False	FALSE
Sox2-SCR_ESC	Batch70	Batch70_01_XY04_singlet07	0	60	ID363979	270.27	495.78	15.28	22	24.59457	45.11598	4.584	660	0	60	ID394550	271	496.5	14.73	22	24.661	45.1815	4.419	660	-0.0664300000000004	-0.0655199999999994	0.165	0.0933049586034953	0.189554254238727	24.607802715	45.1156189688	4.410412	-0.0531972849999995	-0.0658810312000071	-0.0085879999999996	0.084677396059087	0.0851117803088825	-0.0285799649999987	-0.0659010512000009	-0.0085879999999996	0.0574627460721958	0.1384756667477	1.97759691471078	1.4030639037779	1.02407407407407	False	FALSE
Sox2-SCR_ESC	Batch70	Batch70_01_XY04_singlet07	0	60	ID364240	272.86	495.98	15.66	23	24.83026	45.13418	4.698	690	0	60	ID394814	273.66	497.23	14.87	23	24.90306	45.24793	4.461	690	-0.0728000000000009	-0.113750000000003	0.237	0.135051480924871	0.272778119540408	24.84337487	45.1338109608	4.5240415	-0.0596851300000019	-0.114119039200006	0.0630414999999998	0.128784587008887	0.143386542511142	-0.0348321200000008	-0.114139059200006	0.0630414999999998	0.0486414931714956	0.0865839484442847	3.58417192511114	2.87003030023873	1.00740740740741	False	FALSE
Sox2-SCR_ESC	Batch70	Batch70_01_XY04_singlet07	0	60	ID364498	273.78	498.36	14.63	24	24.91398	45.35076	4.389	720	0	60	ID395065	273.87	498.96	14.12	24	24.92217	45.40536	4.236	720	-0.00819000000000258	-0.0546000000000006	0.153	0.0552108331761088	0.162656804653234	24.92705301	45.3502956656	4.21604575	0.00488300999999325	-0.0550643343999937	-0.0199542499999996	0.0552804188621465	0.0587715645753697	0.0298197399999971	-0.0550843544000017	-0.0199542499999996	0.0875632409203487	0.120646656308981	2.43987192174702	2.64772832267083	1.02962962962963	False	FALSE
Sox2-SCR_ESC	Batch70	Batch70_01_XY04_singlet07	0	60	ID365535	273.37	494.92	14.61	25	24.87667	45.03772	4.383	750	0	60	ID395325	274.22	495.17	13.69	25	24.95402	45.06047	4.107	750	-0.0773499999999991	-0.022750000000002	0.276000000000001	0.0806262054173453	0.287535363042531	24.889761665	45.0373934032	4.21006525	-0.0642583350000017	-0.0230765968000028	0.103065250000001	0.0682763717316785	0.123628915284431	-0.0393589149999976	-0.0230966168000037	0.103065250000001	0.0762161509417434	0.14471592533175	1.96829691118326	2.39316372575755	0.994444444444444	False	FALSE
Sox2-SCR_ESC	Batch70	Batch70_01_XY04_singlet07	0	60	ID364754	275.26	491.1	15.15	26	25.04866	44.6901	4.545	780	0	60	ID395582	275.78	492.01	14.07	26	25.09598	44.77291	4.221	780	-0.0473199999999991	-0.082810000000002	0.324	0.0953765091623732	0.337746470743959	25.06166567	44.689926356	4.37153875	-0.0343143300000008	-0.0829836439999951	0.15053875	0.0897984321403603	0.175287403045482	-0.00924291999999838	-0.0830036640000031	0.15053875	0.0670509318284461	0.0821557098521632	2.46972338776643	1.41536816576681	1	False	FALSE
Sox2-SCR_ESC	Batch70	Batch70_01_XY04_singlet07	0	60	ID365008	272.98	491.42	14.49	27	24.84118	44.71922	4.347	810	0	60	ID396107	273.63	492.53	13.66	27	24.90033	44.82023	4.098	810	-0.0591499999999954	-0.101010000000002	0.249	0.117054442888768	0.275141313873434	24.85428941	44.7190335432	4.17418225	-0.0460405900000005	-0.101196456799997	0.0761822499999996	0.111177600245831	0.134774604475339	-0.0211766599999947	-0.101216476800005	0.0761822499999996	0.0217743128588577	0.0774790926168181	5.23731593950368	2.02596292834011	0.987037037037037	False	FALSE
Sox2-SCR_ESC	Batch70	Batch70_01_XY04_singlet07	0	60	ID365253	267.48	496.71	13.49	28	24.34068	45.20061	4.047	840	0	60	ID395827	269.3	497.8	13.12	28	24.5063	45.2998	3.936	840	-0.165620000000001	-0.0991900000000072	0.111	0.193050875418895	0.222687315534589	24.35403966	45.2002117316	3.87515725	-0.152260339999998	-0.0995882684000051	-0.0608427499999999	0.181936896587324	0.191840753145386	-0.12789691	-0.099608288400006	-0.0608427499999999	0.106732366365567	0.173688366492962	5.27736477680016	0.555607947883926	1.07037037037037	False	FALSE
Sox2-SCR_ESC	Batch70	Batch70_01_XY04_singlet07	0	60	ID366070	271.92	493.38	15.6	29	24.74472	44.89758	4.68	870	0	60	ID396349	273.17	495.15	14.68	29	24.85847	45.05865	4.404	870	-0.11375	-0.161069999999995	0.276	0.197186732312289	0.339202900046562	24.75787764	44.8973150648	4.5061	-0.10059236	-0.161334935200003	0.1021	0.190125706327048	0.2158059179132	-0.0758248899999998	-0.161354955199997	0.1021	0.0807721865977982	0.181863921395509	2.28646586190878	2.65923871843123	1.01851851851852	False	FALSE
Sox2-SCR_ESC	Batch70	Batch70_01_XY04_singlet07	0	60	ID365813	269.54	492.02	15.1	30	24.52814	44.77382	4.53	900	0	60	ID396603	270.36	492.28	14.2	30	24.60276	44.79748	4.26	900	-0.0746199999999995	-0.0236599999999996	0.27	0.0782811599300873	0.281119085086729	24.54140593	44.7736095192	4.3565875	-0.0613540700000001	-0.0238704807999923	0.0965874999999992	0.0658340471123242	0.116889977822898	-0.0368031799999997	-0.0238905008000003	0.0965874999999992	0.142895661497516	0.143001950095314	2.1643996248006	1.85748848447845	0.981481481481482	False	FALSE
Sox2-SCR_ESC	Batch70	Batch70_01_XY04_singlet07	0	60	ID366334	270.86	491.29	15.2	31	24.64826	44.70739	4.56	930	0	60	ID397350	271.99	492.02	14.33	31	24.75109	44.77382	4.299	930	-0.102830000000001	-0.0664299999999969	0.261	0.122421214664778	0.288284501491148	24.66146587	44.7072087484	4.38649	-0.0896241300000007	-0.0666112516000013	0.0874899999999998	0.111667110278612	0.141859238747343	-0.064953120000002	-0.066631271599995	0.0874899999999998	0.0511780481318056	0.0519803531810952	2.83577285574564	2.76913920114499	1.01111111111111	False	FALSE
Sox2-SCR_ESC	Batch70	Batch70_01_XY04_singlet07	0	60	ID366586	270.81	489.98	15.01	32	24.64371	44.58818	4.503	960	0	60	ID396849	272.43	491.4	14.08	32	24.79113	44.7174	4.224	960	-0.14742	-0.129219999999997	0.279	0.196036896527157	0.340986018481695	24.656918145	44.5880512008	4.32967525	-0.134211855	-0.129348799200002	0.10567525	0.186397247503882	0.214268971947844	-0.109545395000001	-0.129368819199996	0.10567525	0.0769705844367703	0.079089659160351	6.2476704429317	0.409451934430437	1.04814814814815	False	FALSE
Sox2-SCR_ESC	Batch70	Batch70_01_XY04_singlet07	0	60	ID367074	272.82	489.2	14.99	33	24.82662	44.5172	4.497	990	0	60	ID397107	273.85	490.96	14.12	33	24.92035	44.67736	4.236	990	-0.0937300000000008	-0.160159999999998	0.261	0.185570844962239	0.320246059304403	24.83973669	44.517102432	4.32369475	-0.0806133100000039	-0.160257568000006	0.0876947499999998	0.179390618066925	0.199678148599179	-0.0557639400000021	-0.160277588	0.0876947499999998	0.0620306125284042	0.064584017147426	1.66710051892285	1.72530385439897	1.04537037037037	False	FALSE
Sox2-SCR_ESC	Batch70	Batch70_01_XY04_singlet07	0	60	ID366814	276.2	487.52	13.49	34	25.1342	44.36432	4.047	1020	0	60	ID397596	277.92	489.48	12.86	34	25.29072	44.54268	3.858	1020	-0.156520000000004	-0.178360000000005	0.189	0.237298967549383	0.303367433980648	25.1471629	44.3642896992	3.87515725	-0.143557099999999	-0.178390300800004	0.0171572499999999	0.228979781596379	0.229621670596414	-0.118400150000003	-0.178410320800005	0.0171572499999999	0.0652080577993287	0.0960605523001538	3.94499357824875	1.82163124194993	0.966666666666667	False	FALSE
Sox2-SCR_ESC	Batch70	Batch70_01_XY04_singlet07	0	60	ID367304	277.79	490.39	12.56	35	25.27889	44.62549	3.768	1050	0	60	ID397836	279.11	492.98	11.77	35	25.39901	44.86118	3.531	1050	-0.12012	-0.235690000000005	0.237	0.264534667860382	0.355172620707175	25.291780555	44.6253447844	3.597064	-0.107229445000002	-0.235835215599998	0.0660639999999999	0.259068336143393	0.267359037416179	-0.0819278049999994	-0.235855235600006	0.0660639999999999	0.0680452069302364	0.0837974962737026	1.85470062377631	2.19316358570972	1.01666666666667	False	FALSE
Sox2-SCR_ESC	Batch70	Batch70_01_XY04_singlet07	0	60	ID367558	282.55	490.01	13.43	36	25.71205	44.59091	4.029	1080	0	60	ID398108	283.32	491.75	12.73	36	25.78212	44.74925	3.819	1080	-0.0700699999999976	-0.158340000000003	0.21	0.173151264794689	0.272178912665916	25.724723975	44.5907799996	3.85721575	-0.0573960249999992	-0.158470000400001	0.03821575	0.16854389550671	0.172822128966864	-0.031661224999997	-0.158490020400002	0.03821575	0.092261072982269	0.0963723540020791	1.99971273103447	2.0851236502183	0.962962962962963	False	FALSE
Sox2-SCR_ESC	Batch70	Batch70_01_XY04_singlet07	0	60	ID367799	280.31	491.2	11.83	37	25.50821	44.6992	3.549	1110	0	60	ID398606	281.59	492.3	11.82	37	25.62469	44.7993	3.546	1110	-0.116479999999999	-0.100100000000005	0.00300000000000011	0.153582552394472	0.15361184980333	25.520985895	44.699022352	3.37877575	-0.103704104999998	-0.100277648000009	-0.16722425	0.144257228873511	0.220848585846337	-0.0781731450000009	-0.100297668000003	-0.16722425	0.0744963662196515	0.218529865647541	1.25048720459042	1.18703337268337	1.02407407407407	False	FALSE
Sox2-SCR_ESC	Batch70	Batch70_01_XY04_singlet07	0	60	ID368070	280.34	489.27	12.69	38	25.51094	44.52357	3.807	1140	0	60	ID398356	281.37	491.46	12.26	38	25.60467	44.72286	3.678	1140	-0.0937300000000008	-0.199289999999998	0.129	0.220231280702809	0.255230909178334	25.52371453	44.5234696292	3.63593725	-0.0809554699999993	-0.199390370800003	-0.0420627500000004	0.215198299460483	0.219270570365122	-0.0554217799999996	-0.199410390799997	-0.0420627500000004	0.101690493312756	0.161264867570223	2.69293288843774	2.74744105678299	1.02777777777778	False	FALSE
Sox2-SCR_ESC	Batch70	Batch70_01_XY04_singlet07	0	60	ID368331	279.06	490.28	14.39	39	25.39446	44.61548	4.317	1170	0	60	ID398864	279.25	492.27	13.22	39	25.41175	44.79657	3.966	1170	-0.0172899999999991	-0.181090000000005	0.351	0.181913529458371	0.39533976804769	25.40729277	44.6153391888	4.14427975	-0.00445722999999987	-0.181230811200003	0.17827975	0.181285613956221	0.2542599911263	0.0209599800000007	-0.181250831200003	0.17827975	0.0785107818427722	0.233911864110851	1.57856890620088	0.753270959161825	1.02592592592593	False	FALSE
Sox2-SCR_ESC	Batch70	Batch70_01_XY04_singlet07	0	60	ID368607	282.25	490.21	15.35	40	25.68475	44.60911	4.605	1200	0	60	ID399133	283.25	492.32	14.59	40	25.77575	44.80112	4.377	1200	-0.0910000000000011	-0.192010000000003	0.228	0.212482564225871	0.311661419011082	25.697437625	44.6089719916	4.43134375	-0.0783123749999994	-0.192148008400004	0.0543437500000001	0.207493819691644	0.214492257142982	-0.0526048750000001	-0.192168028400005	0.0543437500000001	0.0743705122066189	0.144537556302418	3.05550582736857	2.94018518886148	1.02037037037037	False	FALSE
Sox2-SCR_ESC	Batch70	Batch70_01_XY04_singlet07	0	60	ID368845	284.33	489.87	14.89	41	25.87403	44.57817	4.467	1230	0	60	ID399401	286.19	491.44	14.56	41	26.04329	44.72104	4.368	1230	-0.169260000000001	-0.142870000000002	0.0989999999999993	0.221496691848887	0.24261447710308	25.886622985	44.5780456052	4.29379225	-0.156667015	-0.142994394800006	-0.0742077500000011	0.212113060732314	0.224719248604326	-0.130770235	-0.1430144148	-0.0742077500000011	0.092335806889138	0.158276307090223	5.57449601838048	0.391522046723616	0.964814814814815	False	FALSE
Sox2-SCR_ESC	Batch70	Batch70_01_XY04_singlet07	0	60	ID369085	280.6	490.27	14.12	42	25.5346	44.61457	4.236	1260	0	60	ID399631	282	492.48	13.31	42	25.662	44.81568	3.993	1260	-0.127399999999998	-0.20111	0.243	0.23806720080683	0.340183762252109	25.5473627	44.6144295892	4.063543	-0.114637299999998	-0.2012504108	0.0705430000000002	0.231610531708855	0.24211516525707	-0.0890799499999986	-0.201270430800001	0.0705430000000002	0.0716368847980826	0.161507346238915	2.75329831940442	2.8856616076946	0.977777777777778	False	FALSE
Sox2-SCR_ESC	Batch70	Batch70_01_XY04_singlet07	0	60	ID369317	283.03	493.41	12.89	43	25.75573	44.90031	3.867	1290	0	60	ID399860	283.29	494.58	11.97	43	25.77939	45.00678	3.591	1290	-0.0236600000000031	-0.106469999999995	0.276	0.10906721092977	0.296768691913414	25.768382135	44.9000438636	3.69574225	-0.0110078650000069	-0.106736136399995	0.10474225	0.107302264214026	0.149949040812268	0.0147706149999962	-0.106756156399996	0.10474225	0.140420397080259	0.144525003431033	1.6880178432888	1.40840388624206	0.977777777777778	False	FALSE
Sox2-SCR_ESC	Batch70	Batch70_01_XY04_singlet07	0	60	ID369564	285.82	493.73	13.37	44	26.00962	44.92943	4.011	1320	0	60	ID400100	286.16	494.31	12.21	44	26.04056	44.98221	3.663	1320	-0.0309400000000011	-0.0527799999999985	0.347999999999999	0.0611801601828559	0.353336966647985	26.02214519	44.9291510508	3.83927425	-0.0184148100000066	-0.0530589492000004	0.176274249999999	0.0561636654568108	0.18500532027649	0.00761755999999991	-0.0530789692000013	0.176274249999999	0.0541517000798335	0.0897175213965263	0.964909796610119	1.02085353939856	0.955555555555556	False	FALSE
Sox2-SCR_ESC	Batch70	Batch70_01_XY04_singlet07	0	60	ID369815	286.75	495.06	13.48	45	26.09425	45.05046	4.044	1350	0	60	ID400333	285.95	495.83	12.02	45	26.02145	45.12053	3.606	1350	0.0728000000000009	-0.0700700000000012	0.438	0.101042787471448	0.449503776291145	26.106732875	45.0501277976	3.872167	0.0852828750000008	-0.0704022023999968	0.266167	0.110587697647776	0.288226492120408	0.111399875	-0.0704222223999977	0.266167	0.105221468048675	0.138391704378843	4.41432180551155	1.17762195405363	0.990740740740741	False	FALSE
Sox2-SCR_ESC	Batch70	Batch70_01_XY04_singlet07	0	60	ID370080	285.57	492.09	13.55	46	25.98687	44.78019	4.065	1380	0	60	ID400583	285.77	493.43	12.89	46	26.00507	44.90213	3.867	1380	-0.0181999999999967	-0.121940000000002	0.198	0.123290727956324	0.233247944471115	25.999406565	44.7799767164	3.89309875	-0.00566343499999533	-0.122153283600007	0.0260987500000005	0.122284501022259	0.125038569816778	0.0203461850000046	-0.1221733036	0.0260987500000005	0.104732749739442	0.261919288190173	3.82399734525956	2.55224451748298	0.942592592592593	False	FALSE
Sox2-SCR_ESC	Batch70	Batch70_01_XY04_singlet07	0	60	ID370341	286.28	493.18	13.84	47	26.05148	44.87938	4.152	1410	0	60	ID400820	286.02	494.38	13.12	47	26.02782	44.98858	3.936	1410	0.0236599999999996	-0.109199999999994	0.216000000000001	0.111733771081078	0.243188066319051	26.06398426	44.8791230728	3.979816	0.0361642599999996	-0.109456927200007	0.0438160000000005	0.115276505036435	0.123322805958246	0.0622384899999986	-0.109476947199994	0.0438160000000005	0.04377399552301	0.0472235495448087	2.91903657544162	2.35377521078839	0.956481481481481	False	FALSE
Sox2-SCR_ESC	Batch70	Batch70_01_XY04_singlet07	0	60	ID370596	286.77	496.12	13.41	48	26.09607	45.14692	4.023	1440	0	60	ID401074	287.12	497.07	12.96	48	26.12792	45.23337	3.888	1440	-0.0318500000000022	-0.0864499999999992	0.135	0.0921304781274905	0.163441197376916	26.108551965	45.1465453552	3.85123525	-0.0193680350000029	-0.0868246448000036	-0.0367647500000001	0.0889586405269782	0.096256358579424	0.00675078499999771	-0.0868446647999974	-0.0367647500000001	0.0599258342687051	0.10042092851275	2.46004020827942	2.39004428461745	0.964814814814815	False	FALSE
Sox2-SCR_ESC	Batch70	Batch70_01_XY04_singlet07	0	60	ID370854	286.69	497.47	13.39	49	26.08879	45.26977	4.017	1470	0	60	ID401335	286.91	499.5	13.07	49	26.10881	45.4545	3.921	1470	-0.0200200000000024	-0.184730000000002	0.0960000000000005	0.185811660828918	0.209145818270414	26.101275605	45.2693413012	3.84525475	-0.00753439500000397	-0.185158698799995	-0.0757452499999993	0.185311928513313	0.200194539752926	0.0185771449999983	-0.185178718800003	-0.0757452499999993	0.0990426623578226	0.106437438653773	2.07776894641982	1.54653093912363	1	False	FALSE
Sox2-SCR_ESC	Batch70	Batch70_01_XY04_singlet07	0	60	ID371118	289.08	494.92	12.55	50	26.30628	45.03772	3.765	1500	0	60	ID401578	289.77	496.11	11.98	50	26.36907	45.14601	3.594	1500	-0.0627899999999997	-0.108290000000004	0.171	0.125177107331975	0.211920523310039	26.31865686	45.0373934032	3.59407375	-0.0504131399999999	-0.108616596799997	7.37500000003166e-05	0.119745771470532	0.119745794181405	-0.0240841100000004	-0.108636616800005	7.37500000003166e-05	0.0876280551921185	0.115875781843114	3.53036884949001	2.66989623026436	0.946296296296296	False	FALSE
Sox2-SCR_ESC	Batch70	Batch70_01_XY04_singlet07	0	60	ID371366	289.05	494.58	12.49	51	26.30355	45.00678	3.747	1530	0	60	ID401817	290.19	496.36	11.47	51	26.40729	45.16876	3.441	1530	-0.103739999999998	-0.161980000000007	0.306	0.192352561719364	0.361435344148856	26.315928225	45.0064670168	3.57613225	-0.0913617749999993	-0.162292983200004	0.135132249999999	0.186241741634649	0.230101523934913	-0.0650354749999984	-0.162313003200005	0.135132249999999	0.0675142114841394	0.150993268639946	1.98139329291002	1.10370294333929	0.961111111111111	False	FALSE
Sox2-SCR_ESC	Batch70	Batch70_01_XY04_singlet07	0	60	ID371637	290.27	493.06	12.23	52	26.41457	44.86846	3.669	1560	0	60	ID402079	290.92	494.72	11.6	52	26.47372	45.01952	3.48	1560	-0.0591500000000025	-0.151060000000008	0.189	0.162227759954956	0.249075984591054	26.426892715	44.8682078776	3.49838575	-0.0468272850000027	-0.1513121224	0.0183857500000002	0.158392401982116	0.159455914938037	-0.0203899650000032	-0.151332142400008	0.0183857500000002	0.045976090167266	0.125473288509222	2.4636914402114	2.85733096192357	0.927777777777778	False	FALSE
Sox2-SCR_ESC	Batch70	Batch70_01_XY04_singlet07	0	60	ID371912	289.49	493.43	12.54	53	26.34359	44.90213	3.762	1590	0	60	ID402340	290.49	494.29	11.8	53	26.43459	44.98039	3.54	1590	-0.0910000000000011	-0.0782600000000073	0.222	0.120023446042852	0.252368039973371	26.355948205	44.9018630628	3.5910835	-0.0786417950000029	-0.078526937200003	0.0510834999999994	0.111135106005419	0.122313268941214	-0.0522754550000002	-0.0785469572000039	0.0510834999999994	0.079462995520801	0.0859273560177507	1.74252110556028	1.99540695509399	0.924074074074074	False	FALSE
Sox2-SCR_ESC	Batch70	Batch70_01_XY04_singlet07	0	60	ID372179	293.51	494.24	13.53	54	26.70941	44.97584	4.059	1620	0	60	ID402586	294.04	495.84	12.4	54	26.75764	45.12144	3.72	1620	-0.0482300000000038	-0.145599999999995	0.339	0.153380223301437	0.372083986352542	26.721585295	44.9755406304	3.88711825	-0.0360547050000051	-0.145899369600002	0.16711825	0.150288282318734	0.224755594558574	-0.0093225450000034	-0.145919389599996	0.16711825	0.079899919430243	0.140883144245584	3.29626212082337	1.7770526308598	0.901851851851852	False	FALSE
Sox2-SCR_ESC	Batch70	Batch70_01_XY04_singlet07	0	60	ID372423	292.88	496.07	12.1	55	26.65208	45.14237	3.63	1650	0	60	ID402828	293.01	498.01	11.22	55	26.66391	45.31891	3.366	1650	-0.0118299999999998	-0.176540000000003	0.264	0.176935922016986	0.31780862244439	26.66428396	45.1419973572	3.4595125	0.000373960000001006	-0.176912642799998	0.0935124999999997	0.176913038040053	0.200106998090549	0.0270487899999985	-0.176932662800006	0.0935124999999997	0.0477985054605352	0.0877639080563492	0.297176721223056	1.97731942287097	0.942592592592593	False	FALSE
Sox2-SCR_ESC	Batch70	Batch70_01_XY04_singlet07	0	60	ID372665	291.66	497.48	11.43	56	26.54106	45.27068	3.429	1680	0	60	ID403059	291.23	497.97	10.34	56	26.50193	45.31527	3.102	1680	0.0391300000000001	-0.0445899999999995	0.327	0.0593247418873438	0.332337817589272	26.55331947	45.2702509008	3.25916575	0.0513894700000002	-0.0450190992000046	0.15716575	0.068319813521853	0.171372897194169	0.0779532799999991	-0.0450391191999984	0.15716575	0.141376002014229	0.155044865058762	1.90850970266191	2.10465621729998	0.976851851851852	False	FALSE
Sox2-SCR_ESC	Batch70	Batch70_01_XY04_singlet07	0	60	ID372920	291.04	497.93	11.08	57	26.48464	45.31163	3.324	1710	0	60	ID403318	291.86	499.04	10.21	57	26.55926	45.41264	3.063	1710	-0.0746199999999995	-0.101010000000002	0.261	0.125583297058169	0.289641441268338	26.49692768	45.3111828828	3.154507	-0.0623323199999994	-0.101457117200006	0.0915069999999996	0.11907503830408	0.150174551093446	-0.0358249300000004	-0.1014771372	0.0915069999999996	0.127006814567457	0.142974831345013	2.39960432476114	2.47447807197602	0.959259259259259	False	FALSE
Sox2-SCR_ESC	Batch70	Batch70_01_XY04_singlet07	0	60	ID373169	291.28	496.99	9.99	58	26.50648	45.22609	2.997	1740	0	60	ID403549	292.29	498.28	8.98	58	26.59839	45.34348	2.694	1740	-0.0919100000000057	-0.11739	0.303	0.14909010765306	0.337693441156326	26.51875676	45.2256805204	2.82856975	-0.0796332400000068	-0.117799479600002	0.13456975	0.142190612583708	0.195773307480853	-0.0531040100000055	-0.117819499600003	0.13456975	0.0237831750289909	0.049193900557103	0.297073760047073	1.56214233532287	0.910185185185185	False	FALSE
Sox2-SCR_ESC	Batch70	Batch70_01_XY04_singlet07	0	60	ID373426	293.15	498.26	10.53	59	26.67665	45.34166	3.159	1770	0	60	ID403813	294.18	499.88	9.54	59	26.77038	45.48908	2.862	1770	-0.0937300000000043	-0.147419999999997	0.297	0.174693930346764	0.344567800730132	26.688841675	45.3411996696	2.99004325	-0.0815383250000004	-0.147880330400007	0.12804325	0.168870040454252	0.211924902816029	-0.0548389250000056	-0.147900350399993	0.12804325	0.0301308399303522	0.0308295753645505	0.755640437154516	1.41153459487262	0.887037037037037	False	FALSE
Sox2-SCR_ESC	Batch70	Batch70_01_XY04_singlet07	0	60	ID373695	297.3	498.68	11.46	60	27.0543	45.37988	3.438	1800	0	60	ID404081	297.78	500.05	10.39	60	27.09798	45.50455	3.117	1800	-0.0436799999999948	-0.124670000000002	0.321	0.132100534821022	0.34711892961923	27.06630285	45.3794028528	3.2681365	-0.0316771499999966	-0.125147147200003	0.1511365	0.129093959132182	0.198764916211769	-0.004600099999994	-0.125167167200004	0.1511365	0.0551428794658572	0.0597832363739917	2.05334044812455	2.09449896924023	0.917592592592593	False	FALSE
Sox2-SCR_ESC	Batch70	Batch70_01_XY05_singlet08	NA	NA	NA	NA	NA	NA	1	NA	NA	NA	30	NA	NA	NA	NA	NA	NA	1	NA	NA	NA	30	NA	NA	NA	NA	NA	NA	NA	NA	NA	NA	NA	NA	NA	NA	NA	NA	NA	NA	NA	NA	0.78319783197832	False	FALSE
Sox2-SCR_ESC	Batch70	Batch70_01_XY05_singlet08	NA	NA	NA	NA	NA	NA	2	NA	NA	NA	60	NA	NA	NA	NA	NA	NA	2	NA	NA	NA	60	NA	NA	NA	NA	NA	NA	NA	NA	NA	NA	NA	NA	NA	NA	NA	NA	NA	NA	NA	NA	0.777777777777778	False	FALSE
Sox2-SCR_ESC	Batch70	Batch70_01_XY05_singlet08	NA	NA	NA	NA	NA	NA	3	NA	NA	NA	90	NA	NA	NA	NA	NA	NA	3	NA	NA	NA	90	NA	NA	NA	NA	NA	NA	NA	NA	NA	NA	NA	NA	NA	NA	NA	NA	NA	NA	NA	NA	0.772357723577236	False	FALSE
Sox2-SCR_ESC	Batch70	Batch70_01_XY05_singlet08	NA	NA	NA	NA	NA	NA	4	NA	NA	NA	120	NA	NA	NA	NA	NA	NA	4	NA	NA	NA	120	NA	NA	NA	NA	NA	NA	NA	NA	NA	NA	NA	NA	NA	NA	NA	NA	NA	NA	NA	NA	0.815718157181572	False	FALSE
Sox2-SCR_ESC	Batch70	Batch70_01_XY05_singlet08	NA	NA	NA	NA	NA	NA	5	NA	NA	NA	150	NA	NA	NA	NA	NA	NA	5	NA	NA	NA	150	NA	NA	NA	NA	NA	NA	NA	NA	NA	NA	NA	NA	NA	NA	NA	NA	NA	NA	NA	NA	0.868563685636856	False	FALSE
Sox2-SCR_ESC	Batch70	Batch70_01_XY05_singlet08	NA	NA	NA	NA	NA	NA	6	NA	NA	NA	180	NA	NA	NA	NA	NA	NA	6	NA	NA	NA	180	NA	NA	NA	NA	NA	NA	NA	NA	NA	NA	NA	NA	NA	NA	NA	NA	NA	NA	NA	NA	0.899728997289973	False	FALSE
Sox2-SCR_ESC	Batch70	Batch70_01_XY05_singlet08	NA	NA	NA	NA	NA	NA	7	NA	NA	NA	210	NA	NA	NA	NA	NA	NA	7	NA	NA	NA	210	NA	NA	NA	NA	NA	NA	NA	NA	NA	NA	NA	NA	NA	NA	NA	NA	NA	NA	NA	NA	0.925474254742547	False	FALSE
Sox2-SCR_ESC	Batch70	Batch70_01_XY05_singlet08	NA	NA	NA	NA	NA	NA	8	NA	NA	NA	240	NA	NA	NA	NA	NA	NA	8	NA	NA	NA	240	NA	NA	NA	NA	NA	NA	NA	NA	NA	NA	NA	NA	NA	NA	NA	NA	NA	NA	NA	NA	0.962059620596206	False	FALSE
Sox2-SCR_ESC	Batch70	Batch70_01_XY05_singlet08	NA	NA	NA	NA	NA	NA	9	NA	NA	NA	270	NA	NA	NA	NA	NA	NA	9	NA	NA	NA	270	NA	NA	NA	NA	NA	NA	NA	NA	NA	NA	NA	NA	NA	NA	NA	NA	NA	NA	NA	NA	0.994579945799458	False	FALSE
Sox2-SCR_ESC	Batch70	Batch70_01_XY05_singlet08	NA	NA	NA	NA	NA	NA	10	NA	NA	NA	300	NA	NA	NA	NA	NA	NA	10	NA	NA	NA	300	NA	NA	NA	NA	NA	NA	NA	NA	NA	NA	NA	NA	NA	NA	NA	NA	NA	NA	NA	NA	0.981029810298103	False	FALSE
Sox2-SCR_ESC	Batch70	Batch70_01_XY05_singlet08	NA	NA	NA	NA	NA	NA	11	NA	NA	NA	330	NA	NA	NA	NA	NA	NA	11	NA	NA	NA	330	NA	NA	NA	NA	NA	NA	NA	NA	NA	NA	NA	NA	NA	NA	NA	NA	NA	NA	NA	NA	0.926829268292683	False	FALSE
Sox2-SCR_ESC	Batch70	Batch70_01_XY05_singlet08	NA	NA	NA	NA	NA	NA	12	NA	NA	NA	360	NA	NA	NA	NA	NA	NA	12	NA	NA	NA	360	NA	NA	NA	NA	NA	NA	NA	NA	NA	NA	NA	NA	NA	NA	NA	NA	NA	NA	NA	NA	0.921409214092141	False	FALSE
Sox2-SCR_ESC	Batch70	Batch70_01_XY05_singlet08	NA	NA	NA	NA	NA	NA	13	NA	NA	NA	390	NA	NA	NA	NA	NA	NA	13	NA	NA	NA	390	NA	NA	NA	NA	NA	NA	NA	NA	NA	NA	NA	NA	NA	NA	NA	NA	NA	NA	NA	NA	0.926829268292683	False	FALSE
Sox2-SCR_ESC	Batch70	Batch70_01_XY05_singlet08	NA	NA	NA	NA	NA	NA	14	NA	NA	NA	420	NA	NA	NA	NA	NA	NA	14	NA	NA	NA	420	NA	NA	NA	NA	NA	NA	NA	NA	NA	NA	NA	NA	NA	NA	NA	NA	NA	NA	NA	NA	0.97289972899729	False	FALSE
Sox2-SCR_ESC	Batch70	Batch70_01_XY05_singlet08	NA	NA	NA	NA	NA	NA	15	NA	NA	NA	450	NA	NA	NA	NA	NA	NA	15	NA	NA	NA	450	NA	NA	NA	NA	NA	NA	NA	NA	NA	NA	NA	NA	NA	NA	NA	NA	NA	NA	NA	NA	1.03252032520325	False	FALSE
Sox2-SCR_ESC	Batch70	Batch70_01_XY05_singlet08	NA	NA	NA	NA	NA	NA	16	NA	NA	NA	480	NA	NA	NA	NA	NA	NA	16	NA	NA	NA	480	NA	NA	NA	NA	NA	NA	NA	NA	NA	NA	NA	NA	NA	NA	NA	NA	NA	NA	NA	NA	0.994579945799458	False	FALSE
Sox2-SCR_ESC	Batch70	Batch70_01_XY05_singlet08	NA	NA	NA	NA	NA	NA	17	NA	NA	NA	510	NA	NA	NA	NA	NA	NA	17	NA	NA	NA	510	NA	NA	NA	NA	NA	NA	NA	NA	NA	NA	NA	NA	NA	NA	NA	NA	NA	NA	NA	NA	1.03252032520325	False	FALSE
Sox2-SCR_ESC	Batch70	Batch70_01_XY05_singlet08	NA	NA	NA	NA	NA	NA	18	NA	NA	NA	540	NA	NA	NA	NA	NA	NA	18	NA	NA	NA	540	NA	NA	NA	NA	NA	NA	NA	NA	NA	NA	NA	NA	NA	NA	NA	NA	NA	NA	NA	NA	1.00271002710027	False	FALSE
Sox2-SCR_ESC	Batch70	Batch70_01_XY05_singlet08	NA	NA	NA	NA	NA	NA	19	NA	NA	NA	570	NA	NA	NA	NA	NA	NA	19	NA	NA	NA	570	NA	NA	NA	NA	NA	NA	NA	NA	NA	NA	NA	NA	NA	NA	NA	NA	NA	NA	NA	NA	0.970189701897019	False	FALSE
Sox2-SCR_ESC	Batch70	Batch70_01_XY05_singlet08	NA	NA	NA	NA	NA	NA	20	NA	NA	NA	600	NA	NA	NA	NA	NA	NA	20	NA	NA	NA	600	NA	NA	NA	NA	NA	NA	NA	NA	NA	NA	NA	NA	NA	NA	NA	NA	NA	NA	NA	NA	1.00542005420054	False	FALSE
Sox2-SCR_ESC	Batch70	Batch70_01_XY05_singlet08	NA	NA	NA	NA	NA	NA	21	NA	NA	NA	630	NA	NA	NA	NA	NA	NA	21	NA	NA	NA	630	NA	NA	NA	NA	NA	NA	NA	NA	NA	NA	NA	NA	NA	NA	NA	NA	NA	NA	NA	NA	0.997289972899729	False	FALSE
Sox2-SCR_ESC	Batch70	Batch70_01_XY05_singlet08	NA	NA	NA	NA	NA	NA	22	NA	NA	NA	660	NA	NA	NA	NA	NA	NA	22	NA	NA	NA	660	NA	NA	NA	NA	NA	NA	NA	NA	NA	NA	NA	NA	NA	NA	NA	NA	NA	NA	NA	NA	1.04607046070461	False	FALSE
Sox2-SCR_ESC	Batch70	Batch70_01_XY05_singlet08	NA	NA	NA	NA	NA	NA	23	NA	NA	NA	690	NA	NA	NA	NA	NA	NA	23	NA	NA	NA	690	NA	NA	NA	NA	NA	NA	NA	NA	NA	NA	NA	NA	NA	NA	NA	NA	NA	NA	NA	NA	1.06775067750678	False	FALSE
Sox2-SCR_ESC	Batch70	Batch70_01_XY05_singlet08	NA	NA	NA	NA	NA	NA	24	NA	NA	NA	720	NA	NA	NA	NA	NA	NA	24	NA	NA	NA	720	NA	NA	NA	NA	NA	NA	NA	NA	NA	NA	NA	NA	NA	NA	NA	NA	NA	NA	NA	NA	1.07317073170732	False	FALSE
Sox2-SCR_ESC	Batch70	Batch70_01_XY05_singlet08	NA	NA	NA	NA	NA	NA	25	NA	NA	NA	750	NA	NA	NA	NA	NA	NA	25	NA	NA	NA	750	NA	NA	NA	NA	NA	NA	NA	NA	NA	NA	NA	NA	NA	NA	NA	NA	NA	NA	NA	NA	1.07588075880759	False	FALSE
Sox2-SCR_ESC	Batch70	Batch70_01_XY05_singlet08	NA	NA	NA	NA	NA	NA	26	NA	NA	NA	780	NA	NA	NA	NA	NA	NA	26	NA	NA	NA	780	NA	NA	NA	NA	NA	NA	NA	NA	NA	NA	NA	NA	NA	NA	NA	NA	NA	NA	NA	NA	1.09214092140921	False	FALSE
Sox2-SCR_ESC	Batch70	Batch70_01_XY05_singlet08	NA	NA	NA	NA	NA	NA	27	NA	NA	NA	810	NA	NA	NA	NA	NA	NA	27	NA	NA	NA	810	NA	NA	NA	NA	NA	NA	NA	NA	NA	NA	NA	NA	NA	NA	NA	NA	NA	NA	NA	NA	1.10840108401084	False	FALSE
Sox2-SCR_ESC	Batch70	Batch70_01_XY05_singlet08	NA	NA	NA	NA	NA	NA	28	NA	NA	NA	840	NA	NA	NA	NA	NA	NA	28	NA	NA	NA	840	NA	NA	NA	NA	NA	NA	NA	NA	NA	NA	NA	NA	NA	NA	NA	NA	NA	NA	NA	NA	1.05962059620596	False	FALSE
Sox2-SCR_ESC	Batch70	Batch70_01_XY05_singlet08	NA	NA	NA	NA	NA	NA	29	NA	NA	NA	870	NA	NA	NA	NA	NA	NA	29	NA	NA	NA	870	NA	NA	NA	NA	NA	NA	NA	NA	NA	NA	NA	NA	NA	NA	NA	NA	NA	NA	NA	NA	1.04878048780488	False	FALSE
Sox2-SCR_ESC	Batch70	Batch70_01_XY05_singlet08	NA	NA	NA	NA	NA	NA	30	NA	NA	NA	900	NA	NA	NA	NA	NA	NA	30	NA	NA	NA	900	NA	NA	NA	NA	NA	NA	NA	NA	NA	NA	NA	NA	NA	NA	NA	NA	NA	NA	NA	NA	1.08672086720867	False	FALSE
Sox2-SCR_ESC	Batch70	Batch70_01_XY05_singlet08	NA	NA	NA	NA	NA	NA	31	NA	NA	NA	930	NA	NA	NA	NA	NA	NA	31	NA	NA	NA	930	NA	NA	NA	NA	NA	NA	NA	NA	NA	NA	NA	NA	NA	NA	NA	NA	NA	NA	NA	NA	1.04336043360434	False	FALSE
Sox2-SCR_ESC	Batch70	Batch70_01_XY05_singlet08	NA	NA	NA	NA	NA	NA	32	NA	NA	NA	960	NA	NA	NA	NA	NA	NA	32	NA	NA	NA	960	NA	NA	NA	NA	NA	NA	NA	NA	NA	NA	NA	NA	NA	NA	NA	NA	NA	NA	NA	NA	1.04878048780488	False	FALSE
Sox2-SCR_ESC	Batch70	Batch70_01_XY05_singlet08	NA	NA	NA	NA	NA	NA	33	NA	NA	NA	990	NA	NA	NA	NA	NA	NA	33	NA	NA	NA	990	NA	NA	NA	NA	NA	NA	NA	NA	NA	NA	NA	NA	NA	NA	NA	NA	NA	NA	NA	NA	1.00542005420054	False	FALSE
Sox2-SCR_ESC	Batch70	Batch70_01_XY05_singlet08	0	59	ID429685	39.07	318.95	2.2	34	3.55537	29.02445	0.66	1020	0	59	ID465375	40.9	323.22	2.1	34	3.7219	29.41302	0.63	1020	-0.16653	-0.388570000000001	0.03	0.422751565106507	0.423814683322795	3.579122315	29.031169242	0.499165	-0.142777685	-0.381850758000002	-0.130835	0.407670784726028	0.428150984985595	-0.139199565	-0.381870778	-0.130835	NA	NA	NA	NA	1.03523035230352	False	FALSE
Sox2-SCR_ESC	Batch70	Batch70_01_XY05_singlet08	NA	NA	NA	NA	NA	NA	35	NA	NA	NA	1050	NA	NA	NA	NA	NA	NA	35	NA	NA	NA	1050	NA	NA	NA	NA	NA	NA	NA	NA	NA	NA	NA	NA	NA	NA	NA	NA	NA	NA	NA	NA	0.997289972899729	False	FALSE
Sox2-SCR_ESC	Batch70	Batch70_01_XY05_singlet08	NA	NA	NA	NA	NA	NA	36	NA	NA	NA	1080	NA	NA	NA	NA	NA	NA	36	NA	NA	NA	1080	NA	NA	NA	NA	NA	NA	NA	NA	NA	NA	NA	NA	NA	NA	NA	NA	NA	NA	NA	NA	1.00542005420054	False	FALSE
Sox2-SCR_ESC	Batch70	Batch70_01_XY05_singlet08	NA	NA	NA	NA	NA	NA	37	NA	NA	NA	1110	NA	NA	NA	NA	NA	NA	37	NA	NA	NA	1110	NA	NA	NA	NA	NA	NA	NA	NA	NA	NA	NA	NA	NA	NA	NA	NA	NA	NA	NA	NA	1.06233062330623	False	FALSE
Sox2-SCR_ESC	Batch70	Batch70_01_XY05_singlet08	NA	NA	NA	NA	NA	NA	38	NA	NA	NA	1140	NA	NA	NA	NA	NA	NA	38	NA	NA	NA	1140	NA	NA	NA	NA	NA	NA	NA	NA	NA	NA	NA	NA	NA	NA	NA	NA	NA	NA	NA	NA	1	False	FALSE
Sox2-SCR_ESC	Batch70	Batch70_01_XY05_singlet08	NA	NA	NA	NA	NA	NA	39	NA	NA	NA	1170	NA	NA	NA	NA	NA	NA	39	NA	NA	NA	1170	NA	NA	NA	NA	NA	NA	NA	NA	NA	NA	NA	NA	NA	NA	NA	NA	NA	NA	NA	NA	1.04336043360434	False	FALSE
Sox2-SCR_ESC	Batch70	Batch70_01_XY05_singlet08	NA	NA	NA	NA	NA	NA	40	NA	NA	NA	1200	NA	NA	NA	NA	NA	NA	40	NA	NA	NA	1200	NA	NA	NA	NA	NA	NA	NA	NA	NA	NA	NA	NA	NA	NA	NA	NA	NA	NA	NA	NA	1.02981029810298	False	FALSE
Sox2-SCR_ESC	Batch70	Batch70_01_XY05_singlet08	NA	NA	NA	NA	NA	NA	41	NA	NA	NA	1230	NA	NA	NA	NA	NA	NA	41	NA	NA	NA	1230	NA	NA	NA	NA	NA	NA	NA	NA	NA	NA	NA	NA	NA	NA	NA	NA	NA	NA	NA	NA	1.03252032520325	False	FALSE
Sox2-SCR_ESC	Batch70	Batch70_01_XY05_singlet08	NA	NA	NA	NA	NA	NA	42	NA	NA	NA	1260	NA	NA	NA	NA	NA	NA	42	NA	NA	NA	1260	NA	NA	NA	NA	NA	NA	NA	NA	NA	NA	NA	NA	NA	NA	NA	NA	NA	NA	NA	NA	1.00542005420054	False	FALSE
Sox2-SCR_ESC	Batch70	Batch70_01_XY05_singlet08	NA	NA	NA	NA	NA	NA	43	NA	NA	NA	1290	NA	NA	NA	NA	NA	NA	43	NA	NA	NA	1290	NA	NA	NA	NA	NA	NA	NA	NA	NA	NA	NA	NA	NA	NA	NA	NA	NA	NA	NA	NA	1.00813008130081	False	FALSE
Sox2-SCR_ESC	Batch70	Batch70_01_XY05_singlet08	NA	NA	NA	NA	NA	NA	44	NA	NA	NA	1320	NA	NA	NA	NA	NA	NA	44	NA	NA	NA	1320	NA	NA	NA	NA	NA	NA	NA	NA	NA	NA	NA	NA	NA	NA	NA	NA	NA	NA	NA	NA	1.00271002710027	False	FALSE
Sox2-SCR_ESC	Batch70	Batch70_01_XY05_singlet08	NA	NA	NA	NA	NA	NA	45	NA	NA	NA	1350	NA	NA	NA	NA	NA	NA	45	NA	NA	NA	1350	NA	NA	NA	NA	NA	NA	NA	NA	NA	NA	NA	NA	NA	NA	NA	NA	NA	NA	NA	NA	1	False	FALSE
Sox2-SCR_ESC	Batch70	Batch70_01_XY05_singlet08	NA	NA	NA	NA	NA	NA	46	NA	NA	NA	1380	NA	NA	NA	NA	NA	NA	46	NA	NA	NA	1380	NA	NA	NA	NA	NA	NA	NA	NA	NA	NA	NA	NA	NA	NA	NA	NA	NA	NA	NA	NA	0.997289972899729	False	FALSE
Sox2-SCR_ESC	Batch70	Batch70_01_XY05_singlet08	NA	NA	NA	NA	NA	NA	47	NA	NA	NA	1410	NA	NA	NA	NA	NA	NA	47	NA	NA	NA	1410	NA	NA	NA	NA	NA	NA	NA	NA	NA	NA	NA	NA	NA	NA	NA	NA	NA	NA	NA	NA	0.983739837398374	False	FALSE
Sox2-SCR_ESC	Batch70	Batch70_01_XY05_singlet08	NA	NA	NA	NA	NA	NA	48	NA	NA	NA	1440	NA	NA	NA	NA	NA	NA	48	NA	NA	NA	1440	NA	NA	NA	NA	NA	NA	NA	NA	NA	NA	NA	NA	NA	NA	NA	NA	NA	NA	NA	NA	0.997289972899729	False	FALSE
Sox2-SCR_ESC	Batch70	Batch70_01_XY05_singlet08	0	59	ID433630	33.68	322.1	3.22	49	3.06488	29.3111	0.966	1470	0	59	ID469785	33.52	323.91	2.79	49	3.05032	29.47581	0.837	1470	0.0145599999999995	-0.164709999999999	0.129	0.165352283624992	0.209719759917848	3.08887756	29.317693116	0.8041705	0.0385575599999997	-0.158116884000002	-0.0328295	0.162750221010675	0.166028342487882	0.0416451899999997	-0.158136903999999	-0.0328295	NA	NA	NA	NA	1.01084010840108	False	FALSE
Sox2-SCR_ESC	Batch70	Batch70_01_XY05_singlet08	0	59	ID433902	33.81	322.93	3.03	50	3.07671	29.38663	0.909	1500	0	59	ID470060	34.11	325.04	2.48	50	3.10401	29.57864	0.744	1500	-0.0272999999999999	-0.19201	0.165	0.193941048001706	0.254633324802548	3.100701645	29.3931898828	0.74735575	-0.00330835499999971	-0.185450117199998	0.00335574999999988	0.18547962470929	0.185509978816132	-0.000208895000000098	-0.185470137199999	0.00335574999999988	0.0499886994064939	0.0617109583940753	NA	NA	1.00813008130081	False	FALSE
Sox2-SCR_ESC	Batch70	Batch70_01_XY05_singlet08	0	59	ID434207	30.89	328.79	4.99	51	2.81099	29.91989	1.497	1530	0	59	ID470389	30.25	332.06	4.39	51	2.75275	30.21746	1.317	1530	0.0582400000000001	-0.29757	0.18	0.30321576888414	0.352618494268239	2.835114505	29.9262152484	1.33344475	0.0823645049999997	-0.291244751599997	0.0164447500000002	0.30266717201976	0.303113587324952	0.085198245	-0.291264771600002	0.0164447500000002	0.135966482012332	0.136595044389647	1.67144426516819	1.59562855480994	0.994579945799458	False	FALSE
Sox2-SCR_ESC	Batch70	Batch70_01_XY05_singlet08	0	59	ID434457	32.34	327.52	3.67	52	2.94294	29.80432	1.101	1560	0	59	ID470681	31.88	330.74	3.02	52	2.90108	30.09734	0.906	1560	0.0418600000000007	-0.293020000000002	0.195	0.295994898604691	0.354454482268177	2.96699853	29.8106960992	0.93873175	0.0659185299999998	-0.286643900800001	0.0327317500000001	0.294125786804221	0.295941456915493	0.0688842200000006	-0.286663920800002	0.0327317500000001	0.0169503758006853	0.0235070544472176	3.7583331734393	2.11662905973267	0.986449864498645	False	FALSE
Sox2-SCR_ESC	Batch70	Batch70_01_XY05_singlet08	0	59	ID434723	32.36	325.98	3.66	53	2.94476	29.66418	1.098	1590	0	59	ID470980	32.75	328.51	3.38	53	2.98025	29.89441	1.014	1590	-0.0354900000000002	-0.230229999999995	0.0840000000000001	0.232949335693403	0.247631567050725	2.96881762	29.6706177608	0.9357415	-0.01143238	-0.223792239199994	-0.0782584999999999	0.224084059313937	0.237356395449674	-0.00846487000000007	-0.223812259199995	-0.0782584999999999	0.0996655060174281	0.149171205950654	5.87569954415793	1.64405349379585	0.962059620596206	False	FALSE
Sox2-SCR_ESC	Batch70	Batch70_01_XY05_singlet08	0	59	ID435267	33.51	322.25	3.59	54	3.04941	29.32475	1.077	1620	0	59	ID471281	35.02	325.56	3.12	54	3.18682	29.62596	0.936	1620	-0.13741	-0.301210000000001	0.141	0.331072457628237	0.359847151162825	3.073415295	29.33133711	0.91480975	-0.113404705	-0.294622889999999	-0.02119025	0.315694907193779	0.316405279859789	-0.110332545	-0.29464291	-0.02119025	0.124072576755131	0.136567893227949	1.28993782665594	1.71395474709281	0.962059620596206	False	FALSE
Sox2-SCR_ESC	Batch70	Batch70_01_XY05_singlet08	0	59	ID435499	32.36	321.21	3.14	55	2.94476	29.23011	0.942	1650	0	59	ID471591	34.01	324.5	2.68	55	3.09491	29.5295	0.804	1650	-0.15015	-0.299390000000002	0.138	0.334931925322149	0.36224769785328	2.96881762	29.2367387516	0.7802485	-0.12609238	-0.292761248400002	-0.0237515000000001	0.318760783125515	0.319644444048448	-0.12312487	-0.292781268400002	-0.0237515000000001	0.0129270757850511	0.0131783644628215	5.53108823998469	0.964801336419424	0.94579945799458	False	FALSE
Sox2-SCR_ESC	Batch70	Batch70_01_XY05_singlet08	0	59	ID434964	33.06	320.65	3.27	56	3.00846	29.17915	0.981	1680	0	59	ID471887	35.12	323.52	2.48	56	3.19592	29.44032	0.744	1680	-0.18746	-0.26117	0.237	0.321482535295465	0.399399574987255	3.03248577	29.185801174	0.81912175	-0.16343423	-0.254518825999998	0.07512175	0.302474098600376	0.31166305146291	-0.16040302	-0.254538845999999	0.07512175	0.0534054616911303	0.112374654188591	5.62952770972666	1.3703715031913	0.97289972899729	False	FALSE
Sox2-SCR_ESC	Batch70	Batch70_01_XY05_singlet08	0	59	ID435772	35.55	320.98	2.84	57	3.23505	29.20918	0.852	1710	0	59	ID472171	37.48	323.99	2.34	57	3.41068	29.48309	0.702	1710	-0.17563	-0.273910000000001	0.15	0.325380677053817	0.358291201399086	3.258962475	29.2158179608	0.690541	-0.151717525	-0.267272039199998	-0.011459	0.307331336394861	0.3075448894247	-0.148459725	-0.267292059200003	-0.011459	0.0174724566784917	0.0883261739969771	3.12157720321523	2.84541682185296	0.983739837398374	False	FALSE
Sox2-SCR_ESC	Batch70	Batch70_01_XY05_singlet08	0	59	ID436041	34.67	321.2	2.81	58	3.15497	29.2292	0.843	1740	0	59	ID472483	37.24	323.68	2.62	58	3.38884	29.45488	0.786	1740	-0.23387	-0.225680000000001	0.0569999999999999	0.325002521990215	0.329963087784074	3.178922515	29.235829152	0.68157025	-0.209917485	-0.219050847999998	-0.10442975	0.303395162318458	0.320864764664658	-0.206739765	-0.219070867999999	-0.10442975	0.0756428869302916	0.119855774573908	3.26853928948037	0.880819851936645	1.01626016260163	False	FALSE
Sox2-SCR_ESC	Batch70	Batch70_01_XY05_singlet08	0	59	ID436329	34.47	318.83	3.7	59	3.13677	29.01353	1.11	1770	0	59	ID472760	36.38	322.05	3.14	59	3.31058	29.30655	0.942	1770	-0.17381	-0.293020000000006	0.168	0.34069140948959	0.379861338517101	3.160731615	29.0202540468	0.9477025	-0.149848385000001	-0.2862959532	0.00570250000000017	0.323140698931294	0.323191011341675	-0.146688865	-0.286315973200004	0.00570250000000017	0.0901555032384031	0.142327535123153	2.9909683017413	3.04636346941123	0.975609756097561	False	FALSE
Sox2-SCR_ESC	Batch70	Batch70_01_XY05_singlet08	0	59	ID436581	36.82	321.34	3.4	60	3.35062	29.24194	1.02	1800	0	59	ID473055	38.49	323.59	3.02	60	3.50259	29.44669	0.906	1800	-0.15197	-0.204750000000001	0.114	0.254985182706761	0.279308867385195	3.37447469	29.2485635464	0.857995	-0.12811531	-0.1981264536	-0.0480049999999999	0.235939874274166	0.240773969310449	-0.12474194	-0.198146473600001	-0.0480049999999999	0.0908599371377205	0.105546310844674	2.16869048440648	2.34716932260289	1.00271002710027	False	FALSE
Sox2-SCR_ESC	Batch70	Batch70_01_XY06_singlet09	0	53	ID495642	144.57	440.46	11.83	1	13.15587	40.08186	3.549	30	0	60	ID537254	142.53	441.44	10.43	1	12.97023	40.17104	3.129	30	0.185639999999999	-0.089180000000006	0.42	0.20594970745306	0.467776957534251	13.174822065	40.0837139816	3.37877575	0.204592065	-0.0873260183999989	0.24977575	0.222449424702698	0.334472228800275	0.217770685	-0.0873460384000069	0.24977575	NA	NA	NA	NA	1.3448275862069	False	FALSE
Sox2-SCR_ESC	Batch70	Batch70_01_XY06_singlet09	0	53	ID495302	146.84	440.47	12.23	2	13.36244	40.08277	3.669	60	0	60	ID537589	145.83	443.5	10.88	2	13.27053	40.3585	3.264	60	0.0919099999999986	-0.275729999999996	0.405	0.290644939746071	0.498497222660264	13.38128878	40.0846235812	3.49838575	0.110758779999998	-0.2738764188	0.23438575	0.295424779126263	0.377110699828132	0.124143969999999	-0.273896438799994	0.23438575	0.208727127252514	0.209293730797382	NA	NA	1.32183908045977	False	FALSE
Sox2-SCR_ESC	Batch70	Batch70_01_XY06_singlet09	0	53	ID494967	145.44	442.51	11.36	3	13.23504	40.26841	3.408	90	0	60	ID537925	145.96	443.47	10.48	3	13.28236	40.35577	3.144	90	-0.0473200000000009	-0.0873600000000039	0.264	0.0993526647856048	0.282076145747918	13.25395248	40.2701818996	3.238234	-0.0284075200000018	-0.0855881004000096	0.0942339999999997	0.0901793220346695	0.130431425962582	-0.015149730000001	-0.0856081204000034	0.0942339999999997	0.234211924772387	0.272942738928239	4.24367547656633	1.9271136645585	1.20689655172414	False	FALSE
Sox2-SCR_ESC	Batch70	Batch70_01_XY06_singlet09	0	53	ID495970	146.85	443.8	11.71	4	13.36335	40.3858	3.513	120	0	60	ID536909	147.06	444.08	10.65	4	13.38246	40.41128	3.195	120	-0.0191100000000013	-0.0254799999999946	0.318000000000001	0.0318499999999965	0.319591023810119	13.382198325	40.387520248	3.34289275	-0.000261675000000849	-0.0237597519999966	0.14789275	0.0237611929184325	0.149789384775656	0.0131244249999991	-0.0237797719999975	0.14789275	0.0679865612223221	0.0866108189454362	5.21733708793114	1.56306452549259	1.19080459770115	False	FALSE
Sox2-SCR_ESC	Batch70	Batch70_01_XY06_singlet09	0	53	ID496972	141.13	442.94	11.48	5	12.84283	40.30754	3.444	150	0	60	ID538920	140.93	443.86	11.01	5	12.82463	40.39126	3.303	150	0.0182000000000002	-0.0837199999999996	0.141	0.0856754247144415	0.164988722038811	12.861938585	40.3092946824	3.274117	0.0373085849999981	-0.0819653176000088	-0.028883	0.0900568920403785	0.0945752160609342	0.0501741649999996	-0.0819853376000026	-0.028883	0.0689968919653932	0.189763634263646	4.13734550237858	2.39257825464133	1.12873563218391	False	FALSE
Sox2-SCR_ESC	Batch70	Batch70_01_XY06_singlet09	0	53	ID496635	143.28	444.45	9.73	6	13.03848	40.44495	2.919	180	0	60	ID538233	143.22	445.38	8.96	6	13.03302	40.52958	2.688	180	0.00546000000000113	-0.0846300000000042	0.231	0.0848059461358738	0.246075290307663	13.05749076	40.446644222	2.75082325	0.0244707600000016	-0.0829357779999995	0.0628232499999997	0.086470580936194	0.106882749347148	0.0375319900000015	-0.0829557980000075	0.0628232499999997	0.0126793683643372	0.092578629667872	4.22214767383928	2.81215843068015	1.13563218390805	False	FALSE
Sox2-SCR_ESC	Batch70	Batch70_01_XY06_singlet09	0	53	ID496308	141.29	444.03	10.89	7	12.85739	40.40673	3.267	210	0	60	ID538573	141.14	444.89	9.79	7	12.84374	40.48499	2.937	210	0.0136500000000002	-0.0782600000000073	0.33	0.079441488530875	0.339427385606997	12.876491305	40.4084410388	3.09769225	0.0327513049999997	-0.0765489612000039	0.16069225	0.0832609839000399	0.180981741206303	0.0456314449999997	-0.0765689812000048	0.16069225	0.010314678867216	0.0984110449143481	3.7326933684841	0.232029881336975	1.10689655172414	False	FALSE
Sox2-SCR_ESC	Batch70	Batch70_01_XY06_singlet09	0	53	ID497308	141.75	445.18	10.92	8	12.89925	40.51138	3.276	240	0	60	ID539236	140.36	446.91	10.1	8	12.77276	40.66881	3.03	240	0.126489999999999	-0.157430000000005	0.246	0.20195030329267	0.318276491434729	12.918330375	40.5130449928	3.106663	0.145570374999998	-0.155765007200003	0.0766629999999999	0.213198197801147	0.226562766390811	0.158492374999998	-0.155785027200004	0.0766629999999999	0.137886806708758	0.161473484881887	5.00346669045466	2.08499568097633	1.03103448275862	False	FALSE
Sox2-SCR_ESC	Batch70	Batch70_01_XY06_singlet09	0	53	ID497862	138.26	441.66	9.67	9	12.58166	40.19106	2.901	270	0	60	ID539557	138.8	444.78	8.85	9	12.6308	40.47498	2.655	270	-0.0491400000000031	-0.283919999999995	0.246	0.288141121674775	0.378868454743856	12.60089917	40.1928659336	2.73288175	-0.0299008300000008	-0.282114066399998	0.07788175	0.283694212305136	0.294190368772491	-0.0172964200000028	-0.282134086399992	0.07788175	0.216485069250224	0.216488499832755	4.37678372883925	1.85892056335219	0.963218390804598	False	FALSE
Sox2-SCR_ESC	Batch70	Batch70_01_XY06_singlet09	0	53	ID497658	139.18	443.87	8.72	10	12.66538	40.39217	2.616	300	0	60	ID539781	139.35	446.78	8.49	10	12.68085	40.65698	2.547	300	-0.0154699999999988	-0.264809999999997	0.069	0.265261487969887	0.274088775764347	12.68457731	40.3938874452	2.448808	0.00372731000000037	-0.263092554799996	-0.0981920000000001	0.263118956426604	0.280843825096841	0.0164154400000012	-0.263112574799997	-0.0981920000000001	0.0387079760283149	0.180278320513785	3.03209880889892	1.79150531698318	0.963218390804598	False	FALSE
Sox2-SCR_ESC	Batch70	Batch70_01_XY06_singlet09	0	53	ID498316	145.15	447.02	10.31	11	13.20865	40.67882	3.093	330	0	60	ID540236	143.36	447.37	9.54	11	13.04576	40.71067	2.862	330	0.162890000000001	-0.0318499999999986	0.231	0.165974620349017	0.284444326011261	13.227575675	40.6804113192	2.92425775	0.181815674999999	-0.03025868080001	0.0622577500000001	0.184316378652203	0.194547050541828	0.195047075000002	-0.0302787007999967	0.0622577500000001	0.293463581905186	0.33446224925944	0.402665048277011	1.87047274007977	0.947126436781609	False	FALSE
Sox2-SCR_ESC	Batch70	Batch70_01_XY06_singlet09	0	53	ID498660	146.35	445.11	10.08	12	13.31785	40.50501	3.024	360	0	60	ID540613	146.02	445.89	10.51	12	13.28782	40.57599	3.153	360	0.0300299999999982	-0.0709799999999916	-0.129	0.0770711444056639	0.150269628667934	13.336721075	40.5066777956	2.855482	0.0489010749999998	-0.0693122043999992	-0.297518	0.0848262743195932	0.30937429941568	0.0622416749999974	-0.069332224399993	-0.297518	0.138428508533237	0.385488057224604	2.51122258776291	2.34935174645489	1.06781609195402	False	FALSE
Sox2-SCR_ESC	Batch70	Batch70_01_XY06_singlet09	0	53	ID499359	140.08	447.11	10.81	13	12.74728	40.68701	3.243	390	0	60	ID540957	141.46	448.4	10	13	12.87286	40.8044	3	390	-0.125579999999999	-0.11739	0.243	0.171903311486428	0.297657098857057	12.76643636	40.6885977156	3.07377025	-0.106423640000001	-0.115802284399997	0.0737702499999999	0.157277335376422	0.173718767000489	-0.0936536099999987	-0.115822304399998	0.0737702499999999	0.16267964661763	0.405363580026252	0.00381330328980986	2.36133624556036	1.06091954022988	False	FALSE
Sox2-SCR_ESC	Batch70	Batch70_01_XY06_singlet09	0	53	ID499009	140.03	446.04	9.89	14	12.74273	40.58964	2.967	420	0	60	ID541289	141.04	447.86	9.32	14	12.83464	40.75526	2.796	420	-0.0919099999999986	-0.165619999999997	0.171	0.189413390498134	0.255183135218609	12.761888635	40.5912705584	2.79866725	-0.0727513649999985	-0.163989441600002	0.00266725000000045	0.17940261443369	0.179422440871274	-0.0599858849999979	-0.164009461599996	0.00266725000000045	0.0587836527079846	0.0922559181553838	1.89082331881738	2.47571117320052	1.06896551724138	False	FALSE
Sox2-SCR_ESC	Batch70	Batch70_01_XY06_singlet09	0	53	ID499715	140.63	445.52	8.73	15	12.79733	40.54232	2.619	450	0	60	ID541623	141.72	446.66	8.66	15	12.89652	40.64606	2.598	450	-0.0991900000000001	-0.103740000000002	0.0210000000000004	0.143529243361764	0.145057380715358	12.816461335	40.5439713792	2.45179825	-0.080058665000001	-0.102088620800004	-0.146201749999999	0.129736179758883	0.195464646525891	-0.0672385850000001	-0.102108640800004	-0.146201749999999	0.0623242591051241	0.161388637871452	2.64838333403705	1.05389324044334	1.04137931034483	False	FALSE
Sox2-SCR_ESC	Batch70	Batch70_01_XY06_singlet09	0	53	ID500059	143.1	446.82	8.13	16	13.0221	40.66062	2.439	480	0	60	ID541935	144.35	449.29	7.37	16	13.13585	40.88539	2.211	480	-0.11375	-0.224769999999999	0.228	0.251913904737312	0.339771416396376	13.04111895	40.6622193272	2.27238325	-0.09473105	-0.223170672800002	0.06138325	0.242444057531027	0.25009403114163	-0.0816862	-0.223190692800003	0.06138325	0.121940956596701	0.240751176779509	2.90619859730353	2.97141898353433	1.09195402298851	False	FALSE
Sox2-SCR_ESC	Batch70	Batch70_01_XY06_singlet09	0	53	ID500424	140.41	445.03	8.86	17	12.77731	40.49773	2.658	510	0	60	ID542284	144.18	445.72	8.07	17	13.12038	40.56052	2.421	510	-0.343070000000001	-0.0627900000000068	0.237	0.34876870415793	0.421673581102731	12.796451345	40.4994009988	2.4906715	-0.323928655000001	-0.0611190012000122	0.0696715000000001	0.329644210987842	0.336926436703989	-0.311128595000001	-0.061139021200006	0.0696715000000001	0.280899549468649	0.281021799830106	4.21621155391229	1.7880939777559	1.05057471264368	False	FALSE
Sox2-SCR_ESC	Batch70	Batch70_01_XY06_singlet09	0	53	ID500774	141.89	442.93	9.72	18	12.91199	40.30663	2.916	540	0	60	ID542654	141.21	444.24	10.17	18	12.85011	40.42584	3.051	540	0.0618799999999986	-0.119209999999995	-0.135	0.134313657161134	0.190434131657113	12.931064005	40.3083850828	2.747833	0.0809540049999971	-0.117454917200007	-0.303167	0.142650651943831	0.335051396637889	0.0938887449999992	-0.117474937199994	-0.303167	0.408916594346859	0.553372684738309	3.61831054338743	2.31331829258662	0.951724137931034	False	FALSE
Sox2-SCR_ESC	Batch70	Batch70_01_XY06_singlet09	0	53	ID501110	142.07	446.41	8.87	19	12.92837	40.62331	2.661	570	0	60	ID542986	140.8	447.93	9.02	19	12.8128	40.76163	2.706	570	0.11557	-0.13832	-0.0450000000000004	0.180246629094694	0.185779028149035	12.947435815	40.6249257436	2.49366175	0.134635814999998	-0.136704256399995	-0.21233825	0.191871979190785	0.286185933986371	0.147586935	-0.136724276400003	-0.21233825	0.0570441291362498	0.107256209589355	6.07718538068776	1.75774410270265	0.949425287356322	False	FALSE
Sox2-SCR_ESC	Batch70	Batch70_01_XY06_singlet09	0	53	ID501467	142.78	452.66	8.99	20	12.99298	41.19206	2.697	600	0	60	ID543321	140.57	452.11	9.02	20	12.79187	41.14201	2.706	600	0.201110000000002	0.0500499999999988	-0.0089999999999999	0.207244383759851	0.207439713169876	13.01201351	41.1934254936	2.52954475	0.22014351	0.0514154935999969	-0.17645525	0.226067949911639	0.286780705818599	0.233159240000001	0.051395473599996	-0.17645525	0.206667993949414	0.209759980482634	1.4880927950774	1.38151386410572	0.95632183908046	False	FALSE
Sox2-SCR_ESC	Batch70	Batch70_01_XY06_singlet09	0	53	ID502181	144.85	451.34	7.84	21	13.18135	41.07194	2.352	630	0	60	ID543641	143.55	452.09	7.92	21	13.06305	41.14019	2.376	630	0.118299999999998	-0.068249999999999	-0.024	0.136575812280211	0.138668498585653	13.200289325	41.0733583464	2.185666	0.137239324999998	-0.0668316536000049	-0.190334	0.152646985719883	0.243983880216227	0.150443424999997	-0.0668516735999987	-0.190334	0.144306250287547	0.14497211308943	2.95809779774422	2.94453261253264	0.983908045977012	False	FALSE
Sox2-SCR_ESC	Batch70	Batch70_01_XY06_singlet09	0	53	ID501816	146.3	450.39	8.36	22	13.3133	40.98549	2.508	660	0	60	ID543980	145.12	451.97	8.34	22	13.20592	41.12927	2.502	660	0.107380000000001	-0.143780000000007	0.00599999999999978	0.179452369167983	0.179552646318572	13.33217335	40.9869463844	2.341159	0.126253349999999	-0.142323615599999	-0.160841	0.190252253452301	0.249129980581781	0.1395894	-0.142343635600007	-0.160841	0.076268251489799	0.0817721421653562	0.467602684521586	0.653079255717582	0.949425287356322	False	FALSE
Sox2-SCR_ESC	Batch70	Batch70_01_XY06_singlet09	0	53	ID502536	145.28	452.89	6.66	23	13.22048	41.21299	1.998	690	0	60	ID544317	145.31	455.12	7.22	23	13.22321	41.41592	2.166	690	-0.00273000000000145	-0.202930000000002	-0.168	0.202948362397928	0.263461643887684	13.23939976	41.2143462844	1.8328165	0.0161897599999996	-0.201573715600006	-0.3331835	0.202222825491213	0.389750324979851	0.0294329899999983	-0.201593735599999	-0.3331835	0.125080010449702	0.212948224506211	5.34866688557091	1.53715755016305	1.01494252873563	False	FALSE
Sox2-SCR_ESC	Batch70	Batch70_01_XY06_singlet09	0	53	ID502885	146.97	454.36	7.92	24	13.37427	41.34676	2.376	720	0	60	ID544662	144.94	453.76	7.95	24	13.18954	41.29216	2.385	720	0.18473	0.0546000000000006	-0.0089999999999999	0.192630041530391	0.192840174496914	13.393112865	41.3480574256	2.209588	0.203572865	0.0558974256000084	-0.175412	0.211107634994608	0.27447368416119	0.216969884999999	0.0558774056000004	-0.175412	0.318530179947005	0.35546212421202	3.58937879543951	2.55650789141828	1.07011494252874	False	FALSE
Sox2-SCR_ESC	Batch70	Batch70_01_XY06_singlet09	0	53	ID503235	149.26	452.22	8.75	25	13.58266	41.15202	2.625	750	0	60	ID545000	146.93	452.2	8.66	25	13.37063	41.1502	2.598	750	0.212029999999999	0.00182000000000926	0.0270000000000001	0.212037811014921	0.213749931695894	13.60139867	41.1534031112	2.45777875	0.230768669999998	0.00320311120000127	-0.14022125	0.230790898813033	0.270048954685053	0.244374079999998	0.00318309120000748	-0.14022125	0.0593942814897468	0.0690367261625707	4.25067400153788	1.68825765127982	1.12758620689655	False	FALSE
Sox2-SCR_ESC	Batch70	Batch70_01_XY06_singlet09	0	53	ID503585	149.79	451.56	7.92	26	13.63089	41.09196	2.376	780	0	60	ID545331	148.52	452.69	8.53	26	13.51532	41.19479	2.559	780	0.115569999999998	-0.102830000000004	-0.183	0.15469464696621	0.239623525138915	13.649604555	41.0933695376	2.209588	0.134284554999997	-0.1014204624	-0.349412	0.168280872071002	0.387823668242382	0.147938194999998	-0.101440482400001	-0.349412	0.142288341295306	0.252995537419402	5.05891570258681	1.83086120042359	1.14942528735632	False	FALSE
Sox2-SCR_ESC	Batch70	Batch70_01_XY06_singlet09	0	53	ID503921	151.04	451.77	8.09	27	13.74464	41.11107	2.427	810	0	60	ID545655	148.4	451.81	7.56	27	13.5044	41.11471	2.268	810	0.240239999999998	-0.00364000000000431	0.159	0.240267574175125	0.288113705331765	13.76329768	41.1124711292	2.26042225	0.258897679999999	-0.00223887080000651	-0.00757774999999983	0.258907360366292	0.259018230143948	0.272665069999999	-0.00225889080000741	-0.00757774999999983	0.159354264014408	0.377153066980286	2.98729551863794	2.96377179555239	1.08505747126437	False	FALSE
Sox2-SCR_ESC	Batch70	Batch70_01_XY06_singlet09	0	53	ID504276	148.24	453.63	9	28	13.48984	41.28033	2.7	840	0	60	ID545980	146.08	453.69	7.95	28	13.29328	41.28579	2.385	840	0.196559999999998	-0.00545999999999935	0.315	0.196635818710629	0.371336296636888	13.50862508	41.2816566548	2.532535	0.215345080000001	-0.00413334520000319	0.147535	0.215384744173651	0.261069270975634	0.228857669999998	-0.00415336519999698	0.147535	0.043848344643923	0.161191322783128	2.51300999582269	0.677395743782592	1.10919540229885	False	FALSE
Sox2-SCR_ESC	Batch70	Batch70_01_XY06_singlet09	0	53	ID504644	147.95	452.28	10.86	29	13.46345	41.15748	3.258	870	0	60	ID546331	146.03	451.14	10.62	29	13.28873	41.05374	3.186	870	0.174719999999999	0.103740000000002	0.0720000000000001	0.203197111199938	0.215576125765355	13.482248275	41.1588607088	3.0887215	0.193518274999999	0.105120708800001	-0.0972784999999998	0.22022644295722	0.240754631813886	0.207004475	0.1051006888	-0.0972784999999998	0.111418178261639	0.268975203744494	4.86658161102293	2.60321535319934	1.05747126436782	False	FALSE
Sox2-SCR_ESC	Batch70	Batch70_01_XY06_singlet09	0	53	ID505012	148.45	450.79	11.51	30	13.50895	41.02189	3.453	900	0	60	ID546681	146.13	449.74	10.19	30	13.29783	40.92634	3.057	900	0.211119999999999	0.0955500000000029	0.396	0.231735747997585	0.458821813888573	13.527725525	41.0233303684	3.28308775	0.229895525	0.0969903683999931	0.22608775	0.249517702733477	0.336711678855151	0.243427225	0.0969703484000064	0.22608775	0.0373191526241186	0.325512596978434	4.29534614596994	2.74765819633123	0.91264367816092	False	FALSE
Sox2-SCR_ESC	Batch70	Batch70_01_XY06_singlet09	0	53	ID505378	153.31	450.85	11.05	31	13.95121	41.02735	3.315	930	0	60	ID547024	151	449.51	10.55	31	13.741	40.90541	3.165	930	0.21021	0.121940000000002	0.15	0.243017710671466	0.285582926135301	13.969764395	41.028787966	3.14553625	0.228764395000001	0.123377966	-0.0194637499999999	0.259913968293382	0.260641724361384	0.242738355	0.123357945999999	-0.0194637499999999	0.0263965878282785	0.246966230487543	1.81651720779935	3.00507860407456	1.0183908045977	False	FALSE
Sox2-SCR_ESC	Batch70	Batch70_01_XY06_singlet09	0	53	ID505737	151.88	450.86	10.54	32	13.82108	41.02826	3.162	960	0	60	ID547359	149.68	450.45	10.53	32	13.62088	40.99095	3.159	960	0.200199999999999	0.0373100000000051	0.00299999999999967	0.203646939824786	0.203669035692714	13.83969946	41.0296975656	2.9930335	0.218819459999999	0.0387475656000049	-0.1659665	0.222223603414709	0.277359350008014	0.23266329	0.038727545600004	-0.1659665	0.0852279977860425	0.169490021429523	2.99700259574746	0.633032949857086	1.06551724137931	False	FALSE
Sox2-SCR_ESC	Batch70	Batch70_01_XY06_singlet09	0	53	ID506071	147.08	450.08	10.49	33	13.38428	40.95728	3.147	990	0	60	ID547692	144.87	449.01	10.71	33	13.18317	40.85991	3.213	990	0.201110000000002	0.097369999999998	-0.0660000000000003	0.223441600871459	0.232985297819412	13.40311786	40.9587487968	2.97808225	0.21994786	0.0988387967999955	-0.23491775	0.241135167222556	0.336648953862199	0.233354890000001	0.0988187767999946	-0.23491775	0.0600952109380667	0.091464251236498	3.24856884890114	1.24177600672827	0.960919540229885	False	FALSE
Sox2-SCR_ESC	Batch70	Batch70_01_XY06_singlet09	0	53	ID506435	152.03	450.67	10.44	34	13.83473	41.01097	3.132	1020	0	60	ID548022	150.98	449.21	10.09	34	13.73918	40.87811	3.027	1020	0.0955500000000011	0.132860000000001	0.105	0.163650793154205	0.194439147550077	13.853342635	41.0124151732	2.963131	0.114162635000001	0.134305173199998	-0.063869	0.176269642248531	0.187483961819205	0.128020115000002	0.134285153200004	-0.063869	0.11114530435087	0.203987630889253	1.25752615314698	2.1197643266464	1.08275862068966	False	FALSE
Sox2-SCR_ESC	Batch70	Batch70_01_XY06_singlet09	0	53	ID506770	151.09	451.74	9.61	35	13.74919	41.10834	2.883	1050	0	60	ID548358	150.13	452.19	8.96	35	13.66183	41.14929	2.688	1050	0.0873600000000003	-0.0409499999999952	0.194999999999999	0.096481459877013	0.217563030177462	13.767845405	41.1097423304	2.71494025	0.106015405000003	-0.0395476696000046	0.0269402499999996	0.113151598610473	0.116314493242107	0.119787345000001	-0.0395676895999983	0.0269402499999996	0.174047664309278	0.196313293836861	1.8482556893491	1.31236810327005	1.05287356321839	False	FALSE
Sox2-SCR_ESC	Batch70	Batch70_01_XY06_singlet09	0	53	ID507135	149.86	452.39	10.57	36	13.63726	41.16749	3.171	1080	0	60	ID548691	148.38	453.29	9.92	36	13.50258	41.24939	2.976	1080	0.134680000000001	-0.0819000000000045	0.195	0.157627130913435	0.25074152508111	13.65597137	41.1688663044	3.00200425	0.153391370000001	-0.0805236956000002	0.0260042499999997	0.173242540802076	0.175183329576822	0.167051380000002	-0.0805437156000011	0.0260042499999997	0.062553366905661	0.0625603693022528	0.90385763106449	0.998644613204163	0.991954022988506	False	FALSE
Sox2-SCR_ESC	Batch70	Batch70_01_XY06_singlet09	0	53	ID507479	150.73	452.13	10.47	37	13.71643	41.14383	3.141	1110	0	60	ID549016	147.97	452.12	9.36	37	13.46527	41.14292	2.808	1110	0.25116	0.000909999999997524	0.333	0.251161648545315	0.417098517978667	13.735101785	41.1452167148	2.97210175	0.269831784999999	0.00229671480000349	0.16410175	0.269841559243861	0.31582249990813	0.283570965000001	0.00227669479999548	0.16410175	0.142954657382667	0.198763561986713	1.33218598257493	1.41053584257052	1.02298850574713	False	FALSE
Sox2-SCR_ESC	Batch70	Batch70_01_XY06_singlet09	0	53	ID507826	145.24	452.23	9.57	38	13.21684	41.15293	2.871	1140	0	60	ID549362	145.42	451.29	9.15	38	13.23322	41.06739	2.745	1140	-0.0163799999999981	0.0855400000000017	0.126	0.0870941789099606	0.153171133050586	13.23576158	41.1543127108	2.70297925	0.0025415800000026	0.086922710799989	-0.0420207500000003	0.0869598601753415	0.0965803329476424	0.0157811700000021	0.0869026908000023	-0.0420207500000003	0.280843254334397	0.348366787325349	2.21757953133118	2.43487872781169	0.918390804597701	False	FALSE
Sox2-SCR_ESC	Batch70	Batch70_01_XY06_singlet09	0	53	ID508188	145.94	452.05	10.84	39	13.28054	41.13655	3.252	1170	0	60	ID549698	145.86	451.25	10.31	39	13.27326	41.06375	3.093	1170	0.00727999999999795	0.0728000000000009	0.159	0.0731630945217607	0.175025250749713	13.29942973	41.137939918	3.082741	0.0261697299999994	0.0741899180000019	-0.010259	0.0786701894056438	0.0793362828857004	0.0394730199999973	0.074169898000001	-0.010259	0.026896612591738	0.041620145746652	2.95453393231826	2.87029875253885	0.954022988505747	False	FALSE
Sox2-SCR_ESC	Batch70	Batch70_01_XY06_singlet09	0	53	ID508544	149.34	449.95	9.75	40	13.58994	40.94545	2.925	1200	0	60	ID550048	147.49	451.18	9.56	40	13.42159	41.05738	2.868	1200	0.168349999999998	-0.111930000000001	0.0569999999999999	0.20216341756114	0.210045346056512	13.60867503	40.946924002	2.75680375	0.18708503	-0.110455998000006	-0.11119625	0.217258684393233	0.244061348759571	0.200697719999999	-0.110476018	-0.11119625	0.245127554929204	0.265095919665189	5.92331238742337	1.29873719657701	0.93448275862069	False	FALSE
Sox2-SCR_ESC	Batch70	Batch70_01_XY06_singlet09	0	53	ID508910	145.83	453.08	10.15	41	13.27053	41.23028	3.045	1230	0	60	ID550378	146.57	452.39	9.19	41	13.33787	41.16749	2.757	1230	-0.067339999999998	0.0627899999999997	0.288	0.0920720353853421	0.302359487530985	13.289424735	41.2316286768	2.87641375	-0.048445264999998	0.064138676799999	0.11941375	0.0803785640738546	0.143945674654146	-0.0351519849999988	0.0641186567999981	0.11941375	0.2934423006608	0.373214892410663	3.3573481516787	2.80975214205279	0.91264367816092	False	FALSE
Sox2-SCR_ESC	Batch70	Batch70_01_XY06_singlet09	0	53	ID509263	146.25	451.96	9.87	42	13.30875	41.12836	2.961	1260	0	60	ID550706	147.91	452.35	9.23	42	13.45981	41.16385	2.769	1260	-0.151059999999999	-0.0354900000000029	0.192	0.155173012150954	0.246865679469626	13.327625625	41.1297535216	2.79268675	-0.132184375	-0.0340964784000093	0.0236867499999995	0.136511094177077	0.138550860549422	-0.118852875	-0.0341164984000031	0.0236867499999995	0.129058067178928	0.160684919121119	1.50236637466273	1.90173499986053	0.970114942528736	False	FALSE
Sox2-SCR_ESC	Batch70	Batch70_01_XY06_singlet09	0	53	ID509617	148.73	451.77	9.53	43	13.53443	41.11107	2.859	1290	0	60	ID551051	148.7	450.98	9.07	43	13.5317	41.03918	2.721	1290	0.00273000000000145	0.0718899999999962	0.137999999999999	0.0719418167688269	0.155626556217116	13.553192785	41.1124711292	2.69101825	0.0214927849999995	0.073291129199994	-0.0299817500000006	0.0763775453027028	0.0820514153414123	0.0350499650000007	0.0732711091999931	-0.0299817500000006	0.187665080465484	0.19518834575447	2.88569972049853	2.19354262880184	1.05977011494253	False	FALSE
Sox2-SCR_ESC	Batch70	Batch70_01_XY06_singlet09	0	53	ID509983	144.69	451.99	8.65	44	13.16679	41.13109	2.595	1320	0	60	ID551378	144.29	450.78	8.18	44	13.13039	41.02098	2.454	1320	0.0364000000000004	0.110109999999999	0.141	0.115970565662153	0.182565528235754	13.185736605	41.1324823204	2.42787625	0.0553466050000004	0.111502320400007	-0.0261237499999996	0.124482987350127	0.127194592863354	0.0685361450000013	0.111482300399999	-0.0261237499999996	0.0508076705224302	0.0509539355488448	0.241982550987884	0.427642124880928	0.908045977011494	False	FALSE
Sox2-SCR_ESC	Batch70	Batch70_01_XY06_singlet09	0	53	ID510358	146.18	450	9.71	45	13.30238	40.95	2.913	1350	0	60	ID551696	146.97	448.97	9.13	45	13.37427	40.85627	2.739	1350	-0.0718899999999998	0.0937300000000008	0.174	0.1181248703703	0.210308071647286	13.32125881	40.951472	2.74484275	-0.0530111899999994	0.0952019999999933	0.00584274999999979	0.108966082196318	0.109122613590297	-0.0396860599999993	0.0951819799999996	0.00584274999999979	0.109442889674043	0.114015802511997	2.43988276722591	2.35997508984527	0.977011494252874	False	FALSE
Sox2-SCR_ESC	Batch70	Batch70_01_XY06_singlet09	0	53	ID510713	144.9	451.21	9.19	46	13.1859	41.06011	2.757	1380	0	60	ID552018	145.27	450.16	8.98	46	13.21957	40.96456	2.694	1380	-0.033669999999999	0.0955499999999958	0.0629999999999997	0.101308792313398	0.119299922045235	13.20483705	41.0615335516	2.58934975	-0.0147329500000009	0.0969735515999943	-0.10465025	0.0980863370996149	0.143431531926149	-0.00152429999999981	0.0969535315999934	-0.10465025	0.038202857502666	0.116910912109901	3.03848624439988	2.18581672365989	0.795402298850575	False	FALSE
Sox2-SCR_ESC	Batch70	Batch70_01_XY06_singlet09	0	53	ID511076	153.28	451.01	9.15	47	13.94848	41.04191	2.745	1410	0	60	ID552362	152.69	450.33	8.96	47	13.89479	40.98003	2.688	1410	0.0536900000000013	0.0618800000000022	0.0569999999999999	0.0819252738780922	0.0998035595557614	13.96703576	41.0433415596	2.57738875	0.0722457600000013	0.0633115596000025	-0.11061125	0.0960614564586778	0.146501372155775	0.0862169900000005	0.0632915396000016	-0.11061125	0.0939769316176671	0.0941657963236741	5.87045809625744	1.20407277043813	0.910344827586207	False	FALSE
Sox2-SCR_ESC	Batch70	Batch70_01_XY06_singlet09	0	53	ID511456	158.45	453.77	8.84	48	14.41895	41.29307	2.652	1440	0	60	ID552714	157.48	452.91	8.62	48	14.33068	41.21481	2.586	1440	0.0882700000000014	0.0782599999999931	0.0659999999999998	0.117967031411319	0.135174777602921	14.437270525	41.2943910492	2.484691	0.106590525	0.0795810491999944	-0.101309	0.133021364492879	0.1672070479751	0.121032225000002	0.0795610291999935	-0.101309	0.0384291150034657	0.0395389521233441	0.80348793343862	0.852014864017352	0.909195402298851	False	FALSE
Sox2-SCR_ESC	Batch70	Batch70_01_XY06_singlet09	NA	NA	NA	NA	NA	NA	49	NA	NA	NA	1470	NA	NA	NA	NA	NA	NA	49	NA	NA	NA	1470	NA	NA	NA	NA	NA	NA	NA	NA	NA	NA	NA	NA	NA	NA	NA	NA	NA	NA	NA	NA	0.836781609195402	False	FALSE
Sox2-SCR_ESC	Batch70	Batch70_01_XY06_singlet09	0	53	ID512217	159.3	454.62	8.2	50	14.4963	41.37042	2.46	1500	0	60	ID553436	157.92	455	8.69	50	14.37072	41.405	2.607	1500	0.125580000000001	-0.0345799999999983	-0.147	0.130254031799404	0.196405480575264	14.51458185	41.3717070152	2.293315	0.143861850000002	-0.0332929848000063	-0.313685	0.147663992639765	0.346702947704972	0.158380900000001	-0.0333130048000001	-0.313685	NA	NA	NA	NA	0.890804597701149	False	FALSE
Sox2-SCR_ESC	Batch70	Batch70_01_XY06_singlet09	0	53	ID512598	156.99	456.5	8.37	51	14.28609	41.5415	2.511	1530	0	60	ID553773	155.86	456.18	8.44	51	14.18326	41.51238	2.532	1530	0.102829999999999	0.0291199999999989	-0.0209999999999999	0.106873679173124	0.108917323231889	14.304476955	41.54271174	2.34414925	0.121216955	0.0303317399999941	-0.18785075	0.124954250151402	0.225613538836794	0.135525795	0.0303117200000003	-0.18785075	0.0676051878958773	0.142845090582419	NA	NA	0.931034482758621	False	FALSE
Sox2-SCR_ESC	Batch70	Batch70_01_XY06_singlet09	0	53	ID512978	156.58	457.11	8.23	52	14.24878	41.59701	2.469	1560	0	60	ID554123	155.06	457.75	8.27	52	14.11046	41.65525	2.481	1560	0.13832	-0.0582399999999978	-0.012	0.150081044772482	0.150560021253983	14.26718561	41.5981973156	2.30228575	0.156725610000001	-0.0570526844000057	-0.17871425	0.166787066726167	0.244451853705758	0.170997140000001	-0.0570727043999995	-0.17871425	0.0943093523667106	0.0947508816638578	3.18232672850369	1.96680225611525	0.948275862068966	False	FALSE
Sox2-SCR_ESC	Batch70	Batch70_01_XY06_singlet09	0	53	ID513359	158.51	459.56	7.51	53	14.42441	41.81996	2.253	1590	0	60	ID554465	156.91	459.62	7.48	53	14.27881	41.82542	2.244	1590	0.1456	-0.00545999999999935	0.00899999999999945	0.145702339034073	0.145980038361414	14.442727795	41.8210492176	2.08698775	0.163917794999998	-0.00437078240000233	-0.157012250000001	0.163976056960916	0.227026416759179	0.178364954999999	-0.00439080239999612	-0.157012250000001	0.0531946190531726	0.0574512341052143	2.61703722497837	2.43604759097092	0.977011494252874	False	FALSE
Sox2-SCR_ESC	Batch70	Batch70_01_XY06_singlet09	NA	NA	NA	NA	NA	NA	54	NA	NA	NA	1620	NA	NA	NA	NA	NA	NA	54	NA	NA	NA	1620	NA	NA	NA	NA	NA	NA	NA	NA	NA	NA	NA	NA	NA	NA	NA	NA	NA	NA	NA	NA	0.919540229885057	False	FALSE
Sox2-SCR_ESC	Batch70	Batch70_01_XY06_singlet09	NA	NA	NA	NA	NA	NA	55	NA	NA	NA	1650	NA	NA	NA	NA	NA	NA	55	NA	NA	NA	1650	NA	NA	NA	NA	NA	NA	NA	NA	NA	NA	NA	NA	NA	NA	NA	NA	NA	NA	NA	NA	0.914942528735632	False	FALSE
Sox2-SCR_ESC	Batch70	Batch70_01_XY06_singlet09	NA	NA	NA	NA	NA	NA	56	NA	NA	NA	1680	NA	NA	NA	NA	NA	NA	56	NA	NA	NA	1680	NA	NA	NA	NA	NA	NA	NA	NA	NA	NA	NA	NA	NA	NA	NA	NA	NA	NA	NA	NA	0.859770114942529	False	FALSE
Sox2-SCR_ESC	Batch70	Batch70_01_XY06_singlet09	NA	NA	NA	NA	NA	NA	57	NA	NA	NA	1710	NA	NA	NA	NA	NA	NA	57	NA	NA	NA	1710	NA	NA	NA	NA	NA	NA	NA	NA	NA	NA	NA	NA	NA	NA	NA	NA	NA	NA	NA	NA	0.868965517241379	False	FALSE
Sox2-SCR_ESC	Batch70	Batch70_01_XY06_singlet09	NA	NA	NA	NA	NA	NA	58	NA	NA	NA	1740	NA	NA	NA	NA	NA	NA	58	NA	NA	NA	1740	NA	NA	NA	NA	NA	NA	NA	NA	NA	NA	NA	NA	NA	NA	NA	NA	NA	NA	NA	NA	0.880459770114942	False	FALSE
Sox2-SCR_ESC	Batch70	Batch70_01_XY06_singlet09	NA	NA	NA	NA	NA	NA	59	NA	NA	NA	1770	NA	NA	NA	NA	NA	NA	59	NA	NA	NA	1770	NA	NA	NA	NA	NA	NA	NA	NA	NA	NA	NA	NA	NA	NA	NA	NA	NA	NA	NA	NA	0.92183908045977	False	FALSE
Sox2-SCR_ESC	Batch70	Batch70_01_XY06_singlet09	NA	NA	NA	NA	NA	NA	60	NA	NA	NA	1800	NA	NA	NA	NA	NA	NA	60	NA	NA	NA	1800	NA	NA	NA	NA	NA	NA	NA	NA	NA	NA	NA	NA	NA	NA	NA	NA	NA	NA	NA	NA	0.924137931034483	False	FALSE
Sox2-SCR_ESC	Batch70	Batch70_01_XY07_singlet10	0	60	ID577747	421.56	460.4	9.59	1	38.36196	41.8964	2.877	30	0	59	ID617683	423.24	460.5	9.29	1	38.51484	41.9055	2.787	30	-0.152879999999996	-0.00910000000000366	0.0900000000000003	0.153150593861072	0.177637564720976	38.36830902	41.897455584	2.70895975	-0.146530980000001	-0.00804441599999706	-0.0780402499999995	0.146751629389734	0.166211676330528	-0.108146269999999	-0.00806443600000506	-0.0780402499999995	NA	NA	NA	NA	1.21705426356589	False	FALSE
Sox2-SCR_ESC	Batch70	Batch70_01_XY07_singlet10	0	60	ID577456	416.64	446.87	10.61	2	37.91424	40.66517	3.183	60	0	59	ID617369	420.24	446.79	9.99	2	38.24184	40.65789	2.997	60	-0.327600000000004	0.00728000000000151	0.186	0.327680878905075	0.376790072056049	37.92081288	40.6667673252	3.01396525	-0.321027119999997	0.00887732519998963	0.0169652500000002	0.321149838359291	0.321597634297519	-0.283090130000005	0.00885730520000294	0.0169652500000002	0.175760346713762	0.19979425544092	NA	NA	1.18604651162791	False	FALSE
Sox2-SCR_ESC	Batch70	Batch70_01_XY07_singlet10	0	60	ID578085	421.48	443.93	11.94	3	38.35468	40.39763	3.582	90	0	59	ID618327	424.55	444.09	11.41	3	38.63405	40.41219	3.423	90	-0.27937	-0.014560000000003	0.159	0.279749156388362	0.321777237386363	38.36103266	40.3993450428	3.4116685	-0.273017339999996	-0.0128449571999951	-0.0113315000000003	0.273319338624516	0.27355413314076	-0.234639909999999	-0.0128649772000031	-0.0113315000000003	0.0530969054721143	0.0601663313762537	2.81654485456572	2.85541434160407	1.10077519379845	False	FALSE
Sox2-SCR_ESC	Batch70	Batch70_01_XY07_singlet10	0	60	ID578393	417.68	440.42	12.35	4	38.00888	40.07822	3.705	120	0	59	ID618048	418.71	441.53	12.81	4	38.10261	40.17923	3.843	120	-0.0937299999999937	-0.101009999999995	-0.138	0.137798160365071	0.195018801657681	38.01540556	40.0800755832	3.53426875	-0.0872044400000007	-0.0991544167999976	-0.30873125	0.132046252224974	0.335784450880656	-0.0491728099999946	-0.0991744367999985	-0.30873125	0.204566292430729	0.360962573266145	6.26909871368024	0.478738723401344	1.11627906976744	False	FALSE
Sox2-SCR_ESC	Batch70	Batch70_01_XY07_singlet10	0	60	ID578697	417.83	439.83	12.24	5	38.02253	40.02453	3.672	150	0	59	ID618639	420.13	441.81	11.51	5	38.23183	40.20471	3.453	150	-0.209299999999999	-0.18018	0.219	0.276172631518765	0.352466058507765	38.029048735	40.0264092068	3.501376	-0.202781264999999	-0.178300793200002	0.0483759999999998	0.270021136748125	0.274320344974173	-0.164735985	-0.178320813200003	0.0483759999999998	0.140067827545561	0.383594296511165	4.17764609180199	2.63104124159696	1.06976744186047	False	FALSE
Sox2-SCR_ESC	Batch70	Batch70_01_XY07_singlet10	0	60	ID579000	418	440.96	11.47	6	38.038	40.12736	3.441	180	0	59	ID619268	418.52	443.55	11.64	6	38.08532	40.36305	3.492	180	-0.0473199999999991	-0.235689999999998	-0.0509999999999997	0.240393341213934	0.24574368455771	38.044511	40.1291939616	3.27112675	-0.0408089999999959	-0.233856038400006	-0.22087325	0.237390019118633	0.324251466832006	-0.00274824999999623	-0.2338760584	-0.22087325	0.17124955929772	0.319094923471411	2.21070069748547	2.69643009002385	1.06201550387597	False	FALSE
Sox2-SCR_ESC	Batch70	Batch70_01_XY07_singlet10	0	60	ID579327	418.43	440.77	11.81	7	38.07713	40.11007	3.543	210	0	59	ID618955	418.84	439.6	11.59	7	38.11444	40.0036	3.477	210	-0.037309999999998	0.106469999999995	0.0660000000000003	0.112817981722767	0.130705382444637	38.083621435	40.1119115692	3.37279525	-0.030818564999997	0.108311569199998	-0.10420475	0.112610745363065	0.153426887779774	0.00728131500000018	0.108291549199997	-0.10420475	0.342314568583919	0.361650110959536	1.87188188107017	2.00738676756818	1.01550387596899	False	FALSE
Sox2-SCR_ESC	Batch70	Batch70_01_XY07_singlet10	0	60	ID579679	418.86	444.07	13.98	8	38.11626	40.41037	4.194	240	0	59	ID619590	421.14	442.08	13	8	38.32374	40.22928	3.9	240	-0.207479999999997	0.181089999999998	0.294	0.275393424939663	0.402836863382682	38.12273187	40.4120794372	4.0216795	-0.201008129999998	0.182799437200003	0.1216795	0.271698182855046	0.297700862086397	-0.162869119999996	0.182779417199995	0.1216795	0.185740714464743	0.292443682455162	1.18745725787082	1.07693555812525	0.992248062015504	False	FALSE
Sox2-SCR_ESC	Batch70	Batch70_01_XY07_singlet10	0	60	ID579986	419.45	443.32	13.32	9	38.16995	40.34212	3.996	270	0	59	ID619914	419.6	441.11	13.83	9	38.1836	40.14101	4.149	270	-0.0136500000000055	0.20111	-0.153	0.201572703013082	0.253062353185929	38.176395025	40.3438594672	3.824323	-0.0072049749999934	0.202849467199997	-0.324677	0.202977382996414	0.382903345946563	0.0309877249999957	0.202829447200003	-0.324677	0.194890944008058	0.487048873470212	3.65729042132839	2.76239765958835	0.992248062015504	False	FALSE
Sox2-SCR_ESC	Batch70	Batch70_01_XY07_singlet10	0	60	ID580315	416.7	438.03	12.17	10	37.9197	39.86073	3.651	300	0	59	ID620213	418.58	439.39	12.43	10	38.09078	39.98449	3.729	300	-0.171080000000003	-0.123760000000004	-0.0779999999999998	0.211151376978703	0.225097543300682	37.92627015	39.8626812788	3.48044425	-0.164509849999995	-0.121808721200004	-0.24855575	0.204696984118968	0.321995056119599	-0.126567400000006	-0.121828741200005	-0.24855575	0.360869168410023	0.368810251227516	4.1575082462473	1.97732753795367	0.992248062015504	False	FALSE
Sox2-SCR_ESC	Batch70	Batch70_01_XY07_singlet10	0	60	ID580650	416.97	439.8	11.56	11	37.94427	40.0218	3.468	330	0	59	ID620548	417.08	439	11.33	11	37.95428	39.949	3.399	330	-0.0100099999999941	0.0728000000000009	0.069	0.0734849651289297	0.100801984603479	37.950827865	40.023680408	3.298039	-0.0034521349999892	0.074680407999999	-0.100961	0.0747601536589142	0.125627242651045	0.0345148850000072	0.0746603879999981	-0.100961	0.254077705504834	0.293836162958482	2.90670797060682	2.37340000587378	1.0077519379845	False	FALSE
Sox2-SCR_ESC	Batch70	Batch70_01_XY07_singlet10	0	60	ID580958	411.69	440.74	10.18	12	37.46379	40.10734	3.054	360	0	59	ID620879	415.11	439.81	10.49	12	37.77501	40.02271	3.147	360	-0.311219999999999	0.0846299999999971	-0.093	0.322521511375596	0.335662219053617	37.470588105	40.1091827704	2.8853845	-0.304421895000004	0.0864727704000003	-0.2616155	0.316465211636358	0.410600657593598	-0.266935355000001	0.0864527503999994	-0.2616155	0.301680803179512	0.341791128289319	2.21839705516181	2.34134720655707	1.01550387596899	False	FALSE
Sox2-SCR_ESC	Batch70	Batch70_01_XY07_singlet10	0	60	ID581316	412.2	440.5	11.05	13	37.5102	40.0855	3.315	390	0	59	ID621232	413	440.48	10.45	13	37.583	40.08368	3.135	390	-0.072800000000008	0.00182000000000215	0.18	0.0728227464464309	0.194172996062793	37.5169749	40.08735238	3.14553625	-0.0660250999999974	0.00367237999999048	0.0105362500000004	0.0661271517976843	0.0669612781309952	-0.0284921500000053	0.0036523600000038	0.0105362500000004	0.252410512184144	0.371184107538462	2.84646495818157	2.73606112398995	0.992248062015504	False	FALSE
Sox2-SCR_ESC	Batch70	Batch70_01_XY07_singlet10	0	60	ID581641	410.7	442.18	10.15	14	37.3737	40.23838	3.045	420	0	59	ID621571	410.91	442.99	9.17	14	37.39281	40.31209	2.751	420	-0.0191100000000048	-0.0737100000000055	0.294	0.0761469382181647	0.30370109680408	37.38054315	40.2401651128	2.87641375	-0.0122668500000032	-0.071924887199998	0.12541375	0.0729634498064272	0.145094016750235	0.0251295999999925	-0.071944907200006	0.12541375	0.0926835415873387	0.147604467708203	5.66355589934632	0.407164384359552	1.01550387596899	False	FALSE
Sox2-SCR_ESC	Batch70	Batch70_01_XY07_singlet10	0	60	ID581981	408.66	443.87	10.59	15	37.18806	40.39217	3.177	450	0	59	ID621917	408.12	443.94	9.29	15	37.13892	40.39854	2.787	450	0.0491400000000013	-0.00637000000000398	0.390000000000001	0.0495511503398274	0.393135239453296	37.19499597	40.3938874452	3.00798475	0.056075970000002	-0.00465255479999627	0.22098475	0.0562686473767416	0.228036006828243	0.0932867799999997	-0.00467257480000427	0.22098475	0.0957651705584536	0.135295173354742	1.73271524643589	1.07228784234321	1.01550387596899	False	FALSE
Sox2-SCR_ESC	Batch70	Batch70_01_XY07_singlet10	0	60	ID582325	409.25	448.15	10.82	16	37.24175	40.78165	3.246	480	0	59	ID622276	409.16	448.71	8.83	16	37.23356	40.83261	2.649	480	0.00818999999999903	-0.0509600000000034	0.597	0.0516139293214568	0.599227000142684	37.248659125	40.783196074	3.0767605	0.0150991249999919	-0.0494139259999997	0.4277605	0.0516693299598401	0.430869777332721	0.0523636249999981	-0.0494339460000006	0.4277605	0.0606488661630043	0.21548664866975	3.19288570911186	1.07142006031833	0.976744186046512	False	FALSE
Sox2-SCR_ESC	Batch70	Batch70_01_XY07_singlet10	0	60	ID582659	410.36	448.49	10.32	17	37.34276	40.81259	3.096	510	0	59	ID622614	412.31	449.62	9.5	17	37.52021	40.91542	2.85	510	-0.177449999999993	-0.102830000000004	0.246	0.205091470812412	0.320278802607975	37.34961862	40.8141224604	2.927248	-0.170591379999998	-0.101297539599997	0.077248	0.198400127165576	0.212908111548895	-0.13322586999999	-0.101317559600005	0.077248	0.192705396952304	0.399992978276863	5.72561873635379	2.38301336733779	0.992248062015504	False	FALSE
Sox2-SCR_ESC	Batch70	Batch70_01_XY07_singlet10	0	60	ID583322	410.48	448.58	9.76	18	37.35368	40.82078	2.928	540	0	59	ID622959	412.72	449.49	8.7	18	37.55752	40.90359	2.61	540	-0.20384	-0.082810000000002	0.318	0.220018730339033	0.386693989738657	37.36053316	40.8223088568	2.759794	-0.196986840000001	-0.0812811432000018	0.149794	0.213097253321307	0.26047779523231	-0.159610409999999	-0.0813011632000027	0.149794	0.0331179720975505	0.0797478663780676	5.36156977150041	2.31340079129289	1.02325581395349	False	FALSE
Sox2-SCR_ESC	Batch70	Batch70_01_XY07_singlet10	0	60	ID582997	408.21	450.38	9.91	19	37.14711	40.98458	2.973	570	0	59	ID623271	410.43	452.8	9.08	19	37.34913	41.2048	2.724	570	-0.202020000000005	-0.220220000000005	0.249	0.29884599512124	0.388985769405519	37.154066445	40.9860367848	2.80464775	-0.195063555000004	-0.218763215199999	0.0806477500000002	0.293099189377727	0.303992095939917	-0.157893695000006	-0.218783235200007	0.0806477500000002	0.137492789744792	0.153900848343562	2.23229101846315	2.2609109746787	1.01550387596899	False	FALSE
Sox2-SCR_ESC	Batch70	Batch70_01_XY07_singlet10	0	60	ID583661	409.17	448.67	10.76	20	37.23447	40.82897	3.228	600	0	59	ID623611	409.99	450.46	9.22	20	37.30909	40.99186	2.766	600	-0.074620000000003	-0.162889999999997	0.462	0.179168346813826	0.495525273321149	37.241382765	40.8304952532	3.058819	-0.0677072349999932	-0.161364746799997	0.292819	0.174993860409934	0.341124343813471	-0.0304500149999996	-0.161384766799998	0.292819	0.139772943542772	0.25407305066294	1.98148254080957	2.17901974945506	0.992248062015504	False	FALSE
Sox2-SCR_ESC	Batch70	Batch70_01_XY07_singlet10	0	60	ID584004	405.27	446.41	10.6	21	36.87957	40.62331	3.18	630	0	59	ID624301	406.98	447.65	9.14	21	37.03518	40.73615	2.742	630	-0.155610000000003	-0.112839999999998	0.438	0.19221690274271	0.478321374914398	36.886660215	40.6249257436	3.010975	-0.148519785000005	-0.111224256399993	0.268975	0.185550429124211	0.326766755305951	-0.111617465000002	-0.111244276400001	0.268975	0.0954055748740872	0.0983400226411153	2.16505768227754	2.09589901387674	1.01550387596899	False	FALSE
Sox2-SCR_ESC	Batch70	Batch70_01_XY07_singlet10	0	60	ID584669	405.72	445.91	9.83	22	36.92052	40.57781	2.949	660	0	59	ID623958	408.06	446.55	8.79	22	37.13346	40.63605	2.637	660	-0.212939999999996	-0.0582399999999978	0.312	0.220760823517213	0.382203272094835	36.92758974	40.5794457636	2.78072575	-0.20587025999999	-0.0566042363999983	0.14372575	0.213510195379262	0.257378504821116	-0.168926989999996	-0.0566242563999992	0.14372575	0.079168985344802	0.148172544238424	6.07516834482125	0.778255881511297	1.01550387596899	False	FALSE
Sox2-SCR_ESC	Batch70	Batch70_01_XY07_singlet10	0	60	ID584336	404.17	445.53	9.51	23	36.77947	40.54323	2.853	690	0	59	ID624645	404.48	446.07	9.43	23	36.80768	40.59237	2.829	690	-0.0282100000000014	-0.0491400000000013	0.024	0.0566616598768533	0.0615348982285679	36.786610265	40.5448809788	2.68503775	-0.0210697349999904	-0.0474890212000005	-0.14396225	0.0519532565630291	0.153049894781298	0.0157324850000009	-0.0475090412000014	-0.14396225	0.184884312085738	0.341974551976337	3.95228383906274	1.03318928562074	1.04651162790698	False	FALSE
Sox2-SCR_ESC	Batch70	Batch70_01_XY07_singlet10	0	60	ID585015	403.91	449.79	9.59	24	36.75581	40.93089	2.877	720	0	59	ID624996	405.89	449.82	9.18	24	36.93599	40.93362	2.754	720	-0.18018	-0.00272999999999968	0.123	0.180200680631345	0.218177187854276	36.762962095	40.9323704084	2.70895975	-0.173027904999991	-0.0012495916000006	-0.04504025	0.173032417158903	0.178798326356583	-0.136249345000003	-0.0012696116000015	-0.04504025	0.158860194825146	0.187141987762991	2.79692536868628	2.63959916611219	1.02325581395349	False	FALSE
Sox2-SCR_ESC	Batch70	Batch70_01_XY07_singlet10	0	60	ID585355	402.64	447.17	9.29	25	36.64024	40.69247	2.787	750	0	59	ID625327	404.77	447.65	9.48	25	36.83407	40.73615	2.844	750	-0.193829999999998	-0.0436800000000019	-0.0570000000000004	0.198690742864381	0.20670513128609	36.64744988	40.6940553132	2.61925225	-0.186620119999994	-0.0420946867999987	-0.224747750000001	0.191308734368303	0.295145020245412	-0.149957129999997	-0.0421147067999996	-0.224747750000001	0.0430839317089675	0.184799920800181	1.54234842315711	2.10411965465136	1.04651162790698	False	FALSE
Sox2-SCR_ESC	Batch70	Batch70_01_XY07_singlet10	0	60	ID586044	407.55	451.01	10.23	26	37.08705	41.04191	3.069	780	0	59	ID625682	408.51	450.26	9.57	26	37.17441	40.97366	2.871	780	-0.0873599999999968	0.068249999999999	0.198	0.110859515153185	0.226922524443915	37.094036475	41.0433415596	2.90033575	-0.0803735249999917	0.0696815596000064	0.02933575	0.106373978346274	0.11034495682756	-0.0432637249999956	0.0696615395999984	0.02933575	0.154523176027958	0.29738163511222	2.70324888643784	2.7950310544259	1.0077519379845	False	FALSE
Sox2-SCR_ESC	Batch70	Batch70_01_XY07_singlet10	0	60	ID585698	408.13	446.65	10.64	27	37.13983	40.64515	3.192	810	0	59	ID626033	410.35	448.48	9.91	27	37.34185	40.81168	2.973	810	-0.202019999999997	-0.166530000000002	0.219	0.261809704365594	0.341328758384054	37.146790085	40.646756134	3.022936	-0.195059915000002	-0.164923866000009	0.0499360000000002	0.255437373961206	0.260272657250424	-0.157897334999994	-0.164943886000003	0.0499360000000002	0.261114094339217	0.261925448482297	3.4492193771332	2.01140063300946	1.01550387596899	False	FALSE
Sox2-SCR_ESC	Batch70	Batch70_01_XY07_singlet10	0	60	ID586376	411.73	445.22	10.43	28	37.46743	40.51502	3.129	840	0	59	ID626374	413.67	447.01	10	28	37.64397	40.67791	3	840	-0.176540000000003	-0.162889999999997	0.129	0.240207251555818	0.272654586794354	37.474226285	40.5166833912	2.96014075	-0.169743715000003	-0.1612266088	-0.0398592500000001	0.234108838293539	0.2374778052318	-0.132253535000004	-0.161246628800001	-0.0398592500000001	0.0259089596325764	0.0934583389099391	2.1684916893645	1.8039926461821	1.0077519379845	False	FALSE
Sox2-SCR_ESC	Batch70	Batch70_01_XY07_singlet10	0	60	ID587038	409.6	444.3	9.99	29	37.2736	40.4313	2.997	870	0	59	ID627022	412.67	449.14	9.79	29	37.55297	40.87174	2.937	870	-0.27937	-0.440440000000002	0.0600000000000001	0.521569736947996	0.525009514675689	37.2804932	40.433000228	2.82856975	-0.2724768	-0.438739771999998	-0.10843025	0.516465094728434	0.527724656604098	-0.235180450000001	-0.438759791999999	-0.10843025	0.295985650970931	0.303824764661615	4.21403027005381	1.48292562217696	1.03100775193798	False	FALSE
Sox2-SCR_ESC	Batch70	Batch70_01_XY07_singlet10	0	60	ID586688	409.18	443.07	9.03	30	37.23538	40.31937	2.709	900	0	59	ID626689	411.52	447.49	9.18	30	37.44832	40.72159	2.754	900	-0.212940000000003	-0.402220000000007	-0.0450000000000004	0.455109186899152	0.457328516495535	37.24229231	40.3211194772	2.54150575	-0.206027689999992	-0.400470522799999	-0.21249425	0.450359910159017	0.497973749269477	-0.168769560000001	-0.400490542800007	-0.21249425	0.0766481685686175	0.129244952864409	2.44873191780645	1.83672819397952	1.01550387596899	False	FALSE
Sox2-SCR_ESC	Batch70	Batch70_01_XY07_singlet10	0	60	ID587359	414.22	442.17	9.81	31	37.69402	40.23747	2.943	930	0	59	ID627350	418.5	445.23	9.45	31	38.0835	40.51593	2.835	930	-0.389479999999999	-0.278460000000003	0.108000000000001	0.478784546534243	0.490814264258895	37.70070299	40.2392555132	2.77474525	-0.382797009999997	-0.276674486799998	-0.0602547499999995	0.472315913887072	0.476143841090634	-0.345080240000001	-0.276694506800006	-0.0602547499999995	0.21543192523713	0.263794957820703	2.00665423807315	2.30385705394553	0.976744186046512	False	FALSE
Sox2-SCR_ESC	Batch70	Batch70_01_XY07_singlet10	0	60	ID587683	412.15	442.59	10.05	32	37.50565	40.27569	3.015	960	0	59	ID627676	414.99	441.26	9.44	32	37.76409	40.15466	2.832	960	-0.25844	0.121029999999998	0.183	0.285376058035708	0.339011053654596	37.512427175	40.2774586964	2.84651125	-0.251662825000004	0.122798696399997	0.0145112500000004	0.280024458439832	0.280400202747936	-0.214134424999997	0.122778676399996	0.0145112500000004	0.420387476694962	0.426984291652465	5.007790266765	1.22904760808752	1.02325581395349	False	FALSE
Sox2-SCR_ESC	Batch70	Batch70_01_XY07_singlet10	0	60	ID588005	412.96	441	8.92	33	37.57936	40.131	2.676	990	0	59	ID628004	414.24	443.12	8.49	33	37.69584	40.32392	2.547	990	-0.116480000000003	-0.192920000000001	0.129	0.225356865437912	0.259666549251152	37.58610032	40.13283236	2.508613	-0.109739679999997	-0.191087640000006	-0.0383870000000006	0.220357172624977	0.223675759295177	-0.0721375700000024	-0.19110766	-0.0383870000000006	0.34451086921678	0.34854836660292	3.88318017924424	2.41008184280647	0.976744186046512	False	FALSE
Sox2-SCR_ESC	Batch70	Batch70_01_XY07_singlet10	0	60	ID588344	413.12	446.05	9.65	34	37.59392	40.59055	2.895	1020	0	59	ID628331	415.37	445.49	7.83	34	37.79867	40.53959	2.349	1020	-0.204749999999997	0.0509599999999963	0.546	0.210996407789323	0.585350735969469	37.60065304	40.592180158	2.72690125	-0.198016960000004	0.052590158000001	0.37790125	0.204881529587487	0.429867184043712	-0.160400289999998	0.052570137999993	0.37790125	0.259170169926871	0.490372393256377	3.06427007412978	2.27795013702219	0.992248062015504	False	FALSE
Sox2-SCR_ESC	Batch70	Batch70_01_XY07_singlet10	0	60	ID588668	410.99	443.78	8.31	35	37.40009	40.38398	2.493	1050	0	59	ID628660	412.35	443.89	7.26	35	37.52385	40.39399	2.178	1050	-0.123759999999997	-0.0100100000000012	0.315	0.124164156260973	0.33858785816978	37.406919955	40.3857010488	2.32620775	-0.116930045000004	-0.00828895120000084	0.14820775	0.117223470924977	0.188962639947058	-0.0795072049999987	-0.00830897120000174	0.14820775	0.101242071975054	0.251016057414764	3.71971742548803	2.84158668636854	1	False	FALSE
Sox2-SCR_ESC	Batch70	Batch70_01_XY07_singlet10	0	60	ID589024	410.04	445.79	8.59	36	37.31364	40.56689	2.577	1080	0	59	ID628983	412.71	446.08	7.6	36	37.55661	40.59328	2.28	1080	-0.242969999999993	-0.0263899999999992	0.297	0.244398962763749	0.384629500948636	37.32051318	40.5685305684	2.40993475	-0.236096819999993	-0.0247494316000001	0.12993475	0.23739048586376	0.270623875584167	-0.198760429999993	-0.024769451600001	0.12993475	0.120383882176552	0.121762808841198	3.92390522112285	1.71682621373705	1.01550387596899	False	FALSE
Sox2-SCR_ESC	Batch70	Batch70_01_XY07_singlet10	0	60	ID589362	408.69	453.01	8.15	37	37.19079	41.22391	2.445	1110	0	59	ID629627	409.79	453.68	6.97	37	37.29089	41.28488	2.091	1110	-0.100100000000005	-0.0609699999999975	0.354	0.11720644564187	0.372898579911483	37.197724605	41.2252614796	2.27836375	-0.0931653949999927	-0.0596185204000079	0.18736375	0.11060813170916	0.217576040993151	-0.0559518550000035	-0.0596385403999946	0.18736375	0.147003885823707	0.157823421862122	2.76494876642231	2.71638684285127	1.05426356589147	False	FALSE
Sox2-SCR_ESC	Batch70	Batch70_01_XY07_singlet10	0	60	ID589700	407.09	452.06	8.37	38	37.04519	41.13746	2.511	1140	0	59	ID629304	409.57	452.3	7.12	38	37.27087	41.1593	2.136	1140	-0.225680000000004	-0.0218399999999974	0.375	0.226734311474911	0.43821621147557	37.052197405	41.1388495176	2.34414925	-0.218672594999994	-0.0204504824000082	0.20814925	0.219626788061986	0.30259219472747	-0.181604655000001	-0.0204705023999949	0.20814925	0.13161596160272	0.133247132647794	3.07890277640906	2.6089594707906	0.953488372093023	False	FALSE
Sox2-SCR_ESC	Batch70	Batch70_01_XY07_singlet10	0	60	ID590037	408.23	453.52	8.12	39	37.14893	41.27032	2.436	1170	0	59	ID629941	409.53	454.82	7.06	39	37.26723	41.38862	2.118	1170	-0.118299999999991	-0.118300000000005	0.318	0.167301464428734	0.359324059867968	37.155885535	41.2716510592	2.269393	-0.111344464999995	-0.1169689408	0.151393	0.16149093782008	0.221357546623125	-0.0741727849999876	-0.116988960800008	0.151393	0.144420980136595	0.155173101463099	2.71182447115605	2.67425493940503	1.04651162790698	False	FALSE
Sox2-SCR_ESC	Batch70	Batch70_01_XY07_singlet10	0	60	ID590381	406.84	455.02	7.28	40	37.02244	41.40682	2.184	1200	0	59	ID630267	408.29	457.22	7.37	40	37.15439	41.60702	2.211	1200	-0.131950000000003	-0.200200000000002	-0.0269999999999997	0.239772480697852	0.241287883036015	37.02945878	41.4080909992	2.018212	-0.124931220000001	-0.198929000800007	-0.192788	0.234905421584896	0.303887758940662	-0.0878860299999999	-0.198949020800001	-0.192788	0.083099365362395	0.354070706617523	5.27854209700065	1.07843090554998	1	False	FALSE
Sox2-SCR_ESC	Batch70	Batch70_01_XY07_singlet10	0	60	ID590724	405.45	453.8	8.02	41	36.89595	41.2958	2.406	1230	0	59	ID630602	407.02	456.88	7.09	41	37.03882	41.57608	2.127	1230	-0.142870000000002	-0.280280000000005	0.279	0.314592935871108	0.420487473416276	36.903032025	41.297119848	2.2394905	-0.135787974999992	-0.278960152000003	0.1124905	0.310253348988312	0.330017049784876	-0.0988692750000055	-0.278980172000004	0.1124905	0.0807812901179969	0.315785654195022	0.0293954248978096	2.64605423302549	0.976744186046512	False	FALSE
Sox2-SCR_ESC	Batch70	Batch70_01_XY07_singlet10	0	60	ID591061	406.51	457.44	7.7	42	36.99241	41.62704	2.31	1260	0	59	ID631053	408.68	458.84	7.19	42	37.18988	41.75444	2.157	1260	-0.197470000000003	-0.127400000000002	0.153	0.235000342340179	0.28041783270684	36.999443795	41.6282141024	2.1438025	-0.190436204999997	-0.126225897599994	-0.0131975	0.228470841465	0.228851697406804	-0.153421045000002	-0.126245917600002	-0.0131975	0.162183994516281	0.205185578005027	3.62101863462236	2.45211560813786	0.968992248062015	False	FALSE
Sox2-SCR_ESC	Batch70	Batch70_01_XY07_singlet10	0	60	ID591400	405.82	458.57	8.19	43	36.92962	41.72987	2.457	1290	0	59	ID631008	407.19	459.07	7.6	43	37.05429	41.77537	2.28	1290	-0.124670000000002	-0.0455000000000041	0.177	0.132713446568164	0.221228069873605	36.93668519	41.7309988572	2.29032475	-0.117604809999996	-0.0443711428000029	0.0103247500000001	0.125696816381774	0.126120141575705	-0.0806524400000015	-0.0443911628000038	0.0103247500000001	0.109523836478704	0.112021279237815	5.21343131661853	1.3257644662235	0.984496124031008	False	FALSE
Sox2-SCR_ESC	Batch70	Batch70_01_XY07_singlet10	0	60	ID591737	405.37	454.73	7.89	44	36.88867	41.38043	2.367	1320	0	59	ID631547	407.64	456.72	7.97	44	37.09524	41.56152	2.391	1320	-0.206569999999999	-0.181089999999998	-0.024	0.274708487309728	0.27575487846999	36.895755665	41.3817126108	2.20061725	-0.199484334999994	-0.179807389200001	-0.19038275	0.268560416147485	0.329196428624116	-0.162572914999998	-0.179827409199994	-0.19038275	0.158284367715653	0.255611896474703	3.32430178679799	2.43446486343655	0.976744186046512	False	FALSE
Sox2-SCR_ESC	Batch70	Batch70_01_XY07_singlet10	0	60	ID592080	405.05	455.13	8.93	45	36.85955	41.41683	2.679	1350	0	59	ID631865	406.9	456.29	8.09	45	37.0279	41.52239	2.427	1350	-0.168349999999997	-0.105559999999997	0.252	0.198707413299047	0.320918425927833	36.866650225	41.4180965948	2.51160325	-0.161249774999995	-0.104293405200004	0.0846032499999998	0.192038028280237	0.209848312398083	-0.124367475	-0.104313425199997	0.0846032499999998	0.0846287033171683	0.287713951036694	3.21718825432899	2.77094041752491	0.953488372093023	False	FALSE
Sox2-SCR_ESC	Batch70	Batch70_01_XY07_singlet10	0	60	ID592420	406.27	455.78	8.52	46	36.97057	41.47598	2.556	1380	0	59	ID632196	407.68	457.06	8.48	46	37.09888	41.59246	2.544	1380	-0.128309999999999	-0.116480000000003	0.0119999999999996	0.173294681107068	0.173709661504478	36.977614715	41.4772205688	2.389003	-0.121265285	-0.115239431199996	-0.154997	0.167288361368715	0.228055839342977	-0.0842719649999992	-0.115259451200004	-0.154997	0.0415627887340702	0.243178422577776	4.91426611665233	2.76963614449926	0.953488372093023	False	FALSE
Sox2-SCR_ESC	Batch70	Batch70_01_XY07_singlet10	0	60	ID592760	406.4	456.8	9.63	47	36.9824	41.5688	2.889	1410	0	59	ID632498	407.28	457.79	8.16	47	37.06248	41.65889	2.448	1410	-0.0800800000000024	-0.0900900000000036	0.441	0.120536361733715	0.457176130719881	36.9894388	41.569999728	2.72092075	-0.0730411999999916	-0.0888902720000004	0.27292075	0.115049977634386	0.29617939350035	-0.0360360499999999	-0.0889102920000013	0.27292075	0.0549634577372478	0.431433172636849	0.7664689727847	2.86346863000515	0.937984496124031	False	FALSE
Sox2-SCR_ESC	Batch70	Batch70_01_XY07_singlet10	0	60	ID593090	405.8	457.77	9.73	48	36.9278	41.65707	2.919	1440	0	59	ID632827	405.7	459.88	8.23	48	36.9187	41.84908	2.469	1440	0.00910000000000366	-0.192010000000003	0.45	0.192225518857412	0.489336949453034	36.9348661	41.6582308892	2.75082325	0.0161660999999995	-0.190849110800009	0.28182325	0.191532571335437	0.34074781015133	0.0531166500000069	-0.190869130800003	0.28182325	0.135439317506904	0.135731585244504	4.93090893036976	1.47804981244328	0.992248062015504	False	FALSE
Sox2-SCR_ESC	Batch70	Batch70_01_XY07_singlet10	0	60	ID593768	407.44	454.96	9.41	49	37.07704	41.40136	2.823	1470	0	59	ID633167	407.74	457.72	8.6	49	37.10434	41.65252	2.58	1470	-0.0272999999999968	-0.251160000000006	0.243	0.252639338979508	0.350536211538841	37.08403148	41.4026334016	2.65513525	-0.0203085200000004	-0.24988659840001	0.0751352500000002	0.250710486506884	0.261727059810561	0.0167912700000059	-0.249906618400004	0.0751352500000002	0.0693178056076848	0.218002035582847	5.01310166567339	1.53899456148742	0.945736434108527	False	FALSE
Sox2-SCR_ESC	Batch70	Batch70_01_XY07_singlet10	0	60	ID593407	406.38	453.19	8.44	50	36.98058	41.24029	2.532	1500	0	59	ID633380	405.41	454.95	7.77	50	36.89231	41.40045	2.331	1500	0.0882700000000014	-0.160159999999998	0.201	0.182873777507874	0.271742191240152	36.98761971	41.2416342724	2.365081	0.0953097099999951	-0.1588157276	0.0340809999999996	0.185219804970745	0.18832920834114	0.13231304	-0.158835747599994	0.0340809999999996	0.147102626938487	0.152724046224771	2.78997816890274	1.60346693623856	0.968992248062015	False	FALSE
Sox2-SCR_ESC	Batch70	Batch70_01_XY07_singlet10	0	60	ID594146	401.02	451.91	9.21	51	36.49282	41.12381	2.763	1530	0	59	ID633833	402.9	452.59	7.49	51	36.6639	41.18569	2.247	1530	-0.171079999999996	-0.0618799999999951	0.516	0.181927185434168	0.547132068882823	36.50010359	41.1252055236	2.59533025	-0.163796410000003	-0.0604844763999992	0.348330250000001	0.17460708981674	0.389642912009617	-0.127280839999997	-0.060504496399993	0.348330250000001	0.277593259096849	0.419297756518651	2.11191147124232	2.12931160690476	0.992248062015504	False	FALSE
Sox2-SCR_ESC	Batch70	Batch70_01_XY07_singlet10	0	60	ID594495	402.25	453.5	8.79	52	36.60475	41.2685	2.637	1560	0	59	ID634172	402.42	455.03	6.95	52	36.62022	41.40773	2.085	1560	-0.0154700000000005	-0.139229999999998	0.552	0.140086808086984	0.569498300085258	36.611977625	41.26983186	2.46973975	-0.0082423750000018	-0.137898139999997	0.38473975	0.138144249830022	0.408789076408803	0.0283851249999998	-0.137918159999998	0.38473975	0.173852719194596	0.177624378004836	3.04219053624419	2.08421859798195	0.961240310077519	False	FALSE
Sox2-SCR_ESC	Batch70	Batch70_01_XY07_singlet10	0	60	ID594839	399.78	456.4	8.78	53	36.37998	41.5324	2.634	1590	0	59	ID634858	399.92	457.52	7.4	53	36.39272	41.63432	2.22	1590	-0.012740000000008	-0.10192	0.414	0.102713163713324	0.426551279449494	36.38732001	41.533615744	2.4667495	-0.0053999900000008	-0.100704256	0.2467495	0.100848931915582	0.266562980960905	0.031002739999991	-0.100724276000001	0.2467495	0.0372858809107873	0.142938959036212	1.96202493105001	1.870503771684	0.961240310077519	False	FALSE
Sox2-SCR_ESC	Batch70	Batch70_01_XY07_singlet10	0	60	ID595170	400.67	458.16	8.19	54	36.46097	41.69256	2.457	1620	0	59	ID634519	400.04	459.55	7.44	54	36.40364	41.81905	2.232	1620	0.0573300000000003	-0.126489999999997	0.225	0.13887566021445	0.264407732489046	36.468269515	41.6937052736	2.29032475	0.0646295150000071	-0.125344726400002	0.0583247499999997	0.141025794255616	0.152610783065909	0.101113235	-0.125364746399995	0.0583247499999997	0.0743144285497724	0.202550044935176	4.44467765644646	0.510009090510788	0.961240310077519	False	FALSE
Sox2-SCR_ESC	Batch70	Batch70_01_XY07_singlet10	0	60	ID595548	400.15	459.04	9.06	55	36.41365	41.77264	2.718	1650	0	59	ID635194	400.91	459.94	7.09	55	36.48281	41.85454	2.127	1650	-0.0691600000000108	-0.0818999999999974	0.591	0.107194755468731	0.600642752058161	36.420973175	41.7737500384	2.5504765	-0.0618368250000003	-0.0807899615999972	0.4234765	0.101738934638661	0.435526298716461	-0.0254004250000079	-0.0808099815999981	0.4234765	0.134129911775788	0.389007241270704	3.14095053309975	3.11794970649757	0.961240310077519	False	FALSE
Sox2-SCR_ESC	Batch70	Batch70_01_XY07_singlet10	0	60	ID595875	401.87	459.25	8.95	56	36.57017	41.79175	2.685	1680	0	59	ID635539	403.07	459.59	6.99	56	36.67937	41.82269	2.097	1680	-0.109199999999994	-0.0309400000000011	0.588	0.113498562105424	0.598853841600768	36.577414915	41.79285163	2.51758375	-0.101955085	-0.0298383699999931	0.42058375	0.10623166986174	0.433792414001993	-0.0653621649999963	-0.0298583900000011	0.42058375	0.0647534196039062	0.0648180017661918	5.71609265703772	1.31951332021913	0.976744186046512	False	FALSE
Sox2-SCR_ESC	Batch70	Batch70_01_XY07_singlet10	0	60	ID596202	392.21	461.71	8.89	57	35.69111	42.01561	2.667	1710	0	59	ID636192	394.3	462.5	6.83	57	35.8813	42.0875	2.049	1710	-0.190190000000001	-0.0718899999999962	0.618	0.203323407899828	0.650587740585388	35.698794445	42.0166131316	2.49964225	-0.182505555000006	-0.0708868684000024	0.45064225	0.195788727248071	0.491336608856374	-0.146791695000005	-0.0709068883999961	0.45064225	0.0911907208926251	0.0960169828684837	1.37261817290172	1.39709448932929	0.961240310077519	False	FALSE
Sox2-SCR_ESC	Batch70	Batch70_01_XY07_singlet10	0	60	ID596524	390.28	461.49	8.55	58	35.51548	41.99559	2.565	1740	0	59	ID635877	392.49	460.72	7.22	58	35.71659	41.92552	2.166	1740	-0.201110000000007	0.0700699999999941	0.399	0.212967220482407	0.452278716059027	35.52325226	41.9966019404	2.39797375	-0.193337739999997	0.0710819403999992	0.23197375	0.205990591919474	0.310232081913522	-0.157799510000004	0.0710619203999912	0.23197375	0.142394924990891	0.260944874552868	4.3228447270787	2.04783559110341	0.992248062015504	False	FALSE
Sox2-SCR_ESC	Batch70	Batch70_01_XY07_singlet10	0	60	ID596847	390.64	460.08	8.37	59	35.54824	41.86728	2.511	1770	0	59	ID636529	391.73	459.81	6.85	59	35.64743	41.84271	2.055	1770	-0.0991900000000072	0.0245699999999971	0.456	0.102187773241231	0.467309684256598	35.55599588	41.8683483968	2.34414925	-0.0914341199999953	0.0256383968000051	0.28914925	0.0949606533815351	0.304343251060723	-0.0558631300000059	0.0256183767999971	0.28914925	0.111607084105036	0.125400075847978	4.21564342471358	2.23131568084184	0.992248062015504	False	FALSE
Sox2-SCR_ESC	Batch70	Batch70_01_XY07_singlet10	NA	NA	NA	NA	NA	NA	60	NA	NA	NA	1800	NA	NA	NA	NA	NA	NA	60	NA	NA	NA	1800	NA	NA	NA	NA	NA	NA	NA	NA	NA	NA	NA	NA	NA	NA	NA	NA	NA	NA	NA	NA	0.968992248062015	False	FALSE
Sox2-SCR_ESC	Batch70	Batch70_01_XY09_singlet11	NA	NA	NA	NA	NA	NA	1	NA	NA	NA	30	NA	NA	NA	NA	NA	NA	1	NA	NA	NA	30	NA	NA	NA	NA	NA	NA	NA	NA	NA	NA	NA	NA	NA	NA	NA	NA	NA	NA	NA	NA	1.01801801801802	False	FALSE
Sox2-SCR_ESC	Batch70	Batch70_01_XY09_singlet11	0	58	ID650521	162.75	51.56	17.77	2	14.81025	4.69196	5.331	60	0	51	ID677821	162.84	52.31	17.81	2	14.81844	4.76021	5.343	60	-0.00818999999999903	-0.0682499999999999	-0.0119999999999996	0.0687396435835972	0.0697792132371809	14.828374875	4.7093855376	5.15498425	0.00993487499999901	-0.0508244623999996	-0.18801575	0.0517863661547572	0.195017306841155	0.0247678750000002	-0.0508444823999996	-0.18801575	NA	NA	NA	NA	0.995495495495496	False	FALSE
Sox2-SCR_ESC	Batch70	Batch70_01_XY09_singlet11	0	58	ID650744	165.68	56.36	17.19	3	15.07688	5.12876	5.157	90	0	51	ID678031	164.98	57.6	16.53	3	15.01318	5.2416	4.959	90	0.0637000000000008	-0.11284	0.198	0.129578376282465	0.236631687649816	15.09487156	5.1459933456	4.98154975	0.081691560000003	-0.0956066544	0.0225497499999996	0.125754297504281	0.127760066397359	0.0967911900000011	-0.0956266744000001	0.0225497499999996	0.0848103921929044	0.227003595597436	NA	NA	0.977477477477477	False	FALSE
Sox2-SCR_ESC	Batch70	Batch70_01_XY09_singlet11	0	58	ID651158	164.74	57.69	17.93	4	14.99134	5.24979	5.379	120	0	51	ID678240	164.2	58.04	17.46	4	14.9422	5.28164	5.238	120	0.0491400000000013	-0.0318500000000004	0.140999999999999	0.0585590479772354	0.152676658661368	15.00937433	5.2669700924	5.20282825	0.0671743300000021	-0.0146699075999992	-0.0351717500000008	0.0687575217699249	0.0772311387848467	0.0821884200000014	-0.0146899276000001	-0.0351717500000008	0.0822435278562404	0.100477706166543	2.30557379833913	2.40073733239268	0.986486486486487	False	FALSE
Sox2-SCR_ESC	Batch70	Batch70_01_XY09_singlet11	0	58	ID651557	159.26	57.19	16.81	5	14.49266	5.20429	5.043	150	0	51	ID678698	158.77	57.83	16.03	5	14.44807	5.26253	4.809	150	0.0445899999999995	-0.0582399999999996	0.233999999999999	0.0733496128142467	0.245226763832987	14.51094367	5.2214901124	4.86792025	0.0628736699999983	-0.0410398876000002	0.058920249999999	0.0750824263958574	0.0954409063952754	0.0773890799999997	-0.0410599075999993	0.058920249999999	0.0268031623066379	0.0978351367026997	2.78306135817187	2.43793053783738	0.959459459459459	False	FALSE
Sox2-SCR_ESC	Batch70	Batch70_01_XY09_singlet11	0	58	ID651351	152.47	57.08	16.74	6	13.87477	5.19428	5.022	180	0	51	ID678464	153.03	55.25	17.25	6	13.92573	5.02775	5.175	180	-0.0509599999999999	0.16653	-0.153	0.174152698801942	0.23181493157258	13.893362615	5.2114845168	4.8469885	-0.0323673850000006	0.1837345168	-0.328011500000001	0.186563716395948	0.377356018115146	-0.0184698650000001	0.1837144968	-0.328011500000001	0.244361351710714	0.457633750250077	3.72472982502086	2.77981071736461	0.981981981981982	False	FALSE
Sox2-SCR_ESC	Batch70	Batch70_01_XY09_singlet11	0	58	ID651760	155.71	55.33	16.81	7	14.16961	5.03503	5.043	210	0	51	ID678931	157.25	54.75	16.93	7	14.30975	4.98225	5.079	210	-0.140139999999999	0.0527799999999994	-0.0360000000000005	0.149749617695671	0.154016064097222	14.188055195	5.0523045868	4.86792025	-0.121694804999999	0.0700545868000004	-0.211079750000001	0.140418199303746	0.253519095051575	-0.107502444999998	0.0700345667999995	-0.211079750000001	0.144395037263269	0.185803554713906	2.07407544229234	2.39240197951859	0.986486486486487	False	FALSE
Sox2-SCR_ESC	Batch70	Batch70_01_XY09_singlet11	0	58	ID651969	153.28	59.34	16.12	8	13.94848	5.39994	4.836	240	0	51	ID679145	153.58	57.94	15.98	8	13.97578	5.27254	4.794	240	-0.0273000000000003	0.127400000000001	0.0420000000000007	0.130292171675815	0.136894302291952	13.96703576	5.4170540264	4.661593	-0.0087442400000004	0.1445140264	-0.132407	0.144778332493221	0.196194748167523	0.00522698999999882	0.1444940064	-0.132407	0.135100457663787	0.156337888093473	2.81893207777683	1.89675803653545	0.972972972972973	False	FALSE
Sox2-SCR_ESC	Batch70	Batch70_01_XY09_singlet11	0	58	ID652199	156.49	61.86	16.25	9	14.24059	5.62926	4.875	270	0	51	ID679365	158.22	61.84	15.78	9	14.39802	5.62744	4.734	270	-0.15743	0.00181999999999949	0.141	0.157440519879731	0.21134927797369	14.258999705	5.6462731256	4.70046625	-0.139020294999998	0.0188331255999996	-0.0335337500000001	0.140290160174375	0.144242301114529	-0.124756955000001	0.0188131055999996	-0.0335337500000001	0.180807950001272	0.206076282840178	3.32642490703923	2.09883611133416	1.00900900900901	False	FALSE
Sox2-SCR_ESC	Batch70	Batch70_01_XY09_singlet11	0	58	ID652425	155.01	63.57	15.56	10	14.10591	5.78487	4.668	300	0	51	ID679588	156.5	64.74	15.23	10	14.2415	5.89134	4.569	300	-0.135590000000001	-0.10647	0.0990000000000002	0.172396371771566	0.198800173541172	14.124387045	5.8018146572	4.494139	-0.117112955000003	-0.0895253428000009	-0.0748609999999994	0.147411774401811	0.165331184454991	-0.102984295000001	-0.0895453628	-0.0748609999999994	0.11052423443512	0.11799808468798	1.00051871763214	1.29155352937895	0.981981981981982	False	FALSE
Sox2-SCR_ESC	Batch70	Batch70_01_XY09_singlet11	0	58	ID652610	158.47	61.56	15.1	11	14.42077	5.60196	4.53	330	0	51	ID679809	158.71	63.57	15.36	11	14.44261	5.78487	4.608	330	-0.021840000000001	-0.18291	-0.0780000000000003	0.184209266053584	0.20004262970677	14.439089615	5.6189851376	4.3565875	-0.00352038500000162	-0.165884862399999	-0.251412500000001	0.165922212750478	0.301228195626281	0.0109231349999988	-0.1659048824	-0.251412500000001	0.137133799053142	0.223553373928907	0.781946575391137	0.817174039185372	0.972972972972973	False	FALSE
Sox2-SCR_ESC	Batch70	Batch70_01_XY09_singlet11	0	58	ID652831	153.97	61.86	14.81	12	14.01127	5.62926	4.443	360	0	51	ID680038	154.03	61.4	14.88	12	14.01673	5.5874	4.464	360	-0.00545999999999935	0.0418600000000007	-0.0210000000000008	0.0422145851572658	0.0471494559883789	14.029794365	5.6462731256	4.26987025	0.013064365	0.0588731255999999	-0.194129750000001	0.0603052448031395	0.203280796893926	0.0270983850000004	0.0588531056000008	-0.194129750000001	0.225339281711758	0.232506140413395	2.08951118985942	2.08209824926812	1.0045045045045	False	FALSE
Sox2-SCR_ESC	Batch70	Batch70_01_XY09_singlet11	0	58	ID653038	150.79	59.6	13.91	13	13.72189	5.4236	4.173	390	0	51	ID680259	151.9	59.11	13.76	13	13.8229	5.37901	4.128	390	-0.10101	0.0445900000000004	0.0449999999999999	0.110414166663523	0.119232077059825	13.740559055	5.440703616	4.00074775	-0.0823409450000021	0.0616936160000003	-0.12725225	0.102888937591215	0.163643724623682	-0.0685963049999998	0.0616735960000003	-0.12725225	0.0957362463244336	0.116781971496215	1.61317455904351	1.4631595819349	0.990990990990991	False	FALSE
Sox2-SCR_ESC	Batch70	Batch70_01_XY09_singlet11	NA	NA	NA	NA	NA	NA	14	NA	NA	NA	420	NA	NA	NA	NA	NA	NA	14	NA	NA	NA	420	NA	NA	NA	NA	NA	NA	NA	NA	NA	NA	NA	NA	NA	NA	NA	NA	NA	NA	NA	NA	0.995495495495496	False	FALSE
Sox2-SCR_ESC	Batch70	Batch70_01_XY09_singlet11	0	58	ID653452	152.36	58.27	16.49	15	13.86476	5.30257	4.947	450	0	51	ID680751	152.82	57.12	16.09	15	13.90662	5.19792	4.827	450	-0.041859999999998	0.10465	0.119999999999999	0.112711499413325	0.16463256694834	13.88335762	5.3197268692	4.77223225	-0.0232623799999985	0.1218068692	-0.0547677500000008	0.124008272738436	0.135563852658564	-0.00937486999999848	0.1217868492	-0.0547677500000008	NA	NA	NA	NA	0.990990990990991	False	FALSE
Sox2-SCR_ESC	Batch70	Batch70_01_XY09_singlet11	0	58	ID653670	154.88	58.54	16.3	16	14.09408	5.32714	4.89	480	0	51	ID680981	155.72	57.79	15.88	16	14.17052	5.25889	4.764	480	-0.0764400000000016	0.0682499999999999	0.125999999999999	0.102475051110015	0.162410394063927	14.11256296	5.3442860584	4.7154175	-0.0579570399999998	0.0853960583999998	-0.0485825000000002	0.103206130030235	0.114069121948351	-0.0438402100000008	0.0853760383999997	-0.0485825000000002	0.0501358834013045	0.0505159788778927	NA	NA	0.990990990990991	False	FALSE
Sox2-SCR_ESC	Batch70	Batch70_01_XY09_singlet11	0	58	ID653869	155.68	58.73	15.27	17	14.16688	5.34443	4.581	510	0	51	ID681197	155	58.67	14.77	17	14.105	5.33897	4.431	510	0.0618800000000004	0.00545999999999935	0.149999999999999	0.062120415323789	0.162354383987621	14.18532656	5.3615684508	4.40742175	0.0803265599999996	0.0225984508000003	-0.0235782500000008	0.0834448693449368	0.0867120527554048	0.0945161900000002	0.0225784307999994	-0.0235782500000008	0.15194088633822	0.153984562405802	1.90267422915828	1.87464368589468	1	False	FALSE
Sox2-SCR_ESC	Batch70	Batch70_01_XY09_singlet11	0	58	ID654129	158.31	56.66	14.81	18	14.40621	5.15606	4.443	540	0	51	ID681418	157.53	56.92	14.55	18	14.33523	5.17972	4.365	540	0.0709800000000005	-0.0236600000000005	0.0779999999999994	0.0748194894395845	0.108083097661013	14.424536895	5.1732813336	4.26987025	0.089306895	-0.00643866640000024	-0.0951297500000008	0.0895386950963186	0.130640144115866	0.103735855	-0.00645868640000025	-0.0951297500000008	0.0304656593232239	0.0777674324524652	5.44590736648945	1.4611847917807	0.963963963963964	False	FALSE
Sox2-SCR_ESC	Batch70	Batch70_01_XY09_singlet11	0	58	ID654244	159.01	56.64	13.79	19	14.46991	5.15424	4.137	570	0	51	ID681621	158.84	57.06	13.25	19	14.45444	5.19246	3.975	570	0.0154699999999988	-0.0382199999999999	0.162	0.0412321391635209	0.167164856653544	14.488205045	5.1714621344	3.96486475	0.0337650449999991	-0.0209978656000001	-0.0101352500000003	0.0397616476470434	0.0410330588205429	0.0482577049999993	-0.0210178856000001	-0.0101352500000003	0.0573567381287313	0.102537117372286	4.66158224729569	2.45559460939703	1.08558558558559	False	FALSE
Sox2-SCR_ESC	Batch70	Batch70_01_XY09_singlet11	0	58	ID654515	158.37	54.77	14.06	20	14.41167	4.98407	4.218	600	0	51	ID681842	157.32	55.36	13.44	20	14.31612	5.03776	4.032	600	0.0955500000000011	-0.0536899999999996	0.186	0.109601179738177	0.215889829774355	14.429994165	5.0013670092	4.0456015	0.113874165	-0.0363929907999996	0.0136015	0.119548213009715	0.120319474882773	0.128308585000001	-0.0364130107999996	0.0136015	0.0815178095185238	0.0849033955107854	2.69495163600852	1.82620653596569	1.02252252252252	False	FALSE
Sox2-SCR_ESC	Batch70	Batch70_01_XY09_singlet11	0	58	ID655148	153.31	50.67	14.06	21	13.95121	4.61097	4.218	630	0	51	ID682092	152.79	51.39	14.18	21	13.90389	4.67649	4.254	630	0.0473200000000009	-0.0655200000000002	-0.0359999999999996	0.080821116052676	0.0884762838279281	13.969764395	4.6284311732	4.0456015	0.0658743950000016	-0.0480588268000002	-0.208398499999999	0.0815419324642766	0.223783425553052	0.0798483550000011	-0.0480788468000002	-0.208398499999999	0.0498446147666104	0.227526889886078	3.56781957306421	2.05363974392993	1.01351351351351	False	FALSE
Sox2-SCR_ESC	Batch70	Batch70_01_XY09_singlet11	0	58	ID654722	157.12	49.36	13.94	22	14.29792	4.49176	4.182	660	0	51	ID682315	156.48	49.66	13.66	22	14.23968	4.51906	4.098	660	0.0582400000000014	-0.0272999999999994	0.0839999999999996	0.0643209732513442	0.105797861982178	14.31630104	4.5092736256	4.0097185	0.0766210400000009	-0.00978637439999908	-0.0882815000000008	0.077243490952822	0.117303794213268	0.090941710000001	-0.00980639439999909	-0.0882815000000008	0.0398477494705331	0.12655408656723	4.1940273769174	2.85871301061883	1	False	FALSE
Sox2-SCR_ESC	Batch70	Batch70_01_XY09_singlet11	0	58	ID654947	154.53	54.22	14.36	23	14.06223	4.93402	4.308	690	0	51	ID682543	154.36	55.05	13.96	23	14.04676	5.00955	4.188	690	0.0154699999999988	-0.0755299999999997	0.12	0.0770980012711089	0.142632751498385	14.080728885	4.9513390312	4.135309	0.0339688849999984	-0.0582109688000001	-0.0526910000000003	0.0673973444341667	0.0855496552756218	0.0480538649999982	-0.0582309887999992	-0.0526910000000003	0.0646862318546133	0.0738308355756511	2.6988766513681	1.36099752413758	1.01351351351351	False	FALSE
Sox2-SCR_ESC	Batch70	Batch70_01_XY09_singlet11	0	58	ID655385	154.44	56.25	13.92	24	14.05404	5.11875	4.176	720	0	51	ID682765	154.92	57.33	13.05	24	14.09772	5.21703	3.915	720	-0.0436799999999984	-0.0982799999999999	0.261	0.107549527195613	0.282290454673905	14.07254298	5.13598775	4.003738	-0.025177020000001	-0.0810422499999994	0.0887380000000002	0.084862999128848	0.12278502052426	-0.0111002299999985	-0.0810622700000003	0.0887380000000002	0.0634072106033861	0.154992375288278	5.80556786774408	0.710265833116129	1.02252252252252	False	FALSE
Sox2-SCR_ESC	Batch70	Batch70_01_XY09_singlet11	0	58	ID655595	156.77	54.53	14.38	25	14.26607	4.96223	4.314	750	0	51	ID683010	156.38	55.97	13.76	25	14.23058	5.09327	4.128	750	0.0354900000000011	-0.13104	0.186	0.135760899009988	0.230275968568151	14.284466965	4.9795366188	4.1412895	0.0538869650000002	-0.113733381199999	0.0132895	0.125853434582039	0.126553142222331	0.0681757850000011	-0.1137534012	0.0132895	0.0857519481610521	0.114218530745522	2.38212020509138	2.54187371631601	1.03153153153153	False	FALSE
Sox2-SCR_ESC	Batch70	Batch70_01_XY09_singlet11	0	58	ID655832	156.56	55.11	15.12	26	14.24696	5.01501	4.536	780	0	51	ID683220	154.95	56.14	13.96	26	14.10045	5.10874	4.188	780	0.146510000000001	-0.0937299999999999	0.348	0.173926688578839	0.389043047746647	14.26536652	5.0322933956	4.362568	0.16491652	-0.0764466044000001	0.174568	0.181773325582167	0.25202287300402	0.179186230000001	-0.0764666244000001	0.174568	0.117105177610689	0.199309751857457	0.715170914644088	1.7736666460859	1.00900900900901	False	FALSE
Sox2-SCR_ESC	Batch70	Batch70_01_XY09_singlet11	0	58	ID656037	153.6	55.17	14.98	27	13.9776	5.02047	4.494	810	0	51	ID683457	153.94	55.57	14.04	27	14.00854	5.05687	4.212	810	-0.0309399999999993	-0.0363999999999995	0.282	0.0477728332841995	0.286017907830961	13.9961412	5.0377509932	4.3207045	-0.0123988000000015	-0.0191190067999996	0.1087045	0.022787423339607	0.111067254322363	0.00160155000000017	-0.0191390267999996	0.1087045	0.186608606493083	0.197890809916833	2.50528965971748	2.36734203897582	0.997747747747748	False	FALSE
Sox2-SCR_ESC	Batch70	Batch70_01_XY09_singlet11	0	58	ID656237	152.94	53.67	14.51	28	13.91754	4.88397	4.353	840	0	51	ID683675	153.44	55.07	13.7	28	13.96304	5.01137	4.11	840	-0.0455000000000005	-0.1274	0.243	0.135281225600598	0.278118697681404	13.93611123	4.9013110532	4.18016275	-0.0269287700000014	-0.110058946800001	0.0701627500000006	0.113305473938545	0.133270183882221	-0.0129884800000006	-0.1100789668	0.0701627500000006	0.0921028862881319	0.0998419158253036	1.72397351514184	1.57504316544575	0.990990990990991	False	FALSE
Sox2-SCR_ESC	Batch70	Batch70_01_XY09_singlet11	0	58	ID656469	157.63	51.26	14.79	29	14.34433	4.66466	4.437	870	0	51	ID683919	157.85	50.98	13.95	29	14.36435	4.63918	4.185	870	-0.0200199999999988	0.0254800000000008	0.252	0.032404178742872	0.254074852750129	14.362687835	4.6820975496	4.26388975	-0.00166216500000083	0.0429175496000003	0.0788897500000001	0.0429497247506397	0.0898235576628883	0.0127049150000005	0.0428975296000011	0.0788897500000001	0.155119176755956	0.155364473179828	3.13426951924577	2.80139768492455	0.990990990990991	False	FALSE
Sox2-SCR_ESC	Batch70	Batch70_01_XY09_singlet11	0	58	ID656695	156.47	49.14	14.6	30	14.23877	4.47174	4.38	900	0	51	ID684152	157.01	49.98	13.81	30	14.28791	4.54818	4.143	900	-0.0491399999999995	-0.0764399999999998	0.237	0.0908725106949287	0.253824374716062	14.257180615	4.4892624344	4.207075	-0.030729384999999	-0.0589175655999998	0.0640749999999999	0.0664497903586493	0.092310239213797	-0.0164678649999992	-0.0589375855999998	0.0640749999999999	0.105931306896148	0.106962229774292	3.02899715346449	3.00231751427276	0.986486486486487	False	FALSE
Sox2-SCR_ESC	Batch70	Batch70_01_XY09_singlet11	0	58	ID656932	154.88	50.15	14.63	31	14.09408	4.56365	4.389	930	0	51	ID684394	153.62	51.12	14.34	31	13.97942	4.65192	4.302	930	0.114659999999999	-0.0882699999999996	0.0870000000000006	0.144701446088143	0.168841666954575	14.11256296	4.581131994	4.21604575	0.133142960000001	-0.070788005999999	-0.0859542499999995	0.15079121191574	0.173568783725877	0.14725979	-0.0708080259999999	-0.0859542499999995	0.164157401194977	0.22238801276744	1.77742070242802	1.62736623028909	1.06306306306306	False	FALSE
Sox2-SCR_ESC	Batch70	Batch70_01_XY09_singlet11	0	58	ID657150	151.51	46.99	15.08	32	13.78741	4.27609	4.524	960	0	51	ID684633	151.48	48.19	14.78	32	13.78468	4.38529	4.434	960	0.00272999999999968	-0.1092	0.0900000000000007	0.109234119669634	0.141534776291907	13.806046295	4.2936985204	4.350607	0.0213662950000018	-0.091591479599999	-0.0833929999999992	0.094050612424078	0.125697693480605	0.0351764550000002	-0.0916114995999999	-0.0833929999999992	0.113997624968891	0.114026393874885	3.39748065145248	2.38779454811575	1.06306306306306	False	FALSE
Sox2-SCR_ESC	Batch70	Batch70_01_XY09_singlet11	0	58	ID657368	156.4	47.97	14.56	33	14.2324	4.36527	4.368	990	0	51	ID684851	154.98	47.69	14.13	33	14.10318	4.33979	4.239	990	0.129220000000002	0.0254799999999999	0.129	0.131708157682053	0.184358451935355	14.2508138	4.3828392812	4.195114	0.147633800000001	0.0430492812000001	-0.0438859999999996	0.153782247071231	0.159921732451462	0.161888950000002	0.0430292612000001	-0.0438859999999996	0.184889672123481	0.189063465288585	3.77379284340441	2.47191864583413	1.04504504504505	False	FALSE
Sox2-SCR_ESC	Batch70	Batch70_01_XY09_singlet11	0	58	ID657599	156.79	50.49	14.04	34	14.26789	4.59459	4.212	1020	0	51	ID685084	156.98	49.79	13.08	34	14.28518	4.53089	3.924	1020	-0.0172900000000009	0.0636999999999999	0.288	0.0660048036130706	0.295466807103607	14.286286055	4.6120583804	4.039621	0.00110605500000105	0.0811683804000012	0.115621	0.0811759159752591	0.141271883173625	0.0153966949999997	0.0811483604000003	0.115621	0.151370560211704	0.219898907563918	2.07130136510556	1.74310647873248	1.06756756756757	False	FALSE
Sox2-SCR_ESC	Batch70	Batch70_01_XY09_singlet11	NA	NA	NA	NA	NA	NA	35	NA	NA	NA	1050	NA	NA	NA	NA	NA	NA	35	NA	NA	NA	1050	NA	NA	NA	NA	NA	NA	NA	NA	NA	NA	NA	NA	NA	NA	NA	NA	NA	NA	NA	NA	0.968468468468468	False	FALSE
Sox2-SCR_ESC	Batch70	Batch70_01_XY09_singlet11	0	58	ID658048	156.85	45.58	13.48	36	14.27335	4.14778	4.044	1080	0	51	ID685546	156.42	45.86	12.82	36	14.23422	4.17326	3.846	1080	0.0391300000000001	-0.0254799999999999	0.198	0.0466946174628298	0.203431529758786	14.291743325	4.1654449768	3.872167	0.057523325	-0.00781502320000005	0.0261669999999996	0.0580517657498216	0.0636766785854299	0.0718194249999993	-0.00783504320000006	0.0261669999999996	NA	NA	NA	NA	0.959459459459459	False	FALSE
Sox2-SCR_ESC	Batch70	Batch70_01_XY09_singlet11	0	58	ID658254	161.15	46.17	13.08	37	14.66465	4.20147	3.924	1110	0	51	ID685760	161.99	46.52	12.26	37	14.74109	4.23332	3.678	1110	-0.0764399999999998	-0.0318500000000004	0.246	0.08281	0.259564050091687	14.682847675	4.2191113532	3.752557	-0.0582423250000002	-0.0142086467999993	0.074557	0.0599504300676215	0.095670268706076	-0.0435549250000005	-0.0142286668000002	0.074557	0.115551369791366	0.125274543146886	NA	NA	0.963963963963964	False	FALSE
Sox2-SCR_ESC	Batch70	Batch70_01_XY09_singlet11	0	58	ID658474	161.01	45.07	12.44	38	14.65191	4.10137	3.732	1140	0	51	ID685994	160.89	45.56	11.84	38	14.64099	4.14596	3.552	1140	0.0109200000000005	-0.0445900000000004	0.18	0.0459076736504916	0.185761983462709	14.670114045	4.1190553972	3.561181	0.0291240449999997	-0.0269046028000002	0.00918099999999988	0.039649308304027	0.040698383382977	0.0437987050000004	-0.0269246228000002	0.00918099999999988	0.0882714221757585	0.109844732913923	2.94190376830394	2.845202583101	1	False	FALSE
Sox2-SCR_ESC	Batch70	Batch70_01_XY09_singlet11	0	58	ID658699	160.9	44.6	13.06	39	14.6419	4.0586	3.918	1170	0	51	ID686220	161.04	45.89	12.02	39	14.65464	4.17599	3.606	1170	-0.0127399999999991	-0.11739	0.312	0.118079294120519	0.333596642219313	14.66010905	4.076304216	3.7465765	0.00546905000000031	-0.0996857839999992	0.1405765	0.0998356952176775	0.172420759747331	0.0201337000000006	-0.0997058040000001	0.1405765	0.0765319070618081	0.152058903779974	4.5423427496998	2.1928837187149	0.972972972972973	False	FALSE
Sox2-SCR_ESC	Batch70	Batch70_01_XY09_singlet11	0	58	ID658921	162.91	42.77	12.85	40	14.82481	3.89207	3.855	1200	0	51	ID686458	163.03	44.04	12.07	40	14.83573	4.00764	3.621	1200	-0.0109200000000005	-0.11557	0.234	0.116084759120222	0.261211927943576	14.842927595	3.9098474892	3.68378125	0.00719759499999917	-0.0977925107999993	0.0627812499999996	0.0980570269911952	0.116433096213725	0.0220451549999989	-0.0978125307999997	0.0627812499999996	0.00269037982947727	0.0778417565718392	2.66578588542466	2.64467476371933	1.03603603603604	False	FALSE
Sox2-SCR_ESC	Batch70	Batch70_01_XY09_singlet11	0	58	ID659148	157.56	41.93	13.71	41	14.33796	3.81563	4.113	1230	0	51	ID686714	157.23	42.04	12.9	41	14.30793	3.82564	3.87	1230	0.03003	-0.0100100000000003	0.243	0.0316543993782856	0.245053057520204	14.35632102	3.8334411228	3.94094275	0.0483910200000022	0.00780112280000012	0.0709427500000004	0.0490157967759506	0.0862288937140205	0.0627517300000004	0.00778110279999966	0.0709427500000004	0.113168196526593	0.113462111681969	0.422230751201477	1.61125073737563	1.01351351351351	False	FALSE
Sox2-SCR_ESC	Batch70	Batch70_01_XY09_singlet11	0	58	ID659375	156.41	41.27	13.6	42	14.23331	3.75557	4.08	1260	0	51	ID686947	155.61	42.07	12.81	42	14.16051	3.82837	3.843	1260	0.0727999999999991	-0.0727999999999995	0.237	0.10295474734076	0.258396362203495	14.251723345	3.7734075492	3.90805	0.0912133449999981	-0.0549624508000002	0.0650500000000003	0.106492935465368	0.124788812816018	0.105469404999999	-0.0549824707999997	0.0650500000000003	0.0759214457742215	0.0761497894351032	4.10712885594889	2.1789612565086	1.03603603603604	False	FALSE
Sox2-SCR_ESC	Batch70	Batch70_01_XY09_singlet11	0	58	ID659600	160.78	42.05	13.85	43	14.63098	3.82655	4.155	1290	0	51	ID687176	161.18	42.74	12.74	43	14.66738	3.88934	3.822	1290	-0.0364000000000004	-0.0627900000000001	0.332999999999999	0.0725778485489894	0.340817464487957	14.64919451	3.844356318	3.98280625	-0.0181854900000005	-0.0449836820000007	0.160806249999999	0.048520549180912	0.167966942378194	-0.00353175999999955	-0.0450037020000003	0.160806249999999	0.109456976927562	0.14543070243997	4.0234953904671	2.12698717902359	1.03153153153153	False	FALSE
Sox2-SCR_ESC	Batch70	Batch70_01_XY09_singlet11	0	58	ID659841	160.78	42.54	14.7	44	14.63098	3.87114	4.41	1320	0	51	ID687411	160.21	43.9	14.23	44	14.57911	3.9949	4.269	1320	0.0518699999999992	-0.12376	0.140999999999999	0.134190292122791	0.194648489590851	14.64919451	3.8889266984	4.2369775	0.0700845099999992	-0.1059733016	-0.032022500000001	0.127051875995377	0.131025263595211	0.0847382400000001	-0.1059933216	-0.032022500000001	0.107290850490397	0.220667744415706	2.62826337748016	2.67730828124538	1.03153153153153	False	FALSE
Sox2-SCR_ESC	Batch70	Batch70_01_XY09_singlet11	0	58	ID660059	163.3	42.47	14.45	45	14.8603	3.86477	4.335	1350	0	51	ID687626	163.18	43.18	13.4	45	14.84938	3.92938	4.02	1350	0.0109200000000005	-0.0646100000000001	0.315	0.0655263191397168	0.321743218265747	14.87839985	3.8825595012	4.16222125	0.029019850000001	-0.0468204988000003	0.14222125	0.0550845786214561	0.15251621144477	0.0439029000000009	-0.0468405187999998	0.14222125	0.0718789195245119	0.188487303248983	2.77962941127254	2.94742131060824	1.03603603603604	False	FALSE
Sox2-SCR_ESC	Batch70	Batch70_01_XY09_singlet11	0	58	ID660306	157.24	42.06	14.5	46	14.30884	3.82746	4.35	1380	0	51	ID687880	157.02	43.78	14.06	46	14.28882	3.98398	4.218	1380	0.0200200000000006	-0.15652	0.132	0.157795154551717	0.205726300700713	14.32721558	3.8452659176	4.1771725	0.0383955799999978	-0.1387140824	-0.0408275000000007	0.143929903840759	0.149608495667393	0.0527271700000007	-0.1387341024	-0.0408275000000007	0.0923162956789493	0.205010105420309	2.63311524617256	2.9193237539552	1.01351351351351	False	FALSE
Sox2-SCR_ESC	Batch70	Batch70_01_XY09_singlet11	0	58	ID660545	157.1	43.47	15.32	47	14.2961	3.95577	4.596	1410	0	51	ID688110	157.57	44.74	14.02	47	14.33887	4.07134	4.206	1410	-0.0427699999999991	-0.11557	0.390000000000001	0.123230263328453	0.409005742991465	14.31448195	3.9735194612	4.422373	-0.0243880499999989	-0.0978205388000006	0.216373000000001	0.10081485403414	0.238706744611302	-0.0100691999999984	-0.0978405587999998	0.216373000000001	0.0749377474530823	0.267895060039547	4.03942569428552	2.7811610547027	1.02702702702703	False	FALSE
Sox2-SCR_ESC	Batch70	Batch70_01_XY09_singlet11	0	58	ID660768	159.09	45.13	14.19	48	14.47719	4.10683	4.257	1440	0	51	ID688344	159.59	46.79	13.12	48	14.52269	4.25789	3.936	1440	-0.0454999999999988	-0.151059999999999	0.321	0.15776366375056	0.357673557311691	14.495481405	4.1245129948	4.08447475	-0.0272085950000012	-0.133377005199999	0.148474750000001	0.136123962468019	0.201431091308064	-0.0127086549999991	-0.133397025199999	0.148474750000001	0.0356542988369047	0.0766902952048943	2.07392392603988	2.72068372900437	1.01351351351351	False	FALSE
Sox2-SCR_ESC	Batch70	Batch70_01_XY09_singlet11	0	58	ID661021	160.18	44.46	15.68	49	14.57638	4.04586	4.704	1470	0	51	ID688584	159.69	46.33	14.51	49	14.53179	4.21603	4.353	1470	0.0445900000000012	-0.17017	0.351	0.175915027783302	0.392615711606146	14.59462181	4.0635698216	4.530022	0.0628318100000005	-0.152460178399999	0.177022	0.164899794862322	0.241927118838785	0.0774309400000011	-0.1524801984	0.177022	0.0921374738428686	0.0964585899166464	1.43626676681121	1.77466731486365	1.01801801801802	False	FALSE
Sox2-SCR_ESC	Batch70	Batch70_01_XY09_singlet11	0	58	ID661239	157.46	43.54	16.05	50	14.32886	3.96214	4.815	1500	0	51	ID688816	156.48	44.49	14.91	50	14.23968	4.04859	4.473	1500	0.0891800000000025	-0.086450000000001	0.342000000000001	0.124204166194217	0.363855293901299	14.34722557	3.9798866584	4.64066125	0.107545570000003	-0.0687033416000005	0.167661250000001	0.127617392128314	0.210704754396275	0.121897180000003	-0.0687233616000009	0.167661250000001	0.0948285516628799	0.0952894424951787	1.29136426897623	1.33552490698309	1.01351351351351	False	FALSE
Sox2-SCR_ESC	Batch70	Batch70_01_XY09_singlet11	NA	NA	NA	NA	NA	NA	51	NA	NA	NA	1530	NA	NA	NA	NA	NA	NA	51	NA	NA	NA	1530	NA	NA	NA	NA	NA	NA	NA	NA	NA	NA	NA	NA	NA	NA	NA	NA	NA	NA	NA	NA	1.04054054054054	False	FALSE
Sox2-SCR_ESC	Batch70	Batch70_01_XY09_singlet11	0	58	ID661696	155.67	45.76	16.26	52	14.16597	4.16416	4.878	1560	0	51	ID689283	156.5	46.83	15.39	52	14.2415	4.26153	4.617	1560	-0.0755300000000005	-0.0973700000000006	0.261	0.123230263328454	0.288628996810785	14.184417015	4.1818177696	4.7034565	-0.0570829850000028	-0.0797122303999993	0.0864564999999997	0.0980433926986062	0.130718144280368	-0.042894265000001	-0.0797322504000002	0.0864564999999997	NA	NA	NA	NA	0.990990990990991	False	FALSE
Sox2-SCR_ESC	Batch70	Batch70_01_XY09_singlet11	NA	NA	NA	NA	NA	NA	53	NA	NA	NA	1590	NA	NA	NA	NA	NA	NA	53	NA	NA	NA	1590	NA	NA	NA	NA	NA	NA	NA	NA	NA	NA	NA	NA	NA	NA	NA	NA	NA	NA	NA	NA	1.01351351351351	False	FALSE
Sox2-SCR_ESC	Batch70	Batch70_01_XY09_singlet11	NA	NA	NA	NA	NA	NA	54	NA	NA	NA	1620	NA	NA	NA	NA	NA	NA	54	NA	NA	NA	1620	NA	NA	NA	NA	NA	NA	NA	NA	NA	NA	NA	NA	NA	NA	NA	NA	NA	NA	NA	NA	0.905405405405405	False	FALSE
Sox2-SCR_ESC	Batch70	Batch70_01_XY09_singlet11	NA	NA	NA	NA	NA	NA	55	NA	NA	NA	1650	NA	NA	NA	NA	NA	NA	55	NA	NA	NA	1650	NA	NA	NA	NA	NA	NA	NA	NA	NA	NA	NA	NA	NA	NA	NA	NA	NA	NA	NA	NA	0.914414414414414	False	FALSE
Sox2-SCR_ESC	Batch70	Batch70_01_XY09_singlet11	NA	NA	NA	NA	NA	NA	56	NA	NA	NA	1680	NA	NA	NA	NA	NA	NA	56	NA	NA	NA	1680	NA	NA	NA	NA	NA	NA	NA	NA	NA	NA	NA	NA	NA	NA	NA	NA	NA	NA	NA	NA	0.918918918918919	False	FALSE
Sox2-SCR_ESC	Batch70	Batch70_01_XY09_singlet11	NA	NA	NA	NA	NA	NA	57	NA	NA	NA	1710	NA	NA	NA	NA	NA	NA	57	NA	NA	NA	1710	NA	NA	NA	NA	NA	NA	NA	NA	NA	NA	NA	NA	NA	NA	NA	NA	NA	NA	NA	NA	0.932432432432432	False	FALSE
Sox2-SCR_ESC	Batch70	Batch70_01_XY09_singlet11	NA	NA	NA	NA	NA	NA	58	NA	NA	NA	1740	NA	NA	NA	NA	NA	NA	58	NA	NA	NA	1740	NA	NA	NA	NA	NA	NA	NA	NA	NA	NA	NA	NA	NA	NA	NA	NA	NA	NA	NA	NA	0.927927927927928	False	FALSE
Sox2-SCR_ESC	Batch70	Batch70_01_XY09_singlet11	NA	NA	NA	NA	NA	NA	59	NA	NA	NA	1770	NA	NA	NA	NA	NA	NA	59	NA	NA	NA	1770	NA	NA	NA	NA	NA	NA	NA	NA	NA	NA	NA	NA	NA	NA	NA	NA	NA	NA	NA	NA	1.00900900900901	False	FALSE
Sox2-SCR_ESC	Batch70	Batch70_01_XY09_singlet11	NA	NA	NA	NA	NA	NA	60	NA	NA	NA	1800	NA	NA	NA	NA	NA	NA	60	NA	NA	NA	1800	NA	NA	NA	NA	NA	NA	NA	NA	NA	NA	NA	NA	NA	NA	NA	NA	NA	NA	NA	NA	0.984234234234234	False	FALSE
Sox2-SCR_ESC	Batch70	Batch70_01_XY10_singlet12	0	60	ID707429	247.41	449.59	19.98	1	22.51431	40.91269	5.994	30	0	60	ID738258	248.92	448.66	19.41	1	22.65172	40.82806	5.823	30	-0.137409999999999	0.0846299999999971	0.171	0.161380745443808	0.235127082659568	22.528582845	40.9141784164	5.8158295	-0.123137154999998	0.086118416399998	-0.00717049999999997	0.150263570384631	0.150434559377116	-0.100600095000001	0.0860983963999971	-0.00717049999999997	NA	NA	NA	NA	1.09497206703911	False	FALSE
Sox2-SCR_ESC	Batch70	Batch70_01_XY10_singlet12	0	60	ID706690	244.4	449.29	18.51	2	22.2404	40.88539	5.553	60	0	60	ID737980	245.43	448.85	18.08	2	22.33413	40.84535	5.424	60	-0.0937299999999972	0.0400399999999976	0.129	0.101924062419035	0.164406552484989	22.2548098	40.8868904284	5.37626275	-0.079320199999998	0.0415404283999976	-0.04773725	0.0895393841820179	0.101469928339669	-0.0570570499999974	0.0415204083999967	-0.04773725	0.0623152772761262	0.0743562706673956	NA	NA	1.02234636871508	False	FALSE
Sox2-SCR_ESC	Batch70	Batch70_01_XY10_singlet12	0	60	ID707182	244.83	447.78	18.98	3	22.27953	40.74798	5.694	90	0	60	ID737438	246.37	447.87	18.76	3	22.41967	40.75617	5.628	90	-0.140139999999999	-0.00819000000000614	0.0659999999999998	0.14037911418726	0.155120262054961	22.293920235	40.7495408888	5.5168045	-0.125749764999998	-0.00662911119999876	-0.1111955	0.12592437616624	0.167992225216249	-0.103447485	-0.00664913120000676	-0.1111955	0.0668758327407277	0.0921917919222113	4.74294003942247	1.1657008062338	0.963687150837989	False	FALSE
Sox2-SCR_ESC	Batch70	Batch70_01_XY10_singlet12	0	60	ID706933	253.82	446.83	19.38	4	23.09762	40.66153	5.814	120	0	60	ID737704	253.54	446.67	18	4	23.07214	40.64697	5.4	120	0.0254800000000017	0.0145599999999959	0.414	0.0293466182038062	0.415038822280518	23.11160119	40.6631289268	5.6364145	0.0394611900000008	0.0161589267999958	0.2364145	0.042641487210741	0.24022929097384	0.0625815600000017	0.0161389067999949	0.2364145	0.167585615312002	0.38589849774196	2.47378320055985	2.62071373598202	0.972067039106145	False	FALSE
Sox2-SCR_ESC	Batch70	Batch70_01_XY10_singlet12	0	60	ID707662	257.44	440.63	19.18	5	23.42704	40.09733	5.754	150	0	60	ID738496	256.82	439.96	18.01	5	23.37062	40.03636	5.403	150	0.0564199999999992	0.0609699999999975	0.350999999999999	0.0830695931132422	0.360695934687375	23.44085648	40.0991771748	5.5766095	0.0702364799999984	0.0628171748000028	0.1736095	0.0942292978464993	0.197533336586244	0.0936862699999992	0.0627971547999948	0.1736095	0.0560757977260551	0.0841959804005716	0.846404371646166	2.07174512217316	0.93854748603352	False	FALSE
Sox2-SCR_ESC	Batch70	Batch70_01_XY10_singlet12	0	60	ID708158	254.49	442.12	19.43	6	23.15859	40.23292	5.829	180	0	60	ID739001	254.74	441.53	18.56	6	23.18134	40.17923	5.568	180	-0.0227499999999985	0.0536900000000031	0.261	0.0583110504107092	0.267434437946949	23.172540705	40.2347075152	5.65136575	-0.00879929499999932	0.0554775152000033	0.0833657500000005	0.0561710092953973	0.100523781058644	0.0143820450000014	0.0554574952000024	0.0833657500000005	0.0796431460070108	0.120361809225171	2.25107500201383	1.28483744455495	0.949720670391061	False	FALSE
Sox2-SCR_ESC	Batch70	Batch70_01_XY10_singlet12	0	60	ID707909	254.84	442.46	19.72	7	23.19044	40.26386	5.916	210	0	60	ID738755	256.18	442.81	18.51	7	23.31238	40.29571	5.553	210	-0.121940000000002	-0.0318499999999986	0.363	0.126030893434905	0.384256146470034	23.20437478	40.2656339016	5.738083	-0.108005220000003	-0.0300760984000092	0.185083	0.112114670058008	0.216391811608517	-0.0847920300000027	-0.0300961183999959	0.185083	0.130976784019628	0.165835210072188	0.61951092458592	1.605195933925	0.921787709497207	False	FALSE
Sox2-SCR_ESC	Batch70	Batch70_01_XY10_singlet12	0	60	ID708417	253	448.04	20.38	8	23.023	40.77164	6.114	240	0	60	ID739263	254.57	448.61	19.42	8	23.16587	40.82351	5.826	240	-0.142869999999998	-0.051870000000001	0.287999999999999	0.151994518980125	0.325647560715568	23.0370185	40.7731904784	5.9354395	-0.1288515	-0.0503195216000023	0.1094395	0.138328461663907	0.176385281320616	-0.105805749999998	-0.0503395416000032	0.1094395	0.0291782900645807	0.0810759625495917	0.054931005310292	1.86340803139001	0.921787709497207	False	FALSE
Sox2-SCR_ESC	Batch70	Batch70_01_XY10_singlet12	0	60	ID708689	249.64	447.32	20.33	9	22.71724	40.70612	6.099	270	0	60	ID739524	250.7	447.96	18.86	9	22.8137	40.76436	5.658	270	-0.0964600000000004	-0.058240000000005	0.441	0.112678432718958	0.455167473793988	22.73141138	40.7076993072	5.92048825	-0.0822886199999999	-0.0566606928000013	0.26248825	0.0999092142401315	0.28085927522185	-0.0595486300000019	-0.0566807128000022	0.26248825	0.046689737661308	0.160012035420603	2.2386268145584	2.84874564734661	0.94413407821229	False	FALSE
Sox2-SCR_ESC	Batch70	Batch70_01_XY10_singlet12	0	60	ID708931	250.53	446.85	19.61	10	22.79823	40.66335	5.883	300	0	60	ID739797	249.03	446.81	18.51	10	22.66173	40.65971	5.553	300	0.136500000000002	0.0036399999999972	0.33	0.136548524708253	0.357135127927792	22.812360885	40.664948126	5.70519025	0.150630885000002	0.00523812600000184	0.15219025	0.150721934302462	0.214193775994864	0.173451865000001	0.00521810599999384	0.15219025	0.241082339542076	0.265115716703255	0.39589808602574	1.7245196005261	0.955307262569832	False	FALSE
Sox2-SCR_ESC	Batch70	Batch70_01_XY10_singlet12	0	60	ID709201	247.11	444.03	20.45	11	22.48701	40.40673	6.135	330	0	60	ID740058	248.6	443.66	19.28	11	22.6226	40.37306	5.784	330	-0.135589999999997	0.0336699999999936	0.351	0.13970797042402	0.377782102540603	22.501296495	40.4084410388	5.95637125	-0.121303504999997	0.03538103879999	0.17237125	0.126358055666628	0.213724603306248	-0.0987937449999983	0.0353610187999962	0.17237125	0.273909231966248	0.274651670516201	2.77166027925511	2.63852932035462	0.972067039106145	False	FALSE
Sox2-SCR_ESC	Batch70	Batch70_01_XY10_singlet12	0	60	ID709466	251.7	444.16	20.96	12	22.9047	40.41856	6.288	360	0	60	ID740339	250.36	444.46	19.1	12	22.78276	40.44586	5.73	360	0.121939999999999	-0.0272999999999968	0.558	0.124958607546657	0.571820473225644	22.91877765	40.4202658336	6.108874	0.136017649999999	-0.0255941663999977	0.378874	0.138404705357994	0.403362579252505	0.158945099999997	-0.0256141863999986	0.378874	0.2648533327544	0.33584322775467	3.01955672456469	2.39714242311438	0.955307262569832	False	FALSE
Sox2-SCR_ESC	Batch70	Batch70_01_XY10_singlet12	0	60	ID709720	255.61	444.48	19.52	13	23.26051	40.44768	5.856	390	0	60	ID741118	253.89	445.34	18.86	13	23.10399	40.52594	5.658	390	0.156520000000004	-0.0782599999999931	0.198	0.174994679919134	0.264248250703766	23.274409745	40.4493730208	5.678278	0.170419745	-0.0765669792000025	0.0202780000000002	0.186829847159598	0.187927084460114	0.193703005000003	-0.0765869991999963	0.0202780000000002	0.0616955395853954	0.363864577584481	5.54315866329524	2.10276652835546	0.972067039106145	False	FALSE
Sox2-SCR_ESC	Batch70	Batch70_01_XY10_singlet12	0	60	ID709969	256.31	440.15	19.7	14	23.32421	40.05365	5.91	420	0	60	ID740590	255.35	442.46	19.34	14	23.23685	40.26386	5.802	420	0.0873600000000039	-0.210210000000004	0.108	0.227640096863453	0.251960341522237	23.338077895	40.055516394	5.7321025	0.101227895000001	-0.208343606	-0.0698975000000006	0.231633643685917	0.241950005979468	0.124574855000002	-0.208363626000001	-0.0698975000000006	0.148807864352695	0.173998279570404	5.20158910314968	0.953424248317404	0.994413407821229	False	FALSE
Sox2-SCR_ESC	Batch70	Batch70_01_XY10_singlet12	0	60	ID710214	256.43	437.15	19.61	15	23.33513	39.78065	5.883	450	0	60	ID740847	256.45	441.17	18.65	15	23.33695	40.14647	5.595	450	-0.0018199999999986	-0.365819999999999	0.288	0.365824527335169	0.465587354639277	23.348992435	39.782636514	5.70519025	0.0120424350000015	-0.363833486000011	0.11019025	0.364032726242641	0.380344208541043	0.0354003150000004	-0.363853505999998	0.11019025	0.179246203213975	0.254088171835464	6.24559070646523	1.33298810297376	0.960893854748603	False	FALSE
Sox2-SCR_ESC	Batch70	Batch70_01_XY10_singlet12	0	60	ID710464	252.69	438.45	20.3	16	22.99479	39.89895	6.09	480	0	60	ID741382	254.54	441.38	19.62	16	23.16314	40.16558	5.886	480	-0.16835	-0.266629999999999	0.204	0.315330428915447	0.375565279811646	23.008822605	39.900884462	5.9115175	-0.154317395	-0.264695538000005	0.0255174999999994	0.30639449446212	0.307455247219734	-0.131299855000002	-0.264715557999999	0.0255174999999994	0.193951745059641	0.21162881184811	4.696575885279	1.86899108238475	0.94413407821229	False	FALSE
Sox2-SCR_ESC	Batch70	Batch70_01_XY10_singlet12	0	60	ID710719	254.06	439.9	20.5	17	23.11946	40.0309	6.15	510	0	60	ID741899	256.02	440.29	19.58	17	23.29782	40.06639	5.874	510	-0.178359999999998	-0.0354900000000029	0.276	0.181856618521294	0.330526594542707	23.13343027	40.032776404	5.9713225	-0.164389729999996	-0.0336135960000021	0.0973224999999998	0.167791111700004	0.193973003719005	-0.141247519999997	-0.033633616000003	0.0973224999999998	0.231295957503458	0.242185420664502	5.29192466644029	1.20177311953373	0.949720670391061	False	FALSE
Sox2-SCR_ESC	Batch70	Batch70_01_XY10_singlet12	0	60	ID710999	254.45	443.2	21.5	18	23.15495	40.3312	6.45	540	0	60	ID741634	254.14	442.57	20.51	18	23.12674	40.27387	6.153	540	0.0282100000000014	0.0573300000000003	0.297	0.0638947024408136	0.303795215564696	23.168902525	40.332944272	6.2703475	0.0421625250000019	0.0590742719999966	0.117347499999999	0.0725771873711387	0.137977838376151	0.0653402249999999	0.0590542520000028	0.117347499999999	0.226427774927393	0.227311543665451	5.09110189069888	1.18332138082776	0.977653631284916	False	FALSE
Sox2-SCR_ESC	Batch70	Batch70_01_XY10_singlet12	0	60	ID711251	252.89	446.62	20.63	19	23.01299	40.64242	6.189	570	0	60	ID742162	251.91	445.48	20.49	19	22.92381	40.53868	6.147	570	0.0891799999999989	0.103739999999995	0.0419999999999998	0.136802997043189	0.143105066297454	23.027013505	40.6440273352	6.01019575	0.103203505	0.105347335200001	-0.13680425	0.147475504671204	0.201157717465895	0.126239244999997	0.105327315199993	-0.13680425	0.076484554093427	0.265411000229705	0.228024486377824	1.37426827077785	1.05027932960894	False	FALSE
Sox2-SCR_ESC	Batch70	Batch70_01_XY10_singlet12	0	60	ID711506	252.62	445.28	21.03	20	22.98842	40.52048	6.309	600	0	60	ID742424	249.51	444.07	20.39	20	22.70541	40.41037	6.117	600	0.283010000000001	0.110109999999999	0.192	0.303675603564067	0.359281049040998	23.00245579	40.5221409888	6.12980575	0.297045790000006	0.111770988799996	0.0128057500000001	0.317378252711266	0.317636494325068	0.320056960000002	0.111750968799996	0.0128057500000001	0.193924134582047	0.244927993649962	5.66654627443882	1.98097851806875	1.04469273743017	False	FALSE
Sox2-SCR_ESC	Batch70	Batch70_01_XY10_singlet12	0	60	ID711750	255.23	441.29	20.02	21	23.22593	40.15739	6.006	630	0	60	ID742680	254.95	443.1	19.54	21	23.20045	40.3221	5.862	630	0.0254800000000017	-0.164709999999999	0.144	0.166669176814431	0.220260333469283	23.239847035	40.1592107484	5.8277905	0.0393970349999968	-0.162889251599999	-0.0342095000000002	0.167585902311617	0.171041879502796	0.0626457150000022	-0.1629092716	-0.0342095000000002	0.376429006200417	0.379353700972583	3.92626209689111	2.25447311396959	1.03351955307263	False	FALSE
Sox2-SCR_ESC	Batch70	Batch70_01_XY10_singlet12	0	60	ID712013	255.5	440.25	20.79	22	23.2505	40.06275	6.237	660	0	60	ID742945	254.36	443.17	20.39	22	23.14676	40.32847	6.117	660	0.103739999999998	-0.265720000000002	0.119999999999999	0.285252705508643	0.309465839794961	23.26440475	40.06461239	6.05803975	0.117644749999997	-0.263857610000002	-0.058960250000001	0.288896392427242	0.294851550169806	0.140917999999999	-0.263877630000003	-0.058960250000001	0.127754295415505	0.130129779922486	1.41243593517998	1.39265616429994	1.05027932960894	False	FALSE
Sox2-SCR_ESC	Batch70	Batch70_01_XY10_singlet12	0	60	ID712269	255.39	437.04	21.18	23	23.24049	39.77064	6.354	690	0	60	ID743465	254.12	440.62	20.19	23	23.12492	40.09642	6.057	690	0.115569999999998	-0.325779999999995	0.297	0.345671857836296	0.455738996905022	23.254399755	39.7726309184	6.1746595	0.129479754999998	-0.323789081600005	0.117659499999999	0.348718190403417	0.368032789651254	0.152742994999997	-0.323809101599991	0.117659499999999	0.0610869199983937	0.18688538702893	5.81854135519986	1.46346249364808	1.03351955307263	False	FALSE
Sox2-SCR_ESC	Batch70	Batch70_01_XY10_singlet12	0	60	ID712520	254.36	437.75	20.83	24	23.14676	39.83525	6.249	720	0	60	ID743205	253.05	441.66	20.21	24	23.02755	40.19106	6.063	720	0.119209999999999	-0.355810000000005	0.186	0.375248957626805	0.41881712023269	23.16071662	39.83721249	6.07000075	0.133166619999997	-0.353847510000001	0.00700074999999956	0.378075930224902	0.378140740354682	0.15633613	-0.353867530000002	0.00700074999999956	0.0302724253571931	0.114724795439213	6.20734746193857	2.54201161534545	1.0391061452514	False	FALSE
Sox2-SCR_ESC	Batch70	Batch70_01_XY10_singlet12	0	60	ID712770	254.02	440.34	21.2	25	23.11582	40.07094	6.36	750	0	60	ID743723	254.33	442.22	20.02	25	23.14403	40.24202	6.006	750	-0.0282100000000014	-0.171080000000003	0.354	0.173390226079792	0.394182915028038	23.12979209	40.0727987864	6.18064	-0.0142379100000021	-0.169221213600011	0.17464	0.169819130881737	0.243593240492072	0.00890065999999834	-0.169241233600005	0.17464	0.236271215209346	0.289701579693767	3.6964767909498	2.40545500419278	1.00558659217877	False	FALSE
Sox2-SCR_ESC	Batch70	Batch70_01_XY10_singlet12	0	60	ID713029	252.69	440.01	20.28	26	22.99479	40.04091	6.084	780	0	60	ID743975	252.12	437.09	19.39	26	22.94292	39.77519	5.817	780	0.0518699999999974	0.265720000000002	0.267	0.270735323332587	0.38024546716562	23.008822605	40.0427819996	5.905537	0.065902604999998	0.2675919996	0.0885370000000005	0.275587792900398	0.289460587929881	0.0889201449999959	0.2675719796	0.0885370000000005	0.444082088364051	0.452352327080095	5.42813637571278	1.14259625870717	1.02793296089385	False	FALSE
Sox2-SCR_ESC	Batch70	Batch70_01_XY10_singlet12	0	60	ID713289	252.89	437.7	20.85	27	23.01299	39.8307	6.255	810	0	60	ID744228	251.37	438.9	19.52	27	22.87467	39.9399	5.856	810	0.13832	-0.109200000000001	0.399	0.176230140441414	0.436185811782089	23.027013505	39.832664492	6.07598125	0.152343505000001	-0.107235507999995	0.21998125	0.186300825794472	0.288270269093545	0.175379244999998	-0.107255528000003	0.21998125	0.384669775816141	0.406507598064911	3.54946637081379	2.72461555179714	1.04469273743017	False	FALSE
Sox2-SCR_ESC	Batch70	Batch70_01_XY10_singlet12	0	60	ID713536	255.52	436.9	20.85	28	23.25232	39.7579	6.255	840	0	60	ID744496	253.66	439.65	19.48	28	23.08306	40.00815	5.844	840	0.169259999999998	-0.250250000000001	0.411	0.302115888526241	0.510093138652148	23.26622384	39.759896524	6.07598125	0.183163839999999	-0.248253475999995	0.23198125	0.30851058430729	0.385997514216332	0.206438909999999	-0.248273496000003	0.23198125	0.14439795735661	0.144895721430142	6.27327319416822	0.246544123379977	1.01675977653631	False	FALSE
Sox2-SCR_ESC	Batch70	Batch70_01_XY10_singlet12	0	60	ID713781	255.48	435.67	21.3	29	23.24868	39.64597	6.39	870	0	60	ID744742	253.4	437.36	20.63	29	23.0594	39.79976	6.189	870	0.189279999999997	-0.153790000000001	0.201000000000001	0.243881697755282	0.316036837251608	23.26258566	39.6480157732	6.2105425	0.203185659999995	-0.151744226800005	0.0215425000000007	0.253595589071981	0.254508943070799	0.226457089999997	-0.151764246799999	0.0215425000000007	0.0985634958372559	0.232377344449115	2.7202786192795	2.04961530779042	0.977653631284916	False	FALSE
Sox2-SCR_ESC	Batch70	Batch70_01_XY10_singlet12	0	60	ID714037	255.03	437.04	21.79	30	23.20773	39.77064	6.537	900	0	60	ID744986	254.14	436.79	20.87	30	23.12674	39.74789	6.261	900	0.0809899999999999	0.022750000000002	0.276	0.0841245659721349	0.288535860162996	23.221656135	39.7726309184	6.35706475	0.0949161349999983	0.0247409183999991	0.09606475	0.0980876430882775	0.137293925281404	0.118146615000001	0.0247208984000054	0.09606475	0.207070436013912	0.220072104584052	0.75496070835035	1.58679432094411	0.972067039106145	False	FALSE
Sox2-SCR_ESC	Batch70	Batch70_01_XY10_singlet12	0	60	ID714297	250.28	434.91	22.76	31	22.77548	39.57681	6.828	930	0	60	ID745253	251.59	438.36	21.98	31	22.89469	39.89076	6.594	930	-0.119210000000002	-0.313949999999998	0.234	0.335820825143408	0.409306274811417	22.78962226	39.5788862036	6.647119	-0.105067740000003	-0.3118737964	0.0531189999999997	0.32909648261514	0.333355850452121	-0.0822695100000033	-0.311893816400001	0.0531189999999997	0.391760244767009	0.39410712607484	2.05413323062793	2.06187375032938	1.05027932960894	False	FALSE
Sox2-SCR_ESC	Batch70	Batch70_01_XY10_singlet12	0	60	ID714552	251.06	434.56	23.49	32	22.84646	39.54496	7.047	960	0	60	ID745497	252.36	437.54	22.19	32	22.96476	39.81614	6.657	960	-0.118300000000001	-0.271180000000001	0.39	0.295860579327495	0.489523730170459	22.86056677	39.5470502176	6.86540725	-0.10419323	-0.269089782400009	0.20840725	0.288557689500587	0.355948201319349	-0.0813240200000003	-0.269109802400003	0.20840725	0.0427944599836496	0.161077020066038	3.65651270427182	1.91229880587117	1.03351955307263	False	FALSE
Sox2-SCR_ESC	Batch70	Batch70_01_XY10_singlet12	0	60	ID714811	251.26	441.66	23.42	33	22.86466	40.19106	7.026	990	0	60	ID745733	251.32	441.42	22.14	33	22.87012	40.16922	6.642	990	-0.00545999999999935	0.0218400000000045	0.384	0.0225121567158767	0.384659326157576	22.87875767	40.1928659336	6.8444755	0.00863766999999527	0.0236459335999939	0.2024755	0.0251741835785024	0.20403447654525	0.0315250800000015	0.0236259136000072	0.2024755	0.313734153054539	0.3137902236382	5.93733286372852	1.33699505378614	1.05027932960894	False	FALSE
Sox2-SCR_ESC	Batch70	Batch70_01_XY10_singlet12	0	60	ID715060	245.73	441.71	23.31	34	22.36143	40.19561	6.993	1020	0	60	ID745969	250.2	443.62	22.31	34	22.7682	40.36942	6.693	1020	-0.406769999999998	-0.173810000000003	0.3	0.442347995361118	0.534482692890985	22.375779285	40.1974139316	6.81158275	-0.392420714999997	-0.172006068400009	0.11858275	0.428462489755564	0.444569425090277	-0.370036534999997	-0.172026088400003	0.11858275	0.446689418419576	0.454499097942539	2.39211678903618	2.36863617379851	1.06145251396648	False	FALSE
Sox2-SCR_ESC	Batch70	Batch70_01_XY10_singlet12	0	60	ID715294	244.9	441.24	23.57	35	22.2859	40.15284	7.071	1050	0	60	ID746204	246.97	444.24	22.19	35	22.47427	40.42584	6.657	1050	-0.188369999999999	-0.272999999999996	0.414	0.331680956492828	0.530479270942793	22.30028705	40.1546627504	6.88932925	-0.173982949999999	-0.271177249600008	0.232329249999999	0.322191197259216	0.397220402291838	-0.1516743	-0.271197269599995	0.232329249999999	0.23982699776046	0.265434088084115	2.26190768118929	2.27195896225635	1	False	FALSE
Sox2-SCR_ESC	Batch70	Batch70_01_XY10_singlet12	0	60	ID715536	248.8	446.35	22.81	36	22.6408	40.61785	6.843	1080	0	60	ID746433	250.38	446.81	21.25	36	22.78458	40.65971	6.375	1080	-0.14378	-0.0418599999999998	0.467999999999999	0.149749617695672	0.491374549605491	22.6550096	40.619468146	6.66207025	-0.129570399999999	-0.0402418539999942	0.287070249999999	0.135675699259361	0.317517281111719	-0.106906849999998	-0.0402618740000023	0.287070249999999	0.235234524507836	0.241519892765436	1.80562575096133	1.6786370397181	1.00558659217877	False	FALSE
Sox2-SCR_ESC	Batch70	Batch70_01_XY10_singlet12	0	60	ID715778	248.74	445.86	23.13	37	22.63534	40.57326	6.939	1110	0	60	ID746674	250.14	446.45	21.51	37	22.76274	40.62695	6.453	1110	-0.127399999999998	-0.053689999999996	0.485999999999999	0.13825113417256	0.505281482047381	22.64955233	40.5748977656	6.75775825	-0.113187669999999	-0.0520522344000085	0.304758249999999	0.124582838890683	0.32923923625401	-0.0905295799999983	-0.0520722543999952	0.304758249999999	0.0201915838369709	0.0268433493037924	4.27908495407327	1.72972073558913	1.00558659217877	False	FALSE
Sox2-SCR_ESC	Batch70	Batch70_01_XY10_singlet12	0	60	ID716017	251.44	443.79	22.18	38	22.88104	40.38489	6.654	1140	0	60	ID746915	252.39	446	20.41	38	22.96749	40.586	6.123	1140	-0.0864499999999992	-0.201109999999993	0.531	0.218903710795402	0.574351664574933	22.89512948	40.3866106484	6.4736845	-0.0723605200000002	-0.199389351600004	0.3506845	0.212113550689579	0.409843600567815	-0.0494567299999993	-0.199409371599991	0.3506845	0.152954912022882	0.159701050563202	5.60902591697447	0.719225704934737	1.01117318435754	False	FALSE
Sox2-SCR_ESC	Batch70	Batch70_01_XY10_singlet12	0	60	ID716272	258.62	444.36	21.46	39	23.53442	40.43676	6.438	1170	0	60	ID747183	256.5	446.75	19.77	39	23.3415	40.65425	5.931	1170	0.192920000000001	-0.217489999999998	0.507	0.290723281661444	0.58443906996367	23.54818279	40.4384578256	6.2583865	0.206682790000002	-0.215792174400001	0.327386499999999	0.298804347716805	0.443244806621256	0.230239960000002	-0.215812194399994	0.327386499999999	0.280177249241913	0.281144247312239	1.24035262575264	1.28089587296876	0.983240223463687	False	FALSE
Sox2-SCR_ESC	Batch70	Batch70_01_XY10_singlet12	0	60	ID716520	258.27	447.01	20.53	40	23.50257	40.67791	6.159	1200	0	60	ID747441	255.6	447.76	19.78	40	23.2596	40.74616	5.934	1200	0.242969999999996	-0.068249999999999	0.225	0.252373697916399	0.338108685780176	23.516348715	40.6795017196	5.98029325	0.256748714999997	-0.0666582803999987	0.0462932499999997	0.265260681217618	0.269269927759483	0.280274034999994	-0.0666783003999996	0.0462932499999997	0.157303296216915	0.322114486163334	1.30567707368528	1.36960822078277	1.0391061452514	False	FALSE
Sox2-SCR_ESC	Batch70	Batch70_01_XY10_singlet12	0	60	ID716768	257.09	446.44	20.27	41	23.39519	40.62604	6.081	1230	0	60	ID747684	254.74	449.06	20.49	41	23.18134	40.86446	6.147	1230	0.213849999999997	-0.238419999999998	-0.0659999999999998	0.320274755327356	0.327004463119386	23.409022405	40.6276545424	5.90254675	0.227682404999996	-0.236805457600006	-0.24445325	0.328505863411493	0.409479540064327	0.251100344999998	-0.2368254776	-0.24445325	0.172630142493553	0.338134135158807	3.29547428267316	1.04259524507765	1.07262569832402	False	FALSE
Sox2-SCR_ESC	Batch70	Batch70_01_XY10_singlet12	0	60	ID717022	256.23	449.29	20.8	42	23.31693	40.88539	6.24	1260	0	60	ID747926	254.78	450.88	19.85	42	23.18498	41.03008	5.955	1260	0.13195	-0.144689999999997	0.285	0.195821343576228	0.345790396916975	23.330801535	40.8868904284	6.06103	0.145821535	-0.143189571599997	0.106030000000001	0.204370187367793	0.230237995093657	0.169161214999999	-0.143209591599998	0.106030000000001	0.124410430176581	0.371909214281234	4.03038022545913	2.73373404094655	1.06703910614525	False	FALSE
Sox2-SCR_ESC	Batch70	Batch70_01_XY10_singlet12	0	60	ID717264	255.79	452.35	19.71	43	23.27689	41.16385	5.913	1290	0	60	ID748160	253.07	452.09	19.26	43	23.02937	41.14019	5.778	1290	0.247519999999998	0.0236600000000067	0.135	0.248648237476157	0.282932758796148	23.290781555	41.165227906	5.73509275	0.261411555000002	0.0250379060000014	-0.0429072499999998	0.262607878450712	0.266090078595476	0.284711194999996	0.0250178860000076	-0.0429072499999998	0.204088907336142	0.25265507423209	4.96233968683998	2.08138001543127	1.0391061452514	False	FALSE
Sox2-SCR_ESC	Batch70	Batch70_01_XY10_singlet12	0	60	ID717510	256.21	456.28	19.82	44	23.31511	41.52148	5.946	1320	0	60	ID748410	254.78	453.98	20.46	44	23.18498	41.31218	6.138	1320	0.130129999999998	0.209299999999992	-0.192	0.246455486650218	0.312416879985695	23.328982445	41.5227005488	5.7679855	0.144002444999998	0.210520548799998	-0.3700145	0.255060003985395	0.449406648641606	0.167340304999996	0.21050052879999	-0.3700145	0.219498830519568	0.393927518208643	1.16603662079849	0.840965275799636	1.02234636871508	False	FALSE
Sox2-SCR_ESC	Batch70	Batch70_01_XY10_singlet12	0	60	ID718015	255.18	456.15	20.4	45	23.22138	41.50965	6.12	1350	0	60	ID748670	252.59	455.45	20.54	45	22.98569	41.44595	6.162	1350	0.235690000000002	0.0636999999999972	-0.0420000000000007	0.244146403004428	0.247732650452056	23.23529931	41.510875754	5.94142	0.24960931	0.0649257539999937	-0.220580000000001	0.257915027036317	0.339375452222379	0.272853440000002	0.0649057339999999	-0.220580000000001	0.179807858366593	0.233798066118243	3.20452258862673	2.85223170733481	1.00558659217877	False	FALSE
Sox2-SCR_ESC	Batch70	Batch70_01_XY10_singlet12	0	60	ID717764	253.54	453.99	19.99	46	23.07214	41.31309	5.997	1380	0	60	ID748920	253.08	454.97	20.44	46	23.03028	41.40227	6.132	1380	0.0418599999999962	-0.0891799999999989	-0.135000000000002	0.0985156434278308	0.16712370268756	23.08613393	41.3144022404	5.81881975	0.0558539299999978	-0.0878677596000017	-0.313180250000001	0.104117264051493	0.33003374624973	0.0789488199999973	-0.0878877795999955	-0.313180250000001	0.246870126697376	0.263665822122703	4.75263983832477	1.76755870610617	1.01675977653631	False	FALSE
Sox2-SCR_ESC	Batch70	Batch70_01_XY10_singlet12	0	60	ID718276	254.38	452.35	20.13	47	23.14858	41.16385	6.039	1410	0	60	ID749183	252.04	452.63	19.88	47	22.93564	41.18933	5.964	1410	0.21294	-0.0254799999999946	0.0750000000000002	0.214459026389657	0.227195233224642	23.16253571	41.165227906	5.86068325	0.226895710000001	-0.0241020939999999	-0.103316749999999	0.228172246672529	0.250473401745877	0.250067040000001	-0.0241221139999936	-0.103316749999999	0.182612993309296	0.278190930760928	2.83092322922679	2.5870400049769	1	False	FALSE
Sox2-SCR_ESC	Batch70	Batch70_01_XY10_singlet12	0	60	ID718552	254.05	450.03	21.11	48	23.11855	40.95273	6.333	1440	0	60	ID749442	253.34	451.68	20.29	48	23.05394	41.10288	6.087	1440	0.0646099999999983	-0.150150000000004	0.246	0.163460926829628	0.295356521173988	23.132520725	40.9542007988	6.15372775	0.0785807249999984	-0.148679201200004	0.0667277499999992	0.168167878059386	0.180922712314013	0.101722024999997	-0.148699221200005	0.0667277499999992	0.193715510772045	0.257761190045988	3.48341698691471	1.53790849579665	0.988826815642458	False	FALSE
Sox2-SCR_ESC	Batch70	Batch70_01_XY10_singlet12	0	60	ID719323	255.27	451.01	21.1	49	23.22957	41.04191	6.33	1470	0	60	ID749701	254.03	449.82	20.73	49	23.11673	40.93362	6.219	1470	0.112839999999998	0.108289999999997	0.111	0.156395619184167	0.191782662667924	23.243485215	41.0433415596	6.1507375	0.126755214999999	0.109721559600004	-0.0682625000000003	0.167647562376413	0.181012358906798	0.150007534999997	0.109701539599996	-0.0682625000000003	0.262873436577337	0.295507717755462	3.82912072831957	2.52873725987654	0.988826815642458	False	FALSE
Sox2-SCR_ESC	Batch70	Batch70_01_XY10_singlet12	0	60	ID718801	256.45	452.15	20.49	50	23.33695	41.14565	6.147	1500	0	60	ID749955	256.3	452.89	19.97	50	23.3233	41.21299	5.991	1500	0.0136499999999984	-0.0673399999999944	0.156	0.0687095197188803	0.170461133693282	23.350811525	41.147035914	5.96833225	0.0275115249999978	-0.065954086000005	-0.0226677500000001	0.0714620561411548	0.0749710101171383	0.0508712249999981	-0.0659741059999917	-0.0226677500000001	0.201717476727695	0.206806241793982	2.8125583016153	2.74360432773291	0.983240223463687	False	FALSE
Sox2-SCR_ESC	Batch70	Batch70_01_XY10_singlet12	0	60	ID719064	253.83	455.38	20.38	51	23.09853	41.43958	6.114	1530	0	60	ID750227	254.39	454.82	20.29	51	23.14949	41.38862	6.087	1530	-0.0509599999999963	0.0509599999999963	0.0270000000000001	0.0720683231385277	0.0769600103950049	23.112510735	41.4408365848	5.9354395	-0.0369792649999958	0.0522165848	-0.1515605	0.0639846682269707	0.164513291038644	-0.0138579849999978	0.0521965647999991	-0.1515605	0.134737441212691	0.186460502699917	4.15647619111279	2.1227467938966	0.977653631284916	False	FALSE
Sox2-SCR_ESC	Batch70	Batch70_01_XY10_singlet12	0	60	ID719588	253.09	458.49	20.64	52	23.03119	41.72259	6.192	1560	0	60	ID750477	253.79	459.93	19.72	52	23.09489	41.85363	5.916	1560	-0.0637000000000008	-0.131039999999999	0.276000000000001	0.145702339034072	0.312098016014201	23.045204405	41.7237220604	6.013186	-0.0496855949999997	-0.12990793960001	0.0971860000000007	0.139085337550813	0.169675719293079	-0.0266316549999992	-0.129927959599996	0.0971860000000007	0.182571928382195	0.308556850994178	2.57044821209797	2.73121108185713	0.977653631284916	False	FALSE
Sox2-SCR_ESC	Batch70	Batch70_01_XY10_singlet12	0	60	ID719857	254.98	457.17	20.72	53	23.20318	41.60247	6.216	1590	0	60	ID750741	254.97	459.26	20.26	53	23.20227	41.79266	6.078	1590	0.000909999999997524	-0.190189999999994	0.137999999999999	0.190192177021027	0.23498311471252	23.21710841	41.6036549132	6.037108	0.0148384099999994	-0.189005086799995	-0.0408920000000013	0.189586658938865	0.193946531063594	0.0380643399999983	-0.189025106799996	-0.0408920000000013	0.0876244519310568	0.163534640551226	0.90061715495913	2.07572817033929	0.994413407821229	False	FALSE
Sox2-SCR_ESC	Batch70	Batch70_01_XY10_singlet12	0	60	ID720111	258.47	454.11	20.27	54	23.52077	41.32401	6.081	1620	0	60	ID751004	258.16	455.24	19.59	54	23.49256	41.42684	5.877	1620	0.0282100000000014	-0.102830000000004	0.204	0.10662932523467	0.230186474407166	23.534539615	41.3253174356	5.90254675	0.0419796150000025	-0.1015225644	0.0255467499999993	0.109859542862241	0.112790760230894	0.065523135000003	-0.101542584400008	0.0255467499999993	0.091690660093145	0.113231111669361	2.00685852517556	2.31675749111478	0.966480446927374	False	FALSE
Sox2-SCR_ESC	Batch70	Batch70_01_XY10_singlet12	0	60	ID720364	257.33	452.09	19.99	55	23.41703	41.14019	5.997	1650	0	60	ID751264	258.56	452.76	19.84	55	23.52896	41.20116	5.952	1650	-0.111930000000001	-0.0609700000000046	0.044999999999999	0.127458486575044	0.135169026777589	23.430851485	41.1415783164	5.81881975	-0.0981085149999998	-0.0595816836000083	-0.133180250000001	0.114783525543157	0.175818761018782	-0.0746687349999995	-0.0596017036000021	-0.133180250000001	0.146331124154699	0.215886679592276	1.58424259328559	2.02503747530671	0.93854748603352	False	FALSE
Sox2-SCR_ESC	Batch70	Batch70_01_XY10_singlet12	0	60	ID720635	256.9	454.08	19.66	56	23.3779	41.32128	5.898	1680	0	60	ID751521	256.95	456.06	19.38	56	23.38245	41.50146	5.814	1680	-0.00455000000000183	-0.18018	0.0840000000000005	0.180237440339126	0.198850534070191	23.39174105	41.3225886368	5.7201415	0.00929104999999808	-0.17887136320001	-0.0938584999999996	0.179112501470814	0.202214505427732	0.0326916999999973	-0.178891383200003	-0.0938584999999996	0.160487665141155	0.165234653403946	2.59430319879767	2.39963975549695	0.960893854748603	False	FALSE
Sox2-SCR_ESC	Batch70	Batch70_01_XY10_singlet12	0	60	ID721174	259.82	455.97	19.35	57	23.64362	41.49327	5.805	1710	0	60	ID751808	261.03	457.68	19	57	23.75373	41.64888	5.7	1710	-0.110109999999999	-0.155610000000003	0.105	0.190627081496834	0.217631992593003	23.65732819	41.4945029612	5.62744375	-0.0964018099999997	-0.1543770388	-0.0725562499999999	0.182004338079983	0.195933632881124	-0.0727354399999989	-0.154397058800001	-0.0725562499999999	0.108235178091004	0.110311557107376	3.75128572590327	2.39694231873598	0.905027932960894	False	FALSE
Sox2-SCR_ESC	Batch70	Batch70_01_XY10_singlet12	0	60	ID720901	254.56	452.46	19.44	58	23.16496	41.17386	5.832	1740	0	60	ID752084	255.35	453.76	19.5	58	23.23685	41.29216	5.85	1740	-0.0718899999999962	-0.118300000000005	-0.0179999999999998	0.138430712271521	0.139596067638027	23.17890752	41.1752335016	5.654356	-0.0579424800000012	-0.116926498399998	-0.195644	0.130495735626247	0.235171664433952	-0.0347547699999957	-0.116946518400006	-0.195644	0.0533392376201683	0.134147935019378	4.1482417648305	1.9668578857508	0.977653631284916	False	FALSE
Sox2-SCR_ESC	Batch70	Batch70_01_XY10_singlet12	0	60	ID721459	251.47	454.03	19.73	59	22.88377	41.31673	5.919	1770	0	60	ID752371	250.86	455.1	20.05	59	22.82826	41.4141	6.015	1770	0.0555099999999982	-0.0973700000000051	-0.0960000000000001	0.112081564050475	0.14757464890692	22.897858115	41.3180406388	5.74107325	0.069598114999998	-0.0960593611999982	-0.27392675	0.118622504128452	0.298508229118172	0.0925046349999974	-0.0960793812000063	-0.27392675	0.128958883276321	0.150859479395358	5.66733661714696	0.717307715288464	0.972067039106145	False	FALSE
Sox2-SCR_ESC	Batch70	Batch70_01_XY10_singlet12	0	60	ID721742	253.45	453.71	20.56	60	23.06395	41.28761	6.168	1800	0	60	ID752651	253.48	454.88	20.29	60	23.06668	41.39408	6.087	1800	-0.00272999999999968	-0.106470000000002	0.0809999999999995	0.106504994249098	0.133807002058937	23.077948025	41.2889334516	5.989264	0.0112680249999997	-0.105146548400008	-0.0977360000000003	0.105748593502872	0.143996842756485	0.034354725	-0.105166568400001	-0.0977360000000003	0.058855662465183	0.185761054556056	3.13408370153682	2.43875289566609	0.977653631284916	False	FALSE
Sox2-SCR_ESC	Batch70	Batch70_01_XY11_singlet13	0	60	ID786375	184.65	263.12	10.2	1	16.80315	23.94392	3.06	30	0	60	ID843550	184.84	261.29	10.26	1	16.82044	23.77739	3.078	30	-0.0172899999999991	0.166529999999998	-0.0180000000000002	0.167425162386062	0.168389978917985	16.820278425	23.9528746752	2.891365	-0.000161575000003467	0.1754846752	-0.186635	0.175484749583917	0.256178688734114	0.0166643250000007	0.175464655199999	-0.186635	NA	NA	NA	NA	1.27849740932642	False	FALSE
Sox2-SCR_ESC	Batch70	Batch70_01_XY11_singlet13	0	60	ID785903	178	265	12	2	16.198	24.115	3.6	60	0	60	ID844012	177.9	264.18	11.51	2	16.1889	24.04038	3.453	60	0.00910000000000011	0.0746199999999995	0.147	0.0751728301981502	0.165105888447384	16.215431	24.1238794	3.42961	0.0265309999999985	0.0834994000000009	-0.02339	0.0876130341978867	0.0906815078246942	0.0427517500000008	0.08347938	-0.02339	0.0956129938698197	0.189184498893938	NA	NA	1.13860103626943	False	FALSE
Sox2-SCR_ESC	Batch70	Batch70_01_XY11_singlet13	0	60	ID785367	179.9	262.06	10.91	3	16.3709	23.84746	3.273	90	0	60	ID844877	179.33	261.85	10.54	3	16.31903	23.82835	3.162	90	0.0518699999999974	0.0191099999999977	0.111000000000001	0.0552782868764911	0.124002778194683	16.38824455	23.8564571176	3.10367275	0.0692145499999981	0.0281071175999976	-0.0583272499999992	0.074703841878998	0.0947772762008106	0.0856081999999958	0.0280870975999967	-0.0583272499999992	0.0700355642233557	0.0782661593132449	0.382143176026938	1.53634862815131	1.12694300518135	False	FALSE
Sox2-SCR_ESC	Batch70	Batch70_01_XY11_singlet13	0	60	ID786893	179.02	260.64	9.76	4	16.29082	23.71824	2.928	120	0	60	ID844411	178.13	261.25	9.46	4	16.20983	23.77375	2.838	120	0.0809899999999999	-0.0555100000000017	0.0899999999999999	0.0981872710691166	0.133194370001138	16.30820459	23.7272939744	2.759794	0.0983745899999988	-0.0464560256000013	-0.0782060000000002	0.10879210574401	0.133984703262036	0.11468816	-0.0464760456000022	-0.0782060000000002	0.080033158112531	0.0824649689203114	5.9965489010226	0.34633033434925	1.12176165803109	False	FALSE
Sox2-SCR_ESC	Batch70	Batch70_01_XY11_singlet13	0	60	ID787897	180.19	255.4	9.43	5	16.39729	23.2414	2.829	150	0	60	ID845715	179.17	255.28	9.47	5	16.30447	23.23048	2.841	150	0.0928199999999997	0.0109199999999987	-0.0120000000000005	0.0934601455166849	0.0942273781870212	16.414621355	23.250663784	2.66111575	0.110151354999999	0.0201837840000003	-0.179884250000001	0.111985294324275	0.211893958250247	0.126571394999999	0.0201637639999994	-0.179884250000001	0.0676910296685585	0.122149670571198	2.59326715203232	1.83207889799126	1.09067357512953	False	FALSE
Sox2-SCR_ESC	Batch70	Batch70_01_XY11_singlet13	0	60	ID787414	180.04	253.71	10.32	6	16.38364	23.08761	3.096	180	0	60	ID845293	179.86	254.23	9.44	6	16.36726	23.13493	2.832	180	0.0163799999999981	-0.0473199999999991	0.264	0.0500748120315978	0.268707065035514	16.40097818	23.0969414516	2.927248	0.0337181799999975	-0.0379885483999942	0.0952480000000002	0.0507941480098932	0.107945481499	0.0501245699999977	-0.0380085683999987	0.0952480000000002	0.0960631943536999	0.291420473370523	2.39773522077173	2.7396540059062	1.0880829015544	False	FALSE
Sox2-SCR_ESC	Batch70	Batch70_01_XY11_singlet13	0	60	ID788421	176.97	251.79	8.81	7	16.10427	22.91289	2.643	210	0	60	ID846141	178.38	251.92	8.15	7	16.23258	22.92472	2.445	210	-0.128309999999999	-0.0118299999999998	0.198	0.128854200552406	0.236235909632723	16.121747865	22.9222983284	2.47572025	-0.110832134999999	-0.00242167159999696	0.0307202500000003	0.110858588490005	0.115036343831238	-0.094705115	-0.00244169160000141	0.0307202500000003	0.149132962092573	0.162494525761846	5.39189487443758	1.75666127727265	1.0259067357513	False	FALSE
Sox2-SCR_ESC	Batch70	Batch70_01_XY11_singlet13	0	60	ID788938	178.37	253.84	8.84	8	16.23167	23.09944	2.652	240	0	60	ID846577	178.08	253.91	8.88	8	16.20528	23.10581	2.664	240	0.0263899999999992	-0.00637000000000043	-0.0120000000000005	0.0271479096801202	0.0296817957677762	16.249084165	23.1087662464	2.484691	0.0438041649999974	0.00295624640000369	-0.179309	0.0439038069434136	0.184605692612998	0.0600585850000002	0.00293622639999924	-0.179309	0.154857111040161	0.260946375133412	3.4171343602645	1.7767276521577	1.06088082901554	False	FALSE
Sox2-SCR_ESC	Batch70	Batch70_01_XY11_singlet13	0	60	ID789948	177.55	255.7	8.48	9	16.15705	23.2687	2.544	270	0	60	ID847010	177.06	255.07	7.85	9	16.11246	23.21137	2.355	270	0.044590000000003	0.0573300000000003	0.189	0.0726291745788172	0.202474682367945	16.174501475	23.277951772	2.377042	0.0620414750000045	0.0665817720000028	0.0220419999999999	0.0910070161187396	0.093638276077876	0.0782212750000042	0.0665617520000019	0.0220419999999999	0.0661671430236552	0.2119441341885	1.2579943905147	2.35694184380819	1.0880829015544	False	FALSE
Sox2-SCR_ESC	Batch70	Batch70_01_XY11_singlet13	0	60	ID789420	178.74	253.83	7.55	10	16.26534	23.09853	2.265	300	0	60	ID847451	176.52	253.67	7.39	10	16.06332	23.08397	2.217	300	0.202019999999997	0.014560000000003	0.048	0.202544005095187	0.208153967053235	16.28273733	23.1078566468	2.09894875	0.219417330000002	0.0238866468000047	-0.11805125	0.220713698260163	0.250301087145543	0.235705419999999	0.0238666268000038	-0.11805125	0.163169021699043	0.215058709048913	4.72570661477907	2.23407612719122	1.03497409326425	False	FALSE
Sox2-SCR_ESC	Batch70	Batch70_01_XY11_singlet13	0	60	ID790469	172.33	257.75	9.24	11	15.68203	23.45525	2.772	330	0	60	ID847908	172.97	257.5	8.52	11	15.74027	23.4325	2.556	330	-0.0582399999999978	0.022750000000002	0.216	0.0625256755261376	0.224867650185615	15.699718985	23.46441969	2.604301	-0.0405510149999984	0.0319196899999987	0.0483010000000004	0.0516066994413139	0.0706840719556121	-0.0248462349999983	0.0318996700000014	0.0483010000000004	0.260675458580762	0.309232543220071	3.37550995536237	2.90693420830324	0.984455958549223	False	FALSE
Sox2-SCR_ESC	Batch70	Batch70_01_XY11_singlet13	0	60	ID790994	178.25	258.38	8.61	12	16.22075	23.51258	2.583	360	0	60	ID848338	178.52	257.29	8.56	12	16.24532	23.41339	2.568	360	-0.0245700000000006	0.0991900000000001	0.0149999999999997	0.102187773241225	0.103282820449483	16.238169625	23.5217244648	2.41591525	-0.00715037500000193	0.108334464800002	-0.15208475	0.10857018064894	0.186861593990595	0.0090931249999997	0.108314444800001	-0.15208475	0.0836127858939299	0.217130253000375	4.32522925437986	2.23829848287658	1.03367875647668	False	FALSE
Sox2-SCR_ESC	Batch70	Batch70_01_XY11_singlet13	0	60	ID792520	177.12	253.8	9.11	13	16.11792	23.0958	2.733	390	0	60	ID848797	176.48	254.02	8.89	13	16.05968	23.11582	2.667	390	0.0582400000000014	-0.0200199999999988	0.0659999999999994	0.0615848845091076	0.0902701390272555	16.13539104	23.105127848	2.56542775	0.0757110400000016	-0.0106921519999972	-0.101572250000001	0.0764623024259202	0.127135383203637	0.0918517100000003	-0.0107121719999981	-0.101572250000001	0.144970062075093	0.153518179882078	4.16712401791466	2.08547654910386	0.906735751295337	False	FALSE
Sox2-SCR_ESC	Batch70	Batch70_01_XY11_singlet13	0	60	ID791512	172.53	255.53	9.53	14	15.70023	23.25323	2.859	420	0	60	ID849677	173.14	254.84	9.13	14	15.75574	23.19044	2.739	420	-0.0555099999999982	0.0627899999999961	0.119999999999999	0.0838089744597756	0.146369205094511	15.717909885	23.2624885788	2.69101825	-0.0378301149999984	0.0720485788000005	-0.0479817500000008	0.081376380529076	0.0944688501098408	-0.0221071349999988	0.072028558799996	-0.0479817500000008	0.14082843067737	0.150680418692347	3.47682123358387	2.36945817754907	1.13471502590674	False	FALSE
Sox2-SCR_ESC	Batch70	Batch70_01_XY11_singlet13	0	60	ID793030	165.17	255.25	8.23	15	15.03047	23.22775	2.469	450	0	60	ID849222	166.04	255.08	7.88	15	15.10964	23.21228	2.364	450	-0.0791700000000013	0.0154700000000005	0.105	0.0806672783723377	0.132409251187371	15.048484765	23.23701979	2.30228575	-0.0611552349999993	0.0247397900000017	-0.0617142500000001	0.0659698414212837	0.0903364191797076	-0.0461020150000007	0.0247197700000008	-0.0617142500000001	0.0530459778299641	0.0547946833204374	1.72940896518465	1.80497465294812	1.03238341968912	False	FALSE
Sox2-SCR_ESC	Batch70	Batch70_01_XY11_singlet13	0	60	ID791995	162.53	254.44	8.11	16	14.79023	23.15404	2.433	480	0	60	ID850098	163.49	253.94	8.01	16	14.87759	23.10854	2.403	480	-0.0873600000000003	0.0455000000000005	0.0299999999999998	0.0984988304499099	0.102966108987376	14.808364885	23.1633422224	2.26640275	-0.0692251150000001	0.0548022224000029	-0.13659725	0.0882915631685305	0.162647498702885	-0.0544121349999998	0.054782202400002	-0.13659725	0.031189869127956	0.0811188734217818	3.88067004008254	1.61456536354687	1.01683937823834	False	FALSE
Sox2-SCR_ESC	Batch70	Batch70_01_XY11_singlet13	0	60	ID794054	163.02	251.34	7.39	17	14.83482	22.87194	2.217	510	0	60	ID850502	164.06	252.01	7.44	17	14.92946	22.93291	2.232	510	-0.0946399999999983	-0.0609700000000011	-0.0150000000000006	0.112579174361868	0.113574074946705	14.85293259	22.8813663464	2.05110475	-0.0765274100000006	-0.0515436535999996	-0.180895250000001	0.0922669643358063	0.203067191294674	-0.0616698399999986	-0.0515636736000005	-0.180895250000001	0.10659324380126	0.115431505353066	2.80375807916007	1.55152237457342	1.06735751295337	False	FALSE
Sox2-SCR_ESC	Batch70	Batch70_01_XY11_singlet13	0	60	ID793552	161.89	246.9	8.54	18	14.73199	22.4679	2.562	540	0	60	ID851341	160.92	247.59	8.14	18	14.64372	22.53069	2.442	540	0.0882699999999996	-0.0627899999999997	0.12	0.108324406298857	0.161660684769055	14.750154005	22.477504124	2.3949835	0.106434004999999	-0.053185875999997	-0.0470165000000002	0.11898291821193	0.127935476309259	0.121188745	-0.0532058959999979	-0.0470165000000002	0.182865959113807	0.2266351223976	1.62995630600148	1.84496858411155	0.981865284974093	False	FALSE
Sox2-SCR_ESC	Batch70	Batch70_01_XY11_singlet13	0	60	ID794615	163.89	249.94	10.13	19	14.91399	22.74454	3.039	570	0	60	ID850958	164.47	248.37	9.83	19	14.96677	22.60167	2.949	570	-0.0527800000000003	0.142869999999998	0.0900000000000003	0.152307469613278	0.176911179126701	14.932063005	22.7540224024	2.87043325	-0.0347069950000023	0.152352402400002	-0.0785667499999998	0.156255655958376	0.174895866802348	-0.019770255000001	0.152332382399997	-0.0785667499999998	0.249229660290733	0.251218713163842	2.18091177963009	2.1327447882375	1.01554404145078	False	FALSE
Sox2-SCR_ESC	Batch70	Batch70_01_XY11_singlet13	0	60	ID795166	161.14	245.97	10.98	20	14.66374	22.38327	3.294	600	0	60	ID851798	161.78	245.56	10.99	20	14.72198	22.34596	3.297	600	-0.0582400000000014	0.0373100000000015	-0.00300000000000011	0.0691659865830039	0.0692310168927214	14.68193813	22.3929113612	3.1246045	-0.0400418700000014	0.0469513612000014	-0.1723955	0.0617072254410293	0.183106499316327	-0.0253553800000006	0.0469313412000005	-0.1723955	0.105548913340257	0.141224670061118	2.48751802710021	2.10017251379446	0.987046632124352	False	FALSE
Sox2-SCR_ESC	Batch70	Batch70_01_XY11_singlet13	0	60	ID795731	162.83	244	13.96	21	14.81753	22.204	4.188	630	0	60	ID852218	163.68	243.36	13.19	21	14.89488	22.14576	3.957	630	-0.0773500000000009	0.0582400000000014	0.231	0.0968241710524821	0.250471395772053	14.835651235	22.21372024	4.015699	-0.0592287649999985	0.0679602400000014	0.0586989999999998	0.0901478830826484	0.107574222866274	-0.0443884850000007	0.0679402200000006	0.0586989999999998	0.0283484051469235	0.232826759640347	3.93062270581876	2.37974545275142	0.984455958549223	False	FALSE
Sox2-SCR_ESC	Batch70	Batch70_01_XY11_singlet13	0	60	ID796201	163.11	241.33	12.41	22	14.84301	21.96103	3.723	660	0	60	ID852625	164.27	240.68	12.45	22	14.94857	21.90188	3.735	660	-0.105560000000001	0.0591500000000025	-0.0119999999999996	0.121002628483849	0.121596201009737	14.861118495	21.9708571468	3.55221025	-0.0874515049999989	0.0689771468000053	-0.18278975	0.111380485307949	0.214050707105809	-0.0725857450000014	0.0689571268000009	-0.18278975	0.0282155909196941	0.243131519856044	0.79865232654534	2.92204141909849	1.00906735751295	False	FALSE
Sox2-SCR_ESC	Batch70	Batch70_01_XY11_singlet13	0	60	ID797215	162.51	241.31	13.02	23	14.78841	21.95921	3.906	690	0	60	ID853020	163.43	242.22	12.35	23	14.87213	22.04202	3.705	690	-0.0837200000000013	-0.0828099999999985	0.201	0.117756250364896	0.2329539321411	14.806545795	21.9690379476	3.7346155	-0.0655842050000022	-0.0729820524000004	0.0296155000000002	0.0981206803788005	0.102492661972693	-0.0507730450000015	-0.0730020723999978	0.0296155000000002	0.143625234965151	0.256406314950231	1.75930704124606	2.55888871789574	1.00518134715026	False	FALSE
Sox2-SCR_ESC	Batch70	Batch70_01_XY11_singlet13	0	60	ID796744	163.55	238.48	13.78	24	14.88305	21.70168	4.134	720	0	60	ID853452	163.94	239.49	12.89	24	14.91854	21.79359	3.867	720	-0.0354899999999976	-0.0919099999999986	0.266999999999999	0.0985240488408773	0.284597941313705	14.901138475	21.7116212608	3.9618745	-0.0174015250000004	-0.0819687392000006	0.0948744999999995	0.0837955087004271	0.126581428450675	-0.00249572499999751	-0.0819887591999979	0.0948744999999995	0.0491066203889463	0.0816712755320008	1.23429326658695	0.687033676798162	0.957253886010363	False	FALSE
Sox2-SCR_ESC	Batch70	Batch70_01_XY11_singlet13	0	60	ID797727	164.93	239.32	11.74	25	15.00863	21.77812	3.522	750	0	60	ID853842	163.64	238.8	10.88	25	14.89124	21.7308	3.264	750	0.117390000000002	0.0473199999999991	0.258	0.126568536769611	0.287373614829198	15.026655685	21.7880276272	3.3518635	0.135415685000002	0.0572276271999961	0.0878634999999997	0.147011594981353	0.171267053723743	0.150447065000002	0.0572076071999987	0.0878634999999997	0.206802140781825	0.206920950009771	0.922419228196521	1.22831856272005	0.976683937823834	False	FALSE
Sox2-SCR_ESC	Batch70	Batch70_01_XY11_singlet13	0	60	ID798189	158.91	237.93	9.47	26	14.46081	21.65163	2.841	780	0	60	ID854205	159.71	237.46	8.58	26	14.53361	21.60886	2.574	780	-0.0728000000000009	0.0427700000000009	0.267	0.0844340742828403	0.280032342596352	14.479109595	21.6615932828	2.67307675	-0.0545004050000006	0.052733282800002	0.0990767500000005	0.0758359628410498	0.124768969101262	-0.0400168450000002	0.0527132628000011	0.0990767500000005	0.190516928759821	0.190846632455585	2.42680662838319	2.42719294676503	0.988341968911917	False	FALSE
Sox2-SCR_ESC	Batch70	Batch70_01_XY11_singlet13	0	60	ID798719	161.32	233.28	9.83	27	14.68012	21.22848	2.949	810	0	60	ID854611	162	232.63	9.05	27	14.742	21.16933	2.715	810	-0.0618800000000004	0.0591499999999989	0.234	0.0856029024040652	0.249166323767879	14.69830994	21.2386294688	2.78072575	-0.0436900600000012	0.0692994688000041	0.0657257499999995	0.0819221442515176	0.10502910040474	-0.0289871900000005	0.0692794487999997	0.0657257499999995	0.0199020553713823	0.0388378811085986	4.10139352760387	1.92188705239159	0.953367875647668	False	FALSE
Sox2-SCR_ESC	Batch70	Batch70_01_XY11_singlet13	0	60	ID799250	164.74	228.55	11.38	28	14.99134	20.79805	3.414	840	0	60	ID855014	165.31	228.21	10.47	28	15.04321	20.76711	3.141	840	-0.0518699999999992	0.0309400000000011	0.273	0.0603968583620041	0.279601109618685	15.00937433	20.808388858	3.2442145	-0.0338356700000002	0.0412788580000019	0.1032145	0.0533741199658901	0.116198234463279	-0.0188215799999991	0.041258838000001	0.1032145	0.0298076207751832	0.0478946827198978	4.07700872059794	2.60886302107642	0.930051813471503	False	FALSE
Sox2-SCR_ESC	Batch70	Batch70_01_XY11_singlet13	0	60	ID799771	164.05	223.84	11.22	29	14.92855	20.36944	3.366	870	0	60	ID855442	164.31	224.14	10.53	29	14.95221	20.39674	3.159	870	-0.0236599999999996	-0.0272999999999968	0.207	0.0361259684991254	0.210128735778808	14.946615725	20.3799674464	3.1963705	-0.00559427499999821	-0.0167725535999956	0.0373705000000002	0.0176809068500553	0.041342094011919	0.00935702499999991	-0.0167925735999965	0.0373705000000002	0.0645290645252067	0.0921923668450825	0.103882128701722	1.69689573143841	0.930051813471503	False	FALSE
Sox2-SCR_ESC	Batch70	Batch70_01_XY11_singlet13	0	60	ID800300	165.95	224.63	10.91	30	15.10145	20.44133	3.273	900	0	60	ID855845	166.4	223.18	10.62	30	15.1424	20.30938	3.186	900	-0.0409500000000023	0.131949999999996	0.0870000000000006	0.138158260701267	0.163268812086079	15.119429275	20.4518258148	3.10367275	-0.0229707250000022	0.142445814800002	-0.0823272499999992	0.144286050472879	0.166121161968079	-0.00784652500000149	0.142425794799998	-0.0823272499999992	0.16014509348887	0.199934995245007	2.79731931156715	1.67112712827951	0.971502590673575	False	FALSE
Sox2-SCR_ESC	Batch70	Batch70_01_XY11_singlet13	0	60	ID800806	165.57	222.97	10.39	31	15.06687	20.29027	3.117	930	0	60	ID856248	166.09	222.22	9.93	31	15.11419	20.22202	2.979	930	-0.0473200000000009	0.068249999999999	0.138	0.083049653220227	0.161062860088849	15.084866565	20.3008322812	2.94817975	-0.0293234350000002	0.0788122812000012	-0.0308202499999997	0.084090662431374	0.0895607465255275	-0.0142338150000008	0.0787922612000003	-0.0308202499999997	0.0639532960211284	0.0821157422238028	2.93391910893131	2.9737196609984	0.948186528497409	False	FALSE
Sox2-SCR_ESC	Batch70	Batch70_01_XY11_singlet13	0	60	ID801346	164.08	224.61	9.71	32	14.93128	20.43951	2.913	960	0	60	ID856645	164.67	223.53	9.4	32	14.98497	20.34123	2.82	960	-0.0536899999999978	0.098279999999999	0.0930000000000004	0.111989171351518	0.145569826887304	14.94934436	20.4500066156	2.74484275	-0.0356256399999975	0.108776615600004	-0.0751572499999997	0.11446195143715	0.136931189121992	-0.0206716099999973	0.108756595599999	-0.0751572499999997	0.0306481082694665	0.0538987579587595	3.45325985988434	2.78614989157079	0.994818652849741	False	FALSE
Sox2-SCR_ESC	Batch70	Batch70_01_XY11_singlet13	0	60	ID801899	169.53	227.06	9.54	33	15.42723	20.66246	2.862	990	0	60	ID857042	169.19	226.7	8.71	33	15.39629	20.6297	2.613	990	0.0309400000000011	0.0327600000000032	0.249	0.0450610829874325	0.253044464867343	15.445046385	20.6728585176	2.6940085	0.0487563850000008	0.043158517600002	0.0810084999999998	0.0651140746666801	0.103933727884397	0.0642063650000004	0.0431384976000047	0.0810084999999998	0.107284693340836	0.189467007413691	3.84263814798115	2.74936956492119	1.03626943005181	False	FALSE
Sox2-SCR_ESC	Batch70	Batch70_01_XY11_singlet13	0	60	ID802421	174.46	227.95	9.05	34	15.87586	20.74345	2.715	1020	0	60	ID857450	174.35	226.89	8.33	34	15.86585	20.64699	2.499	1020	0.0100100000000012	0.0964600000000004	0.216	0.0969779959578466	0.236771475689113	15.89345207	20.753812882	2.54748625	0.0276020700000004	0.106822882000003	0.0484862500000003	0.110331330034	0.120515222383457	0.0435006800000011	0.106802862000002	0.0484862500000003	0.0669468198331695	0.0744283106810663	2.54335208691382	2.4671091786611	1.03367875647668	False	FALSE
Sox2-SCR_ESC	Batch70	Batch70_01_XY11_singlet13	0	60	ID802977	176.84	223.62	8.2	35	16.09244	20.34942	2.46	1050	0	60	ID857880	177.49	222.86	7.77	35	16.15159	20.28026	2.331	1050	-0.0591499999999989	0.0691600000000001	0.129	0.0910045498862551	0.157869655412305	16.10992378	20.3599562552	2.293315	-0.0416662199999998	0.0796962551999982	-0.0376850000000006	0.0899309011518934	0.0975075699983938	-0.025551029999999	0.0796762352000009	-0.0376850000000006	0.0741888976563923	0.113707857521076	1.63067785085896	1.27027258224818	0.983160621761658	False	FALSE
Sox2-SCR_ESC	Batch70	Batch70_01_XY11_singlet13	0	60	ID803515	179.62	221.35	7.31	36	16.34542	20.14285	2.193	1080	0	60	ID858294	180.72	219.3	7.05	36	16.44552	19.9563	2.115	1080	-0.100099999999998	0.18655	0.0779999999999998	0.211709500259199	0.225621170327608	16.36277729	20.153477146	2.02718275	-0.082742709999998	0.197177146000001	-0.0878172500000001	0.213834475618057	0.231164556886241	-0.0663745399999982	0.197157126	-0.0878172500000001	0.12437169562196	0.134095343550564	4.67249804202698	1.30861412272465	0.94300518134715	False	FALSE
Sox2-SCR_ESC	Batch70	Batch70_01_XY11_singlet13	0	60	ID804050	179.86	223.71	6.83	37	16.36726	20.35761	2.049	1110	0	60	ID858716	180.58	223.37	6.9	37	16.43278	20.32667	2.07	1110	-0.0655199999999994	0.0309400000000011	-0.0209999999999999	0.0724579464241154	0.07543973753931	16.38460637	20.3681426516	1.88365075	-0.0481736300000009	0.041472651600003	-0.18634925	0.0635663390334241	0.196892667292804	-0.0317836199999988	0.0414526316000021	-0.18634925	0.159500537061182	0.187480602588122	3.0257623515954	2.19851079117975	0.967616580310881	False	FALSE
Sox2-SCR_ESC	Batch70	Batch70_01_XY11_singlet13	0	60	ID804596	177.74	223.85	6.97	38	16.17434	20.37035	2.091	1140	0	60	ID859144	178.88	222.88	6.22	38	16.27808	20.28208	1.866	1140	-0.103739999999998	0.0882700000000014	0.225	0.136211528513558	0.263018213247676	16.19178283	20.380877046	1.92551425	-0.0862971699999981	0.0987970459999978	0.0595142499999999	0.131179487147703	0.144048616103719	-0.0701000799999996	0.0987770260000005	0.0595142499999999	0.0689509775148853	0.255348972844044	3.51219179452218	2.37483781185337	0.937823834196891	False	FALSE
Sox2-SCR_ESC	Batch70	Batch70_01_XY11_singlet13	0	60	ID805001	179.92	222.55	6.86	39	16.37272	20.25205	2.058	1170	0	60	ID859552	180.14	222.7	6.48	39	16.39274	20.2657	1.944	1170	-0.0200199999999988	-0.0136499999999984	0.114	0.0242306190593618	0.116546655464667	16.39006364	20.262629098	1.8926215	-0.00267636000000238	-0.00307090199999749	-0.0513785000000002	0.00407349259766129	0.0515397284062811	0.0137191100000003	-0.00309092199999839	-0.0513785000000002	0.13191942784134	0.172336697904274	3.24087835669108	2.54142906152515	0.957253886010363	False	FALSE
Sox2-SCR_ESC	Batch70	Batch70_01_XY11_singlet13	0	60	ID805653	182.96	220.53	7.16	40	16.64936	20.06823	2.148	1200	0	60	ID859982	182.69	219.8	6.5	40	16.62479	20.0018	1.95	1200	0.0245700000000042	0.0664300000000004	0.198	0.0708281709491376	0.21028701766871	16.66656532	20.0788899788	1.982329	0.0417753199999993	0.0770899788000001	0.0323290000000003	0.0876814814683626	0.0934516261682312	0.0584474300000046	0.0770699587999992	0.0323290000000003	0.0917953670979871	0.124230974305542	1.94413925171454	2.26512269489294	0.963730569948187	False	FALSE
Sox2-SCR_ESC	Batch70	Batch70_01_XY11_singlet13	0	60	ID806201	179.71	217	6.99	41	16.35361	19.747	2.097	1230	0	60	ID860408	179.36	215.68	6.43	41	16.32176	19.62688	1.929	1230	0.0318499999999986	0.12012	0.168	0.124270820790723	0.208967071329432	16.370963195	19.75780132	1.93149475	0.0492031949999969	0.130921320000002	0.0024947500000001	0.139861883401986	0.139884131359898	0.0655795549999993	0.130901300000001	0.0024947500000001	0.0543017541374734	0.0619577515365843	0.377227650451776	1.2894853421824	0.966321243523316	False	FALSE
Sox2-SCR_ESC	Batch70	Batch70_01_XY11_singlet13	0	60	ID806780	178.76	217.07	7.06	42	16.26716	19.75337	2.118	1260	0	60	ID860838	178.45	215.42	6.61	42	16.23895	19.60322	1.983	1260	0.0282099999999978	0.15015	0.135	0.152777048668967	0.203876988892812	16.28455642	19.7641685172	1.9524265	0.0456064200000021	0.160948517200005	-0.0305735000000003	0.167285297423584	0.170056195524735	0.0618963299999962	0.1609284972	-0.0305735000000003	0.0302522514548633	0.0448186108235273	0.253776286555311	0.382005167593046	0.963730569948187	False	FALSE
Sox2-SCR_ESC	Batch70	Batch70_01_XY11_singlet13	0	60	ID807345	181.37	219.18	6.91	43	16.50467	19.94538	2.073	1290	0	60	ID861262	180.7	218.28	6.61	43	16.4437	19.86348	1.983	1290	0.0609700000000046	0.081900000000001	0.0899999999999999	0.102102648839297	0.136106395514688	16.521947665	19.9560940328	1.90757275	0.0782476649999992	0.0926140328000038	-0.0754272500000002	0.121243788085956	0.142791197879963	0.0947750850000055	0.0925940127999993	-0.0754272500000002	0.0758328048311853	0.0881048987152651	3.46798376161234	1.74637506078768	1.00777202072539	False	FALSE
Sox2-SCR_ESC	Batch70	Batch70_01_XY11_singlet13	0	60	ID807926	181.04	218.83	7.14	44	16.47464	19.91353	2.142	1320	0	60	ID861679	181.9	217	5.97	44	16.5529	19.747	1.791	1320	-0.0782600000000038	0.166530000000002	0.351	0.184002360039216	0.396305271854919	16.49193268	19.9242580468	1.9763485	-0.0609673200000032	0.177258046800002	0.1853485	0.18744980465003	0.263612396741095	-0.0444699300000053	0.177238026800001	0.1853485	0.162953316346694	0.307502479821624	3.71774181141619	2.52217074685649	0.993523316062176	False	FALSE
Sox2-SCR_ESC	Batch70	Batch70_01_XY11_singlet13	0	60	ID808514	185.24	217.71	7.54	45	16.85684	19.81161	2.262	1350	0	60	ID862092	185.51	215.9	6.86	45	16.88141	19.6469	2.058	1350	-0.0245700000000006	0.164709999999999	0.204	0.166532486320237	0.263342113988629	16.87394158	19.8223828916	2.0959585	-0.00746841999999859	0.175482891600005	0.0379585000000002	0.175641744871757	0.179696606155613	0.00941116999999991	0.175462871600001	0.0379585000000002	0.0539103340111583	0.156939912747505	3.65484566446475	2.8405210745524	0.979274611398964	False	FALSE
Sox2-SCR_ESC	Batch70	Batch70_01_XY11_singlet13	0	60	ID809678	190.41	220.21	8.4	46	17.32731	20.03911	2.52	1380	0	60	ID862537	188.98	219.42	8.17	46	17.19718	19.96722	2.451	1380	0.130129999999998	0.0718900000000033	0.069	0.148667377053609	0.163899325807033	17.344176345	20.0497827916	2.35312	0.146996345000002	0.0825627916000045	-0.09788	0.168595788797186	0.194948799432429	0.164346404999996	0.0825427716000036	-0.09788	0.18066286842767	0.226033559700244	5.77588916940977	0.63616798684526	1.05181347150259	False	FALSE
Sox2-SCR_ESC	Batch70	Batch70_01_XY11_singlet13	0	60	ID809097	192.14	217.27	7.79	47	17.48474	19.77157	2.337	1410	0	60	ID862944	192.23	215.84	7.87	47	17.49293	19.64144	2.361	1410	-0.00818999999999903	0.130130000000001	-0.024	0.130387472557759	0.13257787522811	17.50152763	19.7823605092	2.17071475	0.00859763000000058	0.140920509200001	-0.19028525	0.141182538420317	0.23694089035531	0.0261051200000004	0.1409004892	-0.19028525	0.150054243798471	0.176224306806676	3.28236301608851	1.93769548436144	0.974093264248705	False	FALSE
Sox2-SCR_ESC	Batch70	Batch70_01_XY11_singlet13	0	60	ID810266	193.87	217	8.36	48	17.64217	19.747	2.508	1440	0	60	ID863357	194.05	215.87	7.42	48	17.65855	19.64417	2.226	1440	-0.0163800000000016	0.102830000000001	0.282	0.104126429401955	0.300609902198846	17.658878915	19.75780132	2.341159	0.00032891499999721	0.113631320000003	0.115159	0.113631796034474	0.161783127522682	0.0179938349999986	0.113611300000002	0.115159	0.0284691550901062	0.30676812521774	1.68132776832775	2.13035856559454	0.992227979274611	False	FALSE
Sox2-SCR_ESC	Batch70	Batch70_01_XY11_singlet13	0	60	ID811394	196.64	217.92	8.81	49	17.89424	19.83072	2.643	1470	0	60	ID864237	198.41	218.15	8.44	49	18.05531	19.85165	2.532	1470	-0.161070000000002	-0.0209299999999999	0.111000000000001	0.162424166305389	0.196729788796717	17.91082288	19.8414844832	2.47572025	-0.144487119999997	-0.0101655167999972	-0.0562797499999994	0.144844280445258	0.155393937583701	-0.126570130000001	-0.0101855367999981	-0.0562797499999994	0.190327078415571	0.256155503122165	5.70946824690643	2.22493206419765	0.966321243523316	False	FALSE
Sox2-SCR_ESC	Batch70	Batch70_01_XY11_singlet13	0	60	ID810835	198.77	217.72	8.54	50	18.08807	19.81252	2.562	1500	0	60	ID863818	199.69	219.58	8.72	50	18.17179	19.98178	2.616	1500	-0.0837199999999996	-0.169260000000001	-0.0540000000000003	0.188833222712531	0.196402611998925	18.104555965	19.8232924912	2.3949835	-0.0672340349999949	-0.1584875088	-0.2210165	0.172158955352345	0.280155312604028	-0.0491232149999981	-0.158507528800001	-0.2210165	0.16732434955459	0.234809784196548	1.34384263814462	0.941367164138716	0.996113989637306	False	FALSE
Sox2-SCR_ESC	Batch70	Batch70_01_XY11_singlet13	0	60	ID811969	203.19	218.35	9.2	51	18.49029	19.86985	2.76	1530	0	60	ID864704	203.67	219.75	9.07	51	18.53397	19.99725	2.721	1530	-0.0436799999999984	-0.127399999999998	0.0389999999999997	0.134679999999998	0.140213060732584	18.506574855	19.880597266	2.59234	-0.0273951450000034	-0.116652733999999	-0.12866	0.119826350688176	0.175817376613478	-0.00888210499999786	-0.116672754	-0.12866	0.0580473540878391	0.109083538670365	1.89439572641963	2.36680920878854	0.996113989637306	False	FALSE
Sox2-SCR_ESC	Batch70	Batch70_01_XY11_singlet13	0	60	ID812538	205.46	215.87	9.39	52	18.69686	19.64417	2.817	1560	0	60	ID865153	206.43	216.19	9.2	52	18.78513	19.67329	2.76	1560	-0.0882699999999979	-0.0291199999999989	0.0570000000000004	0.0929492727244251	0.109034706859787	18.71304157	19.6550165652	2.64915475	-0.0720884299999973	-0.0182734347999975	-0.11084525	0.0743684083415416	0.133481570288998	-0.0533688199999993	-0.0182934547999984	-0.11084525	0.107970154777025	0.109429975966996	1.19066216610829	1.2316891773525	0.886010362694301	False	FALSE
Sox2-SCR_ESC	Batch70	Batch70_01_XY11_singlet13	0	60	ID813690	205.98	214.07	9.54	53	18.74418	19.48037	2.862	1590	0	60	ID865578	206.97	214.17	9.17	53	18.83427	19.48947	2.751	1590	-0.0900900000000036	-0.00910000000000011	0.111	0.0905484295832934	0.143248099812879	18.76033791	19.4912886372	2.6940085	-0.0739320899999996	0.00181863720000308	-0.0569915000000001	0.0739544547206811	0.0933664417512164	-0.0551651600000049	0.00179861719999863	-0.0569915000000001	0.0201722134295839	0.0575077784626666	5.94766980291679	1.07099775031927	0.873056994818653	False	FALSE
Sox2-SCR_ESC	Batch70	Batch70_01_XY11_singlet13	0	60	ID813151	211.9	212.21	10.87	54	19.2829	19.31111	3.261	1620	0	60	ID866060	213.42	212.12	11.25	54	19.42122	19.30292	3.375	1620	-0.13832	0.00818999999999903	-0.114	0.138562254961443	0.179431041071494	19.29878855	19.3221031116	3.09171175	-0.122431449999997	0.0191831116000003	-0.28328825	0.123925185978314	0.309208156923168	-0.103125800000001	0.0191630915999994	-0.28328825	0.0510073324179719	0.231974065405942	1.1342528124326	2.64862083114255	0.919689119170985	False	FALSE
Sox2-SCR_ESC	Batch70	Batch70_01_XY11_singlet13	0	60	ID814275	211.7	211.81	10.08	55	19.2647	19.27471	3.024	1650	0	60	ID866491	212.15	213.17	10.29	55	19.30565	19.39847	3.087	1650	-0.0409500000000023	-0.123759999999997	-0.0629999999999997	0.130358889608647	0.144784115496139	19.28059765	19.2857191276	2.855482	-0.0250523500000028	-0.112750872399999	-0.231518	0.115500560463937	0.258729518593228	-0.00576490000000263	-0.112770892399997	-0.231518	0.163968658538517	0.17194731683857	2.55391696861256	2.05806744250486	0.988341968911917	False	FALSE
Sox2-SCR_ESC	Batch70	Batch70_01_XY11_singlet13	0	60	ID814887	214.12	211.83	11.24	56	19.48492	19.27653	3.372	1680	0	60	ID866957	214.86	213.78	11.28	56	19.55226	19.45398	3.384	1680	-0.0673400000000015	-0.177449999999997	-0.012	0.189797729438471	0.190176702306037	19.50070754	19.2875383268	3.202351	-0.0515524599999999	-0.166441673199994	-0.181649	0.174242608766241	0.251707858261647	-0.0320447900000005	-0.166461693199995	-0.181649	0.0597773762301181	0.0778476195522834	5.19224855780078	1.01110978423529	0.984455958549223	False	FALSE
Sox2-SCR_ESC	Batch70	Batch70_01_XY11_singlet13	0	60	ID815477	213.96	210.04	11.39	57	19.47036	19.11364	3.417	1710	0	60	ID867905	214.96	211.71	11.37	57	19.56136	19.26561	3.411	1710	-0.0910000000000011	-0.151970000000002	0.00600000000000067	0.177132382414963	0.177233972194952	19.48615482	19.1247199984	3.24720475	-0.0752051800000011	-0.140890001599999	-0.163795249999999	0.159705390171028	0.228767776516367	-0.055712070000002	-0.140910021600003	-0.163795249999999	0.0348285524268853	0.0391380180031491	4.34390428634939	1.52468822511176	0.961139896373057	False	FALSE
Sox2-SCR_ESC	Batch70	Batch70_01_XY11_singlet13	0	60	ID816102	216.75	211.03	12.64	58	19.72425	19.20373	3.792	1740	0	60	ID867492	217.97	212.59	13.18	58	19.83527	19.34569	3.954	1740	-0.11102	-0.141959999999997	-0.162	0.18021676392611	0.242326395590739	19.739917875	19.2147703588	3.620986	-0.0953521250000016	-0.130919641199998	-0.333014	0.161962897584454	0.370311091367721	-0.0756051249999992	-0.130939661199996	-0.333014	0.0222517802375215	0.170675502270542	0.35905977730908	1.92160793429495	1.13212435233161	False	FALSE
Sox2-SCR_ESC	Batch70	Batch70_01_XY11_singlet13	0	60	ID816669	215.42	204.54	11.65	59	19.60322	18.61314	3.495	1770	0	60	ID868387	216.11	205.05	11.96	59	19.66601	18.65955	3.588	1770	-0.0627900000000032	-0.0464100000000016	-0.093	0.0780799090675736	0.121430935926561	19.61894839	18.6244402184	3.32495125	-0.0470616100000036	-0.0351097815999992	-0.26304875	0.0587153463737726	0.269522052486164	-0.0274356400000038	-0.0351298016000001	-0.26304875	0.107237253236623	0.128042823654034	4.71113509370539	2.14348443733602	0.89119170984456	False	FALSE
Sox2-SCR_ESC	Batch70	Batch70_01_XY11_singlet13	0	60	ID817269	216.73	200.01	12.05	60	19.72243	18.20091	3.615	1800	0	60	ID868856	218.21	200.78	12.03	60	19.85711	18.27098	3.609	1800	-0.134679999999999	-0.0700700000000012	0.00600000000000067	0.151817348481654	0.151935865746044	19.738098785	18.2123915996	3.44456125	-0.119011215	-0.0585884003999979	-0.16443875	0.132650932741564	0.211273217561454	-0.0992660349999994	-0.0586084204000024	-0.16443875	0.0755701739220654	0.124236803269447	2.35256549074463	1.49593483431324	0.821243523316062	False	FALSE
Sox2-SCR_ESC	Batch70	Batch70_01_XY14_singlet14	0	60	ID885982	413.49	149.54	4.37	1	37.62759	13.60814	1.311	30	0	60	ID916792	415.38	149.24	3.52	1	37.79958	13.58084	1.056	30	-0.171989999999994	0.0272999999999985	0.255	0.174143188497276	0.308789329640773	37.634306205	13.6216424184	1.14804925	-0.165273794999997	0.0408024183999984	0.0920492499999999	0.170235908847075	0.193528626013187	-0.127623454999991	0.0407823983999993	0.0920492499999999	NA	NA	NA	NA	1.58722741433022	False	FALSE
Sox2-SCR_ESC	Batch70	Batch70_01_XY14_singlet14	0	60	ID886544	420.65	151.83	4.99	2	38.27915	13.81653	1.497	60	0	60	ID916075	421.82	150.02	3.75	2	38.38562	13.65182	1.125	60	-0.106470000000002	0.164709999999999	0.372	0.196125584766496	0.420534475400056	38.285540425	13.8299407268	1.33344475	-0.100079574999995	0.1781207268	0.20844475	0.204310828513664	0.291876906332965	-0.0617776750000019	0.178100706799999	0.20844475	0.152289147891911	0.191676542607317	NA	NA	1.47819314641745	False	FALSE
Sox2-SCR_ESC	Batch70	Batch70_01_XY14_singlet14	0	60	ID885707	419.64	150.04	4.25	3	38.18724	13.65364	1.275	90	0	60	ID916549	420.99	152.01	3.49	3	38.31009	13.83291	1.047	90	-0.12285	-0.179270000000001	0.228	0.217324309270731	0.314982309661987	38.19367638	13.6671223984	1.11216625	-0.116413620000003	-0.1657876016	0.0651662500000001	0.202577540131638	0.212801080600752	-0.0782036299999973	-0.165807621600001	0.0651662500000001	0.344300378072031	0.372922886000301	3.54098431942038	2.71193081828713	1.40654205607477	False	FALSE
Sox2-SCR_ESC	Batch70	Batch70_01_XY14_singlet14	0	60	ID886245	418.45	150.76	3.75	4	38.07895	13.71916	1.125	120	0	60	ID916326	421.34	151.47	3.69	4	38.34194	13.78377	1.107	120	-0.262990000000002	-0.0646100000000001	0.018	0.270810251283073	0.271407796866636	38.085440525	13.7326135696	0.96265375	-0.256499474999991	-0.0511564304000007	-0.14434625	0.261551067760277	0.298738683359895	-0.218397775	-0.0511764503999999	-0.14434625	0.181093080218339	0.276929939441758	4.07469303001003	1.63961128767796	1.31308411214953	False	FALSE
Sox2-SCR_ESC	Batch70	Batch70_01_XY14_singlet14	0	60	ID886825	423.17	149.53	4.35	5	38.50847	13.60723	1.305	150	0	60	ID917030	424.7	151.41	3.51	5	38.6477	13.77831	1.053	150	-0.139229999999998	-0.17108	0.252	0.220575065000556	0.334899028514565	38.514745765	13.6207328188	1.14206875	-0.132954234999993	-0.157577181200001	0.08906875	0.206173219985941	0.224589934916803	-0.0944230149999967	-0.1575972012	0.08906875	0.163386404935949	0.284916969559368	3.11765530262017	3.03848889392285	1.17289719626168	False	FALSE
Sox2-SCR_ESC	Batch70	Batch70_01_XY14_singlet14	0	60	ID887288	421.31	149.03	3.58	6	38.33921	13.56173	1.074	180	0	60	ID917272	422.21	149.23	3.49	6	38.42111	13.57993	1.047	180	-0.0818999999999974	-0.0181999999999984	0.0270000000000001	0.0838978545613624	0.0881354071868936	38.345570395	13.5752528388	0.9118195	-0.0755396049999959	-0.00467716120000006	-0.1351805	0.0756842636249187	0.154925386366135	-0.0371776449999999	-0.00469718119999918	-0.1351805	0.16326496409958	0.27738632739917	1.92190838909127	2.46289584529631	1.14641744548287	False	FALSE
Sox2-SCR_ESC	Batch70	Batch70_01_XY14_singlet14	0	60	ID887110	424.52	152.09	4.63	7	38.63132	13.84019	1.389	210	0	60	ID917539	424.06	150.56	4.39	7	38.58946	13.70096	1.317	210	0.0418599999999998	0.139230000000001	0.0720000000000001	0.145386562308902	0.162238258434934	38.63753434	13.8535903164	1.22579575	0.0480743399999994	0.152630316399998	-0.0912042499999999	0.160022359846364	0.184188411331608	0.0867284099999992	0.152610296400001	-0.0912042499999999	0.200245731476447	0.205017715182371	5.9742462371535	1.18719976494091	1.08722741433022	False	FALSE
Sox2-SCR_ESC	Batch70	Batch70_01_XY14_singlet14	0	60	ID887642	421.53	150.56	3.72	8	38.35923	13.70096	1.116	240	0	60	ID917763	421.21	148.8	3.26	8	38.33011	13.5408	0.978	240	0.0291199999999989	0.160159999999998	0.138	0.162785748761982	0.213408528414399	38.365580385	13.7144215776	0.953683	0.0354703850000035	0.173621577599999	-0.0243169999999998	0.177207788825325	0.178868434636637	0.0738523650000005	0.173601557599998	-0.0243169999999998	0.0246257097686239	0.0712764322491734	1.21739043042116	1.24709042443485	1.11059190031153	False	FALSE
Sox2-SCR_ESC	Batch70	Batch70_01_XY14_singlet14	0	60	ID887925	424.67	147.76	3.87	9	38.64497	13.44616	1.161	270	0	60	ID918027	425.78	146.82	4.01	9	38.74598	13.36062	1.203	270	-0.101010000000002	0.0855399999999999	-0.0419999999999998	0.132363558806797	0.138867244877978	38.651177515	13.4597336896	0.99853675	-0.0948024849999953	0.0991136895999993	-0.20446325	0.137153325254255	0.246203686464809	-0.056134765000003	0.0990936696000002	-0.20446325	0.14982683117472	0.234309092288201	1.54105814257797	2.36731506123175	1.01246105919003	False	FALSE
Sox2-SCR_ESC	Batch70	Batch70_01_XY14_singlet14	0	60	ID888191	424.05	147.84	3.92	10	38.58855	13.45344	1.176	300	0	60	ID918257	426	145.77	4.34	10	38.766	13.26507	1.302	300	-0.17745	0.188369999999999	-0.126	0.258789024883204	0.28783286712952	38.594785725	13.4670104864	1.013488	-0.171214274999997	0.2019404864	-0.288512	0.264753258735833	0.391578168639728	-0.132602974999998	0.201920466399999	-0.288512	0.128143424648912	0.153247935246495	4.83133880915022	1.06429108100827	1.03115264797508	False	FALSE
Sox2-SCR_ESC	Batch70	Batch70_01_XY14_singlet14	0	60	ID888469	427.43	147.33	3.65	11	38.89613	13.40703	1.095	330	0	60	ID918502	426.4	147.52	3.53	11	38.8024	13.42432	1.059	330	0.0937300000000008	-0.0172899999999991	0.036	0.0953113686818111	0.101883546267295	38.902211935	13.4206209068	0.93275125	0.0998119350000053	-0.00369909319999984	-0.12624875	0.0998804568419046	0.160980907363296	0.138730815000002	-0.00371911319999896	-0.12624875	0.340455081169055	0.377145892983591	3.42442441216508	2.86070091462677	1.0607476635514	False	FALSE
Sox2-SCR_ESC	Batch70	Batch70_01_XY14_singlet14	0	60	ID888744	428.61	148.68	3.83	12	39.00351	13.52988	1.149	360	0	60	ID918714	426.84	146.47	3.61	12	38.84244	13.32877	1.083	360	0.161070000000009	0.201110000000002	0.0660000000000001	0.25766019677087	0.265978903298746	39.009538245	13.5434168528	0.98657575	0.167098245000005	0.214646852800001	-0.0964242499999999	0.272020394270406	0.288604800526758	0.206124505000012	0.214626832800002	-0.0964242499999999	0.228510090775994	0.23044817722582	1.91994559142594	1.82403295571904	1.03738317757009	False	FALSE
Sox2-SCR_ESC	Batch70	Batch70_01_XY14_singlet14	0	60	ID889010	423.94	147.33	4.22	13	38.57854	13.40703	1.266	390	0	60	ID918942	425.99	147.33	4.13	13	38.76509	13.40703	1.239	390	-0.186549999999997	0	0.0269999999999999	0.186549999999997	0.188493773106697	38.58478073	13.4206209068	1.1031955	-0.180309270000002	0.0135909067999993	-0.1358045	0.180820755433606	0.226139354858525	-0.14170798	0.0135708868000002	-0.1358045	0.401759792716045	0.403685193106339	2.39427979799931	2.3986851319146	1.0607476635514	False	FALSE
Sox2-SCR_ESC	Batch70	Batch70_01_XY14_singlet14	0	60	ID889295	426.01	145.51	4.59	14	38.76691	13.24141	1.377	420	0	60	ID919174	425.65	144.08	4.05	14	38.73415	13.11128	1.215	420	0.0327600000000032	0.130129999999998	0.162	0.13419029212279	0.210359298582211	38.773056545	13.2550737796	1.21383475	0.0389065449999961	0.143793779599998	-0.0011652499999999	0.14896432557995	0.148968883002632	0.0776962050000023	0.143773759599998	-0.0011652499999999	0.255129348529109	0.28847653651805	3.15306335082009	2.75356248356576	1.0809968847352	False	FALSE
Sox2-SCR_ESC	Batch70	Batch70_01_XY14_singlet14	0	60	ID889555	430.4	144.02	4.24	15	39.1664	13.10582	1.272	450	0	60	ID919402	431.02	145.01	4.2	15	39.22282	13.19591	1.26	450	-0.0564199999999957	-0.0900899999999982	0.012	0.106298751168578	0.106973943088956	39.1723468	13.1195434392	1.109176	-0.050473199999999	-0.0763665607999986	-0.150824	0.0915390382659758	0.176429233696289	-0.0112840499999933	-0.0763865807999977	-0.150824	0.23746170483871	0.280688087949006	3.79271441884525	2.57544325243768	1.00467289719626	False	FALSE
Sox2-SCR_ESC	Batch70	Batch70_01_XY14_singlet14	0	60	ID889800	429.59	148.6	3.99	16	39.09269	13.5226	1.197	480	0	60	ID919624	432	146.57	3.88	16	39.312	13.33787	1.164	480	-0.219310000000007	0.18473	0.0330000000000001	0.286743873517819	0.288636534416562	39.098673655	13.536140056	1.03441975	-0.213326344999999	0.198270056	-0.12958025	0.291237265090341	0.318763526406903	-0.17421090500001	0.198250035999999	-0.12958025	0.319328093608352	0.320033948639214	4.06111369353939	2.14969604324718	0.990654205607477	False	FALSE
Sox2-SCR_ESC	Batch70	Batch70_01_XY14_singlet14	0	60	ID890058	428.54	146.65	3.72	17	38.99714	13.34515	1.116	510	0	60	ID920071	430.26	145.44	3.93	17	39.15366	13.23504	1.179	510	-0.15652	0.110110000000001	-0.0629999999999999	0.1913706416878	0.201473875477691	39.00317143	13.358768134	0.953683	-0.150488569999993	0.123728134	-0.225317	0.194821612876408	0.297864417701687	-0.111468680000002	0.123708114000001	-0.225317	0.0974324634472794	0.136596523506156	3.30580739279402	2.41683750904874	1.02803738317757	False	FALSE
Sox2-SCR_ESC	Batch70	Batch70_01_XY14_singlet14	0	60	ID890314	427.49	145.85	3.62	18	38.90159	13.27235	1.086	540	0	60	ID919844	428.3	143.64	3.72	18	38.9753	13.07124	1.116	540	-0.0737099999999984	0.201110000000002	-0.03	0.21419242797074	0.216283138963721	38.907669205	13.286000166	0.9237805	-0.0676307949999924	0.214760166000001	-0.1922195	0.225157396797616	0.296047613591005	-0.0287064549999982	0.214740146000002	-0.1922195	0.123030145643254	0.12740432191747	1.70408453785908	1.84794250780457	1.0404984423676	False	FALSE
Sox2-SCR_ESC	Batch70	Batch70_01_XY14_singlet14	0	60	ID890860	424.29	144.1	4.01	19	38.61039	13.1131	1.203	570	0	60	ID920293	426.69	143.65	3.66	19	38.82879	13.07215	1.098	570	-0.218400000000003	0.0409500000000005	0.105	0.222205901136764	0.245765055489997	38.616614805	13.126820236	1.04040025	-0.212175194999993	0.054670235999998	-0.0575997500000003	0.219105335575336	0.226549948747827	-0.173542055000006	0.0546502160000006	-0.0575997500000003	0.21588454487241	0.254418186859411	3.14402406135506	2.3212192371819	1.04361370716511	False	FALSE
Sox2-SCR_ESC	Batch70	Batch70_01_XY14_singlet14	0	60	ID890579	426.81	144.77	3.54	20	38.83971	13.17407	1.062	600	0	60	ID920524	428.39	145.01	3.76	20	38.98349	13.19591	1.128	600	-0.14378	-0.0218399999999974	-0.0659999999999998	0.145429274907082	0.159704959221684	38.845820145	13.1877634092	0.8998585	-0.137669854999999	-0.00814659079999913	-0.2281415	0.137910680940177	0.266585633408166	-0.0988073950000015	-0.00816661079999825	-0.2281415	0.0976279833579353	0.196508808015314	1.60723845642778	2.06526863692853	1.05919003115265	False	FALSE
Sox2-SCR_ESC	Batch70	Batch70_01_XY14_singlet14	0	60	ID891129	428.73	142.69	4.85	21	39.01443	12.98479	1.455	630	0	60	ID920743	431.13	143.56	3.9	21	39.23283	13.06396	1.17	630	-0.218399999999995	-0.0791700000000013	0.285	0.232306799082589	0.367683898070065	39.020452785	12.9985666924	1.29158125	-0.212377214999997	-0.0653933076000008	0.12158125	0.222216934840761	0.253302914475111	-0.173340034999995	-0.0654133276000017	0.12158125	0.0939803224603347	0.362130229168059	4.49552824499571	2.61767175088072	1.04984423676012	False	FALSE
Sox2-SCR_ESC	Batch70	Batch70_01_XY14_singlet14	0	60	ID891388	427.48	143.22	4.57	22	38.90068	13.03302	1.371	660	0	60	ID920975	430.64	143.31	3.76	22	39.18824	13.04121	1.128	660	-0.287559999999999	-0.00819000000000081	0.243	0.28767660610484	0.376572476025532	38.90675966	13.0467754712	1.20785425	-0.281480339999995	0.00556547119999884	0.0798542500000001	0.281535355286313	0.292641175365418	-0.242556909999998	0.00554545119999972	0.0798542500000001	0.0991268080468319	0.107551227805885	4.83038629142457	1.92465547735401	1.05295950155763	False	FALSE
Sox2-SCR_ESC	Batch70	Batch70_01_XY14_singlet14	0	60	ID891615	426	142.59	3.88	23	38.766	12.97569	1.164	690	0	60	ID921196	428.14	142.84	3.63	23	38.96074	12.99844	1.089	690	-0.194739999999996	-0.0227499999999985	0.075	0.196064351935782	0.209919580077701	38.772147	12.9894706964	1.001527	-0.188592999999997	-0.0089693036000007	-0.0874730000000001	0.188806165302058	0.208084823533741	-0.149804249999995	-0.00898932359999804	-0.0874730000000001	0.0938845866772744	0.191866422826208	3.78397090551484	1.59354334809948	1.18691588785047	False	FALSE
Sox2-SCR_ESC	Batch70	Batch70_01_XY14_singlet14	0	60	ID891860	429.52	142.06	4.3	24	39.08632	12.92746	1.29	720	0	60	ID921416	431.82	142.06	3.48	24	39.29562	12.92746	1.044	720	-0.209299999999999	0	0.246	0.209299999999999	0.322989922443409	39.09230684	12.9412619176	1.1271175	-0.203313159999993	0.0138019175999986	0.0831174999999997	0.203781093231487	0.220080105336375	-0.164204089999998	0.0137818975999995	0.0831174999999997	0.0269422327761621	0.172704958229968	2.29011850434271	2.71824984807944	1.07320872274143	False	FALSE
Sox2-SCR_ESC	Batch70	Batch70_01_XY14_singlet14	0	60	ID892144	429.54	144.14	4.56	25	39.08814	13.11674	1.368	750	0	60	ID921667	431.06	143.91	3.65	25	39.22646	13.09581	1.095	750	-0.13832	0.0209299999999999	0.273	0.139894557792646	0.306756397325304	39.09412593	13.1304586344	1.204864	-0.132334069999992	0.0346486343999981	0.109864	0.136794860826522	0.175450655298142	-0.0932231800000025	0.0346286144000008	0.109864	0.0739788833774001	0.0786654336288625	4.43416415987215	1.27076711026031	1.04361370716511	False	FALSE
Sox2-SCR_ESC	Batch70	Batch70_01_XY14_singlet14	0	60	ID892397	427.61	143.65	4.57	26	38.91251	13.07215	1.371	780	0	60	ID921899	429.05	144.79	3.79	26	39.04355	13.17589	1.137	780	-0.131039999999999	-0.10374	0.234	0.167133088285952	0.287557766718271	38.918583745	13.085888254	1.20785425	-0.124966255000004	-0.0900017459999987	0.07085425	0.154002854427359	0.169520511782016	-0.0860309950000016	-0.0900217659999996	0.07085425	0.124857698436817	0.130809806413745	4.48435651171445	1.88001070313627	1.03738317757009	False	FALSE
Sox2-SCR_ESC	Batch70	Batch70_01_XY14_singlet14	0	60	ID892944	429.02	142.8	4.62	27	39.04082	12.9948	1.386	810	0	60	ID922127	430.94	144.07	4.49	27	39.21554	13.11037	1.347	810	-0.174720000000001	-0.115569999999998	0.0389999999999999	0.209483897471858	0.213083324781645	39.04682959	13.008572288	1.2228055	-0.168710409999996	-0.101797711999998	-0.1241945	0.197043083133616	0.232916831596712	-0.129646839999999	-0.101817731999999	-0.1241945	0.0451828147522593	0.200213639958669	4.91888122213969	1.22952084756409	1.02803738317757	False	FALSE
Sox2-SCR_ESC	Batch70	Batch70_01_XY14_singlet14	0	60	ID892655	429.47	143.94	4.51	28	39.08177	13.09854	1.353	840	0	60	ID922353	432.48	143.9	4.43	28	39.35568	13.0949	1.329	840	-0.273910000000001	0.00363999999999898	0.024	0.273934184978802	0.274983522597265	39.087759115	13.1122666424	1.18991275	-0.267920884999995	0.017366642399999	-0.13908725	0.268483148237334	0.302371400764015	-0.228816365	0.0173466223999998	-0.13908725	0.155031409876496	0.155745086763136	5.14232492232829	1.38290348903858	0.984423676012461	False	FALSE
Sox2-SCR_ESC	Batch70	Batch70_01_XY14_singlet14	0	60	ID893181	428.28	145.24	4.47	29	38.97348	13.21684	1.341	870	0	60	ID922578	429.83	146.81	4.08	29	39.11453	13.35971	1.224	870	-0.14105	-0.14287	0.117	0.200765882061669	0.232370263588093	38.97952326	13.2305145904	1.17795175	-0.135006739999994	-0.129195409599999	-0.0460482499999999	0.186864318978069	0.192454449247608	-0.0960105099999993	-0.1292154296	-0.0460482499999999	0.19778227981478	0.218572838499508	3.18371105709453	2.79530208464523	1.00311526479751	False	FALSE
Sox2-SCR_ESC	Batch70	Batch70_01_XY14_singlet14	0	60	ID893436	427.25	144.29	4.42	30	38.87975	13.13039	1.326	900	0	60	ID922811	428.9	144.53	4.17	30	39.0299	13.15223	1.251	900	-0.150149999999996	-0.021840000000001	0.075	0.151730050088962	0.169254270551732	38.885840125	13.1441026284	1.1630005	-0.144059874999996	-0.00812737160000232	-0.0879995	0.144288952294135	0.16900654944229	-0.105157374999997	-0.00814739160000144	-0.0879995	0.121413075755857	0.128456383029649	2.48080336940045	2.52223731823773	0.993769470404984	False	FALSE
Sox2-SCR_ESC	Batch70	Batch70_01_XY14_singlet14	0	60	ID893698	430.47	145.49	4.46	31	39.17277	13.23959	1.338	930	0	60	ID923076	431.71	145.8	4.5	31	39.28561	13.2678	1.35	930	-0.112839999999991	-0.0282099999999996	-0.012	0.116312809698666	0.116930191567439	39.178713615	13.2532545804	1.1749615	-0.106896384999992	-0.0145454196000028	-0.1750385	0.107881445844068	0.205613430591624	-0.0677008649999919	-0.0145654396000001	-0.1750385	0.0380023878395924	0.0949735173746388	4.4672767864479	1.36175471328148	0.959501557632399	False	FALSE
Sox2-SCR_ESC	Batch70	Batch70_01_XY14_singlet14	0	60	ID893975	430.2	143.84	4.15	32	39.1482	13.08944	1.245	960	0	60	ID923282	432.55	143.73	4.14	32	39.36205	13.07943	1.242	960	-0.213850000000001	0.0100100000000012	0.00300000000000034	0.214084148408985	0.214105167149231	39.1541559	13.1031706464	1.08226375	-0.207894099999997	0.0237406464000003	-0.15973625	0.209245251096169	0.263247496987837	-0.168723149999998	0.0237206264000012	-0.15973625	0.108033906327499	0.109112253076552	2.94903040175301	2.11459006612976	0.950155763239875	False	FALSE
Sox2-SCR_ESC	Batch70	Batch70_01_XY14_singlet14	0	60	ID894253	428.8	142.55	4.51	33	39.0208	12.97205	1.353	990	0	60	ID923507	430.54	142.69	4.19	33	39.17914	12.98479	1.257	990	-0.158340000000003	-0.0127399999999991	0.0959999999999999	0.158851701910936	0.18560674341198	39.0268196	12.985832298	1.18991275	-0.152320400000001	0.00104229799999978	-0.0670872500000002	0.152323966076521	0.166443052585092	-0.113276850000005	0.00102227800000065	-0.0670872500000002	0.0599124962238847	0.110332879980434	3.11529125289111	2.00390879570603	1.02492211838006	False	FALSE
Sox2-SCR_ESC	Batch70	Batch70_01_XY14_singlet14	0	60	ID894526	431.68	141.66	4.14	34	39.28288	12.89106	1.242	1020	0	60	ID923725	434.61	143.18	4.15	34	39.54951	13.02938	1.245	1020	-0.266629999999999	-0.13832	-0.00300000000000034	0.300373066868519	0.300388047864757	39.28876856	12.9048779336	1.0792735	-0.260741439999997	-0.124502066400002	-0.1657265	0.288940933533382	0.333094785118879	-0.221435810000003	-0.124522086400001	-0.1657265	0.165709830911993	0.192845662905454	4.38980200859589	2.18637879263098	0.978193146417445	False	FALSE
Sox2-SCR_ESC	Batch70	Batch70_01_XY14_singlet14	0	60	ID894794	434.12	142.35	3.67	35	39.50492	12.95385	1.101	1050	0	60	ID923950	435.7	143.19	3.94	35	39.6487	13.03029	1.182	1050	-0.143779999999992	-0.0764399999999998	-0.081	0.162836611362426	0.181870178973898	39.51069754	12.967640306	0.93873175	-0.138002459999996	-0.062649694000001	-0.24326825	0.151557458161399	0.286616650916179	-0.0984747899999903	-0.0626697140000001	-0.24326825	0.137641303433787	0.157980541219526	2.74800441196769	2.02679394563456	0.984423676012461	False	FALSE
Sox2-SCR_ESC	Batch70	Batch70_01_XY14_singlet14	0	60	ID895076	430.85	143.47	4.68	36	39.20735	13.05577	1.404	1080	0	60	ID924174	432.58	143.62	4.06	36	39.36478	13.06942	1.218	1080	-0.157429999999998	-0.0136500000000002	0.186	0.158020654979023	0.244062548130596	39.213276325	13.0695154612	1.240747	-0.151503674999994	9.54611999972599e-05	0.0227470000000001	0.151503705074643	0.153201823293146	-0.112273574999996	7.54411999999149e-05	0.0227470000000001	0.0642445403793075	0.273663066929228	1.32120428947876	2.0115183092704	1.01869158878505	False	FALSE
Sox2-SCR_ESC	Batch70	Batch70_01_XY14_singlet14	0	60	ID895343	431.64	141.46	4.36	37	39.27924	12.87286	1.308	1110	0	60	ID924402	435.05	141.67	3.88	37	39.58955	12.89197	1.164	1110	-0.310310000000001	-0.0191099999999995	0.144	0.310897874228822	0.34262733136748	39.28513038	12.8866859416	1.145059	-0.304419620000004	-0.00528405839999913	-0.0189409999999999	0.304465476391202	0.305054073559298	-0.265117629999999	-0.00530407840000002	-0.0189409999999999	0.152938694841988	0.158518559556825	1.38950590896152	1.78728222151299	0.97196261682243	False	FALSE
Sox2-SCR_ESC	Batch70	Batch70_01_XY14_singlet14	0	60	ID895637	432.88	141.21	4.05	38	39.39208	12.85011	1.215	1140	0	60	ID924633	434.65	138.22	4.23	38	39.55315	12.57802	1.269	1140	-0.161070000000002	0.27209	-0.0540000000000003	0.316190627628336	0.320768628453596	39.39791396	12.8639459516	1.05236125	-0.155236039999991	0.285925951599999	-0.21663875	0.32534885571221	0.390876228382856	-0.11582121	0.2859059316	-0.21663875	0.327250196255123	0.382331127825186	4.20346505476524	1.84042546134342	0.950155763239875	False	FALSE
Sox2-SCR_ESC	Batch70	Batch70_01_XY14_singlet14	0	60	ID895923	433.65	140.18	4.54	39	39.46215	12.75638	1.362	1170	0	60	ID924886	433.91	138.51	3.77	39	39.48581	12.60441	1.131	1170	-0.0236599999999996	0.151970000000002	0.231	0.153800768853737	0.277516984164935	39.467948925	12.7702571928	1.1988835	-0.0178610750000061	0.165847192799999	0.0678835	0.166806203001555	0.180090196657247	0.0216238249999989	0.165827172800002	0.0678835	0.182510399597116	0.338028041301549	4.46805619181943	2.14960925735003	1.01869158878505	False	FALSE
Sox2-SCR_ESC	Batch70	Batch70_01_XY14_singlet14	0	60	ID896213	435.74	139.03	4.75	40	39.65234	12.65173	1.425	1200	0	60	ID925118	436.11	136.83	4.01	40	39.68601	12.45153	1.203	1200	-0.0336700000000008	0.200199999999999	0.222	0.20301159794455	0.300828371168678	39.65804383	12.6656532388	1.26167875	-0.0279661699999991	0.214123238799999	0.0586787500000001	0.215941816373463	0.223772348068819	0.0117089199999967	0.214103218799998	0.0586787500000001	0.0492836885648063	0.0501359090983231	2.49142347793211	2.18584865114607	0.931464174454829	False	FALSE
Sox2-SCR_ESC	Batch70	Batch70_01_XY14_singlet14	0	60	ID896498	436.29	140.92	4.71	41	39.70239	12.82372	1.413	1230	0	60	ID925343	437.28	137.4	4.17	41	39.79248	12.5034	1.251	1230	-0.0900899999999965	0.320319999999999	0.162	0.332747818174663	0.370087976702836	39.708068805	12.8375675632	1.24971775	-0.0844111949999942	0.334167563199996	-0.00128224999999982	0.344663908955304	0.344666294118547	-0.0446860549999997	0.334147543199999	-0.00128224999999982	0.132631191753308	0.145555331564676	0.236621784721879	0.328919128856371	0.965732087227414	False	FALSE
Sox2-SCR_ESC	Batch70	Batch70_01_XY14_singlet14	0	60	ID896785	438.28	140.31	4.96	42	39.88348	12.76821	1.488	1260	0	60	ID925567	439.04	138.39	4.09	42	39.95264	12.59349	1.227	1260	-0.0691600000000037	0.174720000000002	0.261	0.187910042307486	0.321607188974378	39.88906826	12.7820819876	1.324474	-0.0635717400000004	0.188591987600001	0.0974740000000001	0.199018350695473	0.221606598704882	-0.0236655100000007	0.188571967600003	0.0974740000000001	0.147085388544773	0.177163507634697	2.84581311170349	2.83473315082147	0.959501557632399	False	FALSE
Sox2-SCR_ESC	Batch70	Batch70_01_XY14_singlet14	0	60	ID897085	440.68	140.46	4.9	43	40.10188	12.78186	1.47	1290	0	60	ID925788	441.43	138.23	4.44	43	40.17013	12.57893	1.332	1290	-0.068249999999999	0.202930000000002	0.138	0.214099620270566	0.25472072432372	40.10735906	12.7957259816	1.3065325	-0.0627709399999929	0.216795981600001	-0.0254675000000002	0.225700439845364	0.227132741150721	-0.0226463099999989	0.216775961600002	-0.0254675000000002	0.0282224032674743	0.126139274091942	2.96206674117765	2.38338183698566	0.978193146417445	False	FALSE
Sox2-SCR_ESC	Batch70	Batch70_01_XY14_singlet14	0	60	ID897359	439.07	140.26	3.96	44	39.95537	12.76366	1.188	1320	0	60	ID926025	440.44	138.04	3.71	44	40.08004	12.56164	1.113	1320	-0.124670000000002	0.202019999999999	0.075	0.237391426340549	0.24895720375197	39.960922315	12.7775339896	1.025449	-0.119117684999999	0.215893989599998	-0.0875509999999999	0.246575014194794	0.261657056518954	-0.0791395649999984	0.215873969599999	-0.0875509999999999	0.0565004553084578	0.0839444007799984	1.62288234483773	0.777043864202187	0.937694704049844	False	FALSE
[truncated: 39,496 more rows]
