# Supplementary material for: Live-cell imaging reveals enhancer-dependent Sox2 transcription in the absence of enhancer proximity
Source: eLife. 2019 May 24;8:e41769. doi: 10.7554/eLife.41769 (PMC6534382; doi:10.7554/eLife.41769)
Supplement: Supplementary file 7. — Summary statistics and associated Mann-Whitney p-values for pairwise comparisons between burst centered and random centered distances. [file elife-41769-supp7.csv]

Relative Frame	Mean Distance for Burst Set (um)	Burst Set 95% Confidence Upper Limit	Burst Set 95% Confidence Lower Limit	Mean Distance for Control Set (um)	Control Set 95% Confidence Upper Limit	Control Set 95% Confidence Lower Limit	Mann-Whitney P-Value
-24	0.297143681	0.340303061	0.258590874	0.336350795	0.403334909	0.283096456	0.699449484
-23	0.304315903	0.349450455	0.259117101	0.320328406	0.378237624	0.271216809	0.945931361
-22	0.285203993	0.331667865	0.239673601	0.316438581	0.365404877	0.271049869	0.609103312
-21	0.31349788	0.357562433	0.269311723	0.333364409	0.407223233	0.278699478	0.665532677
-20	0.29151742	0.331165249	0.253210746	0.298036971	0.340284586	0.257099339	0.9147141
-19	0.292425074	0.331654846	0.258285407	0.314415481	0.356056467	0.275682306	0.688085112
-18	0.326100018	0.37143669	0.282993625	0.296372092	0.340074085	0.26197288	0.122871402
-17	0.319662076	0.366336862	0.281419353	0.287833538	0.323975372	0.256923224	0.371311655
-16	0.317994121	0.361916429	0.277853607	0.298723833	0.335822675	0.263871073	0.43559874
-15	0.308013695	0.347311575	0.272018298	0.281673113	0.316340664	0.250342367	0.360060667
-14	0.296262451	0.333613898	0.26059782	0.285082442	0.316228783	0.255810672	0.62771526
-13	0.309088514	0.344752442	0.27321988	0.297697683	0.329309107	0.26641855	0.928491346
-12	0.275204382	0.306906571	0.242687219	0.29732535	0.332128509	0.265247143	0.374236684
-11	0.271676617	0.303426393	0.240113235	0.290035086	0.327509008	0.257290228	0.669789827
-10	0.274137552	0.303592718	0.245669248	0.287952506	0.322766559	0.256565603	0.817969858
-9	0.281537926	0.313860356	0.253482972	0.305177476	0.338957444	0.273085697	0.258994467
-8	0.269597323	0.295353025	0.244827988	0.298339466	0.333624218	0.266324345	0.262186784
-7	0.278723554	0.30590306	0.254124464	0.300059514	0.333771525	0.269880642	0.428839213
-6	0.270152762	0.297304072	0.244827871	0.302463508	0.335599867	0.269396857	0.305813168
-5	0.272987759	0.298316107	0.24832784	0.305753111	0.336478365	0.277553893	0.213153844
-4	0.289422836	0.315225863	0.264836428	0.302707553	0.332916243	0.273508973	0.846528915
-3	0.29194282	0.319231859	0.263828499	0.300903643	0.331173746	0.273357827	0.773371364
-2	0.280810817	0.305793668	0.256892435	0.302778679	0.332193148	0.27603746	0.322111685
-1	0.298717012	0.321191933	0.273877856	0.288842722	0.313625233	0.26333597	0.412446985
0	0.282770662	0.308586841	0.258135978	0.303935935	0.333386519	0.277972519	0.472349334
1	0.299900811	0.324185464	0.274463817	0.287319975	0.313573404	0.262424036	0.488321915
2	0.306721418	0.333422918	0.280305341	0.294395425	0.324918591	0.267730645	0.595939655
3	0.308036481	0.334527669	0.281531117	0.29290582	0.319298774	0.267925875	0.479060077
4	0.299885448	0.32640958	0.276378247	0.29944455	0.327462521	0.274756244	0.940251293
5	0.298202729	0.322144209	0.275138575	0.306577823	0.334279676	0.278477938	0.687039444
6	0.296898734	0.325126663	0.270938471	0.305332505	0.334712216	0.274536679	0.636204823
7	0.30912379	0.337940933	0.285122501	0.306607664	0.335060054	0.27762287	0.795698148
8	0.295765373	0.322094885	0.270812933	0.312279276	0.342226915	0.284501512	0.226428645
9	0.285454496	0.309648264	0.261856888	0.287696534	0.314748139	0.262841426	0.911481183
10	0.292112095	0.318461959	0.266538719	0.290817754	0.318831778	0.2630269	0.932523917
11	0.290764603	0.317416376	0.266777932	0.310933405	0.347086467	0.279376886	0.295633904
12	0.285346376	0.310901523	0.257628397	0.298497591	0.327522353	0.27102542	0.529199832
13	0.285245504	0.31263539	0.259237131	0.282260361	0.315457916	0.250552352	0.680830586
14	0.298247686	0.32544107	0.272162282	0.283714499	0.315653357	0.25274614	0.382499577
15	0.286004769	0.313460747	0.258889096	0.287258722	0.314966919	0.258116202	0.937830861
16	0.297659124	0.32678455	0.273002567	0.293918936	0.323957939	0.267295219	0.947820999
17	0.304078064	0.330473561	0.278834828	0.291321703	0.319278589	0.264740739	0.572974039
18	0.302957846	0.331310377	0.276443944	0.277899154	0.306285566	0.250830149	0.300746647
19	0.313073838	0.346546391	0.282347848	0.27526805	0.302604022	0.245098525	0.114197262
20	0.315029605	0.344305817	0.286060364	0.277309604	0.308853887	0.246032805	0.065718792
21	0.311878891	0.336951496	0.286525212	0.296716919	0.329801739	0.26444443	0.225493879
22	0.315266121	0.347418438	0.284082685	0.282964968	0.311523629	0.253689702	0.209254143
23	0.315394669	0.343936824	0.286990143	0.279340199	0.303098382	0.253621806	0.185848169
24	0.30268967	0.33246266	0.272614892	0.291586282	0.322111252	0.262860636	0.703427463
25	0.325535896	0.35725889	0.293513068	0.293226625	0.325699313	0.261888312	0.260858174
